# Supplementary material for: Heterozygotic Brca1 mutation initiates mouse genome instability at embryonic stage
Source: Oncogenesis. 2022 Jul 22;11(1):41. doi: 10.1038/s41389-022-00417-3 (PMC9307611; doi:10.1038/s41389-022-00417-3)
Supplement: Supplementary file 5 — Table S1 [file 41389_2022_417_MOESM5_ESM.xlsx]

## Sheet: 1
Table S1. Genotype validation of Brca1 and Trp53 deletion in all samples
Sample	Chr.	Pos. 1	Pos. 2	Ter. info	SV type	Gene		Zygocity
						Pos. 1	Pos. 2
Brca1 +/-
Brca1_10.5E_S1	chr11	101522998	101526878	3 to 5	DEL	Brca1	Brca1	0/1
Brca1_10.5E_S2	chr11	101522998	101526878	3 to 5	DEL	Brca1	Brca1	0/1
Brca1_16.5E_S1	chr11	101522998	101526878	3 to 5	DEL	Brca1	Brca1	0/1
Brca1_16.5E_S2	chr11	101522998	101526878	3 to 5	DEL	Brca1	Brca1	0/1
Brca1_1M_S1	chr11	101522999	101526878	3 to 5	DEL	Brca1	Brca1	0/1
Brca1_1M_S2	chr11	101522994	101526878	3 to 5	DEL	Brca1	Brca1	0/1
Brca1_4M_S1	chr11	101522999	101526878	3 to 5	DEL	Brca1	Brca1	0/1
Brca1_4M_S2	chr11	101522998	101526878	3 to 5	DEL	Brca1	Brca1	0/1
Brca1_8M_S1	chr11	101522999	101526878	3 to 5	DEL	Brca1	Brca1	0/1
Brca1_8M_S2	chr11	101522998	101526878	3 to 5	DEL	Brca1	Brca1	0/1
Brca1_12M_S1	chr11	101522998	101526878	3 to 5	DEL	Brca1	Brca1	0/1
Brca1_12M_S2	chr11	101522998	101526878	3 to 5	DEL	Brca1	Brca1	0/1
Brca1_Trp53_10.5E_S1	chr11	101522999	101526878	3 to 5	DEL	Brca1	Brca1	0/1
Brca1_Trp53_10.5E_S2	chr11	101522998	101526878	3 to 5	DEL	Brca1	Brca1	0/1
Brca1_Trp53_16.5E_S1	chr11	101522998	101526878	3 to 5	DEL	Brca1	Brca1	0/1
Brca1_Trp53_16.5E_S2	chr11	101522998	101526878	3 to 5	DEL	Brca1	Brca1	0/1
Brca1_Trp53_1M_S1	chr11	101522998	101526878	3 to 5	DEL	Brca1	Brca1	0/1
Brca1_Trp53_1M_S2	chr11	101522999	101526878	3 to 5	DEL	Brca1	Brca1	0/1
Brca1_Trp53_4M_S1	chr11	101522998	101526878	3 to 5	DEL	Brca1	Brca1	0/1
Brca1_Trp53_4M_S2	chr11	101522999	101526878	3 to 5	DEL	Brca1	Brca1	0/1
Brca1_Trp53_8M_S1	chr11	101522999	101526878	3 to 5	DEL	Brca1	Brca1	0/1
Brca1_Trp53_8M_S2	chr11	101522998	101526878	3 to 5	DEL	Brca1	Brca1	0/1
Brca1_Trp53_12M_S1	chr11	101522998	101526878	3 to 5	DEL	Brca1	Brca1	0/1
Tp53 +/-
Brca1_Trp53_10.5E_S1	chr11	69588105	69759250	3 to 3	INV	Trp53	-	0/1
Brca1_Trp53_10.5E_S2	chr11	69588105	69759250	3 to 3	INV	Trp53	-	0/1
Brca1_Trp53_16.5E_S1	chr11	69588105	69759250	3 to 3	INV	Trp53	-	0/1
Brca1_Trp53_16.5E_S2	chr11	69588105	69759250	3 to 3	INV	Trp53	-	0/1
Brca1_Trp53_1M_S2	chr11	69588105	69759250	3 to 3	INV	Trp53	-	0/1
Brca1_Trp53_4M_S2	chr11	69588105	69759250	3 to 3	INV	Trp53	-	0/1
Brca1_Trp53_8M_S2	chr11	69588105	69759250	3 to 3	INV	Trp53	-	0/1
Brca1_Trp53_12M_S1	chr11	69588105	69759250	3 to 3	INV	Trp53	-	0/1
