# Supplementary material for: Heterozygotic Brca1 mutation initiates mouse genome instability at embryonic stage
Source: Oncogenesis. 2022 Jul 22;11(1):41. doi: 10.1038/s41389-022-00417-3 (PMC9307611; doi:10.1038/s41389-022-00417-3)
Supplement: Supplementary file 6 — Table S2 [file 41389_2022_417_MOESM6_ESM.xlsx]

## Sheet: 2a
Table S2a. SVs formed in the same chromosome in Brca1 mutant
Sample	Chr.	Pos. 1	Pos. 2	Ter. info	SV type	Gene between 2 positions	Gene
							Pos. 1	Pos. 2
Brca1_10.5E	chr3	122224378	138395395	3 to 3	INV	Gclm,Dnttip2,Mir760,Bcar3,Fnbp1l,Mir7657,Pde5a,4930447N08Rik,4933405D12Rik,Fabp2,1810037I17Rik,Usp53,Myoz2,Synpo2,Sec24d,Mettl14,Prss12,Snora24,Snhg8,Ndst3,Tram1l1,1700006A11Rik,1700003H04Rik,Ndst4,Ugt8a,Arsj,Camk2d,Ank2,LOC100862268,Larp7,Mir367,Mir302d,Mir302c,Mir302a,Mir302b,Zgrf1,Neurog2,Alpk1,Tifa,Ap1ar,Fam241a,9830132P13Rik,D030025E07Rik,Pitx2,Enpep,Pou5f1-rs4,Gm35986,Elovl6,Egf,6330410L21R…	-	-
Brca1_10.5E	chr4	18021590	18028035	3 to 5	DEL	Mmp16	Mmp16	Mmp16
Brca1_10.5E	chr4	16545275	16552227	3 to 5	DEL	-	-	-
Brca1_10.5E	chr4	16570580	16572451	3 to 5	DEL	-	-	-
Brca1_10.5E	chr4	17408784	17415622	3 to 5	DEL	-	-	-
Brca1_10.5E	chr4	17495009	17496208	3 to 5	DEL	-	-	-
Brca1_10.5E	chr4	17571119	17577808	3 to 5	DEL	-	-	-
Brca1_10.5E	chr4	18221621	18228040	3 to 5	DEL	-	-	-
Brca1_10.5E	chr4	18378886	18385428	3 to 5	DEL	-	-	-
Brca1_10.5E	chr4	18421944	18428424	3 to 5	DEL	-	-	-
Brca1_10.5E	chr4	18606846	18613773	3 to 5	DEL	-	-	-
Brca1_10.5E	chr4	18717949	18720675	3 to 5	DEL	-	-	-
Brca1_10.5E	chr4	18747603	18748191	3 to 5	DEL	-	-	-
Brca1_10.5E	chr7	38269405	38269598	3 to 5	DEL	Pop4	Pop4	Pop4
Brca1_10.5E	chr7	38236875	38237211	3 to 5	DEL	-	-	-
Brca1_10.5E	chr7	38245611	38245695	3 to 5	DEL	-	-	-
Brca1_10.5E	chr9	37557684	37557745	3 to 5	DEL	Siae	Siae	Siae
Brca1_10.5E	chr9	32274319	32274370	3 to 5	DEL	-	-	-
Brca1_10.5E	chr10	23197592	23197792	3 to 5	DEL	Eya4	Eya4	Eya4
Brca1_10.5E	chr11	101522998	101526878	3 to 5	DEL	Brca1	Brca1	Brca1
Brca1_10.5E	chr11	104510532	104510592	3 to 5	DEL	Cdc27	Cdc27	Cdc27
Brca1_10.5E	chr11	104517529	104520675	3 to 5	DEL	Cdc27	Cdc27	Cdc27
Brca1_10.5E	chr11	104520838	104521383	3 to 5	DEL	Cdc27	Cdc27	Cdc27
Brca1_10.5E	chr11	104526971	104528263	3 to 5	DEL	Cdc27	Cdc27	Cdc27
Brca1_10.5E	chr11	104534888	104536595	3 to 5	DEL	Cdc27	Cdc27	Cdc27
Brca1_10.5E	chr11	104536673	104550362	3 to 5	DEL	Cdc27	Cdc27	Cdc27
Brca1_10.5E	chr11	105045093	105045305	3 to 5	DEL	Efcab3	Efcab3	Efcab3
Brca1_10.5E	chr11	104433937	104435197	3 to 5	DEL	Kansl1	Kansl1	Kansl1
Brca1_10.5E	chr11	99433719	99433820	3 to 5	DEL	Krt20	Krt20	Krt20
Brca1_10.5E	chr11	103083662	103092705	3 to 5	DEL	Plcd3	Plcd3	Plcd3
Brca1_10.5E	chr11	29672729	102634148	5 to 3	DUP	Rtn4,Eml6,4931440F15Rik,Sptbn1,4930505A04Rik,Acyp2,Psme4,Gpr75,Asb3,Erlec1,Chac2,Stc2,Bod1,D630024D03Rik,Cpeb4,4930524B15Rik,Nsg2,Gm12108,Il9r,Rhbdf1,Snrnp25,Mpg,Nprl3,Hba-x,Hba-a1,Hbq1b,Hbq1a,Sh3pxd2b,Ubtd2,Efcab9,Stk10,Fbxw11,Smim23,Fgf18,Npm1,Tlx3,Ranbp17,Gabrp,Kcnip1,Kcnmb1,4930469K13Rik,Lcp2,Foxi1,Dock2,Insyn2b,Spdl1,Slit3,Mir218-2,Pank3,Mir103-1,Fbll1,Rars,Wwc1,Tenm2,Gm12128,Gm12130,Mat2b,H…	-	-
Brca1_10.5E	chr11	99210605	99210785	3 to 5	DEL	Smarce1	Smarce1	Smarce1
Brca1_10.5E	chr11	101157524	101157630	3 to 5	DEL	Tubg2	Tubg2	Tubg2
Brca1_10.5E	chr11	5045612	5045800	3 to 5	DEL	-	-	-
Brca1_10.5E	chr11	98082126	98082242	3 to 5	DEL	-	-	-
Brca1_10.5E	chr11	99554600	99554993	3 to 5	DEL	-	-	-
Brca1_10.5E	chr11	100360943	100362157	3 to 5	DEL	-	-	-
Brca1_10.5E	chr11	101642356	101645393	3 to 3	INV	-	-	-
Brca1_10.5E	chr11	101642367	101645380	3 to 3	INV	-	-	-
Brca1_10.5E	chr11	101670099	101670309	3 to 5	DEL	-	-	-
Brca1_10.5E	chr11	101721603	101721662	3 to 5	DEL	-	-	-
Brca1_10.5E	chr11	101895670	101895758	3 to 5	DEL	-	-	-
Brca1_10.5E	chr11	102124046	102124677	3 to 5	DEL	-	-	-
Brca1_10.5E	chr11	102282713	102283341	3 to 5	DEL	-	-	-
Brca1_10.5E	chr11	102784719	102784812	3 to 5	DEL	-	-	-
Brca1_10.5E	chr11	102798184	102798412	3 to 5	DEL	-	-	-
Brca1_10.5E	chr11	104672426	104672642	3 to 5	DEL	-	-	-
Brca1_10.5E	chr11	111758154	111758286	3 to 5	DEL	-	-	-
Brca1_10.5E	chr13	12259003	57266324	3 to 5	DEL	Actn2,Heatr1,Lgals8,Edaradd,Ero1lb,Gpr137b-ps,Prl2c3,Prl2c4,Prl2c2,Prl2c5,Gpr137b,Nid1,Lyst,Gng4,B3galnt2,Tbce,Ggps1,Arid4b,Hecw1,Mrpl32,Psma2,AW209491,Gli3,4933412O06Rik,A530046M15Rik,B230303A05Rik,Inhba,Sugct,Mplkip,Cdk13,Mir466i,Rala,Yae1d1,4930448F12Rik,Pou6f2,Vps41,Amph,Stard3nl,9330199G10Rik,Epdr1,Sfrp4,Nme8,Gpr141b,Gpr141,Elmo1,Aoah,Olfr1370,Olfr263,Olfr1368,Trim27,Gpx5,Gpx6,Olfr1367,Zscan…	-	-
Brca1_10.5E	chr13	12473099	12473151	3 to 5	DEL	Edaradd	Edaradd	Edaradd
Brca1_10.5E	chr13	67269843	67729703	5 to 3	DUP	F630042J09Rik,Zfp458,Zfp457,Zfp595,Zfp953,Zfp456,Zfp429,Zfp459,Zfp874a,Zfp874b,Zfp58,Zfp87,Zfp748,9430065F17Rik,Zfp729b,Zfp729a,Zfp738,Zfp65,Zfp85os	Zfp458	Zfp85os
Brca1_10.5E	chr13	12219494	12221365	3 to 5	DEL	Mtr	Mtr	Mtr
Brca1_10.5E	chr13	11614938	11615207	3 to 5	DEL	Ryr2	Ryr2	Ryr2
Brca1_10.5E	chr13	11641299	11641352	3 to 5	DEL	Ryr2	Ryr2	Ryr2
Brca1_10.5E	chr13	11692855	11696565	3 to 5	DEL	Ryr2	Ryr2	Ryr2
Brca1_10.5E	chr13	11736548	11736603	3 to 5	DEL	Ryr2	Ryr2	Ryr2
Brca1_10.5E	chr13	11889947	11890081	3 to 5	DEL	Ryr2	Ryr2	Ryr2
Brca1_10.5E	chr13	11927610	11928078	3 to 5	DEL	Ryr2	Ryr2	Ryr2
Brca1_10.5E	chr13	11935390	11937114	3 to 5	DEL	Ryr2	Ryr2	Ryr2
Brca1_10.5E	chr13	11941090	11941220	3 to 5	DEL	Ryr2	Ryr2	Ryr2
Brca1_10.5E	chr13	11954435	11955125	3 to 5	DEL	Ryr2	Ryr2	Ryr2
Brca1_10.5E	chr13	11992265	11992852	3 to 3	INV	Ryr2	Ryr2	Ryr2
Brca1_10.5E	chr13	11992759	11993644	5 to 5	INV	Ryr2	Ryr2	Ryr2
Brca1_10.5E	chr13	12044078	12044743	3 to 5	DEL	Ryr2	Ryr2	Ryr2
Brca1_10.5E	chr13	12064368	12065259	3 to 5	DEL	Ryr2	Ryr2	Ryr2
Brca1_10.5E	chr13	67069157	67827305	3 to 3	INV	Zfp708,Rslcan18,Zfp759,Rsl1,Zfp455,Zfp458,F630042J09Rik,Zfp457,Zfp595,Zfp953,Zfp456,Zfp429,Zfp459,Zfp874a,Zfp874b,Zfp58,Zfp87,Zfp748,9430065F17Rik,Zfp729b,Zfp729a,Zfp738,Zfp65,Zfp85os,Zfp85,Zfp493,4930525G20Rik,Zfp273	4930525G20Rik	-
Brca1_10.5E	chr13	11527854	11528007	3 to 5	DEL	Zp4-ps	Zp4-ps	Zp4-ps
Brca1_10.5E	chr13	10558263	10559202	3 to 5	DEL	-	-	-
Brca1_10.5E	chr13	10602774	10609182	3 to 5	DEL	-	-	-
Brca1_10.5E	chr13	10609401	10609939	3 to 5	DEL	-	-	-
Brca1_10.5E	chr13	10610026	10612353	3 to 5	DEL	-	-	-
Brca1_10.5E	chr13	10776940	10779443	3 to 5	DEL	-	-	-
Brca1_10.5E	chr13	10811993	10812354	3 to 5	DEL	-	-	-
Brca1_10.5E	chr13	10876885	10877053	3 to 5	DEL	-	-	-
Brca1_10.5E	chr13	10889204	10896323	3 to 5	DEL	-	-	-
Brca1_10.5E	chr13	10935974	10936381	3 to 5	DEL	-	-	-
Brca1_10.5E	chr13	10939030	10939729	3 to 5	DEL	-	-	-
Brca1_10.5E	chr13	10958559	10967047	3 to 5	DEL	-	-	-
Brca1_10.5E	chr13	10974076	10979993	3 to 5	DEL	-	-	-
Brca1_10.5E	chr13	11274829	11275076	3 to 5	DEL	-	-	-
Brca1_10.5E	chr13	11353673	11353828	3 to 5	DEL	-	-	-
Brca1_10.5E	chr13	11353674	11353828	3 to 5	DEL	-	-	-
Brca1_10.5E	chr13	11354418	11354774	3 to 5	DEL	-	-	-
Brca1_10.5E	chr13	11440500	11441322	3 to 5	DEL	-	-	-
Brca1_10.5E	chr13	11501092	11508146	3 to 5	DEL	-	-	-
Brca1_10.5E	chr13	11537875	11538338	3 to 5	DEL	-	-	-
Brca1_10.5E	chr13	12353488	12353570	3 to 5	DEL	-	-	-
Brca1_10.5E	chr13	12372817	12372911	3 to 5	DEL	-	-	-
Brca1_10.5E	chr13	12391158	12391948	3 to 5	DEL	-	-	-
Brca1_16.5E	chr1	112477684	121689797	3 to 5	DEL	Cntnap5a,Tsn,Nifk,Clasp1,2900060B14Rik,Tfcp2l1,Gli2,Mir6346,Inhbb,Ralb,Tmem185b,3830432H09Rik,Epb41l5,Ptpn4,Tmem177,Cfap221,Sctr,Tmem37,Dbi,3110009E18Rik,Steap3,C1ql2,Marco,En1,Celrr,Insig2,Ccdc93,Htr5b,Ddx18	-	-
Brca1_16.5E	chr1	78757541	80767273	3 to 5	DEL	Gm29536,Kcne4,Scg2,Ap1s3,Wdfy1,Mrpl44,Serpine2,Fam124b,Cul3,1700016L21Rik,Dock10	-	-
Brca1_16.5E	chr1	173509166	173622652	5 to 3	DUP	Ifi214,Ifi213	-	-
Brca1_16.5E	chr1	140556903	154326594	5 to 3	DUP	Kcnt2,4930590L20Rik,Cdc73,B3galt2,Glrx2,Ro60,Uchl5,Rgs2,Rgs13,Rgs1,Rgs21,Rgs18,Brinp3,Pla2g4a,Ptgs2os,Ptgs2,Ptgs2os2,Pdc,2310030A07Rik,Odr4,Tpr,Prg4,Hmcn1,C730036E19Rik,Ivns1abp,Swt1,Trmt1l,Mir7682,Rnf2,Fam129a,Edem3,2810414N06Rik,1700025G04Rik,Tsen15,Colgalt2,Rgl1,Apobec4,Arpc5,Ncf2,Smg7,Nmnat2,Lamc2,Lamc1,E330020D12Rik,Shcbp1l,Dhx9,Npl,Rgs8,C230024C17Rik,Rgs16,Rnasel,Rgsl1,Teddm2,Teddm1b,Teddm1…	Kcnt2	-
Brca1_16.5E	chr2	57183441	57186064	3 to 5	DEL	4930555B11Rik	4930555B11Rik	4930555B11Rik
Brca1_16.5E	chr2	44359054	44365495	3 to 5	DEL	Arhgap15	Arhgap15	Arhgap15
Brca1_16.5E	chr2	53206022	53206090	3 to 5	DEL	Arl6ip6	Arl6ip6	Arl6ip6
Brca1_16.5E	chr2	57166360	57172865	3 to 5	DEL	BB557941	BB557941	BB557941
Brca1_16.5E	chr2	38128829	38129606	3 to 5	DEL	Dennd1a	Dennd1a	Dennd1a
Brca1_16.5E	chr2	54593577	54600627	3 to 5	DEL	Galnt13	Galnt13	Galnt13
Brca1_16.5E	chr2	54646310	54647542	3 to 5	DEL	Galnt13	Galnt13	Galnt13
Brca1_16.5E	chr2	54691949	54692935	3 to 5	DEL	Galnt13	Galnt13	Galnt13
Brca1_16.5E	chr2	54741477	54747939	3 to 5	DEL	Galnt13	Galnt13	Galnt13
Brca1_16.5E	chr2	54803724	54804119	3 to 5	DEL	Galnt13	Galnt13	Galnt13
Brca1_16.5E	chr2	54806679	54806744	3 to 5	DEL	Galnt13	Galnt13	Galnt13
Brca1_16.5E	chr2	51673185	51673510	3 to 5	DEL	Gm13490	Gm13490	Gm13490
Brca1_16.5E	chr2	51694464	51695557	3 to 5	DEL	Gm13490	Gm13490	Gm13490
Brca1_16.5E	chr2	51703257	51703760	3 to 5	DEL	Gm13490	Gm13490	Gm13490
Brca1_16.5E	chr2	51703271	51703820	5 to 3	DUP	Gm13490	Gm13490	Gm13490
Brca1_16.5E	chr2	51724723	51724913	3 to 5	DEL	Gm13490	Gm13490	Gm13490
Brca1_16.5E	chr2	51727548	51727615	3 to 5	DEL	Gm13490	Gm13490	Gm13490
Brca1_16.5E	chr2	51274836	51276367	3 to 5	DEL	Gm13497	Gm13497	Gm13497
Brca1_16.5E	chr2	58165410	58169195	3 to 5	DEL	Gm13546,Cytip	Gm13546,Cytip	Gm13546,Cytip
Brca1_16.5E	chr2	40681924	40682158	3 to 5	DEL	Lrp1b	Lrp1b	Lrp1b
Brca1_16.5E	chr2	40835721	40835780	3 to 5	DEL	Lrp1b	Lrp1b	Lrp1b
Brca1_16.5E	chr2	40929521	40936088	3 to 5	DEL	Lrp1b	Lrp1b	Lrp1b
Brca1_16.5E	chr2	41059393	41060749	3 to 5	DEL	Lrp1b	Lrp1b	Lrp1b
Brca1_16.5E	chr2	41063622	41070112	3 to 5	DEL	Lrp1b	Lrp1b	Lrp1b
Brca1_16.5E	chr2	41166585	41167048	3 to 5	DEL	Lrp1b	Lrp1b	Lrp1b
Brca1_16.5E	chr2	41168693	41171458	3 to 5	DEL	Lrp1b	Lrp1b	Lrp1b
Brca1_16.5E	chr2	41359896	41363454	3 to 5	DEL	Lrp1b	Lrp1b	Lrp1b
Brca1_16.5E	chr2	52193801	52193863	3 to 5	DEL	Neb	Neb	Neb
Brca1_16.5E	chr2	52269371	52269894	3 to 5	DEL	Neb	Neb	Neb
Brca1_16.5E	chr2	52274023	52274598	3 to 5	DEL	Neb	Neb	Neb
Brca1_16.5E	chr2	38564672	38566556	3 to 5	DEL	Nek6	Nek6	Nek6
Brca1_16.5E	chr2	38581789	38581959	3 to 5	DEL	Nek6	Nek6	Nek6
Brca1_16.5E	chr2	38582786	38583096	3 to 5	DEL	Nek6	Nek6	Nek6
Brca1_16.5E	chr2	36413220	54165582	3 to 5	DEL	Olfr340,Olfr341,Olfr342,Olfr345,Olfr346,Olfr347,Olfr348,Olfr50,Olfr3,Olfr350,Olfr351,Olfr352,Olfr353,Olfr354,Olfr355,Olfr356,Olfr357,Olfr358,Olfr360,Olfr361,Olfr362,Olfr365,Olfr366,Olfr367-ps,Olfr368,Pdcl,Rc3h2,Snord90,Zbtb6,Zbtb26,Rabgap1,Strbp,Gpr21,Mir5128,Crb2,Dennd1a,Lhx2,Nek6,Psmb7,Nr5a1,Nr6a1,Mir181a-2,Mir181b-2,Olfml2a,Wdr38,Rpl35,Arpc5l,Golga1,Scai,Ppp6c,Lrp1b,Mir6336,Kynu,Arhgap15,Arhga…	-	-
Brca1_16.5E	chr2	51873332	170271483	3 to 3	INV	Rbm43,Nmi,Tnfaip6,Rif1,Neb,Arl5a,Cacnb4,Stam2,Fmnl2,Prpf40a,Arl6ip6,Rprm,Galnt13,Kcnj3,Mir195b,Nr4a2,BB557941,4930555B11Rik,Gpd2,Galnt5,Ermn,Cytip,Gm13546,Acvr1c,Gm13544,Acvr1,Upp2,Ccdc148,Pkp4,5330411J11Rik,Dapl1,Tanc1,Wdsub1,Baz2b,March7,Cd302,Ly75,Pla2r1,Gm13580,Itgb6,Rbms1,Gm13582,Tank,Psmd14,Tbr1,Slc4a10,Dpp4,Gcg,Fap,Ifih1,Gca,Kcnh7,Fign,Grb14,Cobll1,Slc38a11,Mir6337,Scn3a,Scn2a,Csrnp3,Galnt…	-	-
Brca1_16.5E	chr2	53255244	83288434	5 to 5	INV	Rprm,Galnt13,Kcnj3,Mir195b,Nr4a2,BB557941,4930555B11Rik,Gpd2,Galnt5,Ermn,Cytip,Gm13546,Acvr1c,Gm13544,Acvr1,Upp2,Ccdc148,Pkp4,5330411J11Rik,Dapl1,Tanc1,Wdsub1,Baz2b,March7,Cd302,Ly75,Pla2r1,Gm13580,Itgb6,Rbms1,Gm13582,Tank,Psmd14,Tbr1,Slc4a10,Dpp4,Gcg,Fap,Ifih1,Gca,Kcnh7,Fign,Grb14,Cobll1,Slc38a11,Mir6337,Scn3a,Scn2a,Csrnp3,Galnt3,Ttc21b,Scn1a,Gm13629,Scn9a,Scn7a,Xirp2,Mir7224,B3galt1,Mir6335,Stk…	-	-
Brca1_16.5E	chr2	39525951	39530940	3 to 5	DEL	-	-	-
Brca1_16.5E	chr2	40017699	40021189	3 to 5	DEL	-	-	-
Brca1_16.5E	chr2	40027936	40030685	3 to 5	DEL	-	-	-
Brca1_16.5E	chr2	40355841	40362553	3 to 5	DEL	-	-	-
Brca1_16.5E	chr2	40368280	40374673	3 to 5	DEL	-	-	-
Brca1_16.5E	chr2	40426797	40430049	3 to 5	DEL	-	-	-
Brca1_16.5E	chr2	40437113	40437892	3 to 5	DEL	-	-	-
Brca1_16.5E	chr2	40438160	40438510	3 to 5	DEL	-	-	-
Brca1_16.5E	chr2	40486966	40487318	3 to 5	DEL	-	-	-
Brca1_16.5E	chr2	40490192	40490579	3 to 5	DEL	-	-	-
Brca1_16.5E	chr2	40491440	40491835	3 to 5	DEL	-	-	-
Brca1_16.5E	chr2	45190878	45191073	3 to 5	DEL	-	-	-
Brca1_16.5E	chr2	45681709	45684132	3 to 5	DEL	-	-	-
Brca1_16.5E	chr2	46164898	46165586	3 to 5	DEL	-	-	-
Brca1_16.5E	chr2	46290796	46297061	3 to 5	DEL	-	-	-
Brca1_16.5E	chr2	46456969	46592497	5 to 3	DUP	-	-	-
Brca1_16.5E	chr2	46457107	46595910	3 to 5	DEL	-	-	-
Brca1_16.5E	chr2	46574294	46579551	3 to 5	DEL	-	-	-
Brca1_16.5E	chr2	46592522	46595910	3 to 5	DEL	-	-	-
Brca1_16.5E	chr2	46634965	46635875	3 to 5	DEL	-	-	-
Brca1_16.5E	chr2	46680539	46693166	3 to 5	DEL	-	-	-
Brca1_16.5E	chr2	46696238	46699205	3 to 5	DEL	-	-	-
Brca1_16.5E	chr2	46723412	46730616	3 to 5	DEL	-	-	-
Brca1_16.5E	chr2	47229304	47230242	3 to 5	DEL	-	-	-
Brca1_16.5E	chr2	47411207	47413092	3 to 5	DEL	-	-	-
Brca1_16.5E	chr2	47492566	47493481	3 to 5	DEL	-	-	-
Brca1_16.5E	chr2	50679597	50686708	3 to 5	DEL	-	-	-
Brca1_16.5E	chr2	50747265	50749422	3 to 5	DEL	-	-	-
Brca1_16.5E	chr2	50764194	50770662	3 to 5	DEL	-	-	-
Brca1_16.5E	chr2	50772652	50774170	3 to 5	DEL	-	-	-
Brca1_16.5E	chr2	50831401	50831804	3 to 5	DEL	-	-	-
Brca1_16.5E	chr2	50893638	50894011	3 to 5	DEL	-	-	-
Brca1_16.5E	chr2	50938774	50939789	3 to 5	DEL	-	-	-
Brca1_16.5E	chr2	50990446	51000723	3 to 5	DEL	-	-	-
Brca1_16.5E	chr2	51026071	51032529	3 to 5	DEL	-	-	-
Brca1_16.5E	chr2	51050795	51052459	3 to 5	DEL	-	-	-
Brca1_16.5E	chr2	51106460	51108252	3 to 5	DEL	-	-	-
Brca1_16.5E	chr2	51122701	51124185	3 to 5	DEL	-	-	-
Brca1_16.5E	chr2	51340202	51340307	3 to 5	DEL	-	-	-
Brca1_16.5E	chr2	51479945	51480304	3 to 5	DEL	-	-	-
Brca1_16.5E	chr2	51483835	51490104	3 to 5	DEL	-	-	-
Brca1_16.5E	chr2	51496972	51497058	3 to 5	DEL	-	-	-
Brca1_16.5E	chr2	51549687	51550055	3 to 5	DEL	-	-	-
Brca1_16.5E	chr2	51579454	51579703	3 to 5	DEL	-	-	-
Brca1_16.5E	chr2	51624281	51624350	3 to 5	DEL	-	-	-
Brca1_16.5E	chr2	51759367	51760752	3 to 5	DEL	-	-	-
Brca1_16.5E	chr2	51778367	51779124	3 to 5	DEL	-	-	-
Brca1_16.5E	chr2	51870908	51871662	3 to 5	DEL	-	-	-
Brca1_16.5E	chr2	51876321	51876617	3 to 5	DEL	-	-	-
Brca1_16.5E	chr2	51886203	51890589	3 to 5	DEL	-	-	-
Brca1_16.5E	chr2	51920330	51920449	3 to 5	DEL	-	-	-
Brca1_16.5E	chr2	51999582	52000012	3 to 5	DEL	-	-	-
Brca1_16.5E	chr2	52032091	52032520	3 to 5	DEL	-	-	-
Brca1_16.5E	chr2	53503345	53509594	3 to 5	DEL	-	-	-
Brca1_16.5E	chr2	53510349	53510887	3 to 5	DEL	-	-	-
Brca1_16.5E	chr2	53623880	53624353	3 to 5	DEL	-	-	-
Brca1_16.5E	chr2	53694343	53696860	3 to 5	DEL	-	-	-
Brca1_16.5E	chr2	53739866	53740205	3 to 5	DEL	-	-	-
Brca1_16.5E	chr2	53755928	53762911	3 to 5	DEL	-	-	-
Brca1_16.5E	chr2	53810364	53811587	3 to 5	DEL	-	-	-
Brca1_16.5E	chr2	54385028	54391952	3 to 5	DEL	-	-	-
Brca1_16.5E	chr2	54419012	54420312	3 to 5	DEL	-	-	-
Brca1_16.5E	chr2	55385939	55386762	3 to 5	DEL	-	-	-
Brca1_16.5E	chr2	55671392	55678252	3 to 5	DEL	-	-	-
Brca1_16.5E	chr2	55699318	55699676	3 to 5	DEL	-	-	-
Brca1_16.5E	chr2	55823734	55830119	3 to 5	DEL	-	-	-
Brca1_16.5E	chr2	55867186	55874260	3 to 5	DEL	-	-	-
Brca1_16.5E	chr2	55927662	55927979	3 to 5	DEL	-	-	-
Brca1_16.5E	chr2	56216058	56222438	3 to 5	DEL	-	-	-
Brca1_16.5E	chr2	56298534	56304970	3 to 5	DEL	-	-	-
Brca1_16.5E	chr2	56743166	56743401	3 to 5	DEL	-	-	-
Brca1_16.5E	chr2	56792764	56801312	3 to 5	DEL	-	-	-
Brca1_16.5E	chr2	56872734	56879160	3 to 5	DEL	-	-	-
Brca1_16.5E	chr2	57005577	57005992	3 to 5	DEL	-	-	-
Brca1_16.5E	chr2	57214411	57223393	3 to 5	DEL	-	-	-
Brca1_16.5E	chr2	58108039	58111232	3 to 5	DEL	-	-	-
Brca1_16.5E	chr2	58256778	58263199	3 to 5	DEL	-	-	-
Brca1_16.5E	chr4	147942368	147942453	3 to 5	DEL	2510039O18Rik	2510039O18Rik	2510039O18Rik
Brca1_16.5E	chr4	7329846	141249857	3 to 3	INV	8430436N08Rik,Car8,Rab2a,Chd7,Clvs1,Asph,4930412C18Rik,Gdf6,4930448K20Rik,1700123O12Rik,Mir3471-1,2610301B20Rik,Plekhf2,Ndufaf6,Gm11827,Mir684-2,Trp53inp1,Ccne2,Ints8,Dpy19l4,Esrp1,Virma,Rad54b,Fsbp,Gem,Cdh17,Pdp1,1700123M08Rik,Tmem67,Rbm12b2,Rbm12b1,Fam92a,Triqk,Runx1t1,Slc26a7,Lrrc69,Pip4p2,Gm11837,Necab1,Tmem64,Calb1,Decr1,Mir6400,Nbn,Osgin2,Ripk2,A530072M11Rik,Mmp16,Cngb3,Cpne3,Rmdn1,Wwp1,Gm1…	-	Arhgef19
Brca1_16.5E	chr4	144600856	144646331	3 to 3	INV	Aadacl4	-	-
Brca1_16.5E	chr4	144607825	144653228	5 to 5	INV	Aadacl4	-	-
Brca1_16.5E	chr4	140525536	140525629	3 to 5	DEL	Arhgef10l	Arhgef10l	Arhgef10l
Brca1_16.5E	chr4	140558918	140559080	3 to 5	DEL	Arhgef10l	Arhgef10l	Arhgef10l
Brca1_16.5E	chr4	140573887	140574125	5 to 3	DUP	Arhgef10l	Arhgef10l	Arhgef10l
Brca1_16.5E	chr4	140649610	140649710	3 to 5	DEL	Arhgef10l	Arhgef10l	Arhgef10l
Brca1_16.5E	chr4	140998374	140998589	3 to 5	DEL	Atp13a2	Atp13a2	Atp13a2
Brca1_16.5E	chr4	151046906	151047007	3 to 5	DEL	Camta1	Camta1	Camta1
Brca1_16.5E	chr4	148883142	148883565	3 to 5	DEL	Casz1	Casz1	Casz1
Brca1_16.5E	chr4	9397425	107341811	3 to 3	INV	Clvs1,Asph,4930412C18Rik,Gdf6,4930448K20Rik,1700123O12Rik,Mir3471-1,2610301B20Rik,Plekhf2,Ndufaf6,Gm11827,Mir684-2,Trp53inp1,Ccne2,Ints8,Dpy19l4,Esrp1,Virma,Rad54b,Fsbp,Gem,Cdh17,Pdp1,1700123M08Rik,Tmem67,Rbm12b2,Rbm12b1,Fam92a,Triqk,Runx1t1,Slc26a7,Lrrc69,Pip4p2,Gm11837,Necab1,Tmem64,Calb1,Decr1,Mir6400,Nbn,Osgin2,Ripk2,A530072M11Rik,Mmp16,Cngb3,Cpne3,Rmdn1,Wwp1,Gm12354,Slc7a13,Atp6v0d2,4930480G…	Clvs1	Yipf1
Brca1_16.5E	chr4	47306328	151588858	5 to 5	INV	Col15a1,Tgfbr1,Alg2,Sec61b,Nr4a3,Stx17,Erp44,Mir1958,Invs,Tex10,Msantd3,Tmeff1,Cavin4,Plppr1,Acnat2,Acnat1,Baat,Zfp189,Mrpl50,Aldob,Tmem246,Rnf20,Grin3a,Ppp3r2,Cylc2,C630028M04Rik,Smc2,Smc2os,Toporsl,4930552N02Rik,Olfr275,Olfr273,Olfr272,Olfr270,Nipsnap3a,Nipsnap3b,Abca1,4930522O17Rik,AI427809,Slc44a1,Fsd1l,Fktn,Tal2,Tmem38b,Zfp462,Rad23b,Gm12505,Klf4,Elp1,Actl7a,Actl7b,Abitram,Ctnnal1,Tmem245,Mi…	Col15a1	Camta1
Brca1_16.5E	chr4	149530721	149530790	3 to 5	DEL	Ctnnbip1	Ctnnbip1	Ctnnbip1
Brca1_16.5E	chr4	144924291	144924423	3 to 5	DEL	Dhrs3	Dhrs3	Dhrs3
Brca1_16.5E	chr4	148267754	148268084	3 to 5	DEL	Disp3	Disp3	Disp3
Brca1_16.5E	chr4	148279449	148280304	3 to 3	INV	Disp3	Disp3	Disp3
Brca1_16.5E	chr4	148279453	148280216	5 to 5	INV	Disp3	Disp3	Disp3
Brca1_16.5E	chr4	74513250	143331143	5 to 3	DUP	Dmac1,Ptprd,Tyrp1,Lurap1l,Mpdz,Gm11264,Gm5860,Nfib,Gm11266,Zdhhc21,Cer1,Frem1,Ttc39b,Gm11413,Snapc3,Psip1,Ccdc171,6030471H07Rik,Bnc2,Cntln,Sh3gl2,Adamtsl1,Saxo1,Saxo1os,Haus6,Rraga,Scarna8,Plin2,Dennd4c,Rps6,Acer2,Slc24a2,Mllt3,Focad,Mir491,Hacd4,Ifnb1,Ifna14,Ifna15,Ifna12,Ifna9,C87499,Ifna13,Ifna2,Ifna16,Ifnab,Klhl9,Gm13271,Gm13286,Gm13283,Ifnz,Gm13289,Gm13285,Gm13272,Gm13276,Gm13275,Gm13288,Ifn…	-	-
Brca1_16.5E	chr4	99117600	147990845	5 to 5	INV	Dock7,Atg4c,Foxd3,Alg6,Itgb3bp,Efcab7,Pgm2,Ror1,Ube2u,Cachd1,Raver2,Jak1,Mir101a,E130102H24Rik,0610043K17Rik,Ak4,Dnajc6,Leprot,Lepr,B020004J07Rik,C130073F10Rik,Gm12794,Gm12789,Pde4b,Sgip1,Gm12709,Tctex1d1,Insl5,BB031773,Wdr78,Mier1,Slc35d1,4921539E11Rik,4930456L15Rik,Oma1,Gm12718,Dab1,C8b,C8a,Fyb2,Prkaa2,Plpp3,Gm12724,Usp24,Pcsk9,Bsnd,Dhcr24,Lexm,Ttc22,Pars2,Ttc4,Mroh7,Fam151a,Acot11,Ssbp3,Cyb5rl…	Dock7	-
Brca1_16.5E	chr4	99117814	147990816	3 to 3	INV	Dock7,Atg4c,Foxd3,Alg6,Itgb3bp,Efcab7,Pgm2,Ror1,Ube2u,Cachd1,Raver2,Jak1,Mir101a,E130102H24Rik,0610043K17Rik,Ak4,Dnajc6,Leprot,Lepr,B020004J07Rik,C130073F10Rik,Gm12794,Gm12789,Pde4b,Sgip1,Gm12709,Tctex1d1,Insl5,BB031773,Wdr78,Mier1,Slc35d1,4921539E11Rik,4930456L15Rik,Oma1,Gm12718,Dab1,C8b,C8a,Fyb2,Prkaa2,Plpp3,Gm12724,Usp24,Pcsk9,Bsnd,Dhcr24,Lexm,Ttc22,Pars2,Ttc4,Mroh7,Fam151a,Acot11,Ssbp3,Cyb5rl…	Dock7	-
Brca1_16.5E	chr4	148123560	148123612	3 to 5	DEL	Draxin	Draxin	Draxin
Brca1_16.5E	chr4	148559920	148560057	3 to 5	DEL	Exosc10	Exosc10	Exosc10
Brca1_16.5E	chr4	141378341	141378910	3 to 5	DEL	Fam131c	Fam131c	Fam131c
Brca1_16.5E	chr4	141378355	141378921	3 to 5	DEL	Fam131c	Fam131c	Fam131c
Brca1_16.5E	chr4	147870289	147871631	3 to 5	DEL	Fv1	Fv1	-
Brca1_16.5E	chr4	143734236	144197609	5 to 5	INV	Gm13023,Gm13084,Gm13103,Pramef6,Pramef25,Pramef17,Pramel4,Gm13102,Oog3,Oog2	-	-
Brca1_16.5E	chr4	143760738	144246503	5 to 5	INV	Gm13023,Gm13084,Gm13103,Pramef6,Pramef25,Pramef17,Pramel4,Gm13102,Oog3,Oog2,C87977	-	-
Brca1_16.5E	chr4	143727436	143896380	5 to 5	INV	Gm13078,Gm13023,Gm13084,Gm13103,Pramef6	Gm13078	Pramef6
Brca1_16.5E	chr4	143616905	143895979	5 to 5	INV	Gm13083,Gm13088,Gm13089,Gm13078,Gm13023,Gm13084,Gm13103,Pramef6	Gm13083	Pramef6
Brca1_16.5E	chr4	143593821	143917594	5 to 5	INV	Gm13083,Gm13088,Gm13089,Gm13078,Gm13023,Gm13084,Gm13103,Pramef6	-	-
Brca1_16.5E	chr4	143600864	143910509	5 to 5	INV	Gm13083,Gm13088,Gm13089,Gm13078,Gm13023,Gm13084,Gm13103,Pramef6	-	-
Brca1_16.5E	chr4	143622742	143889359	3 to 3	INV	Gm13088,Gm13089,Gm13078,Gm13023,Gm13084,Gm13103	-	-
Brca1_16.5E	chr4	143662587	143843196	5 to 5	INV	Gm13089,Gm13078,Gm13023,Gm13084	-	-
Brca1_16.5E	chr4	143844142	144164151	3 to 3	INV	Gm13103,Pramef6,Pramef25,Pramef17,Pramel4,Gm13102,Oog3	-	-
Brca1_16.5E	chr4	145552396	146144316	3 to 5	DEL	Gm13212,Zfp980,Znf41-ps,Gm13238,Gm13034,Zfp987	-	-
Brca1_16.5E	chr4	145555652	146486177	3 to 5	DEL	Gm13212,Zfp980,Znf41-ps,Gm13238,Gm13034,Zfp987,Zfp600,Zfp991,Zfp992	-	-
Brca1_16.5E	chr4	145557691	146488028	3 to 5	DEL	Gm13212,Zfp980,Znf41-ps,Gm13238,Gm13034,Zfp987,Zfp600,Zfp991,Zfp992	-	-
Brca1_16.5E	chr4	145554768	147352881	5 to 3	DUP	Gm13212,Zfp980,Znf41-ps,Gm13238,Gm13034,Zfp987,Zfp600,Zfp991,Zfp992,Zfp981,1700095A21Rik,Rex2,4933438K21Rik	-	-
Brca1_16.5E	chr4	145560948	147521957	5 to 3	DUP	Gm13212,Zfp980,Znf41-ps,Gm13238,Gm13034,Zfp987,Zfp600,Zfp991,Zfp992,Zfp981,1700095A21Rik,Rex2,4933438K21Rik,Zfp982	-	-
Brca1_16.5E	chr4	145836755	146932388	3 to 5	DEL	Gm13238,Gm13034,Zfp987,Zfp600,Zfp991,Zfp992,Zfp981,1700095A21Rik	-	-
Brca1_16.5E	chr4	148651331	148651774	3 to 3	INV	Gm572	Gm572	Gm572
Brca1_16.5E	chr4	148651342	148651549	5 to 5	INV	Gm572	Gm572	Gm572
Brca1_16.5E	chr4	140130611	140131546	3 to 5	DEL	Igsf21	Igsf21	Igsf21
Brca1_16.5E	chr4	140130653	140131664	5 to 3	DUP	Igsf21	Igsf21	Igsf21
Brca1_16.5E	chr4	140170296	140170981	3 to 5	DEL	Igsf21	Igsf21	Igsf21
Brca1_16.5E	chr4	142156310	142156388	3 to 5	DEL	Kazn	Kazn	Kazn
Brca1_16.5E	chr4	148460710	148460891	3 to 5	DEL	Mtor	Mtor	Mtor
Brca1_16.5E	chr4	144125844	144288983	3 to 3	INV	Oog3,Oog2,C87977,Pramel5	-	-
Brca1_16.5E	chr4	144134687	144288757	5 to 5	INV	Oog3,Oog2,C87977,Pramel5	-	-
Brca1_16.5E	chr4	140932354	140932563	3 to 5	DEL	Padi2	Padi2	Padi2
Brca1_16.5E	chr4	140939014	140943837	3 to 5	DEL	Padi2	Padi2	Padi2
Brca1_16.5E	chr4	140766695	140766771	3 to 5	DEL	Padi4	Padi4	Padi4
Brca1_16.5E	chr4	139791320	139791946	5 to 5	INV	Pax7	Pax7	Pax7
Brca1_16.5E	chr4	139801273	139801481	3 to 3	INV	Pax7	Pax7	Pax7
Brca1_16.5E	chr4	139801333	139801481	3 to 3	INV	Pax7	Pax7	Pax7
Brca1_16.5E	chr4	139801355	139801474	5 to 5	INV	Pax7	Pax7	Pax7
Brca1_16.5E	chr4	143292876	143293092	3 to 5	DEL	Pdpn	Pdpn	Pdpn
Brca1_16.5E	chr4	143988872	144335635	5 to 5	INV	Pramef17,Pramel4,Gm13102,Oog3,Oog2,C87977,Pramel5,Gm13128	-	-
Brca1_16.5E	chr4	143989198	144335365	3 to 3	INV	Pramef17,Pramel4,Gm13102,Oog3,Oog2,C87977,Pramel5,Gm13128	-	-
Brca1_16.5E	chr4	143990980	144333542	5 to 5	INV	Pramef17,Pramel4,Gm13102,Oog3,Oog2,C87977,Pramel5,Gm13128	-	-
Brca1_16.5E	chr4	144057708	144142439	3 to 5	DEL	Pramel4,Gm13102	-	-
Brca1_16.5E	chr4	144030908	144260562	5 to 5	INV	Pramel4,Gm13102,Oog3,Oog2,C87977	-	-
Brca1_16.5E	chr4	144004831	144318390	5 to 5	INV	Pramel4,Gm13102,Oog3,Oog2,C87977,Pramel5	-	-
Brca1_16.5E	chr4	144006214	144317119	3 to 3	INV	Pramel4,Gm13102,Oog3,Oog2,C87977,Pramel5	-	-
Brca1_16.5E	chr4	144037200	144301484	5 to 5	INV	Pramel4,Gm13102,Oog3,Oog2,C87977,Pramel5	-	-
Brca1_16.5E	chr4	144040526	144298461	5 to 5	INV	Pramel4,Gm13102,Oog3,Oog2,C87977,Pramel5	-	-
Brca1_16.5E	chr4	143139360	143139481	3 to 5	DEL	Prdm2	Prdm2	Prdm2
Brca1_16.5E	chr4	140706441	140706775	3 to 5	DEL	Rcc2	Rcc2	Rcc2
Brca1_16.5E	chr4	150340896	150342498	3 to 5	DEL	Rere	Rere	Rere
Brca1_16.5E	chr4	150428990	150429409	3 to 5	DEL	Rere	Rere	Rere
Brca1_16.5E	chr4	150360096	151921081	5 to 5	INV	Rere,Slc45a1,1700045H11Rik,Errfi1,Park7,Tnfrsf9,Camta1,Uts2,Per3,Vamp3,Gm13090	Rere	-
Brca1_16.5E	chr4	150360122	151921157	3 to 3	INV	Rere,Slc45a1,1700045H11Rik,Errfi1,Park7,Tnfrsf9,Camta1,Uts2,Per3,Vamp3,Gm13090	Rere	-
Brca1_16.5E	chr4	146918922	147481459	3 to 3	INV	Rex2,4933438K21Rik	-	-
Brca1_16.5E	chr4	146919143	147481226	5 to 5	INV	Rex2,4933438K21Rik	-	-
Brca1_16.5E	chr4	146921372	147478954	5 to 5	INV	Rex2,4933438K21Rik	-	-
Brca1_16.5E	chr4	146906273	147494949	3 to 3	INV	Rex2,4933438K21Rik,Zfp982	Zfp982	-
Brca1_16.5E	chr4	146907210	147494700	5 to 5	INV	Rex2,4933438K21Rik,Zfp982	Zfp982	-
Brca1_16.5E	chr4	146911514	147777704	3 to 5	DEL	Rex2,4933438K21Rik,Zfp982,Zfp985,Zfp979,Zfp534,Zfp984	-	Zfp984
Brca1_16.5E	chr4	146913081	147778976	3 to 5	DEL	Rex2,4933438K21Rik,Zfp982,Zfp985,Zfp979,Zfp534,Zfp984	-	Zfp984
Brca1_16.5E	chr4	140974100	140974163	3 to 5	DEL	Sdhb	Sdhb	Sdhb
Brca1_16.5E	chr4	149768860	149770740	3 to 3	INV	Slc25a33	Slc25a33	Slc25a33
Brca1_16.5E	chr4	149769630	149770611	5 to 5	INV	Slc25a33	Slc25a33	Slc25a33
Brca1_16.5E	chr4	145413511	145588705	3 to 5	DEL	Smarca5-ps,Zfp990,Gm13212	Gm13212	-
Brca1_16.5E	chr4	145452271	146051411	3 to 5	DEL	Smarca5-ps,Zfp990,Gm13212,Zfp980,Znf41-ps,Gm13238	-	-
Brca1_16.5E	chr4	145410398	147449426	5 to 3	DUP	Smarca5-ps,Zfp990,Gm13212,Zfp980,Znf41-ps,Gm13238,Gm13034,Zfp987,Zfp600,Zfp991,Zfp992,Zfp981,1700095A21Rik,Rex2,4933438K21Rik	-	-
Brca1_16.5E	chr4	145416124	147455578	3 to 5	DEL	Smarca5-ps,Zfp990,Gm13212,Zfp980,Znf41-ps,Gm13238,Gm13034,Zfp987,Zfp600,Zfp991,Zfp992,Zfp981,1700095A21Rik,Rex2,4933438K21Rik	-	-
Brca1_16.5E	chr4	139657564	139658051	3 to 5	DEL	Tas1r2,Aldh4a1	Tas1r2,Aldh4a1	Tas1r2,Aldh4a1
Brca1_16.5E	chr4	139657655	139658051	3 to 5	DEL	Tas1r2,Aldh4a1	Tas1r2,Aldh4a1	Tas1r2,Aldh4a1
Brca1_16.5E	chr4	145232272	145232906	3 to 5	DEL	Tnfrsf1b	Tnfrsf1b	Tnfrsf1b
Brca1_16.5E	chr4	149400593	149400779	3 to 5	DEL	Ube4b	Ube4b	Ube4b
Brca1_16.5E	chr4	151051506	151051580	3 to 5	DEL	Vamp3,Camta1	Vamp3,Camta1	Vamp3,Camta1
Brca1_16.5E	chr4	145151135	145152259	5 to 5	INV	Vps13d	Vps13d	Vps13d
Brca1_16.5E	chr4	145151299	145152275	3 to 3	INV	Vps13d	Vps13d	Vps13d
Brca1_16.5E	chr4	147830586	147830650	3 to 5	DEL	Zfp933	Zfp933	Zfp933
Brca1_16.5E	chr4	145689308	146527947	5 to 3	DUP	Zfp980,Znf41-ps,Gm13238,Gm13034,Zfp987,Zfp600,Zfp991,Zfp992,Zfp981,1700095A21Rik	Zfp980	Zfp981,1700095A21Rik
Brca1_16.5E	chr4	147449334	147775724	5 to 5	INV	Zfp982,Zfp985,Zfp979,Zfp534,Zfp984	-	Zfp984
Brca1_16.5E	chr4	146124144	147756310	3 to 3	INV	Zfp987,Zfp600,Zfp991,Zfp992,Zfp981,1700095A21Rik,Rex2,4933438K21Rik,Zfp982,Zfp985,Zfp979,Zfp534,Zfp984	Zfp987	Zfp984
Brca1_16.5E	chr4	145488422	145556558	3 to 5	DEL	Zfp990	-	-
Brca1_16.5E	chr4	145489477	145557715	5 to 3	DUP	Zfp990	-	-
Brca1_16.5E	chr4	145537436	145623063	5 to 3	DUP	Zfp990,Gm13212	Zfp990	Gm13212
Brca1_16.5E	chr4	145535738	147257646	3 to 5	DEL	Zfp990,Gm13212,Zfp980,Znf41-ps,Gm13238,Gm13034,Zfp987,Zfp600,Zfp991,Zfp992,Zfp981,1700095A21Rik,Rex2,4933438K21Rik	Zfp990	-
Brca1_16.5E	chr4	145484942	147351181	3 to 5	DEL	Zfp990,Gm13212,Zfp980,Znf41-ps,Gm13238,Gm13034,Zfp987,Zfp600,Zfp991,Zfp992,Zfp981,1700095A21Rik,Rex2,4933438K21Rik	-	-
Brca1_16.5E	chr4	145510165	147491915	5 to 3	DUP	Zfp990,Gm13212,Zfp980,Znf41-ps,Gm13238,Gm13034,Zfp987,Zfp600,Zfp991,Zfp992,Zfp981,1700095A21Rik,Rex2,4933438K21Rik	-	-
Brca1_16.5E	chr4	18606846	18613773	3 to 5	DEL	-	-	-
Brca1_16.5E	chr4	18717949	18720675	3 to 5	DEL	-	-	-
Brca1_16.5E	chr4	18747603	18748191	3 to 5	DEL	-	-	-
Brca1_16.5E	chr4	19774579	19776926	3 to 5	DEL	-	-	-
Brca1_16.5E	chr4	139330303	139337543	3 to 3	INV	-	-	-
Brca1_16.5E	chr4	139330686	139337325	5 to 5	INV	-	-	-
Brca1_16.5E	chr4	139330691	139337323	5 to 5	INV	-	-	-
Brca1_16.5E	chr4	139332954	139333912	3 to 5	DEL	-	-	-
Brca1_16.5E	chr4	139333038	139333912	3 to 5	DEL	-	-	-
Brca1_16.5E	chr4	139952851	139958344	3 to 5	DEL	-	-	-
Brca1_16.5E	chr4	140337460	140337787	3 to 5	DEL	-	-	-
Brca1_16.5E	chr4	140411170	140411493	3 to 5	DEL	-	-	-
Brca1_16.5E	chr4	140508652	140509826	3 to 5	DEL	-	-	-
Brca1_16.5E	chr4	140508658	140509824	3 to 5	DEL	-	-	-
Brca1_16.5E	chr4	140671802	140672326	3 to 5	DEL	-	-	-
Brca1_16.5E	chr4	140671802	140672329	3 to 5	DEL	-	-	-
Brca1_16.5E	chr4	140675384	140675562	3 to 5	DEL	-	-	-
Brca1_16.5E	chr4	140678368	140679026	3 to 5	DEL	-	-	-
Brca1_16.5E	chr4	140861512	140862035	3 to 5	DEL	-	-	-
Brca1_16.5E	chr4	140888687	140891473	3 to 5	DEL	-	-	-
Brca1_16.5E	chr4	140897063	140897952	3 to 5	DEL	-	-	-
Brca1_16.5E	chr4	141140073	141140410	3 to 5	DEL	-	-	-
Brca1_16.5E	chr4	141140155	141140410	3 to 5	DEL	-	-	-
Brca1_16.5E	chr4	141207601	141210592	3 to 5	DEL	-	-	-
Brca1_16.5E	chr4	142556131	142559357	3 to 5	DEL	-	-	-
Brca1_16.5E	chr4	142657775	142657837	3 to 5	DEL	-	-	-
Brca1_16.5E	chr4	142779488	142780867	3 to 5	DEL	-	-	-
Brca1_16.5E	chr4	142921424	142921641	3 to 5	DEL	-	-	-
Brca1_16.5E	chr4	143034368	143034516	3 to 5	DEL	-	-	-
Brca1_16.5E	chr4	143039631	143041273	3 to 5	DEL	-	-	-
Brca1_16.5E	chr4	143084528	143085547	3 to 5	DEL	-	-	-
Brca1_16.5E	chr4	143241595	143243392	3 to 5	DEL	-	-	-
Brca1_16.5E	chr4	143244594	143245422	3 to 5	DEL	-	-	-
Brca1_16.5E	chr4	143310060	143311014	3 to 5	DEL	-	-	-
Brca1_16.5E	chr4	143311760	143312536	3 to 5	DEL	-	-	-
Brca1_16.5E	chr4	143312614	143312642	3 to 5	DEL	-	-	-
Brca1_16.5E	chr4	143474702	143481166	3 to 5	DEL	-	-	-
Brca1_16.5E	chr4	143707355	143707456	3 to 5	DEL	-	-	-
Brca1_16.5E	chr4	143713533	143714219	3 to 5	DEL	-	-	-
Brca1_16.5E	chr4	143766846	143767739	3 to 5	DEL	-	-	-
Brca1_16.5E	chr4	144172073	144178354	3 to 5	DEL	-	-	-
Brca1_16.5E	chr4	144229318	144235656	3 to 5	DEL	-	-	-
Brca1_16.5E	chr4	144247775	144248782	3 to 5	DEL	-	-	-
Brca1_16.5E	chr4	144792199	144792419	3 to 5	DEL	-	-	-
Brca1_16.5E	chr4	144815546	144816604	3 to 5	DEL	-	-	-
Brca1_16.5E	chr4	144816692	144823220	3 to 5	DEL	-	-	-
Brca1_16.5E	chr4	144838841	144849111	3 to 5	DEL	-	-	-
Brca1_16.5E	chr4	144966436	144966935	3 to 5	DEL	-	-	-
Brca1_16.5E	chr4	145262390	145262795	3 to 5	DEL	-	-	-
Brca1_16.5E	chr4	145348797	145348935	3 to 5	DEL	-	-	-
Brca1_16.5E	chr4	145372958	145373096	3 to 5	DEL	-	-	-
Brca1_16.5E	chr4	145424514	145426355	3 to 5	DEL	-	-	-
Brca1_16.5E	chr4	145427726	145437536	3 to 5	DEL	-	-	-
Brca1_16.5E	chr4	145549995	145550573	3 to 5	DEL	-	-	-
Brca1_16.5E	chr4	145555704	145555894	3 to 5	DEL	-	-	-
Brca1_16.5E	chr4	145556722	145557013	3 to 5	DEL	-	-	-
Brca1_16.5E	chr4	146906296	146907163	3 to 5	DEL	-	-	-
Brca1_16.5E	chr4	146911701	146919317	3 to 5	DEL	-	-	-
Brca1_16.5E	chr4	146932582	146932649	3 to 5	DEL	-	-	-
Brca1_16.5E	chr4	147853718	147853937	3 to 5	DEL	-	-	-
Brca1_16.5E	chr4	147950520	147950698	3 to 5	DEL	-	-	-
Brca1_16.5E	chr4	148168198	148168978	5 to 5	INV	-	-	-
Brca1_16.5E	chr4	148168460	148168974	3 to 3	INV	-	-	-
Brca1_16.5E	chr4	148216488	148216580	3 to 5	DEL	-	-	-
Brca1_16.5E	chr4	148294661	148294984	3 to 5	DEL	-	-	-
Brca1_16.5E	chr4	148316473	148316997	3 to 5	DEL	-	-	-
Brca1_16.5E	chr4	148406782	148406905	3 to 5	DEL	-	-	-
Brca1_16.5E	chr4	148754822	148755008	3 to 5	DEL	-	-	-
Brca1_16.5E	chr4	149120807	149121758	3 to 3	INV	-	-	-
Brca1_16.5E	chr4	149120811	149121683	5 to 5	INV	-	-	-
Brca1_16.5E	chr4	149433981	149439198	3 to 5	DEL	-	-	-
Brca1_16.5E	chr4	149457289	149457893	3 to 5	DEL	-	-	-
Brca1_16.5E	chr4	149879023	149879460	3 to 5	DEL	-	-	-
Brca1_16.5E	chr4	150181920	150182413	3 to 5	DEL	-	-	-
Brca1_16.5E	chr6	58527738	82687654	5 to 5	INV	Abcg2,Herc3,Nap1l5,Fam13a,Tigd2,Gprin3,Gm5570,A530053G22Rik,Snca,Mmrn1,A730020E08Rik,Ccser1,Grid2,Atoh1,Smarcad1,Hpgds,C130060K24Rik,Tnip3,Ndnf,Prdm5,4930544G11Rik,Gm31520,Mad2l1,Vmn1r32,Vmn1r33,Vmn1r34,Vmn1r35,Vmn1r36,Vmn1r38,Vmn1r39,Gng12,Gadd45a,E230016M11Rik,Serbp1,Il12rb2,Il23r,Tacstd2,4930515G16Rik,Rprl1,Rpia,Eif2ak3,Tex37,Foxi3,Thnsl2,Fabp1,Smyd1,Krcc1,Mir8112,Gm1070,Cd8b1,Cd8a,Rmnd5a,Rnf1…	-	Pole4
Brca1_16.5E	chr6	58527960	82686432	3 to 3	INV	Abcg2,Herc3,Nap1l5,Fam13a,Tigd2,Gprin3,Gm5570,A530053G22Rik,Snca,Mmrn1,A730020E08Rik,Ccser1,Grid2,Atoh1,Smarcad1,Hpgds,C130060K24Rik,Tnip3,Ndnf,Prdm5,4930544G11Rik,Gm31520,Mad2l1,Vmn1r32,Vmn1r33,Vmn1r34,Vmn1r35,Vmn1r36,Vmn1r38,Vmn1r39,Gng12,Gadd45a,E230016M11Rik,Serbp1,Il12rb2,Il23r,Tacstd2,4930515G16Rik,Rprl1,Rpia,Eif2ak3,Tex37,Foxi3,Thnsl2,Fabp1,Smyd1,Krcc1,Mir8112,Gm1070,Cd8b1,Cd8a,Rmnd5a,Rnf1…	-	Pole4
Brca1_16.5E	chr6	58532286	82687790	3 to 3	INV	Abcg2,Herc3,Nap1l5,Fam13a,Tigd2,Gprin3,Gm5570,A530053G22Rik,Snca,Mmrn1,A730020E08Rik,Ccser1,Grid2,Atoh1,Smarcad1,Hpgds,C130060K24Rik,Tnip3,Ndnf,Prdm5,4930544G11Rik,Gm31520,Mad2l1,Vmn1r32,Vmn1r33,Vmn1r34,Vmn1r35,Vmn1r36,Vmn1r38,Vmn1r39,Gng12,Gadd45a,E230016M11Rik,Serbp1,Il12rb2,Il23r,Tacstd2,4930515G16Rik,Rprl1,Rpia,Eif2ak3,Tex37,Foxi3,Thnsl2,Fabp1,Smyd1,Krcc1,Mir8112,Gm1070,Cd8b1,Cd8a,Rmnd5a,Rnf1…	-	Pole4
Brca1_16.5E	chr6	3362475	3415228	5 to 3	DUP	Samd9l	-	-
Brca1_16.5E	chr7	38236875	38237211	3 to 5	DEL	-	-	-
Brca1_16.5E	chr7	38245611	38245695	3 to 5	DEL	-	-	-
Brca1_16.5E	chr7	143849351	143855748	3 to 5	DEL	-	-	-
Brca1_16.5E	chr8	19321656	19411949	3 to 3	INV	-	-	-
Brca1_16.5E	chr9	55947883	56025722	5 to 3	DUP	4930563M21Rik	-	-
Brca1_16.5E	chr9	118567251	118568962	3 to 5	DEL	Golga4	Golga4	Golga4
Brca1_16.5E	chr9	118569042	118572916	3 to 5	DEL	Golga4	Golga4	Golga4
Brca1_16.5E	chr9	118573021	118577140	3 to 5	DEL	Golga4	Golga4	Golga4
Brca1_16.5E	chr9	118577228	118579541	3 to 5	DEL	Golga4	Golga4	Golga4
Brca1_16.5E	chr9	118579606	118581848	3 to 5	DEL	Golga4	Golga4	Golga4
Brca1_16.5E	chr9	75389149	75390165	3 to 5	DEL	Mapk6	Mapk6	Mapk6
Brca1_16.5E	chr9	75390370	75393365	3 to 5	DEL	Mapk6	Mapk6	Mapk6
Brca1_16.5E	chr9	75393532	75395508	3 to 5	DEL	Mapk6	Mapk6	Mapk6
Brca1_16.5E	chr9	75395656	75397578	3 to 5	DEL	Mapk6	Mapk6	Mapk6
Brca1_16.5E	chr9	75398751	75409861	3 to 5	DEL	Mapk6	Mapk6	Mapk6
Brca1_16.5E	chr10	89782740	89787103	3 to 5	DEL	Uhrf1bp1l	Uhrf1bp1l	Uhrf1bp1l
Brca1_16.5E	chr10	89787285	89789296	3 to 5	DEL	Uhrf1bp1l	Uhrf1bp1l	Uhrf1bp1l
Brca1_16.5E	chr11	101522998	101526878	3 to 5	DEL	Brca1	Brca1	Brca1
Brca1_16.5E	chr11	104510532	104510592	3 to 5	DEL	Cdc27	Cdc27	Cdc27
Brca1_16.5E	chr11	105045093	105045305	3 to 5	DEL	Efcab3	Efcab3	Efcab3
Brca1_16.5E	chr11	104336890	104337088	3 to 5	DEL	Kansl1	Kansl1	Kansl1
Brca1_16.5E	chr11	104433937	104435197	3 to 5	DEL	Kansl1	Kansl1	Kansl1
Brca1_16.5E	chr11	103083662	103092705	3 to 5	DEL	Plcd3	Plcd3	Plcd3
Brca1_16.5E	chr11	101157524	101157630	3 to 5	DEL	Tubg2	Tubg2	Tubg2
Brca1_16.5E	chr11	101626145	101626304	3 to 5	DEL	-	-	-
Brca1_16.5E	chr11	101642377	101645399	3 to 3	INV	-	-	-
Brca1_16.5E	chr11	101721603	101721662	3 to 5	DEL	-	-	-
Brca1_16.5E	chr11	101895670	101895758	3 to 5	DEL	-	-	-
Brca1_16.5E	chr11	102124046	102124677	3 to 5	DEL	-	-	-
Brca1_16.5E	chr11	102282712	102283341	3 to 5	DEL	-	-	-
Brca1_16.5E	chr11	102784719	102784812	3 to 5	DEL	-	-	-
Brca1_16.5E	chr11	102798184	102798412	3 to 5	DEL	-	-	-
Brca1_16.5E	chr11	104672426	104672642	3 to 5	DEL	-	-	-
Brca1_16.5E	chr11	111758154	111758286	3 to 5	DEL	-	-	-
Brca1_16.5E	chr12	74708110	74708333	3 to 5	DEL	-	-	-
Brca1_16.5E	chr13	12332619	12332880	3 to 5	DEL	Actn2	Actn2	Actn2
Brca1_16.5E	chr13	12258993	57266362	5 to 3	DUP	Actn2,Heatr1,Lgals8,Edaradd,Ero1lb,Gpr137b-ps,Prl2c3,Prl2c4,Prl2c2,Prl2c5,Gpr137b,Nid1,Lyst,Gng4,B3galnt2,Tbce,Ggps1,Arid4b,Hecw1,Mrpl32,Psma2,AW209491,Gli3,4933412O06Rik,A530046M15Rik,B230303A05Rik,Inhba,Sugct,Mplkip,Cdk13,Mir466i,Rala,Yae1d1,4930448F12Rik,Pou6f2,Vps41,Amph,Stard3nl,9330199G10Rik,Epdr1,Sfrp4,Nme8,Gpr141b,Gpr141,Elmo1,Aoah,Olfr1370,Olfr263,Olfr1368,Trim27,Gpx5,Gpx6,Olfr1367,Zscan…	-	-
Brca1_16.5E	chr13	12259003	57266324	3 to 5	DEL	Actn2,Heatr1,Lgals8,Edaradd,Ero1lb,Gpr137b-ps,Prl2c3,Prl2c4,Prl2c2,Prl2c5,Gpr137b,Nid1,Lyst,Gng4,B3galnt2,Tbce,Ggps1,Arid4b,Hecw1,Mrpl32,Psma2,AW209491,Gli3,4933412O06Rik,A530046M15Rik,B230303A05Rik,Inhba,Sugct,Mplkip,Cdk13,Mir466i,Rala,Yae1d1,4930448F12Rik,Pou6f2,Vps41,Amph,Stard3nl,9330199G10Rik,Epdr1,Sfrp4,Nme8,Gpr141b,Gpr141,Elmo1,Aoah,Olfr1370,Olfr263,Olfr1368,Trim27,Gpx5,Gpx6,Olfr1367,Zscan…	-	-
Brca1_16.5E	chr13	23684622	23692176	3 to 5	DEL	Hist1h2bc	Hist1h2bc	Hist1h2bc
Brca1_16.5E	chr13	12457732	12457806	3 to 5	DEL	Lgals8	Lgals8	Lgals8
Brca1_16.5E	chr13	12219494	12221365	3 to 5	DEL	Mtr	Mtr	Mtr
Brca1_16.5E	chr13	12145178	19563373	5 to 5	INV	Mtr,Actn2,Heatr1,Lgals8,Edaradd,Ero1lb,Gpr137b-ps,Prl2c3,Prl2c4,Prl2c2,Prl2c5,Gpr137b,Nid1,Lyst,Gng4,B3galnt2,Tbce,Ggps1,Arid4b,Hecw1,Mrpl32,Psma2,AW209491,Gli3,4933412O06Rik,A530046M15Rik,B230303A05Rik,Inhba,Sugct,Mplkip,Cdk13,Mir466i,Rala,Yae1d1,4930448F12Rik,Pou6f2,Vps41,Amph,Stard3nl,9330199G10Rik	-	-
Brca1_16.5E	chr13	11583239	11583301	3 to 5	DEL	Ryr2	Ryr2	Ryr2
Brca1_16.5E	chr13	11614938	11615207	3 to 5	DEL	Ryr2	Ryr2	Ryr2
Brca1_16.5E	chr13	11641299	11641352	3 to 5	DEL	Ryr2	Ryr2	Ryr2
Brca1_16.5E	chr13	11692855	11696565	3 to 5	DEL	Ryr2	Ryr2	Ryr2
Brca1_16.5E	chr13	11736548	11736603	3 to 5	DEL	Ryr2	Ryr2	Ryr2
Brca1_16.5E	chr13	11927610	11928078	3 to 5	DEL	Ryr2	Ryr2	Ryr2
Brca1_16.5E	chr13	11935390	11937114	3 to 5	DEL	Ryr2	Ryr2	Ryr2
Brca1_16.5E	chr13	11954435	11955125	3 to 5	DEL	Ryr2	Ryr2	Ryr2
Brca1_16.5E	chr13	11992265	11992852	3 to 3	INV	Ryr2	Ryr2	Ryr2
Brca1_16.5E	chr13	11992759	11993644	5 to 5	INV	Ryr2	Ryr2	Ryr2
Brca1_16.5E	chr13	12044078	12044743	3 to 5	DEL	Ryr2	Ryr2	Ryr2
Brca1_16.5E	chr13	12064368	12065259	3 to 5	DEL	Ryr2	Ryr2	Ryr2
Brca1_16.5E	chr13	11527854	11528007	3 to 5	DEL	Zp4-ps	Zp4-ps	Zp4-ps
Brca1_16.5E	chr13	10558263	10559202	3 to 5	DEL	-	-	-
Brca1_16.5E	chr13	10602774	10609182	3 to 5	DEL	-	-	-
Brca1_16.5E	chr13	10609401	10609939	3 to 5	DEL	-	-	-
Brca1_16.5E	chr13	10610026	10612353	3 to 5	DEL	-	-	-
Brca1_16.5E	chr13	10776940	10779443	3 to 5	DEL	-	-	-
Brca1_16.5E	chr13	10801889	10802151	3 to 5	DEL	-	-	-
Brca1_16.5E	chr13	10811993	10812354	3 to 5	DEL	-	-	-
Brca1_16.5E	chr13	10876885	10877053	3 to 5	DEL	-	-	-
Brca1_16.5E	chr13	10889204	10896323	3 to 5	DEL	-	-	-
Brca1_16.5E	chr13	10935974	10936381	3 to 5	DEL	-	-	-
Brca1_16.5E	chr13	10939030	10939729	3 to 5	DEL	-	-	-
Brca1_16.5E	chr13	10958559	10967047	3 to 5	DEL	-	-	-
Brca1_16.5E	chr13	10974076	10979993	3 to 5	DEL	-	-	-
Brca1_16.5E	chr13	11274829	11275076	3 to 5	DEL	-	-	-
Brca1_16.5E	chr13	11353674	11353828	3 to 5	DEL	-	-	-
Brca1_16.5E	chr13	11354418	11354774	3 to 5	DEL	-	-	-
Brca1_16.5E	chr13	11440506	11441321	3 to 5	DEL	-	-	-
Brca1_16.5E	chr13	11501097	11508146	3 to 5	DEL	-	-	-
Brca1_16.5E	chr13	11537875	11538338	3 to 5	DEL	-	-	-
Brca1_16.5E	chr13	12137517	12137874	3 to 5	DEL	-	-	-
Brca1_16.5E	chr13	12353488	12353568	3 to 5	DEL	-	-	-
Brca1_16.5E	chr13	12372817	12372911	3 to 5	DEL	-	-	-
Brca1_16.5E	chr13	12391158	12391890	3 to 5	DEL	-	-	-
Brca1_16.5E	chr14	29383373	29383542	3 to 5	DEL	Cacna2d3	Cacna2d3	Cacna2d3
Brca1_16.5E	chr14	29542768	29544842	3 to 5	DEL	Cacna2d3	Cacna2d3	Cacna2d3
Brca1_16.5E	chr14	30899034	30899224	3 to 5	DEL	Itih4	Itih4	Itih4
Brca1_16.5E	chr14	30779523	30783035	3 to 5	DEL	Sfmbt1	Sfmbt1	Sfmbt1
Brca1_16.5E	chr14	30562788	30563151	3 to 5	DEL	Tkt	Tkt	Tkt
Brca1_16.5E	chr17	40908799	40908858	3 to 5	DEL	Glyatl3	Glyatl3	Glyatl3
Brca1_16.5E	chr17	64681183	64681235	3 to 5	DEL	Man2a1	Man2a1	Man2a1
Brca1_16.5E	chr17	65834749	72077983	5 to 5	INV	Ppp4r1,Ralbp1,Twsg1,Ankrd12,Ndufv2,Washc1,Ddx11,Mtcl1,Rab12,Themis3,Ptprm,1700016K05Rik,Mir5709,Gm36201,Lrrc30,Lama1,Arhgap28,L3mbtl4,Tmem200c,Epb41l3,2410021H03Rik,Zbtb14,C030034I22Rik,Akain1,Dlgap1,Tgif1,Mir1195,Myl12b,Myl12a,Myom1,Lpin2,Emilin2,Gm4566,Smchd1,Ndc80,Spdya,Trmt61b,Wdr43,Snord53,Snord92,Togaram2,Pcare,Clip4,Alk	Ppp4r1	Alk
Brca1_16.5E	chr17	65749546	65749736	3 to 5	DEL	Rab31	Rab31	Rab31
Brca1_1M	chr1	173472576	173702902	3 to 3	INV	Ifi214,Ifi213,Ifi209,Ifi208	-	-
Brca1_1M	chr1	157084886	159680914	5 to 3	DUP	Tex35,Rasal2,2810025M15Rik,Cryzl2,Gm15486,Sec16b,Brinp2,Astn1,Mir488,Pappa2,Cop1,Scarna3a,Mir1843b,Tnr	-	Tnr
Brca1_1M	chr1	188822836	188822993	3 to 5	DEL	Ush2a	Ush2a	Ush2a
Brca1_1M	chr1	182186315	182186635	3 to 5	DEL	-	-	-
Brca1_1M	chr1	184123449	184123502	5 to 5	INV	-	-	-
Brca1_1M	chr1	184889155	184889206	3 to 5	DEL	-	-	-
Brca1_1M	chr2	51673185	51673510	3 to 5	DEL	Gm13490	Gm13490	Gm13490
Brca1_1M	chr2	51694464	51695557	3 to 5	DEL	Gm13490	Gm13490	Gm13490
Brca1_1M	chr2	51724723	51724913	3 to 5	DEL	Gm13490	Gm13490	Gm13490
Brca1_1M	chr2	51727548	51727615	3 to 5	DEL	Gm13490	Gm13490	Gm13490
Brca1_1M	chr2	51274836	51276367	3 to 5	DEL	Gm13497	Gm13497	Gm13497
Brca1_1M	chr2	50740919	56776701	5 to 5	INV	Gm13498,Rnd3,Gm13497,1700057H21Rik,Tas2r134,Gm13490,Rbm43,Nmi,Tnfaip6,Rif1,Neb,Arl5a,Cacnb4,Stam2,Fmnl2,Prpf40a,Arl6ip6,Rprm,Galnt13,Kcnj3	-	-
Brca1_1M	chr2	52193801	52193863	3 to 5	DEL	Neb	Neb	Neb
Brca1_1M	chr2	52269371	52269894	3 to 5	DEL	Neb	Neb	Neb
Brca1_1M	chr2	52274023	52274598	3 to 5	DEL	Neb	Neb	Neb
Brca1_1M	chr2	51873383	170271328	5 to 5	INV	Rbm43,Nmi,Tnfaip6,Rif1,Neb,Arl5a,Cacnb4,Stam2,Fmnl2,Prpf40a,Arl6ip6,Rprm,Galnt13,Kcnj3,Mir195b,Nr4a2,BB557941,4930555B11Rik,Gpd2,Galnt5,Ermn,Cytip,Gm13546,Acvr1c,Gm13544,Acvr1,Upp2,Ccdc148,Pkp4,5330411J11Rik,Dapl1,Tanc1,Wdsub1,Baz2b,March7,Cd302,Ly75,Pla2r1,Gm13580,Itgb6,Rbms1,Gm13582,Tank,Psmd14,Tbr1,Slc4a10,Dpp4,Gcg,Fap,Ifih1,Gca,Kcnh7,Fign,Grb14,Cobll1,Slc38a11,Mir6337,Scn3a,Scn2a,Csrnp3,Galnt…	-	-
Brca1_1M	chr2	50679597	50686708	3 to 5	DEL	-	-	-
Brca1_1M	chr2	50747266	50749422	3 to 5	DEL	-	-	-
Brca1_1M	chr2	50764194	50770662	3 to 5	DEL	-	-	-
Brca1_1M	chr2	50772652	50774170	3 to 5	DEL	-	-	-
Brca1_1M	chr2	50831401	50831804	3 to 5	DEL	-	-	-
Brca1_1M	chr2	50893638	50894011	3 to 5	DEL	-	-	-
Brca1_1M	chr2	50938774	50939789	3 to 5	DEL	-	-	-
Brca1_1M	chr2	50990446	51000723	3 to 5	DEL	-	-	-
Brca1_1M	chr2	51026071	51032529	3 to 5	DEL	-	-	-
Brca1_1M	chr2	51050794	51052467	3 to 5	DEL	-	-	-
Brca1_1M	chr2	51106460	51108252	3 to 5	DEL	-	-	-
Brca1_1M	chr2	51122701	51124185	3 to 5	DEL	-	-	-
Brca1_1M	chr2	51340202	51340307	3 to 5	DEL	-	-	-
Brca1_1M	chr2	51483749	51490104	3 to 5	DEL	-	-	-
Brca1_1M	chr2	51496972	51497058	3 to 5	DEL	-	-	-
Brca1_1M	chr2	51549687	51550055	3 to 5	DEL	-	-	-
Brca1_1M	chr2	51579454	51579703	3 to 5	DEL	-	-	-
Brca1_1M	chr2	51624281	51624350	3 to 5	DEL	-	-	-
Brca1_1M	chr2	51759367	51760752	3 to 5	DEL	-	-	-
Brca1_1M	chr2	51778367	51779124	3 to 5	DEL	-	-	-
Brca1_1M	chr2	51870908	51871662	3 to 5	DEL	-	-	-
Brca1_1M	chr2	51876321	51876617	3 to 5	DEL	-	-	-
Brca1_1M	chr2	51886203	51890589	3 to 5	DEL	-	-	-
Brca1_1M	chr2	51920330	51920449	3 to 5	DEL	-	-	-
Brca1_1M	chr2	51999582	52000012	3 to 5	DEL	-	-	-
Brca1_1M	chr2	52032091	52032520	3 to 5	DEL	-	-	-
Brca1_1M	chr3	109347417	146158471	5 to 5	INV	Vav3,Ntng1,Prmt6,Gm6602,Amy2b,Amy2a5,Amy2a2,Amy2a3,Amy2a4,Amy1,Rnpc3,Col11a1,Olfm3,S1pr1,A930005H10Rik,Dph5,Slc30a7,Mir669n,Extl2,Vcam1,Gpr88,Cdc14a,Rtca,Dbt,Lrrc39,Trmt13,Sass6,Mfsd14a,Slc35a3,Agl,Frrs1,Palmd,4930455H04Rik,1700061I17Rik,Plppr4,Plppr5,Snx7,Mir137,Dpyd,Ptbp2,6530403H02Rik,Rwdd3,Tmem56,Alg14,Cnn3,Slc44a3,A730020M07Rik,4930432M17Rik,F3,Abcd3,Arhgap29,Abca4,Gclm,Dnttip2,Mir760,Bcar3,…	Vav3	Mcoln2
Brca1_1M	chr4	147942368	147942453	3 to 5	DEL	2510039O18Rik	2510039O18Rik	2510039O18Rik
Brca1_1M	chr4	7329846	141249857	3 to 3	INV	8430436N08Rik,Car8,Rab2a,Chd7,Clvs1,Asph,4930412C18Rik,Gdf6,4930448K20Rik,1700123O12Rik,Mir3471-1,2610301B20Rik,Plekhf2,Ndufaf6,Gm11827,Mir684-2,Trp53inp1,Ccne2,Ints8,Dpy19l4,Esrp1,Virma,Rad54b,Fsbp,Gem,Cdh17,Pdp1,1700123M08Rik,Tmem67,Rbm12b2,Rbm12b1,Fam92a,Triqk,Runx1t1,Slc26a7,Lrrc69,Pip4p2,Gm11837,Necab1,Tmem64,Calb1,Decr1,Mir6400,Nbn,Osgin2,Ripk2,A530072M11Rik,Mmp16,Cngb3,Cpne3,Rmdn1,Wwp1,Gm1…	-	Arhgef19
Brca1_1M	chr4	144600856	144646331	3 to 3	INV	Aadacl4	-	-
Brca1_1M	chr4	144607825	144653228	5 to 5	INV	Aadacl4	-	-
Brca1_1M	chr4	140525536	140525629	3 to 5	DEL	Arhgef10l	Arhgef10l	Arhgef10l
Brca1_1M	chr4	140649610	140649710	3 to 5	DEL	Arhgef10l	Arhgef10l	Arhgef10l
Brca1_1M	chr4	151046906	151047007	3 to 5	DEL	Camta1	Camta1	Camta1
Brca1_1M	chr4	148883142	148883565	3 to 5	DEL	Casz1	Casz1	Casz1
Brca1_1M	chr4	141410026	141410211	3 to 5	DEL	Clcnkb	Clcnkb	Clcnkb
Brca1_1M	chr4	141037721	155975808	3 to 3	INV	Crocc,Necap2,Spata21,Szrd1,Fbxo42,Cplane2,Arhgef19,Gm13056,Epha2,Fam131c,Clcnka,Clcnkb,Hspb7,Srarp,Zbtb17,Spen,Fblim1,Slc25a34,Tmem82,AI507597,Plekhm2,Ddi2,Rsc1a1,Agmat,Dnajc16,Casp9,Cela2a,Ctrc,Ctrcos,Efhd2,Fhad1,Fhad1os1,Tmem51,4930455G09Rik,Tmem51os1,Kazn,Prdm2,Mir7021,Pdpn,Lrrc38,Pramel1,Pramef8,Oog4,Gm13043,Gm13057,BC080695,Gm13083,Gm13088,Gm13089,Gm13078,Gm13023,Gm13084,Gm13103,Pramef6,Pram…	Crocc	-
Brca1_1M	chr4	141037721	155975810	3 to 3	INV	Crocc,Necap2,Spata21,Szrd1,Fbxo42,Cplane2,Arhgef19,Gm13056,Epha2,Fam131c,Clcnka,Clcnkb,Hspb7,Srarp,Zbtb17,Spen,Fblim1,Slc25a34,Tmem82,AI507597,Plekhm2,Ddi2,Rsc1a1,Agmat,Dnajc16,Casp9,Cela2a,Ctrc,Ctrcos,Efhd2,Fhad1,Fhad1os1,Tmem51,4930455G09Rik,Tmem51os1,Kazn,Prdm2,Mir7021,Pdpn,Lrrc38,Pramel1,Pramef8,Oog4,Gm13043,Gm13057,BC080695,Gm13083,Gm13088,Gm13089,Gm13078,Gm13023,Gm13084,Gm13103,Pramef6,Pram…	Crocc	-
Brca1_1M	chr4	149530721	149530790	3 to 5	DEL	Ctnnbip1	Ctnnbip1	Ctnnbip1
Brca1_1M	chr4	148249404	148249506	3 to 5	DEL	Disp3	Disp3	Disp3
Brca1_1M	chr4	148267754	148268084	3 to 5	DEL	Disp3	Disp3	Disp3
Brca1_1M	chr4	148279449	148280336	3 to 3	INV	Disp3	Disp3	Disp3
Brca1_1M	chr4	148279453	148280220	5 to 5	INV	Disp3	Disp3	Disp3
Brca1_1M	chr4	99117600	147990845	5 to 5	INV	Dock7,Atg4c,Foxd3,Alg6,Itgb3bp,Efcab7,Pgm2,Ror1,Ube2u,Cachd1,Raver2,Jak1,Mir101a,E130102H24Rik,0610043K17Rik,Ak4,Dnajc6,Leprot,Lepr,B020004J07Rik,C130073F10Rik,Gm12794,Gm12789,Pde4b,Sgip1,Gm12709,Tctex1d1,Insl5,BB031773,Wdr78,Mier1,Slc35d1,4921539E11Rik,4930456L15Rik,Oma1,Gm12718,Dab1,C8b,C8a,Fyb2,Prkaa2,Plpp3,Gm12724,Usp24,Pcsk9,Bsnd,Dhcr24,Lexm,Ttc22,Pars2,Ttc4,Mroh7,Fam151a,Acot11,Ssbp3,Cyb5rl…	Dock7	-
Brca1_1M	chr4	99117813	147990815	3 to 3	INV	Dock7,Atg4c,Foxd3,Alg6,Itgb3bp,Efcab7,Pgm2,Ror1,Ube2u,Cachd1,Raver2,Jak1,Mir101a,E130102H24Rik,0610043K17Rik,Ak4,Dnajc6,Leprot,Lepr,B020004J07Rik,C130073F10Rik,Gm12794,Gm12789,Pde4b,Sgip1,Gm12709,Tctex1d1,Insl5,BB031773,Wdr78,Mier1,Slc35d1,4921539E11Rik,4930456L15Rik,Oma1,Gm12718,Dab1,C8b,C8a,Fyb2,Prkaa2,Plpp3,Gm12724,Usp24,Pcsk9,Bsnd,Dhcr24,Lexm,Ttc22,Pars2,Ttc4,Mroh7,Fam151a,Acot11,Ssbp3,Cyb5rl…	Dock7	-
Brca1_1M	chr4	148123560	148123612	3 to 5	DEL	Draxin	Draxin	Draxin
Brca1_1M	chr4	141378337	141378939	3 to 5	DEL	Fam131c	Fam131c	Fam131c
Brca1_1M	chr4	141378357	141378925	3 to 5	DEL	Fam131c	Fam131c	Fam131c
Brca1_1M	chr4	74003837	147510609	3 to 3	INV	Frmd3,Kdm4c,Dmac1,Ptprd,Tyrp1,Lurap1l,Mpdz,Gm11264,Gm5860,Nfib,Gm11266,Zdhhc21,Cer1,Frem1,Ttc39b,Gm11413,Snapc3,Psip1,Ccdc171,6030471H07Rik,Bnc2,Cntln,Sh3gl2,Adamtsl1,Saxo1,Saxo1os,Haus6,Rraga,Scarna8,Plin2,Dennd4c,Rps6,Acer2,Slc24a2,Mllt3,Focad,Mir491,Hacd4,Ifnb1,Ifna14,Ifna15,Ifna12,Ifna9,C87499,Ifna13,Ifna2,Ifna16,Ifnab,Klhl9,Gm13271,Gm13286,Gm13283,Ifnz,Gm13289,Gm13285,Gm13272,Gm13276,Gm13275…	-	Zfp982
Brca1_1M	chr4	147870289	147871631	3 to 5	DEL	Fv1	Fv1	-
Brca1_1M	chr4	143734235	144197636	5 to 5	INV	Gm13023,Gm13084,Gm13103,Pramef6,Pramef25,Pramef17,Pramel4,Gm13102,Oog3,Oog2	-	-
Brca1_1M	chr4	143760721	144246511	5 to 5	INV	Gm13023,Gm13084,Gm13103,Pramef6,Pramef25,Pramef17,Pramel4,Gm13102,Oog3,Oog2,C87977	-	-
Brca1_1M	chr4	143763546	144244768	5 to 5	INV	Gm13023,Gm13084,Gm13103,Pramef6,Pramef25,Pramef17,Pramel4,Gm13102,Oog3,Oog2,C87977	-	-
Brca1_1M	chr4	143510839	144357629	5 to 3	DUP	Gm13043,Gm13057,BC080695,Gm13083,Gm13088,Gm13089,Gm13078,Gm13023,Gm13084,Gm13103,Pramef6,Pramef25,Pramef17,Pramel4,Gm13102,Oog3,Oog2,C87977,Pramel5,Gm13128	-	-
Brca1_1M	chr4	143727451	143896412	5 to 5	INV	Gm13078,Gm13023,Gm13084,Gm13103,Pramef6	Gm13078	Pramef6
Brca1_1M	chr4	143593847	143917567	5 to 5	INV	Gm13083,Gm13088,Gm13089,Gm13078,Gm13023,Gm13084,Gm13103,Pramef6	-	-
Brca1_1M	chr4	143622709	143889356	3 to 3	INV	Gm13088,Gm13089,Gm13078,Gm13023,Gm13084,Gm13103	-	-
Brca1_1M	chr4	143662587	143843196	5 to 5	INV	Gm13089,Gm13078,Gm13023,Gm13084	-	-
Brca1_1M	chr4	143835777	144172057	3 to 3	INV	Gm13103,Pramef6,Pramef25,Pramef17,Pramel4,Gm13102,Oog3	-	-
Brca1_1M	chr4	143844149	144164172	3 to 3	INV	Gm13103,Pramef6,Pramef25,Pramef17,Pramel4,Gm13102,Oog3	-	-
Brca1_1M	chr4	145552410	146144316	3 to 5	DEL	Gm13212,Zfp980,Znf41-ps,Gm13238,Gm13034,Zfp987	-	-
Brca1_1M	chr4	145555615	146486175	3 to 5	DEL	Gm13212,Zfp980,Znf41-ps,Gm13238,Gm13034,Zfp987,Zfp600,Zfp991,Zfp992	-	-
Brca1_1M	chr4	145557691	146488028	3 to 5	DEL	Gm13212,Zfp980,Znf41-ps,Gm13238,Gm13034,Zfp987,Zfp600,Zfp991,Zfp992	-	-
Brca1_1M	chr4	145554770	147352880	5 to 3	DUP	Gm13212,Zfp980,Znf41-ps,Gm13238,Gm13034,Zfp987,Zfp600,Zfp991,Zfp992,Zfp981,1700095A21Rik,Rex2,4933438K21Rik	-	-
Brca1_1M	chr4	145622017	147756360	5 to 5	INV	Gm13212,Zfp980,Znf41-ps,Gm13238,Gm13034,Zfp987,Zfp600,Zfp991,Zfp992,Zfp981,1700095A21Rik,Rex2,4933438K21Rik,Zfp982,Zfp985,Zfp979,Zfp534,Zfp984	Gm13212	Zfp984
Brca1_1M	chr4	148651331	148651774	3 to 3	INV	Gm572	Gm572	Gm572
Brca1_1M	chr4	148651342	148651549	5 to 5	INV	Gm572	Gm572	Gm572
Brca1_1M	chr4	140130611	140131546	3 to 5	DEL	Igsf21	Igsf21	Igsf21
Brca1_1M	chr4	140130653	140131664	5 to 3	DUP	Igsf21	Igsf21	Igsf21
Brca1_1M	chr4	140170293	140170981	3 to 5	DEL	Igsf21	Igsf21	Igsf21
Brca1_1M	chr4	140170296	140170981	3 to 5	DEL	Igsf21	Igsf21	Igsf21
Brca1_1M	chr4	142156310	142156388	3 to 5	DEL	Kazn	Kazn	Kazn
Brca1_1M	chr4	18021590	18028035	3 to 5	DEL	Mmp16	Mmp16	Mmp16
Brca1_1M	chr4	148460710	148460891	3 to 5	DEL	Mtor	Mtor	Mtor
Brca1_1M	chr4	148522496	148522579	3 to 5	DEL	Mtor	Mtor	Mtor
Brca1_1M	chr4	144125812	144288975	3 to 3	INV	Oog3,Oog2,C87977,Pramel5	-	-
Brca1_1M	chr4	140932354	140932563	3 to 5	DEL	Padi2	Padi2	Padi2
Brca1_1M	chr4	140939014	140943837	3 to 5	DEL	Padi2	Padi2	Padi2
Brca1_1M	chr4	139791320	139791946	5 to 5	INV	Pax7	Pax7	Pax7
Brca1_1M	chr4	139801333	139801481	3 to 3	INV	Pax7	Pax7	Pax7
Brca1_1M	chr4	139801355	139801474	5 to 5	INV	Pax7	Pax7	Pax7
Brca1_1M	chr4	143292876	143293092	3 to 5	DEL	Pdpn	Pdpn	Pdpn
Brca1_1M	chr4	143988892	144335648	5 to 5	INV	Pramef17,Pramel4,Gm13102,Oog3,Oog2,C87977,Pramel5,Gm13128	-	-
Brca1_1M	chr4	143990989	144333583	5 to 5	INV	Pramef17,Pramel4,Gm13102,Oog3,Oog2,C87977,Pramel5,Gm13128	-	-
Brca1_1M	chr4	143963527	144364970	5 to 5	INV	Pramef17,Pramel4,Gm13102,Oog3,Oog2,C87977,Pramel5,Gm13128,Gm13119	-	-
Brca1_1M	chr4	144057675	144142446	3 to 5	DEL	Pramel4,Gm13102	-	-
Brca1_1M	chr4	144031198	144260346	3 to 3	INV	Pramel4,Gm13102,Oog3,Oog2,C87977	-	-
Brca1_1M	chr4	144004823	144318373	5 to 5	INV	Pramel4,Gm13102,Oog3,Oog2,C87977,Pramel5	-	-
Brca1_1M	chr4	144037003	144301717	3 to 3	INV	Pramel4,Gm13102,Oog3,Oog2,C87977,Pramel5	-	-
Brca1_1M	chr4	143139360	143139481	3 to 5	DEL	Prdm2	Prdm2	Prdm2
Brca1_1M	chr4	140706441	140706775	3 to 5	DEL	Rcc2	Rcc2	Rcc2
Brca1_1M	chr4	150340896	150342498	3 to 5	DEL	Rere	Rere	Rere
Brca1_1M	chr4	150360096	151921081	5 to 5	INV	Rere,Slc45a1,1700045H11Rik,Errfi1,Park7,Tnfrsf9,Camta1,Uts2,Per3,Vamp3,Gm13090	Rere	-
Brca1_1M	chr4	150360122	151921157	3 to 3	INV	Rere,Slc45a1,1700045H11Rik,Errfi1,Park7,Tnfrsf9,Camta1,Uts2,Per3,Vamp3,Gm13090	Rere	-
Brca1_1M	chr4	146918922	147481465	3 to 3	INV	Rex2,4933438K21Rik	-	-
Brca1_1M	chr4	146919144	147481141	5 to 5	INV	Rex2,4933438K21Rik	-	-
Brca1_1M	chr4	146906267	147494951	3 to 3	INV	Rex2,4933438K21Rik,Zfp982	Zfp982	-
Brca1_1M	chr4	146907193	147494706	5 to 5	INV	Rex2,4933438K21Rik,Zfp982	Zfp982	-
Brca1_1M	chr4	146904767	147557301	3 to 3	INV	Rex2,4933438K21Rik,Zfp982,Zfp985	Zfp985	-
Brca1_1M	chr4	146911513	147777711	3 to 5	DEL	Rex2,4933438K21Rik,Zfp982,Zfp985,Zfp979,Zfp534,Zfp984	-	Zfp984
Brca1_1M	chr4	146913061	147778975	3 to 5	DEL	Rex2,4933438K21Rik,Zfp982,Zfp985,Zfp979,Zfp534,Zfp984	-	Zfp984
Brca1_1M	chr4	140974100	140974163	3 to 5	DEL	Sdhb	Sdhb	Sdhb
Brca1_1M	chr4	134537136	141286288	5 to 3	DUP	Selenon,Man1c1,Mir6403,Ldlrap1,Maco1,Rhd,Tmem50a,Syf2,Rsrp1,Runx3,Clic4,Srrm1,Ncmap,Rcan3,Mir700,Nipal3,Stpg1,Grhl3,1700029M20Rik,Ifnlr1,Il22ra1,Myom3,Pnrc2,Srsf10,Cnr2,Fuca1,Hmgcl,Lypla2,Gale,Pithd1,Eloa,Rpl11,Id3,E2f2,Asap3,Tcea3,Zfp46,Hnrnpr,Htr1d,Luzp1,Kdm1a,Tex46,Lactbl1,Ephb2,C1qb,C1qa,C1qc,Epha8,Zbtb40,Gm13003,Wnt4,Cdc42,Cela3a,Cela3b,1700013G24Rik,Hspg2,Mir7018,Ldlrad2,Usp48,Rap1gap,Rap1g…	-	-
Brca1_1M	chr4	134537277	141286549	3 to 5	DEL	Selenon,Man1c1,Mir6403,Ldlrap1,Maco1,Rhd,Tmem50a,Syf2,Rsrp1,Runx3,Clic4,Srrm1,Ncmap,Rcan3,Mir700,Nipal3,Stpg1,Grhl3,1700029M20Rik,Ifnlr1,Il22ra1,Myom3,Pnrc2,Srsf10,Cnr2,Fuca1,Hmgcl,Lypla2,Gale,Pithd1,Eloa,Rpl11,Id3,E2f2,Asap3,Tcea3,Zfp46,Hnrnpr,Htr1d,Luzp1,Kdm1a,Tex46,Lactbl1,Ephb2,C1qb,C1qa,C1qc,Epha8,Zbtb40,Gm13003,Wnt4,Cdc42,Cela3a,Cela3b,1700013G24Rik,Hspg2,Mir7018,Ldlrad2,Usp48,Rap1gap,Rap1g…	-	-
Brca1_1M	chr4	149768860	149770740	3 to 3	INV	Slc25a33	Slc25a33	Slc25a33
Brca1_1M	chr4	149769630	149770611	5 to 5	INV	Slc25a33	Slc25a33	Slc25a33
Brca1_1M	chr4	145413527	145588705	3 to 5	DEL	Smarca5-ps,Zfp990,Gm13212	Gm13212	-
Brca1_1M	chr4	145452256	146051401	3 to 5	DEL	Smarca5-ps,Zfp990,Gm13212,Zfp980,Znf41-ps,Gm13238	-	-
Brca1_1M	chr4	145410388	147449488	5 to 3	DUP	Smarca5-ps,Zfp990,Gm13212,Zfp980,Znf41-ps,Gm13238,Gm13034,Zfp987,Zfp600,Zfp991,Zfp992,Zfp981,1700095A21Rik,Rex2,4933438K21Rik	-	-
Brca1_1M	chr4	141130156	141130384	3 to 5	DEL	Szrd1	Szrd1	Szrd1
Brca1_1M	chr4	139657564	139658051	3 to 5	DEL	Tas1r2,Aldh4a1	Tas1r2,Aldh4a1	Tas1r2,Aldh4a1
Brca1_1M	chr4	145232272	145232906	3 to 5	DEL	Tnfrsf1b	Tnfrsf1b	Tnfrsf1b
Brca1_1M	chr4	149400593	149400779	3 to 5	DEL	Ube4b	Ube4b	Ube4b
Brca1_1M	chr4	151051506	151051580	3 to 5	DEL	Vamp3,Camta1	Vamp3,Camta1	Vamp3,Camta1
Brca1_1M	chr4	145151135	145152259	5 to 5	INV	Vps13d	Vps13d	Vps13d
Brca1_1M	chr4	145151299	145152275	3 to 3	INV	Vps13d	Vps13d	Vps13d
Brca1_1M	chr4	147830586	147830650	3 to 5	DEL	Zfp933	Zfp933	Zfp933
Brca1_1M	chr4	147815238	155667900	5 to 3	DUP	Zfp933,Rps19-ps3,Miip,Mfn2,Fv1,Plod1,2510039O18Rik,Nppb,Clcn6,Nppa,Mthfr,Agtrap,Draxin,Mad2l2,Fbxo6,Fbxo44,Mir7022,Fbxo2,Disp3,Ubiad1,Mtor,Angptl7,Exosc10,Srm,Masp2,Tardbp,Gm572,Casz1,Pex14,Gm13205,Dffa,Cort,Cenps,Pgd,Kif1b,Ube4b,Ube4bos3,Rbp7,Nmnat1,Lzic,Tmem274,Ctnnbip1,Mir5616,Clstn1,Pik3cd,Mir7023,Tmem201,Slc25a33,Spsb1,H6pd,Mir34a,Gpr157,Slc2a5,Slc2a7,Car6,Eno1,Rere,Slc45a1,1700045H11Rik,Err…	-	Mib2
Brca1_1M	chr4	146498974	146919317	5 to 5	INV	Zfp981,1700095A21Rik	-	-
Brca1_1M	chr4	147449334	147775724	5 to 5	INV	Zfp982,Zfp985,Zfp979,Zfp534,Zfp984	-	Zfp984
Brca1_1M	chr4	147582687	147756321	3 to 3	INV	Zfp985,Zfp979,Zfp534,Zfp984	Zfp985	Zfp984
Brca1_1M	chr4	146124143	147756320	3 to 3	INV	Zfp987,Zfp600,Zfp991,Zfp992,Zfp981,1700095A21Rik,Rex2,4933438K21Rik,Zfp982,Zfp985,Zfp979,Zfp534,Zfp984	Zfp987	Zfp984
Brca1_1M	chr4	145488422	145556559	3 to 5	DEL	Zfp990	-	-
Brca1_1M	chr4	145528894	145615220	3 to 5	DEL	Zfp990,Gm13212	Zfp990	Gm13212
Brca1_1M	chr4	145535738	147257660	3 to 5	DEL	Zfp990,Gm13212,Zfp980,Znf41-ps,Gm13238,Gm13034,Zfp987,Zfp600,Zfp991,Zfp992,Zfp981,1700095A21Rik,Rex2,4933438K21Rik	Zfp990	-
Brca1_1M	chr4	145476923	149616771	5 to 5	INV	Zfp990,Gm13212,Zfp980,Znf41-ps,Gm13238,Gm13034,Zfp987,Zfp600,Zfp991,Zfp992,Zfp981,1700095A21Rik,Rex2,4933438K21Rik,Zfp982,Zfp985,Zfp979,Zfp534,Zfp984,Zfp933,Rps19-ps3,Miip,Mfn2,Fv1,Plod1,2510039O18Rik,Nppb,Clcn6,Nppa,Mthfr,Agtrap,Draxin,Mad2l2,Fbxo6,Fbxo44,Mir7022,Fbxo2,Disp3,Ubiad1,Mtor,Angptl7,Exosc10,Srm,Masp2,Tardbp,Gm572,Casz1,Pex14,Gm13205,Dffa,Cort,Cenps,Pgd,Kif1b,Ube4b,Ube4bos3,Rbp7,Nmnat…	-	Clstn1
Brca1_1M	chr4	16545275	16552227	3 to 5	DEL	-	-	-
Brca1_1M	chr4	16570580	16572451	3 to 5	DEL	-	-	-
Brca1_1M	chr4	17408784	17415622	3 to 5	DEL	-	-	-
Brca1_1M	chr4	17495009	17496208	3 to 5	DEL	-	-	-
Brca1_1M	chr4	17571119	17577808	3 to 5	DEL	-	-	-
Brca1_1M	chr4	18221621	18228040	3 to 5	DEL	-	-	-
Brca1_1M	chr4	18378886	18385428	3 to 5	DEL	-	-	-
Brca1_1M	chr4	18421944	18428424	3 to 5	DEL	-	-	-
Brca1_1M	chr4	18606846	18613773	3 to 5	DEL	-	-	-
Brca1_1M	chr4	18717949	18720675	3 to 5	DEL	-	-	-
Brca1_1M	chr4	18747603	18748191	3 to 5	DEL	-	-	-
Brca1_1M	chr4	19774579	19776926	3 to 5	DEL	-	-	-
Brca1_1M	chr4	139330333	139337496	3 to 3	INV	-	-	-
Brca1_1M	chr4	139330361	139337538	3 to 3	INV	-	-	-
Brca1_1M	chr4	139330707	139337319	5 to 5	INV	-	-	-
Brca1_1M	chr4	139332954	139333912	3 to 5	DEL	-	-	-
Brca1_1M	chr4	139333038	139333912	3 to 5	DEL	-	-	-
Brca1_1M	chr4	139952851	139958344	3 to 5	DEL	-	-	-
Brca1_1M	chr4	140337460	140337787	3 to 5	DEL	-	-	-
Brca1_1M	chr4	140411170	140411493	3 to 5	DEL	-	-	-
Brca1_1M	chr4	140508644	140509826	3 to 5	DEL	-	-	-
Brca1_1M	chr4	140671802	140672329	3 to 5	DEL	-	-	-
Brca1_1M	chr4	140675384	140675562	3 to 5	DEL	-	-	-
Brca1_1M	chr4	140678368	140679026	3 to 5	DEL	-	-	-
Brca1_1M	chr4	140861512	140862035	3 to 5	DEL	-	-	-
Brca1_1M	chr4	140888687	140891473	3 to 5	DEL	-	-	-
Brca1_1M	chr4	141140073	141140410	3 to 5	DEL	-	-	-
Brca1_1M	chr4	141207601	141210592	3 to 5	DEL	-	-	-
Brca1_1M	chr4	141355108	141355344	3 to 5	DEL	-	-	-
Brca1_1M	chr4	142556131	142559357	3 to 5	DEL	-	-	-
Brca1_1M	chr4	142657775	142657837	3 to 5	DEL	-	-	-
Brca1_1M	chr4	142779488	142780867	3 to 5	DEL	-	-	-
Brca1_1M	chr4	143034368	143034516	3 to 5	DEL	-	-	-
Brca1_1M	chr4	143039631	143041273	3 to 5	DEL	-	-	-
Brca1_1M	chr4	143084528	143085547	3 to 5	DEL	-	-	-
Brca1_1M	chr4	143241595	143243392	3 to 5	DEL	-	-	-
Brca1_1M	chr4	143244582	143245422	3 to 5	DEL	-	-	-
Brca1_1M	chr4	143310060	143311014	3 to 5	DEL	-	-	-
Brca1_1M	chr4	143311760	143312536	3 to 5	DEL	-	-	-
Brca1_1M	chr4	143474702	143481133	3 to 5	DEL	-	-	-
Brca1_1M	chr4	143766846	143767739	3 to 5	DEL	-	-	-
Brca1_1M	chr4	143989998	143990058	3 to 5	DEL	-	-	-
Brca1_1M	chr4	144125869	144134670	3 to 5	DEL	-	-	-
Brca1_1M	chr4	144229318	144235656	3 to 5	DEL	-	-	-
Brca1_1M	chr4	144247775	144248782	3 to 5	DEL	-	-	-
Brca1_1M	chr4	144815546	144816604	3 to 5	DEL	-	-	-
Brca1_1M	chr4	144816692	144823220	3 to 5	DEL	-	-	-
Brca1_1M	chr4	144838841	144849111	3 to 5	DEL	-	-	-
Brca1_1M	chr4	144966436	144966935	3 to 5	DEL	-	-	-
Brca1_1M	chr4	145262390	145262795	3 to 5	DEL	-	-	-
Brca1_1M	chr4	145372958	145373096	3 to 5	DEL	-	-	-
Brca1_1M	chr4	145424514	145426355	3 to 5	DEL	-	-	-
Brca1_1M	chr4	145426422	145436135	3 to 5	DEL	-	-	-
Brca1_1M	chr4	145427767	145437529	3 to 5	DEL	-	-	-
Brca1_1M	chr4	145555704	145555894	3 to 5	DEL	-	-	-
Brca1_1M	chr4	145556722	145557013	3 to 5	DEL	-	-	-
Brca1_1M	chr4	147853718	147853937	3 to 5	DEL	-	-	-
Brca1_1M	chr4	147995843	147996086	3 to 5	DEL	-	-	-
Brca1_1M	chr4	148168198	148168978	5 to 5	INV	-	-	-
Brca1_1M	chr4	148168460	148168974	3 to 3	INV	-	-	-
Brca1_1M	chr4	148216488	148216578	3 to 5	DEL	-	-	-
Brca1_1M	chr4	148294661	148294984	3 to 5	DEL	-	-	-
Brca1_1M	chr4	148316473	148316997	3 to 5	DEL	-	-	-
Brca1_1M	chr4	148406782	148406905	3 to 5	DEL	-	-	-
Brca1_1M	chr4	148754822	148755008	3 to 5	DEL	-	-	-
Brca1_1M	chr4	149120807	149121758	3 to 3	INV	-	-	-
Brca1_1M	chr4	149120811	149121683	5 to 5	INV	-	-	-
Brca1_1M	chr4	149433981	149439198	3 to 5	DEL	-	-	-
Brca1_1M	chr4	149457289	149457893	3 to 5	DEL	-	-	-
Brca1_1M	chr4	149879023	149879460	3 to 5	DEL	-	-	-
Brca1_1M	chr4	150181920	150182413	3 to 5	DEL	-	-	-
Brca1_1M	chr4	151922002	151922486	5 to 3	DUP	-	-	-
Brca1_1M	chr4	151922134	151922483	3 to 5	DEL	-	-	-
Brca1_1M	chr5	3981535	3988561	3 to 5	DEL	Akap9	Akap9	Akap9
Brca1_1M	chr5	4033263	4033921	3 to 5	DEL	Akap9	Akap9	Akap9
Brca1_1M	chr5	4039605	4039678	3 to 5	DEL	Akap9	Akap9	Akap9
Brca1_1M	chr5	5113041	5115380	3 to 5	DEL	Cdk14	Cdk14	Cdk14
Brca1_1M	chr5	5272022	5272357	3 to 5	DEL	Cdk14	Cdk14	Cdk14
Brca1_1M	chr5	5082710	8179945	3 to 5	DEL	Cdk14,1700015F17Rik,Cldn12,Gtpbp10,Cfap69,Gm8773,Steap2,Steap1,Zfp804b,Tex47,Steap4,Sri,Adam22	Cdk14	Adam22
Brca1_1M	chr5	5082775	8180191	5 to 3	DUP	Cdk14,1700015F17Rik,Cldn12,Gtpbp10,Cfap69,Gm8773,Steap2,Steap1,Zfp804b,Tex47,Steap4,Sri,Adam22	Cdk14	Adam22
Brca1_1M	chr5	5630469	5636890	3 to 5	DEL	Cfap69	Cfap69	Cfap69
Brca1_1M	chr5	7963396	7963621	3 to 3	INV	Steap4	Steap4	Steap4
Brca1_1M	chr5	7963404	7965361	5 to 5	INV	Steap4	Steap4	Steap4
Brca1_1M	chr5	5770624	7135260	3 to 5	DEL	Zfp804b	-	Zfp804b
Brca1_1M	chr5	5770706	7135454	5 to 3	DUP	Zfp804b	-	Zfp804b
Brca1_1M	chr5	6794973	6795253	3 to 5	DEL	Zfp804b	Zfp804b	Zfp804b
Brca1_1M	chr5	6874189	6875780	3 to 5	DEL	Zfp804b	Zfp804b	Zfp804b
Brca1_1M	chr5	7070076	7070562	3 to 5	DEL	Zfp804b	Zfp804b	Zfp804b
Brca1_1M	chr5	7085471	7092124	3 to 5	DEL	Zfp804b	Zfp804b	Zfp804b
Brca1_1M	chr5	7112131	7112453	3 to 5	DEL	Zfp804b	Zfp804b	Zfp804b
Brca1_1M	chr5	7112521	7112951	3 to 5	DEL	Zfp804b	Zfp804b	Zfp804b
Brca1_1M	chr5	7150363	7155978	3 to 5	DEL	Zfp804b	Zfp804b	Zfp804b
Brca1_1M	chr5	5808651	8182973	3 to 5	DEL	Zfp804b,Tex47,Steap4,Sri,Adam22	-	Adam22
Brca1_1M	chr5	5810489	8184316	5 to 3	DUP	Zfp804b,Tex47,Steap4,Sri,Adam22	-	Adam22
Brca1_1M	chr5	5819177	8203244	3 to 5	DEL	Zfp804b,Tex47,Steap4,Sri,Adam22	-	Adam22
Brca1_1M	chr5	5906000	14457404	5 to 5	INV	Zfp804b,Tex47,Steap4,Sri,Adam22,Dbf4,Slc25a40,Rundc3b,Abcb1a,Gm5106,Abcb1b,Abcb4,Crot,Tmem243,Dmtf1,9330182L06Rik,Mir879,Grm3,Gm6455,4930558F17Rik,Gm5861,Speer1,Gm6460,1700003C15Rik,4933402N22Rik,Sema3d,Sema3a,Speer3,Sema3e	-	-
Brca1_1M	chr5	3232160	3232952	5 to 5	INV	-	-	-
Brca1_1M	chr5	3232175	3232575	3 to 3	INV	-	-	-
Brca1_1M	chr5	3236388	3236940	3 to 5	DEL	-	-	-
Brca1_1M	chr5	3251615	3257126	3 to 5	DEL	-	-	-
Brca1_1M	chr5	3257700	3257784	3 to 5	DEL	-	-	-
Brca1_1M	chr5	3283793	3285801	3 to 5	DEL	-	-	-
Brca1_1M	chr5	5781503	5783634	3 to 5	DEL	-	-	-
Brca1_1M	chr5	5783869	5786515	3 to 5	DEL	-	-	-
Brca1_1M	chr5	5848013	5848619	3 to 5	DEL	-	-	-
Brca1_1M	chr5	5848720	5848732	3 to 5	DEL	-	-	-
Brca1_1M	chr5	5864468	5864864	3 to 5	DEL	-	-	-
Brca1_1M	chr5	6054103	6054504	3 to 5	DEL	-	-	-
Brca1_1M	chr5	6103154	6103235	3 to 5	DEL	-	-	-
Brca1_1M	chr5	6590851	6593583	3 to 5	DEL	-	-	-
Brca1_1M	chr5	6602671	6603652	3 to 5	DEL	-	-	-
Brca1_1M	chr5	6709995	6710953	3 to 3	INV	-	-	-
Brca1_1M	chr5	6710579	6714935	5 to 3	DUP	-	-	-
Brca1_1M	chr5	6736019	6742466	3 to 5	DEL	-	-	-
Brca1_1M	chr5	7492597	7494775	3 to 5	DEL	-	-	-
Brca1_1M	chr5	7498171	7499040	3 to 5	DEL	-	-	-
Brca1_1M	chr5	7594907	7595131	5 to 5	INV	-	-	-
Brca1_1M	chr5	7594910	7595132	3 to 3	INV	-	-	-
Brca1_1M	chr5	7653572	7653625	3 to 5	DEL	-	-	-
Brca1_1M	chr5	7751574	7754494	3 to 5	DEL	-	-	-
Brca1_1M	chr5	7822552	7825216	3 to 5	DEL	-	-	-
Brca1_1M	chr6	58527759	82687654	5 to 5	INV	Abcg2,Herc3,Nap1l5,Fam13a,Tigd2,Gprin3,Gm5570,A530053G22Rik,Snca,Mmrn1,A730020E08Rik,Ccser1,Grid2,Atoh1,Smarcad1,Hpgds,C130060K24Rik,Tnip3,Ndnf,Prdm5,4930544G11Rik,Gm31520,Mad2l1,Vmn1r32,Vmn1r33,Vmn1r34,Vmn1r35,Vmn1r36,Vmn1r38,Vmn1r39,Gng12,Gadd45a,E230016M11Rik,Serbp1,Il12rb2,Il23r,Tacstd2,4930515G16Rik,Rprl1,Rpia,Eif2ak3,Tex37,Foxi3,Thnsl2,Fabp1,Smyd1,Krcc1,Mir8112,Gm1070,Cd8b1,Cd8a,Rmnd5a,Rnf1…	-	Pole4
Brca1_1M	chr6	58527965	82686433	3 to 3	INV	Abcg2,Herc3,Nap1l5,Fam13a,Tigd2,Gprin3,Gm5570,A530053G22Rik,Snca,Mmrn1,A730020E08Rik,Ccser1,Grid2,Atoh1,Smarcad1,Hpgds,C130060K24Rik,Tnip3,Ndnf,Prdm5,4930544G11Rik,Gm31520,Mad2l1,Vmn1r32,Vmn1r33,Vmn1r34,Vmn1r35,Vmn1r36,Vmn1r38,Vmn1r39,Gng12,Gadd45a,E230016M11Rik,Serbp1,Il12rb2,Il23r,Tacstd2,4930515G16Rik,Rprl1,Rpia,Eif2ak3,Tex37,Foxi3,Thnsl2,Fabp1,Smyd1,Krcc1,Mir8112,Gm1070,Cd8b1,Cd8a,Rmnd5a,Rnf1…	-	Pole4
Brca1_1M	chr6	82685977	82686067	3 to 5	DEL	Pole4	Pole4	Pole4
Brca1_1M	chr6	82688434	82688539	3 to 5	DEL	Pole4	Pole4	Pole4
Brca1_1M	chr6	82688378	133736710	5 to 3	DUP	Pole4,Hk2,2310069B03Rik,Sema4f,M1ap,Dok1,Loxl3,Mir7040,Dqx1,Htra2,Aup1,Tlx2,Pcgf1,Lbx2,Mogs,Ccdc142,Mrpl53,Ino80b,Wbp1,Rtkn,1700003E16Rik,Wdr54,Dctn1,Slc4a5,Mthfd2,Mob1a,Bola3,Tet3,Mir6374,B230319C09Rik,Dguok,Actg2,Stambp,Gm21284,Clec4f,Cd207,Vax2os,Vax2,Atp6v1b1,Ankrd53,Tex261,1700124L16Rik,Nagk,Paip2b,Zfp638,Dysf,Gm10445,Cyp26b1,Exoc6b,Npm3-ps1,Spr,Emx1,Sfxn5,Rab11fip5,Mir705,Noto,Smyd5,Cct7,Pr…	Pole4	-
Brca1_1M	chr6	67888453	82687834	5 to 5	INV	Rprl1,Rpia,Eif2ak3,Tex37,Foxi3,Thnsl2,Fabp1,Smyd1,Krcc1,Mir8112,Gm1070,Cd8b1,Cd8a,Rmnd5a,Rnf103,Chmp3,Kdm3a,Reep1,Mrpl35,Immt,Ptcd3,Polr1a,9130221F21Rik,St3gal5,4933431G14Rik,Atoh8,Sftpb,Usp39,0610030E20Rik,Rnf181,Tmem150a,Vamp5,Vamp8,Ggcx,Mat2a,Particl,Capg,Elmod3,Tgoln1,Retsat,Tcf7l1,Gm15401,Kcmf1,Tmsb10,Dnah6,Suclg1,1700065L07Rik,4931417E11Rik,Gm31747,Ctnna2,Lrrtm1,Reg3d,Reg3b,Reg3a,Reg2,Reg1,…	-	Pole4
Brca1_1M	chr6	67888660	67888707	3 to 5	DEL	-	-	-
Brca1_1M	chr7	66552663	91668044	5 to 3	DUP	Asb7,Lins1,Cers3,Adamts17,1700112J16Rik,Lysmd4,Mef2a,Lrrc28,Ttc23,Synm,4833412C05Rik,Igf1r,Pgpep1l,Gm16157,Fam169b,4933436H12Rik,Gm5334,Arrdc4,4930402F11Rik,Gm29683,Nr2f2,B130024G19Rik,4930441H08Rik,Gm36633,1700011C11Rik,Mctp2,Gm6567,A730056A06Rik,4930429H19Rik,Rgma,Chd2,1810026B05Rik,Gm4971,Fam174b,Gm10619,Mir7234,Gm21269,St8sia2,Slco3a1,4930533N22Rik,Sv2b,1500012K07Rik,Akap13,Klhl25,Agbl1,Ntrk3…	-	Dlg2
Brca1_1M	chr7	145308190	145310242	5 to 5	INV	Mrgprf	Mrgprf	-
Brca1_1M	chr7	145308191	145310235	5 to 3	DUP	Mrgprf	Mrgprf	-
Brca1_1M	chr7	145308295	145308480	3 to 3	INV	Mrgprf	Mrgprf	Mrgprf
Brca1_1M	chr7	38269405	38269598	3 to 5	DEL	Pop4	Pop4	Pop4
Brca1_1M	chr7	145220233	145220444	3 to 5	DEL	Tpcn2	Tpcn2	Tpcn2
Brca1_1M	chr7	13500342	13502822	3 to 5	DEL	-	-	-
Brca1_1M	chr7	27797542	27797722	3 to 5	DEL	-	-	-
Brca1_1M	chr7	38236875	38237211	3 to 5	DEL	-	-	-
Brca1_1M	chr7	38245611	38245695	3 to 5	DEL	-	-	-
Brca1_1M	chr7	143849351	143855748	3 to 5	DEL	-	-	-
Brca1_1M	chr7	145004197	145005187	5 to 5	INV	-	-	-
Brca1_1M	chr7	145310183	145310240	5 to 5	INV	-	-	-
Brca1_1M	chr8	20126636	69580860	3 to 3	INV	6820431F20Rik,Gm15319,2610005L07Rik,Gm21119,Defb33,Gm15056,Gm6040,AY761185,Defa21,Defa35,Defa23,Defa25,Gm14851,Defa30,Defa22,Gm15293,Gm15292,Defa5,Defa3,Defa29,Defa27,Defa2,Defa33,Defa37,Gm7849,Defa20,Defa32,Defa28,Defa26,Defa17,Defa34,AY761184,Defa-ps1,Defa24,Defb1,Defb50,Defb2,Defb10,Defb9,Defb11,Defb15,Defb13,Defb35,Ccdc70,Fam90a1a,Atp7b,Alg11,Nek5,Nek3,Ckap2,Vps36,Thsd1,Tpte,Slc25a15,Mrps31,1…	-	-
Brca1_1M	chr8	71318555	71754704	5 to 5	INV	Myo9b,Use1,Nr2f6,Ocel1,Babam1,Ushbp1,Ankle1,Abhd8,Mrpl34,Ano8,Dda1,Gtpbp3,Plvap,Mvb12a,Bst2,Nxnl1,Tmem221,Slc27a1,Pgls,Fam129c,Colgalt1,Unc13a,Mir6769b,Jak3,B3gnt3,Insl3,Fcho1	Myo9b	-
Brca1_1M	chr10	111495375	111496038	3 to 5	DEL	Nap1l1	Nap1l1	Nap1l1
Brca1_1M	chr10	89782740	89787103	3 to 5	DEL	Uhrf1bp1l	Uhrf1bp1l	Uhrf1bp1l
Brca1_1M	chr10	89787285	89789296	3 to 5	DEL	Uhrf1bp1l	Uhrf1bp1l	Uhrf1bp1l
Brca1_1M	chr10	129878032	129878601	3 to 5	DEL	-	-	-
Brca1_1M	chr11	101522994	101526878	3 to 5	DEL	Brca1	Brca1	Brca1
Brca1_1M	chr11	101522999	101526878	3 to 5	DEL	Brca1	Brca1	Brca1
Brca1_1M	chr11	104510532	104510592	3 to 5	DEL	Cdc27	Cdc27	Cdc27
Brca1_1M	chr11	105045093	105045305	3 to 5	DEL	Efcab3	Efcab3	Efcab3
Brca1_1M	chr11	64713008	80353776	3 to 3	INV	Elac2,Arhgap44,Myocd,Gm12295,Map2k4,Mir744,Zkscan6,Dnah9,Gm12296,Shisa6,Pirt,Gm12298,Tmem238l,Tmem220,Adprm,Sco1,Myh3,Mir6923,2310065F04Rik,Myh2,Myh1,Myhas,Myh4,Myh8,Myh13,Gas7,Glp2r,Rcvrn,Gsg1l2,Dhrs7c,Usp43,Cfap52,Stx8,Ntn1,Mir6406,Pik3r5,Pik3r6,Mfsd6l,Ccdc42,Ccdc42os,Myh10,Ndel1,Rnf222,Rpl26,Gm15772,Odf4,Arhgef15,Slc25a35,Rangrf,Pfas,Mir3062,Ctc1,Aurkb,Borcs6,Tmem107,Snord118,Vamp2,Per1,Hes7,A…	-	Rhbdl3
Brca1_1M	chr11	104433937	104435197	3 to 5	DEL	Kansl1	Kansl1	Kansl1
Brca1_1M	chr11	99433719	99433820	3 to 5	DEL	Krt20	Krt20	Krt20
Brca1_1M	chr11	98178000	98178195	3 to 5	DEL	Med1	Med1	Med1
Brca1_1M	chr11	103083662	103092705	3 to 5	DEL	Plcd3	Plcd3	Plcd3
Brca1_1M	chr11	29672894	102634100	3 to 5	DEL	Rtn4,Eml6,4931440F15Rik,Sptbn1,4930505A04Rik,Acyp2,Psme4,Gpr75,Asb3,Erlec1,Chac2,Stc2,Bod1,D630024D03Rik,Cpeb4,4930524B15Rik,Nsg2,Gm12108,Il9r,Rhbdf1,Snrnp25,Mpg,Nprl3,Hba-x,Hba-a1,Hbq1b,Hbq1a,Sh3pxd2b,Ubtd2,Efcab9,Stk10,Fbxw11,Smim23,Fgf18,Npm1,Tlx3,Ranbp17,Gabrp,Kcnip1,Kcnmb1,4930469K13Rik,Lcp2,Foxi1,Dock2,Insyn2b,Spdl1,Slit3,Mir218-2,Pank3,Mir103-1,Fbll1,Rars,Wwc1,Tenm2,Gm12128,Gm12130,Mat2b,H…	-	-
Brca1_1M	chr11	99210605	99210785	3 to 5	DEL	Smarce1	Smarce1	Smarce1
Brca1_1M	chr11	101157524	101157630	3 to 5	DEL	Tubg2	Tubg2	Tubg2
Brca1_1M	chr11	98082126	98082242	3 to 5	DEL	-	-	-
Brca1_1M	chr11	99554600	99554993	3 to 5	DEL	-	-	-
Brca1_1M	chr11	100360943	100362157	3 to 5	DEL	-	-	-
Brca1_1M	chr11	101642356	101645383	3 to 3	INV	-	-	-
Brca1_1M	chr11	101670099	101670309	3 to 5	DEL	-	-	-
Brca1_1M	chr11	101721603	101721662	3 to 5	DEL	-	-	-
Brca1_1M	chr11	101895670	101895758	3 to 5	DEL	-	-	-
Brca1_1M	chr11	102124046	102124677	3 to 5	DEL	-	-	-
Brca1_1M	chr11	102282712	102283341	3 to 5	DEL	-	-	-
Brca1_1M	chr11	102282718	102283337	3 to 5	DEL	-	-	-
Brca1_1M	chr11	102784719	102784812	3 to 5	DEL	-	-	-
Brca1_1M	chr11	102798184	102798412	3 to 5	DEL	-	-	-
Brca1_1M	chr11	103990267	103990355	3 to 5	DEL	-	-	-
Brca1_1M	chr11	104672426	104672642	3 to 5	DEL	-	-	-
Brca1_1M	chr11	111758154	111758286	3 to 5	DEL	-	-	-
Brca1_1M	chr13	12329107	12329170	3 to 5	DEL	Actn2	Actn2	Actn2
Brca1_1M	chr13	12332619	12332880	3 to 5	DEL	Actn2	Actn2	Actn2
Brca1_1M	chr13	12259003	57266324	3 to 5	DEL	Actn2,Heatr1,Lgals8,Edaradd,Ero1lb,Gpr137b-ps,Prl2c3,Prl2c4,Prl2c2,Prl2c5,Gpr137b,Nid1,Lyst,Gng4,B3galnt2,Tbce,Ggps1,Arid4b,Hecw1,Mrpl32,Psma2,AW209491,Gli3,4933412O06Rik,A530046M15Rik,B230303A05Rik,Inhba,Sugct,Mplkip,Cdk13,Mir466i,Rala,Yae1d1,4930448F12Rik,Pou6f2,Vps41,Amph,Stard3nl,9330199G10Rik,Epdr1,Sfrp4,Nme8,Gpr141b,Gpr141,Elmo1,Aoah,Olfr1370,Olfr263,Olfr1368,Trim27,Gpx5,Gpx6,Olfr1367,Zscan…	-	-
Brca1_1M	chr13	68829083	68829276	3 to 5	DEL	Adcy2	Adcy2	Adcy2
Brca1_1M	chr13	64218219	64218466	3 to 5	DEL	Cdc14b	Cdc14b	Cdc14b
Brca1_1M	chr13	12473099	12473151	3 to 5	DEL	Edaradd	Edaradd	Edaradd
Brca1_1M	chr13	67269876	67729714	5 to 3	DUP	F630042J09Rik,Zfp458,Zfp457,Zfp595,Zfp953,Zfp456,Zfp429,Zfp459,Zfp874a,Zfp874b,Zfp58,Zfp87,Zfp748,9430065F17Rik,Zfp729b,Zfp729a,Zfp738,Zfp65,Zfp85os	Zfp458	Zfp85os
Brca1_1M	chr13	65313158	66603028	5 to 3	DUP	Gm10324,2410141K09Rik	-	-
Brca1_1M	chr13	22032450	64113686	5 to 5	INV	Hist1h2ah,Hist1h2bk,Hist1h2ag,Hist1h4i,Hist1h2bj,Vmn1r188,Vmn1r189,Vmn1r191,Vmn1r193,Vmn1r194,Vmn1r195,Vmn1r196,Vmn1r197,Vmn1r198,Vmn1r200,Vmn1r199,Vmn1r-ps103,Vmn1r201,Vmn1r202,Vmn1r203,Vmn1r204,Vmn1r206,Vmn1r208,Vmn1r209,Vmn1r210,Vmn1r211,Vmn1r212,Vmn1r213,Vmn1r214,Vmn1r215,Vmn1r216,Vmn1r217,Vmn1r218,Vmn1r219,Vmn1r220,Vmn1r222,Vmn1r223,4930557F10Rik,4933404K08Rik,4930586N03Rik,Zfp322a,Abt1,C230…	-	Slc35d2
Brca1_1M	chr13	23684622	23692176	3 to 5	DEL	Hist1h2bc	Hist1h2bc	Hist1h2bc
Brca1_1M	chr13	76578503	119494865	3 to 5	DEL	Mctp1,Slf1,2210408I21Rik,Fam172a,Pou5f2,Nr2f1,A830082K12Rik,Arrdc3,5430425K12Rik,9330111N05Rik,Adgrv1,Lysmd3,Polr3g,Mblac2,Cetn3,Mir3961,Mef2c,C130071C03Rik,Mir9-2,2810049E08Rik,Gm17750,Tmem161b,A230107N01Rik,Ccnh,Rasa1,Cox7c,Edil3,Hapln1,Vcan,Xrcc4,Tmem167,Atp6ap1l,Rps23,Atg10,A830009L08Rik,Ssbp2,4833422C13Rik,Acot12,Zcchc9,Ckmt2,Rasgrf2,Msh3,Dhfr,Ankrd34b,Fam151b,Zfyve16,Spz1,Serinc5,Thbs4,Mtx3…	Mctp1	Tmem267
Brca1_1M	chr13	12219494	12221365	3 to 5	DEL	Mtr	Mtr	Mtr
Brca1_1M	chr13	59101492	59107951	3 to 5	DEL	Ntrk2	Ntrk2	Ntrk2
Brca1_1M	chr13	108990568	108991079	3 to 3	INV	Pde4d	Pde4d	Pde4d
Brca1_1M	chr13	11614938	11615207	3 to 5	DEL	Ryr2	Ryr2	Ryr2
Brca1_1M	chr13	11641299	11641352	3 to 5	DEL	Ryr2	Ryr2	Ryr2
Brca1_1M	chr13	11692855	11696565	3 to 5	DEL	Ryr2	Ryr2	Ryr2
Brca1_1M	chr13	11889947	11890081	3 to 5	DEL	Ryr2	Ryr2	Ryr2
Brca1_1M	chr13	11927610	11928078	3 to 5	DEL	Ryr2	Ryr2	Ryr2
Brca1_1M	chr13	11935390	11937114	3 to 5	DEL	Ryr2	Ryr2	Ryr2
Brca1_1M	chr13	11941090	11941220	3 to 5	DEL	Ryr2	Ryr2	Ryr2
Brca1_1M	chr13	11954435	11955125	3 to 5	DEL	Ryr2	Ryr2	Ryr2
Brca1_1M	chr13	11992265	11992852	3 to 3	INV	Ryr2	Ryr2	Ryr2
Brca1_1M	chr13	11992759	11993644	5 to 5	INV	Ryr2	Ryr2	Ryr2
Brca1_1M	chr13	12044078	12044743	3 to 5	DEL	Ryr2	Ryr2	Ryr2
Brca1_1M	chr13	12064368	12065259	3 to 5	DEL	Ryr2	Ryr2	Ryr2
Brca1_1M	chr13	58553752	58553910	3 to 5	DEL	Slc28a3	Slc28a3	Slc28a3
Brca1_1M	chr13	77114186	77114384	3 to 5	DEL	Slf1	Slf1	Slf1
Brca1_1M	chr13	69450940	87991368	5 to 3	DUP	Tent4a,Nsun2,Srd5a1,Ube2ql1,Med10,4933416O17Rik,1700084F23Rik,Gm3772,4930520P13Rik,Ice1,1700100L14Rik,Adamts16,8030423J24Rik,Mir466f-4,Irx1,Irx2,Gm20554,D730050B12Rik,Irx4,Ndufs6,Mrpl36,Eprn,Lpcat1,Slc6a3,Clptm1l,Tert,Slc6a18,Slc6a19,Slc6a19os,Slc12a7,Nkd2,Trip13,Brd9,Zdhhc11,Tppp,Cep72,Slc9a3,Exoc3,Ahrr,Pdcd6,Sdha,Ccdc127,Lrrc14b,Zfp72,Mir692-2,Zfp825,Erap1,Cast,Pcsk1,Mir682,Ell2,Glrx,Rhobtb3,Sp…	-	-
Brca1_1M	chr13	76154734	76154820	3 to 5	DEL	Ttc37	Ttc37	Ttc37
Brca1_1M	chr13	67201106	67771000	5 to 5	INV	Zfp455,Zfp458,F630042J09Rik,Zfp457,Zfp595,Zfp953,Zfp456,Zfp429,Zfp459,Zfp874a,Zfp874b,Zfp58,Zfp87,Zfp748,9430065F17Rik,Zfp729b,Zfp729a,Zfp738,Zfp65,Zfp85os,Zfp85	Zfp455	-
Brca1_1M	chr13	67069158	67827291	3 to 3	INV	Zfp708,Rslcan18,Zfp759,Rsl1,Zfp455,Zfp458,F630042J09Rik,Zfp457,Zfp595,Zfp953,Zfp456,Zfp429,Zfp459,Zfp874a,Zfp874b,Zfp58,Zfp87,Zfp748,9430065F17Rik,Zfp729b,Zfp729a,Zfp738,Zfp65,Zfp85os,Zfp85,Zfp493,4930525G20Rik,Zfp273	4930525G20Rik	-
Brca1_1M	chr13	67608971	67636986	3 to 5	DEL	Zfp729b,Zfp729a	Zfp729b	Zfp729a,Zfp729b
Brca1_1M	chr13	61873678	62183731	5 to 3	DUP	Zfp808	-	Zfp808
Brca1_1M	chr13	11527854	11528007	3 to 5	DEL	Zp4-ps	Zp4-ps	Zp4-ps
Brca1_1M	chr13	10773501	10806912	5 to 5	INV	-	-	-
Brca1_1M	chr13	10776940	10779443	3 to 5	DEL	-	-	-
Brca1_1M	chr13	10811993	10812354	3 to 5	DEL	-	-	-
Brca1_1M	chr13	10876885	10877053	3 to 5	DEL	-	-	-
Brca1_1M	chr13	10889204	10896323	3 to 5	DEL	-	-	-
Brca1_1M	chr13	10935974	10936381	3 to 5	DEL	-	-	-
Brca1_1M	chr13	10939030	10939729	3 to 5	DEL	-	-	-
Brca1_1M	chr13	10958559	10967047	3 to 5	DEL	-	-	-
Brca1_1M	chr13	10974076	10979993	3 to 5	DEL	-	-	-
Brca1_1M	chr13	11274829	11275076	3 to 5	DEL	-	-	-
Brca1_1M	chr13	11440506	11441322	3 to 5	DEL	-	-	-
Brca1_1M	chr13	11501097	11508146	3 to 5	DEL	-	-	-
Brca1_1M	chr13	11537875	11538338	3 to 5	DEL	-	-	-
Brca1_1M	chr13	12137517	12137874	3 to 5	DEL	-	-	-
Brca1_1M	chr13	12372817	12372911	3 to 5	DEL	-	-	-
Brca1_1M	chr13	12391146	12391872	3 to 5	DEL	-	-	-
Brca1_1M	chr13	65312826	65381308	3 to 5	DEL	-	-	-
Brca1_1M	chr13	74849817	74850014	3 to 5	DEL	-	-	-
Brca1_1M	chr13	76211961	76212326	3 to 5	DEL	-	-	-
Brca1_1M	chr13	79825360	79825633	3 to 5	DEL	-	-	-
Brca1_1M	chr13	81940120	81940307	3 to 5	DEL	-	-	-
Brca1_1M	chr14	86774301	86774590	3 to 5	DEL	Diaph3	Diaph3	Diaph3
Brca1_1M	chr14	87444140	87444370	3 to 5	DEL	Tdrd3	Tdrd3	Tdrd3
Brca1_1M	chr14	84264794	84264848	3 to 5	DEL	-	-	-
Brca1_1M	chr14	87415000	87415183	3 to 5	DEL	-	-	-
Brca1_1M	chr17	33454238	55652186	5 to 5	INV	Adamts10,Myo1f,Zfp414,Pram1,Hnrnpm,March2,Rab11b,Angptl4,Kank3,Ndufa7,Rps28,Cd320,Kifc1,Gm27740,Daxx,BC051226,Smim40,Tapbp,Rgl2,Zbtb22,Pfdn6,Wdr46,Rps18,Vps52,B3galt4,H2-K1,Ring1,H2-Ke6,Mir219a-1,Slc39a7,Mir219c,Col11a2,Rxrb,H2-Oa,BC051537,Brd2,H2-DMa,H2-DMb1,Tap1,Psmb9,Psmb8,Tap2,H2-Ob,H2-Ab1,H2-Aa,Btnl2,BC051142,Btnl4,Btnl5-ps,Btnl6,Notch4,Ager,Rnf5,Pbx2,Gpsm3,Egfl8,Agpat1,Ppt2,Prrt1,Atf6b,Fkbp…	-	Pot1b
Brca1_1M	chr17	74304834	74305052	3 to 5	DEL	Dpy30	Dpy30	Dpy30
Brca1_1M	chr17	39528387	39632525	3 to 5	DEL	Esp16	-	-
Brca1_1M	chr17	39370937	39477313	3 to 3	INV	Esp18	-	-
Brca1_1M	chr17	33705033	33705241	3 to 5	DEL	March2	March2	March2
Brca1_1M	chr17	37097607	37119476	3 to 5	DEL	Olfr92	-	-
Brca1_1M	chr17	74345977	74346285	3 to 5	DEL	Spast	Spast	Spast
Brca1_1M	chr17	40901823	40902063	3 to 5	DEL	-	-	-
Brca1_1M	chr17	41131195	41131533	3 to 5	DEL	-	-	-
Brca1_1M	chr18	81712175	81712774	3 to 5	DEL	-	-	-
Brca1_1M	chrX	7212862	7255413	3 to 5	DEL	Clcn5,Mir500,Mir501,Mir188,Mir362,Mir532	Clcn5	Clcn5
Brca1_4M	chr1	66831527	66836962	3 to 5	DEL	Acadl	Acadl	Acadl
Brca1_4M	chr1	66837049	66838278	3 to 5	DEL	Acadl	Acadl	Acadl
Brca1_4M	chr1	66841737	66843080	3 to 5	DEL	Acadl	Acadl	Acadl
Brca1_4M	chr1	66843187	66845167	3 to 5	DEL	Acadl	Acadl	Acadl
Brca1_4M	chr1	66845334	66848396	3 to 5	DEL	Acadl	Acadl	Acadl
Brca1_4M	chr1	66848468	66853127	3 to 5	DEL	Acadl	Acadl	Acadl
Brca1_4M	chr1	66853291	66854624	3 to 5	DEL	Acadl	Acadl	Acadl
Brca1_4M	chr1	66854761	66857399	3 to 5	DEL	Acadl	Acadl	Acadl
Brca1_4M	chr1	66857555	66863173	3 to 5	DEL	Acadl	Acadl	Acadl
Brca1_4M	chr1	75190435	75191824	3 to 5	DEL	Atg9a	Atg9a	Atg9a
Brca1_4M	chr1	172276009	172276120	3 to 5	DEL	Atp1a2,Igsf8	Atp1a2,Igsf8	Atp1a2,Igsf8
Brca1_4M	chr1	172276197	172278256	3 to 5	DEL	Atp1a2,Igsf8	Atp1a2,Igsf8	Atp1a2,Igsf8
Brca1_4M	chr1	172280086	172280571	3 to 5	DEL	Atp1a2,Igsf8	Atp1a2,Igsf8	Atp1a2,Igsf8
Brca1_4M	chr1	172280707	172284498	3 to 5	DEL	Atp1a2,Igsf8	Atp1a2,Igsf8	Atp1a2,Igsf8
Brca1_4M	chr1	164443352	164453488	3 to 5	DEL	Atp1b1	Atp1b1	Atp1b1
Brca1_4M	chr1	45311832	45321495	3 to 5	DEL	Col3a1	Col3a1	Col3a1
Brca1_4M	chr1	45328487	45329052	3 to 5	DEL	Col3a1	Col3a1	Col3a1
Brca1_4M	chr1	45329107	45330555	3 to 5	DEL	Col3a1	Col3a1	Col3a1
Brca1_4M	chr1	45330609	45331104	3 to 5	DEL	Col3a1	Col3a1	Col3a1
Brca1_4M	chr1	45344851	45344952	3 to 5	DEL	Col3a1	Col3a1	Col3a1
Brca1_4M	chr1	45345060	45345846	3 to 5	DEL	Col3a1	Col3a1	Col3a1
Brca1_4M	chr1	180167458	180168321	3 to 5	DEL	Coq8a	Coq8a	Coq8a
Brca1_4M	chr1	180168410	180168569	3 to 5	DEL	Coq8a	Coq8a	Coq8a
Brca1_4M	chr1	180179288	180182061	3 to 5	DEL	Coq8a	Coq8a	Coq8a
Brca1_4M	chr1	75362728	75362892	3 to 5	DEL	Des	Des	Des
Brca1_4M	chr1	75363019	75363471	3 to 5	DEL	Des	Des	Des
Brca1_4M	chr1	75363692	75365325	3 to 5	DEL	Des	Des	Des
Brca1_4M	chr1	75365371	75366758	3 to 5	DEL	Des	Des	Des
Brca1_4M	chr1	75366844	75367007	3 to 5	DEL	Des	Des	Des
Brca1_4M	chr1	175608023	175609634	3 to 5	DEL	Fh1	Fh1	Fh1
Brca1_4M	chr1	175614915	175616525	3 to 5	DEL	Fh1	Fh1	Fh1
Brca1_4M	chr1	43123666	43128242	3 to 5	DEL	Fhl2	Fhl2	Fhl2
Brca1_4M	chr1	43128432	43131652	3 to 5	DEL	Fhl2	Fhl2	Fhl2
Brca1_4M	chr1	43131824	43141696	3 to 5	DEL	Fhl2	Fhl2	Fhl2
Brca1_4M	chr1	43141874	43153075	3 to 5	DEL	Fhl2	Fhl2	Fhl2
Brca1_4M	chr1	43153260	43196651	3 to 5	DEL	Fhl2	Fhl2	Fhl2
Brca1_4M	chr1	151344755	151349373	3 to 5	DEL	Ivns1abp	Ivns1abp	Ivns1abp
Brca1_4M	chr1	151356236	151359617	3 to 5	DEL	Ivns1abp	Ivns1abp	Ivns1abp
Brca1_4M	chr1	165461512	165474951	3 to 5	DEL	Mpc2	Mpc2	Mpc2
Brca1_4M	chr1	92452119	92460379	3 to 5	DEL	Ndufa10	Ndufa10	Ndufa10
Brca1_4M	chr1	92463157	92464361	3 to 5	DEL	Ndufa10	Ndufa10	Ndufa10
Brca1_4M	chr1	92467471	92469862	3 to 5	DEL	Ndufa10	Ndufa10	Ndufa10
Brca1_4M	chr1	63163854	63164728	3 to 5	DEL	Ndufs1	Ndufs1	Ndufs1
Brca1_4M	chr1	63164862	63164948	3 to 5	DEL	Ndufs1	Ndufs1	Ndufs1
Brca1_4M	chr1	63165034	63169227	3 to 5	DEL	Ndufs1	Ndufs1	Ndufs1
Brca1_4M	chr1	63170142	63170849	3 to 5	DEL	Ndufs1	Ndufs1	Ndufs1
Brca1_4M	chr1	63170916	63176586	3 to 5	DEL	Ndufs1	Ndufs1	Ndufs1
Brca1_4M	chr1	63143925	63147120	3 to 5	DEL	Ndufs1 ,Ino80dos	Ndufs1,Ino80dos	Ndufs1,Ino80dos
Brca1_4M	chr1	171236703	171237140	3 to 5	DEL	Ndufs2	Ndufs2	Ndufs2
Brca1_4M	chr1	171237271	171237942	3 to 5	DEL	Ndufs2	Ndufs2	Ndufs2
Brca1_4M	chr1	171238066	171238287	3 to 5	DEL	Ndufs2	Ndufs2	Ndufs2
Brca1_4M	chr1	171238374	171238515	3 to 5	DEL	Ndufs2	Ndufs2	Ndufs2
Brca1_4M	chr1	171238594	171238709	3 to 5	DEL	Ndufs2	Ndufs2	Ndufs2
Brca1_4M	chr1	171238899	171239274	3 to 5	DEL	Ndufs2	Ndufs2	Ndufs2
Brca1_4M	chr1	171239397	171240946	3 to 5	DEL	Ndufs2	Ndufs2	Ndufs2
Brca1_4M	chr1	171241138	171246091	3 to 5	DEL	Ndufs2	Ndufs2	Ndufs2
Brca1_4M	chr1	171246200	171246994	3 to 5	DEL	Ndufs2	Ndufs2	Ndufs2
Brca1_4M	chr1	171136158	171138693	3 to 5	DEL	Sdhc	Sdhc	Sdhc
Brca1_4M	chr1	187213416	187213582	3 to 5	DEL	Spata17	Spata17	Spata17
Brca1_4M	chr1	135836447	135840858	3 to 5	DEL	Tnnt2	Tnnt2	Tnnt2
Brca1_4M	chr1	135840913	135845553	3 to 5	DEL	Tnnt2	Tnnt2	Tnnt2
Brca1_4M	chr1	135845644	135845896	3 to 5	DEL	Tnnt2	Tnnt2	Tnnt2
Brca1_4M	chr1	135845933	135846720	3 to 5	DEL	Tnnt2	Tnnt2	Tnnt2
Brca1_4M	chr1	135846755	135847706	3 to 5	DEL	Tnnt2	Tnnt2	Tnnt2
Brca1_4M	chr1	135847773	135847981	3 to 5	DEL	Tnnt2	Tnnt2	Tnnt2
Brca1_4M	chr1	135848098	135848811	3 to 5	DEL	Tnnt2	Tnnt2	Tnnt2
Brca1_4M	chr1	135848889	135849350	3 to 5	DEL	Tnnt2	Tnnt2	Tnnt2
Brca1_4M	chr1	135849460	135850707	3 to 5	DEL	Tnnt2	Tnnt2	Tnnt2
Brca1_4M	chr1	135850820	135851350	3 to 5	DEL	Tnnt2	Tnnt2	Tnnt2
Brca1_4M	chr1	135851442	135851696	3 to 5	DEL	Tnnt2	Tnnt2	Tnnt2
Brca1_4M	chr1	135851736	135852027	3 to 5	DEL	Tnnt2	Tnnt2	Tnnt2
Brca1_4M	chr1	191406134	191406330	3 to 5	DEL	-	-	-
Brca1_4M	chr2	30763401	132194553	5 to 5	INV	1700001O22Rik,Ntmt1,Asb6,Prrx2,Ptges,Tor1b,Tor1a,BC005624,Usp20,Fnbp1,Gpr107,D330023K18Rik,Ncs1,Ass1,Gm5424,Fubp3,Mir6998,Prdm12,Exosc2,Gm13427,Abl1,Fibcd1,Qrfp,Lamc3,Aif1l,Nup214,Fam78a,Mir7674,Plpp7,Prrc2b,Pomt1,Uck1,Swi5,Golga2,Dnm1,Gm23363,Mir199b,Ciz1,1110008P14Rik,Lcn2,Ptges2,Slc25a25,Naif1,Fam102a,Dpm2,Pip5kl1,St6galnac4,St6galnac6,Ak1,Eng,Mir1954,Fpgs,Mir8093,Cdk9,Mir2861,Mir3960,6330409D…	-	-
Brca1_4M	chr2	114047611	114048123	3 to 5	DEL	Actc1,A530058N18Rik,C130080G10Rik	Actc1,A530058N18Rik,C130080G10Rik	Actc1,A530058N18Rik,C130080G10Rik
Brca1_4M	chr2	114048305	114049166	3 to 5	DEL	Actc1,A530058N18Rik,C130080G10Rik	Actc1,A530058N18Rik,C130080G10Rik	Actc1,A530058N18Rik,C130080G10Rik
Brca1_4M	chr2	114049361	114049515	3 to 5	DEL	Actc1,A530058N18Rik,C130080G10Rik	Actc1,A530058N18Rik,C130080G10Rik	Actc1,A530058N18Rik,C130080G10Rik
Brca1_4M	chr2	114049680	114050288	3 to 5	DEL	Actc1,A530058N18Rik,C130080G10Rik	Actc1,A530058N18Rik,C130080G10Rik	Actc1,A530058N18Rik,C130080G10Rik
Brca1_4M	chr2	114050616	114051902	3 to 5	DEL	Actc1,A530058N18Rik,C130080G10Rik	Actc1,A530058N18Rik,C130080G10Rik	Actc1,A530058N18Rik,C130080G10Rik
Brca1_4M	chr2	114052061	114052762	3 to 5	DEL	Actc1,A530058N18Rik,C130080G10Rik	Actc1,A530058N18Rik,C130080G10Rik	Actc1,A530058N18Rik,C130080G10Rik
Brca1_4M	chr2	32633487	32633639	3 to 5	DEL	Ak1	Ak1	Ak1
Brca1_4M	chr2	10064312	10068610	3 to 5	DEL	Atp5c1	Atp5c1	Atp5c1
Brca1_4M	chr2	73908709	73909184	3 to 5	DEL	Atp5g3	Atp5g3	Atp5g3
Brca1_4M	chr2	73909379	73909863	3 to 5	DEL	Atp5g3	Atp5g3	Atp5g3
Brca1_4M	chr2	73909942	73910955	3 to 5	DEL	Atp5g3	Atp5g3	Atp5g3
Brca1_4M	chr2	73911062	73911252	3 to 5	DEL	Atp5g3	Atp5g3	Atp5g3
Brca1_4M	chr2	122151152	122152650	3 to 5	DEL	B2m,Patl2	B2m,Patl2	B2m,Patl2
Brca1_4M	chr2	148872044	148872817	3 to 5	DEL	Cst3	Cst3	Cst3
Brca1_4M	chr2	148872932	148875153	3 to 5	DEL	Cst3	Cst3	Cst3
Brca1_4M	chr2	155242807	155247769	3 to 5	DEL	Dynlrb1	Dynlrb1	Dynlrb1
Brca1_4M	chr2	155247938	155249917	3 to 5	DEL	Dynlrb1	Dynlrb1	Dynlrb1
Brca1_4M	chr2	181151069	181152784	3 to 5	DEL	Eef1a2	Eef1a2	Eef1a2
Brca1_4M	chr2	181153832	181155263	3 to 5	DEL	Eef1a2	Eef1a2	Eef1a2
Brca1_4M	chr2	120097127	120102018	3 to 5	DEL	Ehd4	Ehd4	Ehd4
Brca1_4M	chr2	51673185	51673510	3 to 5	DEL	Gm13490	Gm13490	Gm13490
Brca1_4M	chr2	51694464	51695557	3 to 5	DEL	Gm13490	Gm13490	Gm13490
Brca1_4M	chr2	51724723	51724913	3 to 5	DEL	Gm13490	Gm13490	Gm13490
Brca1_4M	chr2	51274836	51276367	3 to 5	DEL	Gm13497	Gm13497	Gm13497
Brca1_4M	chr2	174330436	174334211	3 to 5	DEL	Gnas	Gnas	Gnas
Brca1_4M	chr2	174343297	174345226	3 to 5	DEL	Gnas	Gnas	Gnas
Brca1_4M	chr2	174345562	174345646	3 to 5	DEL	Gnas	Gnas	Gnas
Brca1_4M	chr2	174345779	174345989	3 to 5	DEL	Gnas	Gnas	Gnas
Brca1_4M	chr2	174346057	174346241	3 to 5	DEL	Gnas	Gnas	Gnas
Brca1_4M	chr2	35290494	35292587	3 to 5	DEL	Gsn	Gsn	Gsn
Brca1_4M	chr2	35292739	35293476	3 to 5	DEL	Gsn	Gsn	Gsn
Brca1_4M	chr2	130281104	130281213	3 to 5	DEL	Idh3b	Idh3b	Idh3b
Brca1_4M	chr2	130281315	130281406	3 to 5	DEL	Idh3b	Idh3b	Idh3b
Brca1_4M	chr2	130281772	130281847	3 to 5	DEL	Idh3b	Idh3b	Idh3b
Brca1_4M	chr2	130281907	130283708	3 to 5	DEL	Idh3b	Idh3b	Idh3b
Brca1_4M	chr2	130283832	130283937	3 to 5	DEL	Idh3b	Idh3b	Idh3b
Brca1_4M	chr2	130284039	130284170	3 to 5	DEL	Idh3b	Idh3b	Idh3b
Brca1_4M	chr2	163337928	163338605	3 to 5	DEL	Jph2	Jph2	Jph2
Brca1_4M	chr2	163338701	163339231	3 to 5	DEL	Jph2	Jph2	Jph2
Brca1_4M	chr2	155277012	155277097	3 to 5	DEL	Map1lc3a	Map1lc3a	Map1lc3a
Brca1_4M	chr2	155277205	155277474	3 to 5	DEL	Map1lc3a	Map1lc3a	Map1lc3a
Brca1_4M	chr2	153746380	153755926	3 to 5	DEL	Mapre1	Mapre1	Mapre1
Brca1_4M	chr2	91119429	91119975	3 to 5	DEL	Mybpc3	Mybpc3	Mybpc3
Brca1_4M	chr2	91120077	91120154	3 to 5	DEL	Mybpc3	Mybpc3	Mybpc3
Brca1_4M	chr2	91123018	91123883	3 to 5	DEL	Mybpc3	Mybpc3	Mybpc3
Brca1_4M	chr2	91124508	91124585	3 to 5	DEL	Mybpc3	Mybpc3	Mybpc3
Brca1_4M	chr2	91124943	91125257	3 to 5	DEL	Mybpc3	Mybpc3	Mybpc3
Brca1_4M	chr2	91125425	91125945	3 to 5	DEL	Mybpc3	Mybpc3	Mybpc3
Brca1_4M	chr2	91126052	91126263	3 to 5	DEL	Mybpc3	Mybpc3	Mybpc3
Brca1_4M	chr2	91126293	91128652	3 to 5	DEL	Mybpc3	Mybpc3	Mybpc3
Brca1_4M	chr2	91130946	91131372	3 to 5	DEL	Mybpc3	Mybpc3	Mybpc3
Brca1_4M	chr2	91131478	91131563	3 to 5	DEL	Mybpc3	Mybpc3	Mybpc3
Brca1_4M	chr2	91131753	91132638	3 to 5	DEL	Mybpc3	Mybpc3	Mybpc3
Brca1_4M	chr2	91132774	91132853	3 to 5	DEL	Mybpc3	Mybpc3	Mybpc3
Brca1_4M	chr2	91133020	91134171	3 to 5	DEL	Mybpc3	Mybpc3	Mybpc3
Brca1_4M	chr2	91134260	91134410	3 to 5	DEL	Mybpc3	Mybpc3	Mybpc3
Brca1_4M	chr2	91134609	91134789	3 to 5	DEL	Mybpc3	Mybpc3	Mybpc3
Brca1_4M	chr2	36036643	36039710	3 to 5	DEL	Ndufa8	Ndufa8	Ndufa8
Brca1_4M	chr2	36044515	36049188	3 to 5	DEL	Ndufa8	Ndufa8	Ndufa8
Brca1_4M	chr2	52193801	52193863	3 to 5	DEL	Neb	Neb	Neb
Brca1_4M	chr2	52269371	52269894	3 to 5	DEL	Neb	Neb	Neb
Brca1_4M	chr2	52274023	52274598	3 to 5	DEL	Neb	Neb	Neb
Brca1_4M	chr2	4922886	4925598	3 to 5	DEL	Phyh	Phyh	Phyh
Brca1_4M	chr2	150815711	150816748	3 to 5	DEL	Pygb	Pygb	Pygb
Brca1_4M	chr2	150817802	150819872	3 to 5	DEL	Pygb	Pygb	Pygb
Brca1_4M	chr2	150819976	150820732	3 to 5	DEL	Pygb	Pygb	Pygb
Brca1_4M	chr2	156863338	156865255	3 to 5	DEL	Rab5if	Rab5if	Rab5if
Brca1_4M	chr2	156865360	156872337	3 to 5	DEL	Rab5if	Rab5if	Rab5if
Brca1_4M	chr2	71276798	71279515	3 to 5	DEL	Slc25a12	Slc25a12	Slc25a12
Brca1_4M	chr2	71279656	71282469	3 to 5	DEL	Slc25a12	Slc25a12	Slc25a12
Brca1_4M	chr2	13574995	13578411	3 to 5	DEL	Vim	Vim	Vim
Brca1_4M	chr2	13578509	13578589	3 to 5	DEL	Vim	Vim	Vim
Brca1_4M	chr2	50679597	50686708	3 to 5	DEL	-	-	-
Brca1_4M	chr2	50747266	50749422	3 to 5	DEL	-	-	-
Brca1_4M	chr2	50764194	50770662	3 to 5	DEL	-	-	-
Brca1_4M	chr2	50772652	50774170	3 to 5	DEL	-	-	-
Brca1_4M	chr2	50831401	50831804	3 to 5	DEL	-	-	-
Brca1_4M	chr2	50893638	50894011	3 to 5	DEL	-	-	-
Brca1_4M	chr2	50938774	50939789	3 to 5	DEL	-	-	-
Brca1_4M	chr2	50990446	51000723	3 to 5	DEL	-	-	-
Brca1_4M	chr2	51026071	51032529	3 to 5	DEL	-	-	-
Brca1_4M	chr2	51050785	51052459	3 to 5	DEL	-	-	-
Brca1_4M	chr2	51106460	51108252	3 to 5	DEL	-	-	-
Brca1_4M	chr2	51122701	51124185	3 to 5	DEL	-	-	-
Brca1_4M	chr2	51340202	51340307	3 to 5	DEL	-	-	-
Brca1_4M	chr2	51479945	51480304	3 to 5	DEL	-	-	-
Brca1_4M	chr2	51483749	51490104	3 to 5	DEL	-	-	-
Brca1_4M	chr2	51496972	51497058	3 to 5	DEL	-	-	-
Brca1_4M	chr2	51549687	51550055	3 to 5	DEL	-	-	-
Brca1_4M	chr2	51579454	51579703	3 to 5	DEL	-	-	-
Brca1_4M	chr2	51624281	51624350	3 to 5	DEL	-	-	-
Brca1_4M	chr2	51759367	51760752	3 to 5	DEL	-	-	-
Brca1_4M	chr2	51778367	51779124	3 to 5	DEL	-	-	-
Brca1_4M	chr2	51870908	51871662	3 to 5	DEL	-	-	-
Brca1_4M	chr2	51876321	51876617	3 to 5	DEL	-	-	-
Brca1_4M	chr2	51881601	51883047	3 to 5	DEL	-	-	-
Brca1_4M	chr2	51886203	51890589	3 to 5	DEL	-	-	-
Brca1_4M	chr2	51920330	51920449	3 to 5	DEL	-	-	-
Brca1_4M	chr2	52032091	52032520	3 to 5	DEL	-	-	-
Brca1_4M	chr2	77995834	77996897	3 to 5	DEL	-	-	-
Brca1_4M	chr3	153933136	153936292	3 to 5	DEL	Acadm	Acadm	Acadm
Brca1_4M	chr3	101579920	101581145	3 to 5	DEL	Atp1a1	Atp1a1	Atp1a1
Brca1_4M	chr3	101581271	101581723	3 to 5	DEL	Atp1a1	Atp1a1	Atp1a1
Brca1_4M	chr3	101581881	101582000	3 to 5	DEL	Atp1a1	Atp1a1	Atp1a1
Brca1_4M	chr3	101591894	101592378	3 to 5	DEL	Atp1a1	Atp1a1	Atp1a1
Brca1_4M	chr3	101592581	101594202	3 to 5	DEL	Atp1a1	Atp1a1	Atp1a1
Brca1_4M	chr3	101594261	101594997	3 to 5	DEL	Atp1a1	Atp1a1	Atp1a1
Brca1_4M	chr3	105956042	105958861	3 to 5	DEL	Atp5f1	Atp5f1	Atp5f1
Brca1_4M	chr3	105958898	105959149	3 to 5	DEL	Atp5f1	Atp5f1	Atp5f1
Brca1_4M	chr3	102126679	102127939	3 to 5	DEL	Casq2	Casq2	Casq2
Brca1_4M	chr3	102133428	102142177	3 to 5	DEL	Casq2	Casq2	Casq2
Brca1_4M	chr3	102142277	102144153	3 to 5	DEL	Casq2	Casq2	Casq2
Brca1_4M	chr3	102144229	102145197	3 to 5	DEL	Casq2	Casq2	Casq2
Brca1_4M	chr3	79605814	79609798	3 to 5	DEL	Etfdh	Etfdh	Etfdh
Brca1_4M	chr3	79609970	79611912	3 to 5	DEL	Etfdh	Etfdh	Etfdh
Brca1_4M	chr3	79612056	79613620	3 to 5	DEL	Etfdh	Etfdh	Etfdh
Brca1_4M	chr3	79623679	79628518	3 to 5	DEL	Etfdh	Etfdh	Etfdh
Brca1_4M	chr3	10204571	10205240	3 to 5	DEL	Fabp4	Fabp4	Fabp4
Brca1_4M	chr3	10205344	10205950	3 to 5	DEL	Fabp4	Fabp4	Fabp4
Brca1_4M	chr3	10206123	10208438	3 to 5	DEL	Fabp4	Fabp4	Fabp4
Brca1_4M	chr3	131234288	131235542	3 to 5	DEL	Hadh	Hadh	Hadh
Brca1_4M	chr3	131248575	131249802	3 to 5	DEL	Hadh	Hadh	Hadh
Brca1_4M	chr3	96525330	96526411	3 to 5	DEL	Hjv	Hjv	Hjv
Brca1_4M	chr3	31805330	60753424	5 to 3	DUP	Kcnmb2,Zmat3,Pik3ca,Kcnmb3,Zfp639,Mfn1,Gnb4,Actl6a,Mrpl47,Ndufb5,Usp13,Pex5l,4930419G24Rik,Ccdc39,Ttc14,Fxr1,Dnajc19,Sox2ot,Sox2,Mir1897,Gm3143,Gm38509,Mir6378,Gm6639,Atp11b,Dcun1d1,Mccc1,Mccc1os,Ccdc144b,Acad9,Zfp267,Qrfpr,Anxa5,1810062G17Rik,Mir7009,Gm11548,Gm11549,Exosc9,Ccna2,Bbs7,Trpc3,4932438A13Rik,Adad1,Il2,Gm12532,Il21,Bbs12,Cetn4,Fgf2,Spata5,Nudt6,4930594O21Rik,Spry1,Gm5148,Gm20755,54304…	-	-
Brca1_4M	chr3	32569642	32574234	3 to 5	DEL	Mfn1	Mfn1	Mfn1
Brca1_4M	chr3	32574368	32577061	3 to 5	DEL	Mfn1	Mfn1	Mfn1
Brca1_4M	chr3	67589940	67592570	3 to 5	DEL	Mfsd1	Mfsd1	Mfsd1
Brca1_4M	chr3	8900168	8923586	3 to 5	DEL	Mrps28	Mrps28	Mrps28
Brca1_4M	chr3	123006621	123013599	3 to 5	DEL	Myoz2	Myoz2	Myoz2
Brca1_4M	chr3	123013785	123016548	3 to 5	DEL	Myoz2	Myoz2	Myoz2
Brca1_4M	chr3	123016678	123026063	3 to 5	DEL	Myoz2	Myoz2	Myoz2
Brca1_4M	chr3	123026233	123034192	3 to 5	DEL	Myoz2	Myoz2	Myoz2
Brca1_4M	chr3	123034282	123034819	3 to 5	DEL	Myoz2	Myoz2	Myoz2
Brca1_4M	chr3	32737205	32744853	3 to 5	DEL	Ndufb5	Ndufb5	Ndufb5
Brca1_4M	chr3	32744942	32746447	3 to 5	DEL	Ndufb5	Ndufb5	Ndufb5
Brca1_4M	chr3	32748569	32751028	3 to 5	DEL	Ndufb5	Ndufb5	Ndufb5
Brca1_4M	chr3	51408248	51408864	3 to 5	DEL	Ndufc1	Ndufc1	Ndufc1
Brca1_4M	chr3	75473263	159742849	5 to 3	DUP	Pdcd10,Serpini1,Platr10,Golim4,Fstl5,Rapgef2,4921511C10Rik,Gm17359,Fnip2,4930589L23Rik,Ppid,Etfdh,4930579G24Rik,Rxfp1,Tmem144,Gask1b,Gria2,Glrb,Pdgfc,A830029E22Rik,Ctso,Tdo2,Asic5,Gucy1b1,Gucy1a1,Mir7010,Map9,Npy2r,Rbm46,Rbm46os,Lrat,Fgg,Fga,Fgb,Plrg1,Gm10710,Dchs2,1700028M03Rik,Sfrp2,Tlr2,Tmem131l,Mnd1,Trim2,Gm6525,4930565D16Rik,Fhdc1,Arfip1,Tigd4,Tmem154,Fbxw7,1700036G14Rik,Mir466k,Gatb,Fam160a…	-	-
Brca1_4M	chr3	97758932	97792739	3 to 5	DEL	Pde4dip	Pde4dip	Pde4dip
Brca1_4M	chr3	142352886	142391713	3 to 5	DEL	Pdlim5	Pdlim5	Pdlim5
Brca1_4M	chr3	90511364	90511994	3 to 5	DEL	S100a1	S100a1	S100a1
Brca1_4M	chr3	90512149	90514198	3 to 5	DEL	S100a1	S100a1	S100a1
Brca1_4M	chr3	68616557	68617610	3 to 5	DEL	Schip1,Iqschfp	Schip1,Iqschfp	Schip1,Iqschfp
Brca1_4M	chr4	147942368	147942453	3 to 5	DEL	2510039O18Rik	2510039O18Rik	2510039O18Rik
Brca1_4M	chr4	144600856	144646331	3 to 3	INV	Aadacl4	-	-
Brca1_4M	chr4	144607825	144653228	5 to 5	INV	Aadacl4	-	-
Brca1_4M	chr4	140525536	140525629	3 to 5	DEL	Arhgef10l	Arhgef10l	Arhgef10l
Brca1_4M	chr4	9624401	9635901	3 to 5	DEL	Asph	Asph	Asph
Brca1_4M	chr4	140998374	140998589	3 to 5	DEL	Atp13a2	Atp13a2	Atp13a2
Brca1_4M	chr4	151046906	151047007	3 to 5	DEL	Camta1	Camta1	Camta1
Brca1_4M	chr4	139280584	139287026	3 to 5	DEL	Capzb	Capzb	Capzb
Brca1_4M	chr4	148883142	148883565	3 to 5	DEL	Casz1	Casz1	Casz1
Brca1_4M	chr4	47208363	47208443	3 to 5	DEL	Col15a1	Col15a1	Col15a1
Brca1_4M	chr4	47208536	47245348	3 to 5	DEL	Col15a1	Col15a1	Col15a1
Brca1_4M	chr4	107912750	107914263	3 to 5	DEL	Cpt2	Cpt2	Cpt2
Brca1_4M	chr4	107912751	107923314	3 to 5	DEL	Cpt2	Cpt2	Cpt2
Brca1_4M	chr4	141037721	155975812	3 to 3	INV	Crocc,Necap2,Spata21,Szrd1,Fbxo42,Cplane2,Arhgef19,Gm13056,Epha2,Fam131c,Clcnka,Clcnkb,Hspb7,Srarp,Zbtb17,Spen,Fblim1,Slc25a34,Tmem82,AI507597,Plekhm2,Ddi2,Rsc1a1,Agmat,Dnajc16,Casp9,Cela2a,Ctrc,Ctrcos,Efhd2,Fhad1,Fhad1os1,Tmem51,4930455G09Rik,Tmem51os1,Kazn,Prdm2,Mir7021,Pdpn,Lrrc38,Pramel1,Pramef8,Oog4,Gm13043,Gm13057,BC080695,Gm13083,Gm13088,Gm13089,Gm13078,Gm13023,Gm13084,Gm13103,Pramef6,Pram…	Crocc	-
Brca1_4M	chr4	149530721	149530790	3 to 5	DEL	Ctnnbip1	Ctnnbip1	Ctnnbip1
Brca1_4M	chr4	15922557	15924252	3 to 5	DEL	Decr1	Decr1	Decr1
Brca1_4M	chr4	15924355	15929726	3 to 5	DEL	Decr1	Decr1	Decr1
Brca1_4M	chr4	15933096	15945283	3 to 5	DEL	Decr1,Mir6400	Decr1	Decr1
Brca1_4M	chr4	148249404	148249506	3 to 5	DEL	Disp3	Disp3	Disp3
Brca1_4M	chr4	148267754	148268084	3 to 5	DEL	Disp3	Disp3	Disp3
Brca1_4M	chr4	148279449	148280336	3 to 3	INV	Disp3	Disp3	Disp3
Brca1_4M	chr4	148279453	148280216	5 to 5	INV	Disp3	Disp3	Disp3
Brca1_4M	chr4	99117813	147990815	3 to 3	INV	Dock7,Atg4c,Foxd3,Alg6,Itgb3bp,Efcab7,Pgm2,Ror1,Ube2u,Cachd1,Raver2,Jak1,Mir101a,E130102H24Rik,0610043K17Rik,Ak4,Dnajc6,Leprot,Lepr,B020004J07Rik,C130073F10Rik,Gm12794,Gm12789,Pde4b,Sgip1,Gm12709,Tctex1d1,Insl5,BB031773,Wdr78,Mier1,Slc35d1,4921539E11Rik,4930456L15Rik,Oma1,Gm12718,Dab1,C8b,C8a,Fyb2,Prkaa2,Plpp3,Gm12724,Usp24,Pcsk9,Bsnd,Dhcr24,Lexm,Ttc22,Pars2,Ttc4,Mroh7,Fam151a,Acot11,Ssbp3,Cyb5rl…	Dock7	-
Brca1_4M	chr4	148123560	148123612	3 to 5	DEL	Draxin	Draxin	Draxin
Brca1_4M	chr4	141378297	141378908	3 to 5	DEL	Fam131c	Fam131c	Fam131c
Brca1_4M	chr4	141378330	141378921	3 to 5	DEL	Fam131c	Fam131c	Fam131c
Brca1_4M	chr4	141581102	141583053	3 to 5	DEL	Fblim1	Fblim1	Fblim1
Brca1_4M	chr4	141583236	141584695	3 to 5	DEL	Fblim1	Fblim1	Fblim1
Brca1_4M	chr4	141590124	141595223	3 to 5	DEL	Fblim1	Fblim1	Fblim1
Brca1_4M	chr4	129139933	129142060	3 to 5	DEL	Fndc5	Fndc5	Fndc5
Brca1_4M	chr4	147870289	147871631	3 to 5	DEL	Fv1	Fv1	-
Brca1_4M	chr4	143760694	144246510	5 to 5	INV	Gm13023,Gm13084,Gm13103,Pramef6,Pramef25,Pramef17,Pramel4,Gm13102,Oog3,Oog2,C87977	-	-
Brca1_4M	chr4	143763544	144244785	5 to 5	INV	Gm13023,Gm13084,Gm13103,Pramef6,Pramef25,Pramef17,Pramel4,Gm13102,Oog3,Oog2,C87977	-	-
Brca1_4M	chr4	143727435	143896415	5 to 5	INV	Gm13078,Gm13023,Gm13084,Gm13103,Pramef6	Gm13078	Pramef6
Brca1_4M	chr4	143593844	143917538	5 to 5	INV	Gm13083,Gm13088,Gm13089,Gm13078,Gm13023,Gm13084,Gm13103,Pramef6	-	-
Brca1_4M	chr4	143814683	144192173	3 to 3	INV	Gm13084,Gm13103,Pramef6,Pramef25,Pramef17,Pramel4,Gm13102,Oog3,Oog2	Gm13084	Oog2
Brca1_4M	chr4	143622733	143889344	3 to 3	INV	Gm13088,Gm13089,Gm13078,Gm13023,Gm13084,Gm13103	-	-
Brca1_4M	chr4	143662587	143843196	5 to 5	INV	Gm13089,Gm13078,Gm13023,Gm13084	-	-
Brca1_4M	chr4	145557691	146488028	3 to 5	DEL	Gm13212,Zfp980,Znf41-ps,Gm13238,Gm13034,Zfp987,Zfp600,Zfp991,Zfp992	-	-
Brca1_4M	chr4	145554766	147352880	5 to 3	DUP	Gm13212,Zfp980,Znf41-ps,Gm13238,Gm13034,Zfp987,Zfp600,Zfp991,Zfp992,Zfp981,1700095A21Rik,Rex2,4933438K21Rik	-	-
Brca1_4M	chr4	145592309	147796382	3 to 3	INV	Gm13212,Zfp980,Znf41-ps,Gm13238,Gm13034,Zfp987,Zfp600,Zfp991,Zfp992,Zfp981,1700095A21Rik,Rex2,4933438K21Rik,Zfp982,Zfp985,Zfp979,Zfp534,Zfp984	Gm13212	Zfp984
Brca1_4M	chr4	145592442	147796283	5 to 5	INV	Gm13212,Zfp980,Znf41-ps,Gm13238,Gm13034,Zfp987,Zfp600,Zfp991,Zfp992,Zfp981,1700095A21Rik,Rex2,4933438K21Rik,Zfp982,Zfp985,Zfp979,Zfp534,Zfp984	Gm13212	Zfp984
Brca1_4M	chr4	148651331	148651774	3 to 3	INV	Gm572	Gm572	Gm572
Brca1_4M	chr4	148651342	148651549	5 to 5	INV	Gm572	Gm572	Gm572
Brca1_4M	chr4	141421980	141422498	3 to 5	DEL	Hspb7	Hspb7	Hspb7
Brca1_4M	chr4	141422634	141423877	3 to 5	DEL	Hspb7	Hspb7	Hspb7
Brca1_4M	chr4	140130611	140131546	3 to 5	DEL	Igsf21	Igsf21	Igsf21
Brca1_4M	chr4	140130653	140131664	5 to 3	DUP	Igsf21	Igsf21	Igsf21
Brca1_4M	chr4	140170296	140170981	3 to 5	DEL	Igsf21	Igsf21	Igsf21
Brca1_4M	chr4	142156310	142156388	3 to 5	DEL	Kazn	Kazn	Kazn
Brca1_4M	chr4	147887525	147888620	3 to 5	DEL	Mfn2	Mfn2	Mfn2
Brca1_4M	chr4	147898643	147902928	3 to 5	DEL	Mfn2	Mfn2	Mfn2
Brca1_4M	chr4	147903010	147903355	3 to 5	DEL	Mfn2	Mfn2	Mfn2
Brca1_4M	chr4	139104012	139104989	3 to 5	DEL	Micos10	Micos10	Micos10
Brca1_4M	chr4	139105099	139105855	3 to 5	DEL	Micos10	Micos10	Micos10
Brca1_4M	chr4	139105905	139130920	3 to 5	DEL	Micos10	Micos10	Micos10
Brca1_4M	chr4	18021590	18028035	3 to 5	DEL	Mmp16	Mmp16	Mmp16
Brca1_4M	chr4	148460710	148460891	3 to 5	DEL	Mtor	Mtor	Mtor
Brca1_4M	chr4	148522496	148522579	3 to 5	DEL	Mtor	Mtor	Mtor
Brca1_4M	chr4	40277746	40279156	3 to 5	DEL	Ndufb6	Ndufb6	Ndufb6
Brca1_4M	chr4	147986101	147986293	3 to 5	DEL	Nppb	Nppb	Nppb
Brca1_4M	chr4	147986518	147986961	3 to 5	DEL	Nppb	Nppb	Nppb
Brca1_4M	chr4	140939014	140943837	3 to 5	DEL	Padi2	Padi2	Padi2
Brca1_4M	chr4	139791320	139791946	5 to 5	INV	Pax7	Pax7	Pax7
Brca1_4M	chr4	139801273	139801481	3 to 3	INV	Pax7	Pax7	Pax7
Brca1_4M	chr4	139801355	139801474	5 to 5	INV	Pax7	Pax7	Pax7
Brca1_4M	chr4	143292876	143293092	3 to 5	DEL	Pdpn	Pdpn	Pdpn
Brca1_4M	chr4	149154298	149156606	3 to 5	DEL	Pgd	Pgd	Pgd
Brca1_4M	chr4	138317468	138317896	3 to 5	DEL	Pink1	Pink1	Pink1
Brca1_4M	chr4	138318082	138319989	3 to 5	DEL	Pink1	Pink1	Pink1
Brca1_4M	chr4	147913346	147915796	3 to 5	DEL	Plod1	Plod1	Plod1
Brca1_4M	chr4	143988846	144335646	5 to 5	INV	Pramef17,Pramel4,Gm13102,Oog3,Oog2,C87977,Pramel5,Gm13128	-	-
Brca1_4M	chr4	144057699	144142456	3 to 5	DEL	Pramel4,Gm13102	-	-
Brca1_4M	chr4	144030935	144260537	5 to 5	INV	Pramel4,Gm13102,Oog3,Oog2,C87977	-	-
Brca1_4M	chr4	144031199	144260352	3 to 3	INV	Pramel4,Gm13102,Oog3,Oog2,C87977	-	-
Brca1_4M	chr4	144004857	144318380	5 to 5	INV	Pramel4,Gm13102,Oog3,Oog2,C87977,Pramel5	-	-
Brca1_4M	chr4	144037068	144301717	3 to 3	INV	Pramel4,Gm13102,Oog3,Oog2,C87977,Pramel5	-	-
Brca1_4M	chr4	144040465	144298447	5 to 5	INV	Pramel4,Gm13102,Oog3,Oog2,C87977,Pramel5	-	-
Brca1_4M	chr4	143139360	143139481	3 to 5	DEL	Prdm2	Prdm2	Prdm2
Brca1_4M	chr4	140706441	140706775	3 to 5	DEL	Rcc2	Rcc2	Rcc2
Brca1_4M	chr4	150340896	150342498	3 to 5	DEL	Rere	Rere	Rere
Brca1_4M	chr4	150428990	150429409	3 to 5	DEL	Rere	Rere	Rere
Brca1_4M	chr4	150360096	151921081	5 to 5	INV	Rere,Slc45a1,1700045H11Rik,Errfi1,Park7,Tnfrsf9,Camta1,Uts2,Per3,Vamp3,Gm13090	Rere	-
Brca1_4M	chr4	150360122	151921157	3 to 3	INV	Rere,Slc45a1,1700045H11Rik,Errfi1,Park7,Tnfrsf9,Camta1,Uts2,Per3,Vamp3,Gm13090	Rere	-
Brca1_4M	chr4	146921372	147478954	5 to 5	INV	Rex2,4933438K21Rik	-	-
Brca1_4M	chr4	146907209	147494699	5 to 5	INV	Rex2,4933438K21Rik,Zfp982	Zfp982	-
Brca1_4M	chr4	146911513	147777706	3 to 5	DEL	Rex2,4933438K21Rik,Zfp982,Zfp985,Zfp979,Zfp534,Zfp984	-	Zfp984
Brca1_4M	chr4	6377143	6378963	3 to 5	DEL	Sdcbp	Sdcbp	Sdcbp
Brca1_4M	chr4	6379047	6380990	3 to 5	DEL	Sdcbp	Sdcbp	Sdcbp
Brca1_4M	chr4	6379048	6385025	3 to 5	DEL	Sdcbp	Sdcbp	Sdcbp
Brca1_4M	chr4	140961476	140966493	3 to 5	DEL	Sdhb	Sdhb	Sdhb
Brca1_4M	chr4	140966630	140971137	3 to 5	DEL	Sdhb	Sdhb	Sdhb
Brca1_4M	chr4	140971223	140972881	3 to 5	DEL	Sdhb	Sdhb	Sdhb
Brca1_4M	chr4	140973020	140973664	3 to 5	DEL	Sdhb	Sdhb	Sdhb
Brca1_4M	chr4	140973781	140976114	3 to 5	DEL	Sdhb	Sdhb	Sdhb
Brca1_4M	chr4	140974100	140974163	3 to 5	DEL	Sdhb	Sdhb	Sdhb
Brca1_4M	chr4	140976217	140977375	3 to 5	DEL	Sdhb	Sdhb	Sdhb
Brca1_4M	chr4	140977501	140979023	3 to 5	DEL	Sdhb	Sdhb	Sdhb
Brca1_4M	chr4	149768860	149770740	3 to 3	INV	Slc25a33	Slc25a33	Slc25a33
Brca1_4M	chr4	149769630	149770611	5 to 5	INV	Slc25a33	Slc25a33	Slc25a33
Brca1_4M	chr4	149770465	149770733	3 to 5	DEL	Slc25a33	Slc25a33	Slc25a33
Brca1_4M	chr4	145413542	145588704	3 to 5	DEL	Smarca5-ps,Zfp990,Gm13212	Gm13212	-
Brca1_4M	chr4	145452272	146051400	3 to 5	DEL	Smarca5-ps,Zfp990,Gm13212,Zfp980,Znf41-ps,Gm13238	-	-
Brca1_4M	chr4	145410388	147449483	5 to 3	DUP	Smarca5-ps,Zfp990,Gm13212,Zfp980,Znf41-ps,Gm13238,Gm13034,Zfp987,Zfp600,Zfp991,Zfp992,Zfp981,1700095A21Rik,Rex2,4933438K21Rik	-	-
Brca1_4M	chr4	139657655	139658051	3 to 5	DEL	Tas1r2,Aldh4a1	Tas1r2,Aldh4a1	Tas1r2,Aldh4a1
Brca1_4M	chr4	134909725	134913091	3 to 5	DEL	Tmem50a	Tmem50a	Tmem50a
Brca1_4M	chr4	46092269	46093908	3 to 5	DEL	Tmod1	Tmod1	Tmod1
Brca1_4M	chr4	145232272	145232906	3 to 5	DEL	Tnfrsf1b	Tnfrsf1b	Tnfrsf1b
Brca1_4M	chr4	149400593	149400779	3 to 5	DEL	Ube4b	Ube4b	Ube4b
Brca1_4M	chr4	151051506	151051580	3 to 5	DEL	Vamp3,Camta1	Vamp3,Camta1	Vamp3,Camta1
Brca1_4M	chr4	145151135	145152259	5 to 5	INV	Vps13d	Vps13d	Vps13d
Brca1_4M	chr4	145151299	145152275	3 to 3	INV	Vps13d	Vps13d	Vps13d
Brca1_4M	chr4	147796359	147802586	3 to 5	DEL	Zfp984	Zfp984	Zfp984
Brca1_4M	chr4	146124144	147756299	3 to 3	INV	Zfp987,Zfp600,Zfp991,Zfp992,Zfp981,1700095A21Rik,Rex2,4933438K21Rik,Zfp982,Zfp985,Zfp979,Zfp534,Zfp984	Zfp987	Zfp984
Brca1_4M	chr4	145488295	145556565	3 to 5	DEL	Zfp990	-	-
Brca1_4M	chr4	145535738	147257645	3 to 5	DEL	Zfp990,Gm13212,Zfp980,Znf41-ps,Gm13238,Gm13034,Zfp987,Zfp600,Zfp991,Zfp992,Zfp981,1700095A21Rik,Rex2,4933438K21Rik	Zfp990	-
Brca1_4M	chr4	16545275	16552227	3 to 5	DEL	-	-	-
Brca1_4M	chr4	16570580	16572451	3 to 5	DEL	-	-	-
Brca1_4M	chr4	17408784	17415622	3 to 5	DEL	-	-	-
Brca1_4M	chr4	17495009	17496208	3 to 5	DEL	-	-	-
Brca1_4M	chr4	17571119	17577808	3 to 5	DEL	-	-	-
Brca1_4M	chr4	18221621	18228040	3 to 5	DEL	-	-	-
Brca1_4M	chr4	18378886	18385428	3 to 5	DEL	-	-	-
Brca1_4M	chr4	18421944	18428424	3 to 5	DEL	-	-	-
Brca1_4M	chr4	18606846	18613773	3 to 5	DEL	-	-	-
Brca1_4M	chr4	18717949	18720675	3 to 5	DEL	-	-	-
Brca1_4M	chr4	18741258	18742137	3 to 5	DEL	-	-	-
Brca1_4M	chr4	18747603	18748191	3 to 5	DEL	-	-	-
Brca1_4M	chr4	19774579	19776926	3 to 5	DEL	-	-	-
Brca1_4M	chr4	139330348	139337496	3 to 3	INV	-	-	-
Brca1_4M	chr4	139332954	139333912	3 to 5	DEL	-	-	-
Brca1_4M	chr4	139952851	139958344	3 to 5	DEL	-	-	-
Brca1_4M	chr4	139983139	139983225	3 to 5	DEL	-	-	-
Brca1_4M	chr4	140337460	140337787	3 to 5	DEL	-	-	-
Brca1_4M	chr4	140411170	140411493	3 to 5	DEL	-	-	-
Brca1_4M	chr4	140508677	140509823	3 to 5	DEL	-	-	-
Brca1_4M	chr4	140671802	140672329	3 to 5	DEL	-	-	-
Brca1_4M	chr4	140671803	140672329	3 to 5	DEL	-	-	-
Brca1_4M	chr4	140675384	140675562	3 to 5	DEL	-	-	-
Brca1_4M	chr4	140678368	140679026	3 to 5	DEL	-	-	-
Brca1_4M	chr4	140861512	140862035	3 to 5	DEL	-	-	-
Brca1_4M	chr4	140861554	140862035	3 to 5	DEL	-	-	-
Brca1_4M	chr4	140888687	140891473	3 to 5	DEL	-	-	-
Brca1_4M	chr4	141140073	141140410	3 to 5	DEL	-	-	-
Brca1_4M	chr4	141207601	141210592	3 to 5	DEL	-	-	-
Brca1_4M	chr4	142556131	142559357	3 to 5	DEL	-	-	-
Brca1_4M	chr4	142657775	142657837	3 to 5	DEL	-	-	-
Brca1_4M	chr4	142779488	142780867	3 to 5	DEL	-	-	-
Brca1_4M	chr4	143039631	143041273	3 to 5	DEL	-	-	-
Brca1_4M	chr4	143084528	143085547	3 to 5	DEL	-	-	-
Brca1_4M	chr4	143241595	143243392	3 to 5	DEL	-	-	-
Brca1_4M	chr4	143244582	143245422	3 to 5	DEL	-	-	-
Brca1_4M	chr4	143310060	143311014	3 to 5	DEL	-	-	-
Brca1_4M	chr4	143311760	143312536	3 to 5	DEL	-	-	-
Brca1_4M	chr4	143474693	143481098	3 to 5	DEL	-	-	-
Brca1_4M	chr4	143644879	143652068	3 to 5	DEL	-	-	-
Brca1_4M	chr4	143713571	143714231	3 to 5	DEL	-	-	-
Brca1_4M	chr4	143766846	143767739	3 to 5	DEL	-	-	-
Brca1_4M	chr4	144229318	144235656	3 to 5	DEL	-	-	-
Brca1_4M	chr4	144247775	144248782	3 to 5	DEL	-	-	-
Brca1_4M	chr4	144815546	144816604	3 to 5	DEL	-	-	-
Brca1_4M	chr4	144816692	144823220	3 to 5	DEL	-	-	-
Brca1_4M	chr4	144838841	144849111	3 to 5	DEL	-	-	-
Brca1_4M	chr4	144966436	144966935	3 to 5	DEL	-	-	-
Brca1_4M	chr4	145262390	145262795	3 to 5	DEL	-	-	-
Brca1_4M	chr4	145372958	145373096	3 to 5	DEL	-	-	-
Brca1_4M	chr4	145424514	145426355	3 to 5	DEL	-	-	-
Brca1_4M	chr4	145426363	145436141	3 to 5	DEL	-	-	-
Brca1_4M	chr4	145427788	145437535	3 to 5	DEL	-	-	-
Brca1_4M	chr4	145555704	145555894	3 to 5	DEL	-	-	-
Brca1_4M	chr4	145556722	145557013	3 to 5	DEL	-	-	-
Brca1_4M	chr4	146911701	146919317	3 to 5	DEL	-	-	-
Brca1_4M	chr4	147853718	147853937	3 to 5	DEL	-	-	-
Brca1_4M	chr4	148168198	148168978	5 to 5	INV	-	-	-
Brca1_4M	chr4	148168460	148168974	3 to 3	INV	-	-	-
Brca1_4M	chr4	148216488	148216576	3 to 5	DEL	-	-	-
Brca1_4M	chr4	148294661	148294984	3 to 5	DEL	-	-	-
Brca1_4M	chr4	148316473	148316997	3 to 5	DEL	-	-	-
Brca1_4M	chr4	148406782	148406905	3 to 5	DEL	-	-	-
Brca1_4M	chr4	149120807	149121758	3 to 3	INV	-	-	-
Brca1_4M	chr4	149120811	149121683	5 to 5	INV	-	-	-
Brca1_4M	chr4	149433982	149439198	3 to 5	DEL	-	-	-
Brca1_4M	chr4	149457289	149457893	3 to 5	DEL	-	-	-
Brca1_4M	chr4	149879023	149879460	3 to 5	DEL	-	-	-
Brca1_4M	chr4	150181920	150182413	3 to 5	DEL	-	-	-
Brca1_4M	chr4	151922002	151922486	5 to 3	DUP	-	-	-
Brca1_4M	chr4	151922134	151922483	3 to 5	DEL	-	-	-
Brca1_4M	chr5	3981535	3988561	3 to 5	DEL	Akap9	Akap9	Akap9
Brca1_4M	chr5	4033263	4033921	3 to 5	DEL	Akap9	Akap9	Akap9
Brca1_4M	chr5	4039605	4039678	3 to 5	DEL	Akap9	Akap9	Akap9
Brca1_4M	chr5	122458222	122458448	3 to 5	DEL	Atp2a2	Atp2a2	Atp2a2
Brca1_4M	chr5	122458533	122459446	3 to 5	DEL	Atp2a2	Atp2a2	Atp2a2
Brca1_4M	chr5	122459651	122459976	3 to 5	DEL	Atp2a2	Atp2a2	Atp2a2
Brca1_4M	chr5	122460197	122460641	3 to 5	DEL	Atp2a2	Atp2a2	Atp2a2
Brca1_4M	chr5	122460978	122461566	3 to 5	DEL	Atp2a2	Atp2a2	Atp2a2
Brca1_4M	chr5	122461786	122461862	3 to 5	DEL	Atp2a2	Atp2a2	Atp2a2
Brca1_4M	chr5	122461986	122465946	3 to 5	DEL	Atp2a2	Atp2a2	Atp2a2
Brca1_4M	chr5	122466083	122466827	3 to 5	DEL	Atp2a2	Atp2a2	Atp2a2
Brca1_4M	chr5	122466930	122467706	3 to 5	DEL	Atp2a2	Atp2a2	Atp2a2
Brca1_4M	chr5	122467796	122469350	3 to 5	DEL	Atp2a2	Atp2a2	Atp2a2
Brca1_4M	chr5	122469814	122471167	3 to 5	DEL	Atp2a2	Atp2a2	Atp2a2
Brca1_4M	chr5	122471255	122473208	3 to 5	DEL	Atp2a2	Atp2a2	Atp2a2
Brca1_4M	chr5	122473291	122489238	3 to 5	DEL	Atp2a2	Atp2a2	Atp2a2
Brca1_4M	chr5	122489379	122491680	3 to 5	DEL	Atp2a2	Atp2a2	Atp2a2
Brca1_4M	chr5	122491785	122500729	3 to 5	DEL	Atp2a2	Atp2a2	Atp2a2
Brca1_4M	chr5	122500815	122501568	3 to 5	DEL	Atp2a2	Atp2a2	Atp2a2
Brca1_4M	chr5	17783349	17785719	3 to 5	DEL	Cd36	Cd36	Cd36
Brca1_4M	chr5	17785888	17787686	3 to 5	DEL	Cd36	Cd36	Cd36
Brca1_4M	chr5	17787740	17788252	3 to 5	DEL	Cd36	Cd36	Cd36
Brca1_4M	chr5	17788325	17795579	3 to 5	DEL	Cd36	Cd36	Cd36
Brca1_4M	chr5	17797185	17798227	3 to 5	DEL	Cd36	Cd36	Cd36
Brca1_4M	chr5	17798302	17811181	3 to 5	DEL	Cd36	Cd36	Cd36
Brca1_4M	chr5	17813104	17814113	3 to 5	DEL	Cd36	Cd36	Cd36
Brca1_4M	chr5	17820601	17828774	3 to 5	DEL	Cd36	Cd36	Cd36
Brca1_4M	chr5	17828987	17829456	3 to 5	DEL	Cd36	Cd36	Cd36
Brca1_4M	chr5	5113041	5115380	3 to 5	DEL	Cdk14	Cdk14	Cdk14
Brca1_4M	chr5	5272022	5272357	3 to 5	DEL	Cdk14	Cdk14	Cdk14
Brca1_4M	chr5	5082731	8179950	3 to 5	DEL	Cdk14,1700015F17Rik,Cldn12,Gtpbp10,Cfap69,Gm8773,Steap2,Steap1,Zfp804b,Tex47,Steap4,Sri,Adam22	Cdk14	Adam22
Brca1_4M	chr5	5082738	8180178	5 to 3	DUP	Cdk14,1700015F17Rik,Cldn12,Gtpbp10,Cfap69,Gm8773,Steap2,Steap1,Zfp804b,Tex47,Steap4,Sri,Adam22	Cdk14	Adam22
Brca1_4M	chr5	5630469	5636890	3 to 5	DEL	Cfap69	Cfap69	Cfap69
Brca1_4M	chr5	72343118	72353868	3 to 5	DEL	Corin	Corin	Corin
Brca1_4M	chr5	134627776	134639239	3 to 5	DEL	Eif4h	Eif4h	Eif4h
Brca1_4M	chr5	134711220	134712405	3 to 5	DEL	Eln	Eln	Eln
Brca1_4M	chr5	134712467	134712549	3 to 5	DEL	Eln	Eln	Eln
Brca1_4M	chr5	30119962	30120044	3 to 5	DEL	Hadha	Hadha	Hadha
Brca1_4M	chr5	30121536	30122149	3 to 5	DEL	Hadha	Hadha	Hadha
Brca1_4M	chr5	30122220	30122620	3 to 5	DEL	Hadha	Hadha	Hadha
Brca1_4M	chr5	30123694	30126563	3 to 5	DEL	Hadha	Hadha	Hadha
Brca1_4M	chr5	30129933	30132240	3 to 5	DEL	Hadha	Hadha	Hadha
Brca1_4M	chr5	30129933	30134057	3 to 5	DEL	Hadha	Hadha	Hadha
Brca1_4M	chr5	30134176	30134979	3 to 5	DEL	Hadha	Hadha	Hadha
Brca1_4M	chr5	30135102	30140948	3 to 5	DEL	Hadha	Hadha	Hadha
Brca1_4M	chr5	30141052	30142716	3 to 5	DEL	Hadha	Hadha	Hadha
Brca1_4M	chr5	30142840	30144159	3 to 5	DEL	Hadha	Hadha	Hadha
Brca1_4M	chr5	30144297	30145235	3 to 5	DEL	Hadha	Hadha	Hadha
Brca1_4M	chr5	77087819	77094866	3 to 5	DEL	Hopx	Hopx	Hopx
Brca1_4M	chr5	116409491	116422112	3 to 5	DEL	Hspb8	Hspb8	Hspb8
Brca1_4M	chr5	116415469	116422112	3 to 5	DEL	Hspb8	Hspb8	Hspb8
Brca1_4M	chr5	77349501	77351226	3 to 5	DEL	Igfbp7	Igfbp7	Igfbp7
Brca1_4M	chr5	77351355	77351910	3 to 5	DEL	Igfbp7	Igfbp7	Igfbp7
Brca1_4M	chr5	105745808	119975976	3 to 5	DEL	Lrrc8d,Zfp326,Gm32921,Barhl2,Zfp644,Hfm1,Cdc7,Tgfbr3,Brdt,Ephx4,Btbd8,Lpcat2b,A830010M20Rik,1700028K03Rik,Glmn,Rpap2,A930041C12Rik,4930428O21Rik,Gfi1,Evi5,Ube2d2b,Rpl5,Dipk1a,Mtf2,Tmed5,Ccdc18,Dr1,Pigg,9330198I05Rik,Pde6b,Atp5k,Pcgf3,Cplx1,Gak,Tmem175,Dgkq,Slc26a1,Idua,Fgfrl1,Rnf212,1700047L14Rik,Tmed11,Vmn2r8,Vmn2r9,Vmn2r10,Vmn2r11,Vmn2r12,Vmn2r13,Vmn2r14,Vmn2r15,Vmn2r16,Vmn2r17,Crlf2,Gm10416,Gm…	Lrrc8d	-
Brca1_4M	chr5	139791714	139799138	3 to 5	DEL	Mafk	Mafk	Mafk
Brca1_4M	chr5	139799220	139800083	3 to 5	DEL	Mafk	Mafk	Mafk
Brca1_4M	chr5	135778801	135783303	3 to 5	DEL	Mdh2	Mdh2	Mdh2
Brca1_4M	chr5	135783474	135784182	3 to 5	DEL	Mdh2	Mdh2	Mdh2
Brca1_4M	chr5	135784268	135785925	3 to 5	DEL	Mdh2	Mdh2	Mdh2
Brca1_4M	chr5	135786042	135786233	3 to 5	DEL	Mdh2	Mdh2	Mdh2
Brca1_4M	chr5	135786359	135787539	3 to 5	DEL	Mdh2	Mdh2	Mdh2
Brca1_4M	chr5	135787618	135789198	3 to 5	DEL	Mdh2	Mdh2	Mdh2
Brca1_4M	chr5	135789302	135789623	3 to 5	DEL	Mdh2	Mdh2	Mdh2
Brca1_4M	chr5	135789777	135790076	3 to 5	DEL	Mdh2	Mdh2	Mdh2
Brca1_4M	chr5	122101030	122101748	3 to 5	DEL	Myl2	Myl2	Myl2
Brca1_4M	chr5	122101839	122102696	3 to 5	DEL	Myl2	Myl2	Myl2
Brca1_4M	chr5	122102772	122103829	3 to 5	DEL	Myl2	Myl2	Myl2
Brca1_4M	chr5	122103936	122104825	3 to 5	DEL	Myl2	Myl2	Myl2
Brca1_4M	chr5	122104905	122104988	3 to 5	DEL	Myl2	Myl2	Myl2
Brca1_4M	chr5	122105036	122106669	3 to 5	DEL	Myl2	Myl2	Myl2
Brca1_4M	chr5	129725220	129739471	3 to 5	DEL	Nipsnap2	Nipsnap2	Nipsnap2
Brca1_4M	chr5	129753320	129754841	3 to 5	DEL	Nipsnap2	Nipsnap2	Nipsnap2
Brca1_4M	chr5	145131519	145132859	3 to 5	DEL	Pdap1	Pdap1	Pdap1
Brca1_4M	chr5	51463321	51472598	3 to 5	DEL	Ppargc1a	Ppargc1a	Ppargc1a
Brca1_4M	chr5	104085855	104087020	3 to 5	DEL	Sparcl1	Sparcl1	Sparcl1
Brca1_4M	chr5	104089719	104090390	3 to 5	DEL	Sparcl1	Sparcl1	Sparcl1
Brca1_4M	chr5	104094768	104097709	3 to 5	DEL	Sparcl1	Sparcl1	Sparcl1
Brca1_4M	chr5	104097777	104113377	3 to 5	DEL	Sparcl1	Sparcl1	Sparcl1
Brca1_4M	chr5	7963396	7963621	3 to 3	INV	Steap4	Steap4	Steap4
Brca1_4M	chr5	7963404	7965361	5 to 5	INV	Steap4	Steap4	Steap4
Brca1_4M	chr5	118056645	118059441	3 to 5	DEL	Tesc	Tesc	Tesc
Brca1_4M	chr5	118059489	118061600	3 to 5	DEL	Tesc	Tesc	Tesc
Brca1_4M	chr5	137747862	137751206	3 to 5	DEL	Tsc22d4	Tsc22d4	Tsc22d4
Brca1_4M	chr5	6794973	6795253	3 to 5	DEL	Zfp804b	Zfp804b	Zfp804b
Brca1_4M	chr5	6874189	6875780	3 to 5	DEL	Zfp804b	Zfp804b	Zfp804b
Brca1_4M	chr5	7070076	7070562	3 to 5	DEL	Zfp804b	Zfp804b	Zfp804b
Brca1_4M	chr5	7085471	7092124	3 to 5	DEL	Zfp804b	Zfp804b	Zfp804b
Brca1_4M	chr5	7112131	7112453	3 to 5	DEL	Zfp804b	Zfp804b	Zfp804b
Brca1_4M	chr5	7112521	7112951	3 to 5	DEL	Zfp804b	Zfp804b	Zfp804b
Brca1_4M	chr5	7150363	7155978	3 to 5	DEL	Zfp804b	Zfp804b	Zfp804b
Brca1_4M	chr5	5810513	8184308	5 to 3	DUP	Zfp804b,Tex47,Steap4,Sri,Adam22	-	Adam22
Brca1_4M	chr5	3232161	3232952	5 to 5	INV	-	-	-
Brca1_4M	chr5	3232175	3232575	3 to 3	INV	-	-	-
Brca1_4M	chr5	3236388	3236940	3 to 5	DEL	-	-	-
Brca1_4M	chr5	3251615	3257126	3 to 5	DEL	-	-	-
Brca1_4M	chr5	3257700	3257784	3 to 5	DEL	-	-	-
Brca1_4M	chr5	5781503	5783634	3 to 5	DEL	-	-	-
Brca1_4M	chr5	5783866	5786515	3 to 5	DEL	-	-	-
Brca1_4M	chr5	5848013	5848619	3 to 5	DEL	-	-	-
Brca1_4M	chr5	5864468	5864864	3 to 5	DEL	-	-	-
Brca1_4M	chr5	6054103	6054504	3 to 5	DEL	-	-	-
Brca1_4M	chr5	6103154	6103235	3 to 5	DEL	-	-	-
Brca1_4M	chr5	6590851	6593583	3 to 5	DEL	-	-	-
Brca1_4M	chr5	6602670	6603652	3 to 5	DEL	-	-	-
Brca1_4M	chr5	6709995	6710953	3 to 3	INV	-	-	-
Brca1_4M	chr5	6710579	6714935	5 to 3	DUP	-	-	-
Brca1_4M	chr5	6736019	6742466	3 to 5	DEL	-	-	-
Brca1_4M	chr5	7492597	7494775	3 to 5	DEL	-	-	-
Brca1_4M	chr5	7498171	7499040	3 to 5	DEL	-	-	-
Brca1_4M	chr5	7594907	7595131	5 to 5	INV	-	-	-
Brca1_4M	chr5	7594910	7595132	3 to 3	INV	-	-	-
Brca1_4M	chr5	7653572	7653625	3 to 5	DEL	-	-	-
Brca1_4M	chr5	7751574	7754494	3 to 5	DEL	-	-	-
Brca1_4M	chr5	7822552	7825216	3 to 5	DEL	-	-	-
Brca1_4M	chr6	58527759	82687652	5 to 5	INV	Abcg2,Herc3,Nap1l5,Fam13a,Tigd2,Gprin3,Gm5570,A530053G22Rik,Snca,Mmrn1,A730020E08Rik,Ccser1,Grid2,Atoh1,Smarcad1,Hpgds,C130060K24Rik,Tnip3,Ndnf,Prdm5,4930544G11Rik,Gm31520,Mad2l1,Vmn1r32,Vmn1r33,Vmn1r34,Vmn1r35,Vmn1r36,Vmn1r38,Vmn1r39,Gng12,Gadd45a,E230016M11Rik,Serbp1,Il12rb2,Il23r,Tacstd2,4930515G16Rik,Rprl1,Rpia,Eif2ak3,Tex37,Foxi3,Thnsl2,Fabp1,Smyd1,Krcc1,Mir8112,Gm1070,Cd8b1,Cd8a,Rmnd5a,Rnf1…	-	Pole4
Brca1_4M	chr6	58527970	82686428	3 to 3	INV	Abcg2,Herc3,Nap1l5,Fam13a,Tigd2,Gprin3,Gm5570,A530053G22Rik,Snca,Mmrn1,A730020E08Rik,Ccser1,Grid2,Atoh1,Smarcad1,Hpgds,C130060K24Rik,Tnip3,Ndnf,Prdm5,4930544G11Rik,Gm31520,Mad2l1,Vmn1r32,Vmn1r33,Vmn1r34,Vmn1r35,Vmn1r36,Vmn1r38,Vmn1r39,Gng12,Gadd45a,E230016M11Rik,Serbp1,Il12rb2,Il23r,Tacstd2,4930515G16Rik,Rprl1,Rpia,Eif2ak3,Tex37,Foxi3,Thnsl2,Fabp1,Smyd1,Krcc1,Mir8112,Gm1070,Cd8b1,Cd8a,Rmnd5a,Rnf1…	-	Pole4
Brca1_4M	chr6	58528044	67889284	5 to 3	DUP	Abcg2,Herc3,Nap1l5,Fam13a,Tigd2,Gprin3,Gm5570,A530053G22Rik,Snca,Mmrn1,A730020E08Rik,Ccser1,Grid2,Atoh1,Smarcad1,Hpgds,C130060K24Rik,Tnip3,Ndnf,Prdm5,4930544G11Rik,Gm31520,Mad2l1,Vmn1r32,Vmn1r33,Vmn1r34,Vmn1r35,Vmn1r36,Vmn1r38,Vmn1r39,Gng12,Gadd45a,E230016M11Rik,Serbp1,Il12rb2,Il23r,Tacstd2,4930515G16Rik,Vmn1r37	-	-
Brca1_4M	chr6	127130488	127139102	3 to 5	DEL	Ccnd2	Ccnd2	Ccnd2
Brca1_4M	chr6	32792929	32803890	3 to 5	DEL	Chchd3	Chchd3	Chchd3
Brca1_4M	chr6	32804025	32852144	3 to 5	DEL	Chchd3	Chchd3	Chchd3
Brca1_4M	chr6	32852216	32892292	3 to 5	DEL	Chchd3	Chchd3	Chchd3
Brca1_4M	chr6	87845796	87850904	3 to 5	DEL	Cnbp	Cnbp	Cnbp
Brca1_4M	chr6	56856422	56860654	3 to 5	DEL	Fkbp9	Fkbp9	Fkbp9
Brca1_4M	chr6	124739415	124740516	3 to 5	DEL	Grcc10,Atn1	Grcc10,Atn1	Grcc10,Atn1
Brca1_4M	chr6	52622962	52630186	3 to 5	DEL	Hibadh	Hibadh	Hibadh
Brca1_4M	chr6	51467297	51469671	3 to 5	DEL	Hnrnpa2b1	Hnrnpa2b1	Hnrnpa2b1
Brca1_4M	chr6	71857049	71861001	3 to 5	DEL	Immt	Immt	Immt
Brca1_4M	chr6	71861106	71862345	3 to 5	DEL	Immt	Immt	Immt
Brca1_4M	chr6	24598157	24603299	3 to 5	DEL	Lmod2	Lmod2	Lmod2
Brca1_4M	chr6	11900595	11905202	3 to 5	DEL	Ndufa4	Ndufa4	Ndufa4
Brca1_4M	chr6	11906108	11907324	3 to 5	DEL	Ndufa4	Ndufa4	Ndufa4
Brca1_4M	chr6	24518827	24519191	3 to 5	DEL	Ndufa5	Ndufa5	Ndufa5
Brca1_4M	chr6	24519258	24522658	3 to 5	DEL	Ndufa5	Ndufa5	Ndufa5
Brca1_4M	chr6	24522777	24527273	3 to 5	DEL	Ndufa5	Ndufa5	Ndufa5
Brca1_4M	chr6	126822190	126824936	3 to 5	DEL	Ndufa9	Ndufa9	Ndufa9
Brca1_4M	chr6	126825004	126827540	3 to 5	DEL	Ndufa9	Ndufa9	Ndufa9
Brca1_4M	chr6	126842213	126844307	3 to 5	DEL	Ndufa9	Ndufa9	Ndufa9
Brca1_4M	chr6	126844406	126844790	3 to 5	DEL	Ndufa9	Ndufa9	Ndufa9
Brca1_4M	chr6	39592712	39596451	3 to 5	DEL	Ndufb2,Adck2	Ndufb2,Adck2	Ndufb2,Adck2
Brca1_4M	chr6	5495032	5496031	3 to 5	DEL	Pdk4	Pdk4	Pdk4
Brca1_4M	chr6	124712563	124712703	3 to 5	DEL	Phb2	Phb2	Phb2
Brca1_4M	chr6	124712789	124713059	3 to 5	DEL	Phb2	Phb2	Phb2
Brca1_4M	chr6	124715163	124715582	3 to 5	DEL	Phb2	Phb2	Phb2
Brca1_4M	chr6	124914234	124914407	3 to 5	DEL	Ptms	Ptms	Ptms
Brca1_4M	chr6	67888453	82687834	5 to 5	INV	Rprl1,Rpia,Eif2ak3,Tex37,Foxi3,Thnsl2,Fabp1,Smyd1,Krcc1,Mir8112,Gm1070,Cd8b1,Cd8a,Rmnd5a,Rnf103,Chmp3,Kdm3a,Reep1,Mrpl35,Immt,Ptcd3,Polr1a,9130221F21Rik,St3gal5,4933431G14Rik,Atoh8,Sftpb,Usp39,0610030E20Rik,Rnf181,Tmem150a,Vamp5,Vamp8,Ggcx,Mat2a,Particl,Capg,Elmod3,Tgoln1,Retsat,Tcf7l1,Gm15401,Kcmf1,Tmsb10,Dnah6,Suclg1,1700065L07Rik,4931417E11Rik,Gm31747,Ctnna2,Lrrtm1,Reg3d,Reg3b,Reg3a,Reg2,Reg1,…	-	Pole4
Brca1_4M	chr6	6558492	6560408	3 to 5	DEL	Sem1	Sem1	Sem1
Brca1_4M	chr6	6560503	6578479	3 to 5	DEL	Sem1	Sem1	Sem1
Brca1_4M	chr6	91684310	91698986	3 to 5	DEL	Slc6a6	Slc6a6	Slc6a6
Brca1_4M	chr6	91699032	91723282	3 to 5	DEL	Slc6a6	Slc6a6	Slc6a6
Brca1_4M	chr6	71239729	71262068	3 to 5	DEL	Smyd1	Smyd1	Smyd1
Brca1_4M	chr6	73271123	73275201	3 to 5	DEL	Suclg1	Suclg1	Suclg1
Brca1_4M	chr7	126797780	126799044	3 to 5	DEL	Aldoa,Fam57b	Aldoa,Fam57b	Aldoa,Fam57b
Brca1_4M	chr7	143062609	143065208	3 to 5	DEL	Cd81	Cd81	Cd81
Brca1_4M	chr7	143065306	143065942	3 to 5	DEL	Cd81	Cd81	Cd81
Brca1_4M	chr7	143053066	143062492	3 to 5	DEL	Cd81,R74862	Cd81,R74862	Cd81
Brca1_4M	chr7	19411143	19414116	3 to 5	DEL	Ckm	Ckm	Ckm
Brca1_4M	chr7	19414332	19414894	3 to 5	DEL	Ckm	Ckm	Ckm
Brca1_4M	chr7	19415052	19415399	3 to 5	DEL	Ckm	Ckm	Ckm
Brca1_4M	chr7	19415533	19416717	3 to 5	DEL	Ckm	Ckm	Ckm
Brca1_4M	chr7	19416891	19419438	3 to 5	DEL	Ckm,A930016O22Rik	Ckm	Ckm,A930016O22Rik
Brca1_4M	chr7	19419562	19420105	3 to 5	DEL	Ckm,A930016O22Rik	Ckm,A930016O22Rik	Ckm,A930016O22Rik
Brca1_4M	chr7	19420299	19421205	3 to 5	DEL	Ckm,A930016O22Rik	Ckm,A930016O22Rik	Ckm,A930016O22Rik
Brca1_4M	chr7	118529737	118533179	3 to 5	DEL	Coq7	Coq7	Coq7
Brca1_4M	chr7	128206038	128206223	3 to 5	DEL	Cox6a2,Itgad	Cox6a2,Itgad	Cox6a2,Itgad
Brca1_4M	chr7	30617163	30623413	3 to 5	DEL	Cox6b1	Cox6b1	Cox6b1
Brca1_4M	chr7	30624615	30626050	3 to 5	DEL	Cox6b1	Cox6b1	Cox6b1
Brca1_4M	chr7	30185360	30185911	3 to 5	DEL	Cox7a1	Cox7a1	Cox7a1
Brca1_4M	chr7	140899090	140900231	3 to 5	DEL	Cox8b	Cox8b	Cox8b
Brca1_4M	chr7	48830708	48832562	3 to 5	DEL	Csrp3	Csrp3	Csrp3
Brca1_4M	chr7	48832657	48833739	3 to 5	DEL	Csrp3	Csrp3	Csrp3
Brca1_4M	chr7	48833871	48835467	3 to 5	DEL	Csrp3	Csrp3	Csrp3
Brca1_4M	chr7	48835635	48839421	3 to 5	DEL	Csrp3	Csrp3	Csrp3
Brca1_4M	chr7	142376740	142376831	3 to 5	DEL	Ctsd	Ctsd	Ctsd
Brca1_4M	chr7	142376933	142377026	3 to 5	DEL	Ctsd	Ctsd	Ctsd
Brca1_4M	chr7	99154701	99156977	3 to 5	DEL	Dgat2	Dgat2	Dgat2
Brca1_4M	chr7	19084154	19085985	3 to 5	DEL	Dmpk	Dmpk	Dmpk
Brca1_4M	chr7	19088265	19088910	3 to 5	DEL	Dmpk	Dmpk	Dmpk
Brca1_4M	chr7	19088266	19090925	3 to 5	DEL	Dmpk	Dmpk	Dmpk
Brca1_4M	chr7	28826079	28826183	3 to 5	DEL	Ech1	Ech1	Ech1
Brca1_4M	chr7	28826276	28829797	3 to 5	DEL	Ech1	Ech1	Ech1
Brca1_4M	chr7	28830052	28830212	3 to 5	DEL	Ech1	Ech1	Ech1
Brca1_4M	chr7	28830279	28831215	3 to 5	DEL	Ech1	Ech1	Ech1
Brca1_4M	chr7	28831868	28832003	3 to 5	DEL	Ech1	Ech1	Ech1
Brca1_4M	chr7	111072760	111073827	3 to 5	DEL	Eif4g2	Eif4g2	Eif4g2
Brca1_4M	chr7	111073953	111074037	3 to 5	DEL	Eif4g2	Eif4g2	Eif4g2
Brca1_4M	chr7	111081635	111082784	3 to 5	DEL	Eif4g2	Eif4g2	Eif4g2
Brca1_4M	chr7	43444202	43452339	3 to 5	DEL	Etfb	Etfb	Etfb
Brca1_4M	chr7	43452500	43452796	3 to 5	DEL	Etfb	Etfb	Etfb
Brca1_4M	chr7	43452958	43454516	3 to 5	DEL	Etfb	Etfb	Etfb
Brca1_4M	chr7	43454581	43456476	3 to 5	DEL	Etfb	Etfb	Etfb
Brca1_4M	chr7	43456637	43457569	3 to 5	DEL	Etfb,Mir7051	Etfb	Etfb,,Mir7051
Brca1_4M	chr7	28811169	28813278	3 to 5	DEL	Hnrnpl	Hnrnpl	Hnrnpl
Brca1_4M	chr7	80095716	80095797	3 to 5	DEL	Idh2	Idh2	Idh2
Brca1_4M	chr7	80095898	80096022	3 to 5	DEL	Idh2	Idh2	Idh2
Brca1_4M	chr7	80096137	80097803	3 to 5	DEL	Idh2	Idh2	Idh2
Brca1_4M	chr7	80097955	80098135	3 to 5	DEL	Idh2	Idh2	Idh2
Brca1_4M	chr7	80100910	80103122	3 to 5	DEL	Idh2	Idh2	Idh2
Brca1_4M	chr7	80103213	80115162	3 to 5	DEL	Idh2	Idh2	Idh2
Brca1_4M	chr7	141009892	141010397	3 to 5	DEL	Ifitm3	Ifitm3	Ifitm3
Brca1_4M	chr7	27314384	27319411	3 to 5	DEL	Ltbp4	Ltbp4	Ltbp4
Brca1_4M	chr7	145308191	145310235	5 to 3	DUP	Mrgprf	Mrgprf	-
Brca1_4M	chr7	145308295	145308480	3 to 3	INV	Mrgprf	Mrgprf	Mrgprf
Brca1_4M	chr7	3617691	3619429	3 to 5	DEL	Ndufa3	Ndufa3	Ndufa3
Brca1_4M	chr7	3619507	3619998	3 to 5	DEL	Ndufa3	Ndufa3	Ndufa3
Brca1_4M	chr7	90174534	90176277	3 to 5	DEL	Picalm	Picalm	Picalm
Brca1_4M	chr7	99482357	99482569	3 to 5	DEL	Rps3	Rps3	Rps3
Brca1_4M	chr7	15917540	15919848	3 to 5	DEL	Selenow	Selenow	Selenow
Brca1_4M	chr7	99346425	99346925	3 to 5	DEL	Serpinh1	Serpinh1	Serpinh1
Brca1_4M	chr7	90455520	90457070	3 to 5	DEL	Tmem126a	Tmem126a	Tmem126a
Brca1_4M	chr7	4518453	4519397	3 to 5	DEL	Tnni3	Tnni3	Tnni3
Brca1_4M	chr7	4519576	4520438	3 to 5	DEL	Tnni3	Tnni3	Tnni3
Brca1_4M	chr7	4520530	4520962	3 to 5	DEL	Tnni3	Tnni3	Tnni3
Brca1_4M	chr7	4521096	4521345	3 to 5	DEL	Tnni3	Tnni3	Tnni3
Brca1_4M	chr7	4521388	4521816	3 to 5	DEL	Tnni3	Tnni3	Tnni3
Brca1_4M	chr7	4521903	4522304	3 to 5	DEL	Tnni3	Tnni3	Tnni3
Brca1_4M	chr7	120635322	120637661	3 to 5	DEL	Uqcrc2	Uqcrc2	Uqcrc2
Brca1_4M	chr7	120637745	120637846	3 to 5	DEL	Uqcrc2	Uqcrc2	Uqcrc2
Brca1_4M	chr7	120637997	120640233	3 to 5	DEL	Uqcrc2	Uqcrc2	Uqcrc2
Brca1_4M	chr7	120654063	120656099	3 to 5	DEL	Uqcrc2	Uqcrc2	Uqcrc2
Brca1_4M	chr7	120656178	120657517	3 to 5	DEL	Uqcrc2	Uqcrc2	Uqcrc2
Brca1_4M	chr7	27680207	27680414	3 to 5	DEL	-	-	-
Brca1_4M	chr7	38236875	38237211	3 to 5	DEL	-	-	-
Brca1_4M	chr7	38245611	38245695	3 to 5	DEL	-	-	-
Brca1_4M	chr7	143849351	143855748	3 to 5	DEL	-	-	-
Brca1_4M	chr7	145137526	145137636	3 to 5	DEL	-	-	-
Brca1_4M	chr7	145310183	145310240	5 to 5	INV	-	-	-
Brca1_4M	chr8	104340894	104343757	3 to 5	DEL	Cmtm3	Cmtm3	Cmtm3
Brca1_4M	chr8	11199882	11201657	3 to 5	DEL	Col4a1	Col4a1	Col4a1
Brca1_4M	chr8	11201831	11202894	3 to 5	DEL	Col4a1	Col4a1	Col4a1
Brca1_4M	chr8	11207407	11208231	3 to 5	DEL	Col4a1	Col4a1	Col4a1
Brca1_4M	chr8	11207408	11209524	3 to 5	DEL	Col4a1	Col4a1	Col4a1
Brca1_4M	chr8	11212737	11213503	3 to 5	DEL	Col4a1	Col4a1	Col4a1
Brca1_4M	chr8	11233923	11235095	3 to 5	DEL	Col4a1	Col4a1	Col4a1
Brca1_4M	chr8	11244404	11244485	3 to 5	DEL	Col4a1	Col4a1	Col4a1
Brca1_4M	chr8	11244571	11245210	3 to 5	DEL	Col4a1	Col4a1	Col4a1
Brca1_4M	chr8	11245266	11245736	3 to 5	DEL	Col4a1	Col4a1	Col4a1
Brca1_4M	chr8	11267655	11312515	3 to 5	DEL	Col4a1	Col4a1	Col4a1
Brca1_4M	chr8	11421323	11423550	3 to 5	DEL	Col4a2	Col4a2	Col4a2
Brca1_4M	chr8	11423625	11423715	3 to 5	DEL	Col4a2	Col4a2	Col4a2
Brca1_4M	chr8	94850600	94851850	3 to 5	DEL	Coq9	Coq9	Coq9
Brca1_4M	chr8	94851955	94853115	3 to 5	DEL	Coq9	Coq9	Coq9
Brca1_4M	chr8	120668355	120669306	3 to 5	DEL	Cox4i1,Emc8,Galnt2	Cox4i1,Emc8,Galnt2	Cox4i1,Galnt2
Brca1_4M	chr8	120669383	120672724	3 to 5	DEL	Cox4i1,Galnt2	Cox4i1,Galnt2	Cox4i1,Galnt2
Brca1_4M	chr8	120672892	120673221	3 to 5	DEL	Cox4i1,Galnt2	Cox4i1,Galnt2	Cox4i1,Galnt2
Brca1_4M	chr8	120673352	120673970	3 to 5	DEL	Cox4i1,Galnt2	Cox4i1,Galnt2	Cox4i1,Galnt2
Brca1_4M	chr8	84857183	84860904	3 to 5	DEL	Farsa	Farsa	Farsa
Brca1_4M	chr8	128720476	128722378	3 to 5	DEL	Itgb1	Itgb1	Itgb1
Brca1_4M	chr8	68880840	68887442	3 to 5	DEL	Lpl	Lpl	Lpl
Brca1_4M	chr8	68887607	68892594	3 to 5	DEL	Lpl	Lpl	Lpl
Brca1_4M	chr8	68896841	68899415	3 to 5	DEL	Lpl	Lpl	Lpl
Brca1_4M	chr8	68899538	68901148	3 to 5	DEL	Lpl	Lpl	Lpl
Brca1_4M	chr8	68901331	68902284	3 to 5	DEL	Lpl	Lpl	Lpl
Brca1_4M	chr8	68902385	68904505	3 to 5	DEL	Lpl	Lpl	Lpl
Brca1_4M	chr8	15063961	15065694	3 to 5	DEL	Myom2	Myom2	Myom2
Brca1_4M	chr8	15131177	15132641	3 to 5	DEL	Myom2	Myom2	Myom2
Brca1_4M	chr8	69895321	69901541	3 to 5	DEL	Ndufa13,Yjefn3	Ndufa13,Yjefn3	Ndufa13,Yjefn3
Brca1_4M	chr8	83566930	83570828	3 to 5	DEL	Ndufb7	Ndufb7	Ndufb7
Brca1_4M	chr8	83570998	83571433	3 to 5	DEL	Ndufb7	Ndufb7	Ndufb7
Brca1_4M	chr8	34168612	34170094	3 to 5	DEL	Saraf	Saraf	Saraf
Brca1_4M	chr8	22540446	22545502	3 to 5	DEL	Slc20a2	Slc20a2	Slc20a2
Brca1_4M	chr8	46207621	46208398	3 to 5	DEL	Slc25a4	Slc25a4	Slc25a4
Brca1_4M	chr8	46208539	46209021	3 to 5	DEL	Slc25a4	Slc25a4	Slc25a4
Brca1_4M	chr8	46209510	46210809	3 to 5	DEL	Slc25a4	Slc25a4	Slc25a4
Brca1_4M	chr8	72572228	72579560	3 to 5	DEL	Tmem38a	Tmem38a	Tmem38a
Brca1_4M	chr8	72579721	72579959	3 to 5	DEL	Tmem38a	Tmem38a	Tmem38a
Brca1_4M	chr8	72581272	72584700	3 to 5	DEL	Tmem38a	Tmem38a	Tmem38a
Brca1_4M	chr9	60539100	112914761	3 to 3	INV	9230112J17Rik,Lrrc49,Larp6,Uaca,Gm5122,4933433G08Rik,I730028E13Rik,B930092H01Rik,Tle3,Rplp1,Kif23,Paqr5,Glce,Mir5133,A730043L09Rik,Spesp1,Anp32a,Coro2b,Itga11,Fem1b,Cln6,Gm10653,Calml4,Pias1,Skor1,Map2k5,2300009A05Rik,Iqch,Aagab,Smad3,Smad6,1700055C04Rik,Scarletltr,Lctl,Zwilch,Rpl4,Snord16a,Map2k1,Snapc5,Uchl4,Tipin,Dis3l,Megf11,Rab11a,Dennd4a,Slc24a1,Ints14,Hacd3,Dpp8,Igdcc4,Igdcc3,Parp16,Cilp,C…	9230112J17Rik	-
Brca1_4M	chr9	53592110	53594405	3 to 5	DEL	Acat1	Acat1	Acat1
Brca1_4M	chr9	53594508	53594692	3 to 5	DEL	Acat1	Acat1	Acat1
Brca1_4M	chr9	53594791	53595282	3 to 5	DEL	Acat1	Acat1	Acat1
Brca1_4M	chr9	53595400	53610212	3 to 5	DEL	Acat1	Acat1	Acat1
Brca1_4M	chr9	53598131	53610212	3 to 5	DEL	Acat1	Acat1	Acat1
Brca1_4M	chr9	102629888	102634013	3 to 5	DEL	Anapc13	Anapc13	Anapc13
Brca1_4M	chr9	31164673	31167561	3 to 5	DEL	Aplp2	Aplp2	Aplp2
Brca1_4M	chr9	57521415	57528955	3 to 5	DEL	Cox5a	Cox5a	Cox5a
Brca1_4M	chr9	79756364	79758489	3 to 5	DEL	Cox7a2	Cox7a2	Cox7a2
Brca1_4M	chr9	50753477	50754510	3 to 5	DEL	Cryab	Cryab	Cryab
Brca1_4M	chr9	50754635	50756290	3 to 5	DEL	Cryab	Cryab	Cryab
Brca1_4M	chr9	123801317	123819046	3 to 5	DEL	Cxcr6,Fyco1	Fyco1	Fyco1
Brca1_4M	chr9	107620464	107635097	3 to 5	DEL	Gnai2	Gnai2	Gnai2
Brca1_4M	chr9	54589922	54592394	3 to 5	DEL	Idh3a	Idh3a	Idh3a
Brca1_4M	chr9	54592478	54595166	3 to 5	DEL	Idh3a	Idh3a	Idh3a
Brca1_4M	chr9	110763900	110766477	3 to 5	DEL	Myl3	Myl3	Myl3
Brca1_4M	chr9	110766506	110766619	3 to 5	DEL	Myl3	Myl3	Myl3
Brca1_4M	chr9	110766770	110767906	3 to 5	DEL	Myl3	Myl3	Myl3
Brca1_4M	chr9	110768086	110769101	3 to 5	DEL	Myl3	Myl3	Myl3
Brca1_4M	chr9	110769179	110769413	3 to 5	DEL	Myl3	Myl3	Myl3
Brca1_4M	chr9	110769453	110769581	3 to 5	DEL	Myl3	Myl3	Myl3
Brca1_4M	chr9	71505232	71515069	3 to 5	DEL	Myzap	Myzap	Myzap
Brca1_4M	chr9	71546776	71548722	3 to 5	DEL	Myzap	Myzap	Myzap
Brca1_4M	chr9	71558958	71560952	3 to 5	DEL	Myzap	Myzap	Myzap
Brca1_4M	chr9	72662615	72669951	3 to 5	DEL	Nedd4	Nedd4	Nedd4
Brca1_4M	chr9	72743637	72746406	3 to 5	DEL	Nedd4	Nedd4	Nedd4
Brca1_4M	chr9	52081180	52082442	3 to 5	DEL	Rdx	Rdx	Rdx
Brca1_4M	chr9	48474515	48475120	3 to 5	DEL	Rexo2	Rexo2	Rexo2
Brca1_4M	chr9	48475198	48479309	3 to 5	DEL	Rexo2	Rexo2	Rexo2
Brca1_4M	chr9	50598905	50600548	3 to 5	DEL	Sdhd	Sdhd	Sdhd
Brca1_4M	chr9	50600666	50603738	3 to 5	DEL	Sdhd	Sdhd	Sdhd
Brca1_4M	chr9	121710471	121710638	3 to 5	DEL	Ss18l2	Ss18l2	Ss18l2
Brca1_4M	chr9	121710719	121712565	3 to 5	DEL	Ss18l2	Ss18l2	Ss18l2
Brca1_4M	chr9	67028167	67029664	3 to 5	DEL	Tpm1	Tpm1	Tpm1
Brca1_4M	chr9	67029744	67031029	3 to 5	DEL	Tpm1	Tpm1	Tpm1
Brca1_4M	chr9	67031100	67031451	3 to 5	DEL	Tpm1	Tpm1	Tpm1
Brca1_4M	chr9	67031516	67031951	3 to 5	DEL	Tpm1	Tpm1	Tpm1
Brca1_4M	chr9	67032027	67032794	3 to 5	DEL	Tpm1	Tpm1	Tpm1
Brca1_4M	chr9	67032866	67033874	3 to 5	DEL	Tpm1	Tpm1	Tpm1
Brca1_4M	chr9	67033995	67035995	3 to 5	DEL	Tpm1	Tpm1	Tpm1
Brca1_4M	chr9	67036128	67047785	3 to 5	DEL	Tpm1	Tpm1	Tpm1
Brca1_4M	chr9	67047914	67049019	3 to 5	DEL	Tpm1	Tpm1	Tpm1
Brca1_4M	chr9	108936787	108937015	3 to 5	DEL	Uqcrc1	Uqcrc1	Uqcrc1
Brca1_4M	chr9	108937158	108942083	3 to 5	DEL	Uqcrc1	Uqcrc1	Uqcrc1
Brca1_4M	chr9	108942171	108944042	3 to 5	DEL	Uqcrc1	Uqcrc1	Uqcrc1
Brca1_4M	chr9	108944173	108944688	3 to 5	DEL	Uqcrc1	Uqcrc1	Uqcrc1
Brca1_4M	chr9	108944889	108945357	3 to 5	DEL	Uqcrc1	Uqcrc1	Uqcrc1
Brca1_4M	chr9	108947053	108947334	3 to 5	DEL	Uqcrc1	Uqcrc1	Uqcrc1
Brca1_4M	chr9	108947942	108948544	3 to 5	DEL	Uqcrc1	Uqcrc1	Uqcrc1
Brca1_4M	chr9	108949015	108949434	3 to 5	DEL	Uqcrc1	Uqcrc1	Uqcrc1
Brca1_4M	chr9	22144296	22144393	3 to 5	DEL	-	-	-
Brca1_4M	chr9	22144519	22144713	3 to 5	DEL	-	-	-
Brca1_4M	chrX	7212862	7255413	3 to 5	DEL	Clcn5,Mir500,Mir501,Mir188,Mir362,Mir532	Clcn5	Clcn5
Brca1_4M	chrX	73781792	73782005	3 to 5	DEL	Idh3g	Idh3g	Idh3g
Brca1_4M	chrX	73782103	73782675	3 to 5	DEL	Idh3g	Idh3g	Idh3g
Brca1_4M	chrX	73782718	73786773	3 to 5	DEL	Idh3g	Idh3g	Idh3g
Brca1_4M	chrX	37187743	37189873	3 to 5	DEL	Ndufa1	Ndufa1	Ndufa1
Brca1_4M	chrX	37189966	37190988	3 to 5	DEL	Ndufa1	Ndufa1	Ndufa1
Brca1_4M	chrX	160124629	160126194	3 to 5	DEL	Pdha1	Pdha1	Pdha1
Brca1_4M	chrX	160126263	160127290	3 to 5	DEL	Pdha1	Pdha1	Pdha1
Brca1_4M	chrX	160127363	160127570	3 to 5	DEL	Pdha1	Pdha1	Pdha1
Brca1_4M	chrX	160128559	160129408	3 to 5	DEL	Pdha1	Pdha1	Pdha1
Brca1_4M	chrX	160129503	160130108	3 to 5	DEL	Pdha1	Pdha1	Pdha1
Brca1_4M	chrX	160130238	160132068	3 to 5	DEL	Pdha1	Pdha1	Pdha1
Brca1_4M	chrX	160132191	160138255	3 to 5	DEL	Pdha1	Pdha1	Pdha1
Brca1_4M	chrX	167207535	167207937	3 to 5	DEL	Tmsb4x	Tmsb4x	Tmsb4x
Brca1_4M	chrX	167208052	167209106	3 to 5	DEL	Tmsb4x	Tmsb4x	Tmsb4x
Brca1_4M	chr10	128083453	128083891	3 to 5	DEL	Atp5b	Atp5b	Atp5b
Brca1_4M	chr10	128084075	128084296	3 to 5	DEL	Atp5b	Atp5b	Atp5b
Brca1_4M	chr10	128085628	128086036	3 to 5	DEL	Atp5b	Atp5b	Atp5b
Brca1_4M	chr10	128086198	128086296	3 to 5	DEL	Atp5b	Atp5b	Atp5b
Brca1_4M	chr10	128086421	128088319	3 to 5	DEL	Atp5b	Atp5b	Atp5b
Brca1_4M	chr10	128088534	128088955	3 to 5	DEL	Atp5b	Atp5b	Atp5b
Brca1_4M	chr10	128089162	128090017	3 to 5	DEL	Atp5b	Atp5b	Atp5b
Brca1_4M	chr10	128085213	128085441	3 to 5	DEL	Atp5b,Mir677	Atp5b	Atp5b
Brca1_4M	chr10	80142608	80143828	3 to 5	DEL	Atp5d	Atp5d	Atp5d
Brca1_4M	chr10	80143985	80145218	3 to 5	DEL	Atp5d	Atp5d	Atp5d
Brca1_4M	chr10	80145308	80145422	3 to 5	DEL	Atp5d	Atp5d	Atp5d
Brca1_4M	chr10	79704584	79709670	3 to 5	DEL	Bsg	Bsg	Bsg
Brca1_4M	chr10	79709827	79710058	3 to 5	DEL	Bsg	Bsg	Bsg
Brca1_4M	chr10	79710141	79710258	3 to 5	DEL	Bsg	Bsg	Bsg
Brca1_4M	chr10	79710403	79710636	3 to 5	DEL	Bsg	Bsg	Bsg
Brca1_4M	chr10	79710920	79711494	3 to 5	DEL	Bsg	Bsg	Bsg
Brca1_4M	chr10	75936004	75936235	3 to 5	DEL	Chchd10,Mmp11	Chchd10,Mmp11	Chchd10,Mmp11
Brca1_4M	chr10	128353211	128358332	3 to 5	DEL	Cs	Cs	Cs
Brca1_4M	chr10	80634642	80637886	3 to 5	DEL	Csnk1g2	Csnk1g2	Csnk1g2
Brca1_4M	chr10	80637929	80638009	3 to 5	DEL	Csnk1g2	Csnk1g2	Csnk1g2
Brca1_4M	chr10	97495114	97506493	3 to 5	DEL	Dcn	Dcn	Dcn
Brca1_4M	chr10	97507818	97509963	3 to 5	DEL	Dcn	Dcn	Dcn
Brca1_4M	chr10	81179454	81179542	3 to 5	DEL	Eef2	Eef2	Eef2
Brca1_4M	chr10	15828352	126682666	5 to 5	INV	Gm20125,Cited2,Txlnb,Heca,Abracl,Reps1,Ect2l,Ccdc28a,Nhsl1,Hebp2,Arfgef3,Gm32926,Gm4922,4930444F02Rik,Perp,Tnfaip3,Gm20139,Olig3,Gm33104,Ifngr1,Il22ra2,Il20ra,Slc35d3,Pex7,Map3k5,Map7,4930405J17Rik,Rpl32l,Mir6413,Bclaf1,Mtfr2,Pde7b,Ahi1,Myb,Gm33619,Hbs1l,4930455C13Rik,Aldh8a1,1700020N01Rik,Gm5420,Sgk1,4930444G20Rik,E030030I06Rik,H60b,Raet1e,Raet1c,C920009B18Rik,Raet1d,Gm10825,Slc2a12,Tbpl1,Mir766…	-	-
Brca1_4M	chr10	100016035	100051846	3 to 5	DEL	Kitl	Kitl	Kitl
Brca1_4M	chr10	111495375	111496038	3 to 5	DEL	Nap1l1	Nap1l1	Nap1l1
Brca1_4M	chr10	80252433	80253073	3 to 5	DEL	Ndufs7	Ndufs7	Ndufs7
Brca1_4M	chr10	80253157	80253658	3 to 5	DEL	Ndufs7	Ndufs7	Ndufs7
Brca1_4M	chr10	80253783	80254839	3 to 5	DEL	Ndufs7	Ndufs7	Ndufs7
Brca1_4M	chr10	80255021	80255088	3 to 5	DEL	Ndufs7	Ndufs7	Ndufs7
Brca1_4M	chr10	80255136	80255922	3 to 5	DEL	Ndufs7	Ndufs7	Ndufs7
Brca1_4M	chr10	80256013	80256632	3 to 5	DEL	Ndufs7	Ndufs7	Ndufs7
Brca1_4M	chr10	53337797	53343755	3 to 5	DEL	Pln,Cep85l	Pln,,Cep85l	Pln,,Cep85l
Brca1_4M	chr10	60299229	60299462	3 to 5	DEL	Psap	Psap	Psap
Brca1_4M	chr10	60300305	60300534	3 to 5	DEL	Psap	Psap	Psap
Brca1_4M	chr10	60300882	60301694	3 to 5	DEL	Psap	Psap	Psap
Brca1_4M	chr10	61680413	61684880	3 to 5	DEL	Sar1a	Sar1a	Sar1a
Brca1_4M	chr10	120208942	120215540	3 to 5	DEL	Tmbim4	Tmbim4	Tmbim4
Brca1_4M	chr10	120215649	120217502	3 to 5	DEL	Tmbim4	Tmbim4	Tmbim4
Brca1_4M	chr10	33184016	33186639	3 to 5	DEL	Trdn	Trdn	Trdn
Brca1_4M	chr10	33186700	33195947	3 to 5	DEL	Trdn	Trdn	Trdn
Brca1_4M	chr10	89782740	89787103	3 to 5	DEL	Uhrf1bp1l	Uhrf1bp1l	Uhrf1bp1l
Brca1_4M	chr10	89787285	89789296	3 to 5	DEL	Uhrf1bp1l	Uhrf1bp1l	Uhrf1bp1l
Brca1_4M	chr10	129878027	129878601	3 to 5	DEL	-	-	-
Brca1_4M	chr11	70013302	70013433	3 to 5	DEL	Acadvl	Acadvl	Acadvl
Brca1_4M	chr11	70013582	70014245	3 to 5	DEL	Acadvl	Acadvl	Acadvl
Brca1_4M	chr11	70014381	70014478	3 to 5	DEL	Acadvl	Acadvl	Acadvl
Brca1_4M	chr11	70014544	70014631	3 to 5	DEL	Acadvl	Acadvl	Acadvl
Brca1_4M	chr11	70015197	70015263	3 to 5	DEL	Acadvl	Acadvl	Acadvl
Brca1_4M	chr11	70010603	70010698	3 to 5	DEL	Acadvl,Dvl2	Acadvl,Dvl2	Acadvl,Dvl2
Brca1_4M	chr11	70010770	70010849	3 to 5	DEL	Acadvl,Dvl2	Acadvl,Dvl2	Acadvl,Dvl2
Brca1_4M	chr11	70010922	70011005	3 to 5	DEL	Acadvl,Dvl2	Acadvl,Dvl2	Acadvl,Dvl2
Brca1_4M	chr11	70011079	70011167	3 to 5	DEL	Acadvl,Dvl2	Acadvl,Dvl2	Acadvl,Dvl2
Brca1_4M	chr11	70011266	70011344	3 to 5	DEL	Acadvl,Dvl2	Acadvl,Dvl2	Acadvl,Dvl2
Brca1_4M	chr11	70011599	70011683	3 to 5	DEL	Acadvl,Dvl2	Acadvl,Dvl2	Acadvl,Dvl2
Brca1_4M	chr11	96075557	100362134	5 to 3	DUP	Atp5g1,Calcoco2,Ttll6,Hoxb13,Gm53,Hoxb9,Mir196a-1,Hoxb7,Hoxb8,Hoxb6,Hoxb5,Hoxb5os,Hoxb4,Mir10a,Hoxb3,Hoxb2,Hoxb3os,Hoxb1,Gm11529,Skap1,Snx11,Cbx1,Nfe2l1,Copz2,Mir152,Cdk5rap3,D030028A08Rik,Pnpo,Prr15l,Sp2,Sp6,Gm11532,Mrpl10,Scrn2,Lrrc46,Osbpl7,Mir8103,Tbx21,Tbkbp1,Mir7235,Kpnb1,Npepps,Mrpl45,Gpr179,Socs7,Arhgap23,4933428G20Rik,Srcin1,2410003L11Rik,Epop,Mllt6,Mir6927,Pcgf2,Cisd3,Psmb3,Pip4k2b,Mir8…	Atp5g1	-
Brca1_4M	chr11	101522998	101526878	3 to 5	DEL	Brca1	Brca1	Brca1
Brca1_4M	chr11	101522999	101526878	3 to 5	DEL	Brca1	Brca1	Brca1
Brca1_4M	chr11	96789354	96800769	3 to 5	DEL	Cbx1	Cbx1	Cbx1
Brca1_4M	chr11	104510532	104510592	3 to 5	DEL	Cdc27	Cdc27	Cdc27
Brca1_4M	chr11	104534888	104536595	3 to 5	DEL	Cdc27	Cdc27	Cdc27
Brca1_4M	chr11	94936445	94937910	3 to 5	DEL	Col1a1	Col1a1	Col1a1
Brca1_4M	chr11	94938104	94938226	3 to 5	DEL	Col1a1	Col1a1	Col1a1
Brca1_4M	chr11	87981572	87983871	3 to 5	DEL	Dynll2	Dynll2	Dynll2
Brca1_4M	chr11	105045064	105045305	3 to 5	DEL	Efcab3	Efcab3	Efcab3
Brca1_4M	chr11	105045093	105045305	3 to 5	DEL	Efcab3	Efcab3	Efcab3
Brca1_4M	chr11	104679813	105464164	5 to 5	INV	Efcab3,Mettl2,Tlk2,1700052K11Rik,Mrc2,March10	-	-
Brca1_4M	chr11	70657267	70657869	3 to 5	DEL	Eno3	Eno3	Eno3
Brca1_4M	chr11	70657960	70658164	3 to 5	DEL	Eno3	Eno3	Eno3
Brca1_4M	chr11	70661590	70661962	3 to 5	DEL	Eno3	Eno3	Eno3
Brca1_4M	chr11	6433840	6439376	3 to 5	DEL	H2afv	H2afv	H2afv
Brca1_4M	chr11	54866600	54869847	3 to 5	DEL	Hint1	Hint1	Hint1
Brca1_4M	chr11	104433937	104435197	3 to 5	DEL	Kansl1	Kansl1	Kansl1
Brca1_4M	chr11	70709026	70717417	3 to 5	DEL	Kif1c	Kif1c	Kif1c
Brca1_4M	chr11	70717499	70718995	3 to 5	DEL	Kif1c	Kif1c	Kif1c
Brca1_4M	chr11	70719093	70724046	3 to 5	DEL	Kif1c	Kif1c	Kif1c
Brca1_4M	chr11	99433719	99433820	3 to 5	DEL	Krt20	Krt20	Krt20
Brca1_4M	chr11	97044695	97047028	3 to 5	DEL	Mrpl10	Mrpl10	Mrpl10
Brca1_4M	chr11	88205360	88209853	3 to 5	DEL	Mrps23	Mrps23	Mrps23
Brca1_4M	chr11	88209932	88210103	3 to 5	DEL	Mrps23	Mrps23	Mrps23
Brca1_4M	chr11	121242644	121244592	3 to 5	DEL	Narf	Narf	Narf
Brca1_4M	chr11	121244727	121244935	3 to 5	DEL	Narf	Narf	Narf
Brca1_4M	chr11	121247060	121250293	3 to 5	DEL	Narf	Narf	Narf
Brca1_4M	chr11	59070012	59073106	3 to 5	DEL	Obscn	Obscn	Obscn
Brca1_4M	chr11	6347251	6347827	3 to 5	DEL	Ogdh	Ogdh	Ogdh
Brca1_4M	chr11	6347932	6348234	3 to 5	DEL	Ogdh	Ogdh	Ogdh
Brca1_4M	chr11	6355448	6355553	3 to 5	DEL	Ogdh	Ogdh	Ogdh
Brca1_4M	chr11	106655164	106679549	3 to 5	DEL	Pecam1	Pecam1	Pecam1
Brca1_4M	chr11	5803181	5803274	3 to 5	DEL	Pgam2	Pgam2	Pgam2
Brca1_4M	chr11	103083662	103092705	3 to 5	DEL	Plcd3	Plcd3	Plcd3
Brca1_4M	chr11	109651068	109653776	3 to 5	DEL	Prkar1a	Prkar1a	Prkar1a
Brca1_4M	chr11	109653959	109659997	3 to 5	DEL	Prkar1a	Prkar1a	Prkar1a
Brca1_4M	chr11	48800573	48801661	3 to 5	DEL	Rack1	Rack1	Rack1
Brca1_4M	chr11	48801835	48802273	3 to 5	DEL	Rack1,Snord96a	Rack1	Rack1
Brca1_4M	chr11	50087462	50093723	3 to 5	DEL	Rnf130	Rnf130	Rnf130
Brca1_4M	chr11	70645991	70646075	3 to 5	DEL	Slc25a11	Slc25a11	Slc25a11
Brca1_4M	chr11	99210605	99210785	3 to 5	DEL	Smarce1	Smarce1	Smarce1
Brca1_4M	chr11	55395950	55398545	3 to 5	DEL	Sparc	Sparc	Sparc
Brca1_4M	chr11	55398696	55399190	3 to 5	DEL	Sparc	Sparc	Sparc
Brca1_4M	chr11	55399325	55401951	3 to 5	DEL	Sparc	Sparc	Sparc
Brca1_4M	chr11	55402073	55405177	3 to 5	DEL	Sparc	Sparc	Sparc
Brca1_4M	chr11	55405301	55406510	3 to 5	DEL	Sparc	Sparc	Sparc
Brca1_4M	chr11	105240456	105241567	3 to 5	DEL	Tlk2	Tlk2	Tlk2
Brca1_4M	chr11	101157524	101157630	3 to 5	DEL	Tubg2	Tubg2	Tubg2
Brca1_4M	chr11	4702221	4703904	3 to 5	DEL	Uqcr10	Uqcr10	Uqcr10
Brca1_4M	chr11	53429150	53430536	3 to 5	DEL	Uqcrq	Uqcrq	Uqcrq
Brca1_4M	chr11	52374966	52376390	3 to 5	DEL	Vdac1	Vdac1	Vdac1
Brca1_4M	chr11	75755681	75756817	3 to 5	DEL	Ywhae	Ywhae	Ywhae
Brca1_4M	chr11	98082126	98082242	3 to 5	DEL	-	-	-
Brca1_4M	chr11	98777836	98777953	3 to 5	DEL	-	-	-
Brca1_4M	chr11	99554576	99554993	3 to 5	DEL	-	-	-
Brca1_4M	chr11	100360943	100362157	3 to 5	DEL	-	-	-
Brca1_4M	chr11	101670099	101670309	3 to 5	DEL	-	-	-
Brca1_4M	chr11	101721603	101721662	3 to 5	DEL	-	-	-
Brca1_4M	chr11	101895670	101895758	3 to 5	DEL	-	-	-
Brca1_4M	chr11	102124046	102124677	3 to 5	DEL	-	-	-
Brca1_4M	chr11	102282718	102283337	3 to 5	DEL	-	-	-
Brca1_4M	chr11	102784719	102784812	3 to 5	DEL	-	-	-
Brca1_4M	chr11	102798184	102798412	3 to 5	DEL	-	-	-
Brca1_4M	chr11	104672426	104672642	3 to 5	DEL	-	-	-
Brca1_4M	chr11	111758154	111758286	3 to 5	DEL	-	-	-
Brca1_4M	chr12	70953031	70954618	3 to 5	DEL	Actr10	Actr10	Actr10
Brca1_4M	chr12	70954654	70956270	3 to 5	DEL	Actr10	Actr10	Actr10
Brca1_4M	chr12	70956352	70956598	3 to 5	DEL	Actr10	Actr10	Actr10
Brca1_4M	chr12	103325616	103330345	3 to 5	DEL	Asb2	Asb2	Asb2
Brca1_4M	chr12	78845305	78847767	3 to 5	DEL	Atp6v1d	Atp6v1d	Atp6v1d
Brca1_4M	chr12	78847835	78848396	3 to 5	DEL	Atp6v1d	Atp6v1d	Atp6v1d
Brca1_4M	chr12	100199717	100203574	3 to 5	DEL	Calm1	Calm1	Calm1
Brca1_4M	chr12	113143612	113144013	3 to 5	DEL	Crip2	Crip2	Crip2
Brca1_4M	chr12	113144155	113144227	3 to 5	DEL	Crip2	Crip2	Crip2
Brca1_4M	chr12	113144297	113144398	3 to 5	DEL	Crip2	Crip2	Crip2
Brca1_4M	chr12	31343445	31344823	3 to 5	DEL	Dld	Dld	Dld
Brca1_4M	chr12	31344902	31349597	3 to 5	DEL	Dld	Dld	Dld
Brca1_4M	chr12	65070053	65073815	3 to 5	DEL	Fkbp3	Fkbp3	Fkbp3
Brca1_4M	chr12	60646003	77105208	5 to 5	INV	Gm20063,Lrfn5,Spanxn4,Fscb,Gm527,Klhl28,Togaram1,Prpf39,Fkbp3,Fancm,Mis18bp1,Wdr20rt,Rpl10l,Mdga2,Rps29,Lrr1,Rpl36al,Mgat2,Dnaaf2,Pole2,9330151L19Rik,Klhdc1,Klhdc2,Nemf,Arf6,5830428M24Rik,Sos2,L2hgdh,Dmac2l,Cdkl1,Mir681,4930512B01Rik,Map4k5,Atl1,Sav1,Gm3086,Nin,Abhd12b,Pygl,F730035M05Rik,Trim9,Tmx1,Frmd6,Actr10,Psma3,Arid4a,3110056K07Rik,Tomm20l,Timm9,2700049A03Rik,Dact1,1700083H02Rik,4930404H11R…	-	-
Brca1_4M	chr12	8934988	8935986	3 to 5	DEL	Laptm4a	Laptm4a	Laptm4a
Brca1_4M	chr12	8936795	8938114	3 to 5	DEL	Laptm4a	Laptm4a	Laptm4a
Brca1_4M	chr13	70011513	70011728	3 to 5	DEL	1700084F23Rik	1700084F23Rik	1700084F23Rik
Brca1_4M	chr13	24818191	24820712	3 to 5	DEL	Acot13	Acot13	Acot13
Brca1_4M	chr13	12270937	12272698	3 to 5	DEL	Actn2	Actn2	Actn2
Brca1_4M	chr13	12272765	12275078	3 to 5	DEL	Actn2	Actn2	Actn2
Brca1_4M	chr13	12282623	12288507	3 to 5	DEL	Actn2	Actn2	Actn2
Brca1_4M	chr13	12288658	12290673	3 to 5	DEL	Actn2	Actn2	Actn2
Brca1_4M	chr13	12304394	12306274	3 to 5	DEL	Actn2	Actn2	Actn2
Brca1_4M	chr13	12306363	12308900	3 to 5	DEL	Actn2	Actn2	Actn2
Brca1_4M	chr13	12308988	12309595	3 to 5	DEL	Actn2	Actn2	Actn2
Brca1_4M	chr13	12309718	12310846	3 to 5	DEL	Actn2	Actn2	Actn2
Brca1_4M	chr13	12310963	12340375	3 to 5	DEL	Actn2	Actn2	Actn2
Brca1_4M	chr13	12259003	57266324	3 to 5	DEL	Actn2,Heatr1,Lgals8,Edaradd,Ero1lb,Gpr137b-ps,Prl2c3,Prl2c4,Prl2c2,Prl2c5,Gpr137b,Nid1,Lyst,Gng4,B3galnt2,Tbce,Ggps1,Arid4b,Hecw1,Mrpl32,Psma2,AW209491,Gli3,4933412O06Rik,A530046M15Rik,B230303A05Rik,Inhba,Sugct,Mplkip,Cdk13,Mir466i,Rala,Yae1d1,4930448F12Rik,Pou6f2,Vps41,Amph,Stard3nl,9330199G10Rik,Epdr1,Sfrp4,Nme8,Gpr141b,Gpr141,Elmo1,Aoah,Olfr1370,Olfr263,Olfr1368,Trim27,Gpx5,Gpx6,Olfr1367,Zscan…	-	-
Brca1_4M	chr13	81784778	81786839	3 to 5	DEL	Cetn3	Cetn3	Cetn3
Brca1_4M	chr13	91853650	91855736	3 to 5	DEL	Ckmt2	Ckmt2	Ckmt2
Brca1_4M	chr13	91855865	91858210	3 to 5	DEL	Ckmt2	Ckmt2	Ckmt2
Brca1_4M	chr13	91858345	91859193	3 to 5	DEL	Ckmt2	Ckmt2	Ckmt2
Brca1_4M	chr13	91859319	91859858	3 to 5	DEL	Ckmt2	Ckmt2	Ckmt2
Brca1_4M	chr13	91859944	91861137	3 to 5	DEL	Ckmt2	Ckmt2	Ckmt2
Brca1_4M	chr13	91863339	91865182	3 to 5	DEL	Ckmt2	Ckmt2	Ckmt2
Brca1_4M	chr13	91865355	91876822	3 to 5	DEL	Ckmt2	Ckmt2	Ckmt2
Brca1_4M	chr13	55638215	55639789	3 to 5	DEL	Ddx46	Ddx46	Ddx46
Brca1_4M	chr13	12473099	12473151	3 to 5	DEL	Edaradd	Edaradd	Edaradd
Brca1_4M	chr13	67269875	67729716	5 to 3	DUP	F630042J09Rik,Zfp458,Zfp457,Zfp595,Zfp953,Zfp456,Zfp429,Zfp459,Zfp874a,Zfp874b,Zfp58,Zfp87,Zfp748,9430065F17Rik,Zfp729b,Zfp729a,Zfp738,Zfp65,Zfp85os	Zfp458	Zfp85os
Brca1_4M	chr13	66062067	66143761	3 to 5	DEL	Gm10324	-	-
Brca1_4M	chr13	45542639	45545870	3 to 5	DEL	Gmpr	Gmpr	Gmpr
Brca1_4M	chr13	22032455	64113686	5 to 5	INV	Hist1h2ah,Hist1h2bk,Hist1h2ag,Hist1h4i,Hist1h2bj,Vmn1r188,Vmn1r189,Vmn1r191,Vmn1r193,Vmn1r194,Vmn1r195,Vmn1r196,Vmn1r197,Vmn1r198,Vmn1r200,Vmn1r199,Vmn1r-ps103,Vmn1r201,Vmn1r202,Vmn1r203,Vmn1r204,Vmn1r206,Vmn1r208,Vmn1r209,Vmn1r210,Vmn1r211,Vmn1r212,Vmn1r213,Vmn1r214,Vmn1r215,Vmn1r216,Vmn1r217,Vmn1r218,Vmn1r219,Vmn1r220,Vmn1r222,Vmn1r223,4930557F10Rik,4933404K08Rik,4930586N03Rik,Zfp322a,Abt1,C230…	-	Slc35d2
Brca1_4M	chr13	23684622	23692176	3 to 5	DEL	Hist1h2bc	Hist1h2bc	Hist1h2bc
Brca1_4M	chr13	70592669	70594823	3 to 5	DEL	Ice1	Ice1	Ice1
Brca1_4M	chr13	114826283	114828287	3 to 5	DEL	Mocs2	Mocs2	Mocs2
Brca1_4M	chr13	12219494	12221365	3 to 5	DEL	Mtr	Mtr	Mtr
Brca1_4M	chr13	114317030	114351447	3 to 5	DEL	Ndufs4	Ndufs4	Ndufs4
Brca1_4M	chr13	114351529	114387957	3 to 5	DEL	Ndufs4	Ndufs4	Ndufs4
Brca1_4M	chr13	59101492	59107951	3 to 5	DEL	Ntrk2	Ntrk2	Ntrk2
Brca1_4M	chr13	108990568	108991079	3 to 3	INV	Pde4d	Pde4d	Pde4d
Brca1_4M	chr13	11568618	11572246	3 to 5	DEL	Ryr2	Ryr2	Ryr2
Brca1_4M	chr13	11572306	11577780	3 to 5	DEL	Ryr2	Ryr2	Ryr2
Brca1_4M	chr13	11588228	11591225	3 to 5	DEL	Ryr2	Ryr2	Ryr2
Brca1_4M	chr13	11593156	11594681	3 to 5	DEL	Ryr2	Ryr2	Ryr2
Brca1_4M	chr13	11692855	11696565	3 to 5	DEL	Ryr2	Ryr2	Ryr2
Brca1_4M	chr13	11738524	11741854	3 to 5	DEL	Ryr2	Ryr2	Ryr2
Brca1_4M	chr13	11747648	11749436	3 to 5	DEL	Ryr2	Ryr2	Ryr2
Brca1_4M	chr13	11747649	11750689	3 to 5	DEL	Ryr2	Ryr2	Ryr2
Brca1_4M	chr13	11889947	11890081	3 to 5	DEL	Ryr2	Ryr2	Ryr2
Brca1_4M	chr13	11918417	11945883	3 to 5	DEL	Ryr2	Ryr2	Ryr2
Brca1_4M	chr13	11927610	11928078	3 to 5	DEL	Ryr2	Ryr2	Ryr2
Brca1_4M	chr13	11935390	11937114	3 to 5	DEL	Ryr2	Ryr2	Ryr2
Brca1_4M	chr13	11954435	11955125	3 to 5	DEL	Ryr2	Ryr2	Ryr2
Brca1_4M	chr13	11992265	11992852	3 to 3	INV	Ryr2	Ryr2	Ryr2
Brca1_4M	chr13	11992759	11993644	5 to 5	INV	Ryr2	Ryr2	Ryr2
Brca1_4M	chr13	12044078	12044743	3 to 5	DEL	Ryr2	Ryr2	Ryr2
Brca1_4M	chr13	12064368	12065259	3 to 5	DEL	Ryr2	Ryr2	Ryr2
Brca1_4M	chr13	74323171	74323839	3 to 5	DEL	Sdha	Sdha	Sdha
Brca1_4M	chr13	74323954	74326925	3 to 5	DEL	Sdha	Sdha	Sdha
Brca1_4M	chr13	74327058	74327246	3 to 5	DEL	Sdha	Sdha	Sdha
Brca1_4M	chr13	74332296	74333022	3 to 5	DEL	Sdha	Sdha	Sdha
Brca1_4M	chr13	74333194	74334295	3 to 5	DEL	Sdha	Sdha	Sdha
Brca1_4M	chr13	74334423	74337390	3 to 5	DEL	Sdha	Sdha	Sdha
Brca1_4M	chr13	74337539	74339047	3 to 5	DEL	Sdha	Sdha	Sdha
Brca1_4M	chr13	74339718	74343336	3 to 5	DEL	Sdha	Sdha	Sdha
Brca1_4M	chr13	74343498	74344851	3 to 5	DEL	Sdha	Sdha	Sdha
Brca1_4M	chr13	74344938	74350146	3 to 5	DEL	Sdha	Sdha	Sdha
Brca1_4M	chr13	69450940	87991368	5 to 3	DUP	Tent4a,Nsun2,Srd5a1,Ube2ql1,Med10,4933416O17Rik,1700084F23Rik,Gm3772,4930520P13Rik,Ice1,1700100L14Rik,Adamts16,8030423J24Rik,Mir466f-4,Irx1,Irx2,Gm20554,D730050B12Rik,Irx4,Ndufs6,Mrpl36,Eprn,Lpcat1,Slc6a3,Clptm1l,Tert,Slc6a18,Slc6a19,Slc6a19os,Slc12a7,Nkd2,Trip13,Brd9,Zdhhc11,Tppp,Cep72,Slc9a3,Exoc3,Ahrr,Pdcd6,Sdha,Ccdc127,Lrrc14b,Zfp72,Mir692-2,Zfp825,Erap1,Cast,Pcsk1,Mir682,Ell2,Glrx,Rhobtb3,Sp…	-	-
Brca1_4M	chr13	30541342	30545034	3 to 5	DEL	Uqcrfs1	Uqcrfs1	Uqcrfs1
Brca1_4M	chr13	11527854	11528007	3 to 5	DEL	Zp4-ps	Zp4-ps	Zp4-ps
Brca1_4M	chr13	10776940	10779443	3 to 5	DEL	-	-	-
Brca1_4M	chr13	10811993	10812354	3 to 5	DEL	-	-	-
Brca1_4M	chr13	10876885	10877053	3 to 5	DEL	-	-	-
Brca1_4M	chr13	10889204	10896323	3 to 5	DEL	-	-	-
Brca1_4M	chr13	10935974	10936381	3 to 5	DEL	-	-	-
Brca1_4M	chr13	10939030	10939729	3 to 5	DEL	-	-	-
Brca1_4M	chr13	10974117	10979993	3 to 5	DEL	-	-	-
Brca1_4M	chr13	11353674	11353828	3 to 5	DEL	-	-	-
Brca1_4M	chr13	11354418	11354774	3 to 5	DEL	-	-	-
Brca1_4M	chr13	11440507	11441322	3 to 5	DEL	-	-	-
Brca1_4M	chr13	11501098	11508146	3 to 5	DEL	-	-	-
Brca1_4M	chr13	11537875	11538338	3 to 5	DEL	-	-	-
Brca1_4M	chr13	12137517	12137877	3 to 5	DEL	-	-	-
Brca1_4M	chr13	12165386	12165437	3 to 5	DEL	-	-	-
Brca1_4M	chr13	12353488	12353568	3 to 5	DEL	-	-	-
Brca1_4M	chr13	12372817	12372911	3 to 5	DEL	-	-	-
Brca1_4M	chr13	12391158	12391890	3 to 5	DEL	-	-	-
Brca1_4M	chr13	64046579	64046773	3 to 5	DEL	-	-	-
Brca1_4M	chr13	65253151	65253341	3 to 5	DEL	-	-	-
Brca1_4M	chr13	69464779	69464974	3 to 5	DEL	-	-	-
Brca1_4M	chr13	69679443	69679631	3 to 5	DEL	-	-	-
Brca1_4M	chr13	76211961	76212326	3 to 5	DEL	-	-	-
Brca1_4M	chr14	45482566	45504497	3 to 5	DEL	Fermt2	Fermt2	Fermt2
Brca1_4M	chr14	73363145	73364539	3 to 5	DEL	Itm2b	Itm2b	Itm2b
Brca1_4M	chr14	73364694	73365751	3 to 5	DEL	Itm2b	Itm2b	Itm2b
Brca1_4M	chr14	34578670	34579174	3 to 5	DEL	Ldb3	Ldb3	Ldb3
Brca1_4M	chr14	34579328	34588377	3 to 5	DEL	Ldb3	Ldb3	Ldb3
Brca1_4M	chr14	54943246	54944278	3 to 5	DEL	Myh6	Myh6	Myh6
Brca1_4M	chr14	54944553	54944660	3 to 5	DEL	Myh6	Myh6	Myh6
Brca1_4M	chr14	54944788	54946313	3 to 5	DEL	Myh6	Myh6	Myh6
Brca1_4M	chr14	54946518	54946913	3 to 5	DEL	Myh6	Myh6	Myh6
Brca1_4M	chr14	54947224	54948080	3 to 5	DEL	Myh6	Myh6	Myh6
Brca1_4M	chr14	54948206	54948292	3 to 5	DEL	Myh6	Myh6	Myh6
Brca1_4M	chr14	54949536	54949844	3 to 5	DEL	Myh6	Myh6	Myh6
Brca1_4M	chr14	54949964	54950051	3 to 5	DEL	Myh6	Myh6	Myh6
Brca1_4M	chr14	54950180	54950263	3 to 5	DEL	Myh6	Myh6	Myh6
Brca1_4M	chr14	54950655	54952245	3 to 5	DEL	Myh6	Myh6	Myh6
Brca1_4M	chr14	54952336	54952573	3 to 5	DEL	Myh6	Myh6	Myh6
Brca1_4M	chr14	54952719	54952954	3 to 5	DEL	Myh6	Myh6	Myh6
Brca1_4M	chr14	54953132	54953287	3 to 5	DEL	Myh6	Myh6	Myh6
Brca1_4M	chr14	54953532	54953697	3 to 5	DEL	Myh6	Myh6	Myh6
Brca1_4M	chr14	54953956	54956501	3 to 5	DEL	Myh6	Myh6	Myh6
Brca1_4M	chr14	54956640	54956876	3 to 5	DEL	Myh6	Myh6	Myh6
Brca1_4M	chr14	54957435	54957759	3 to 5	DEL	Myh6	Myh6	Myh6
Brca1_4M	chr14	54957831	54958448	3 to 5	DEL	Myh6	Myh6	Myh6
Brca1_4M	chr14	54958761	54959801	3 to 5	DEL	Myh6	Myh6	Myh6
Brca1_4M	chr14	54960540	54960945	3 to 5	DEL	Myh6	Myh6	Myh6
Brca1_4M	chr14	54961083	54961167	3 to 5	DEL	Myh6	Myh6	Myh6
Brca1_4M	chr14	54961271	54961729	3 to 5	DEL	Myh6	Myh6	Myh6
Brca1_4M	chr14	54961827	54962054	3 to 5	DEL	Myh6	Myh6	Myh6
Brca1_4M	chr14	54962117	54962685	3 to 5	DEL	Myh6	Myh6	Myh6
Brca1_4M	chr14	54962780	54963020	3 to 5	DEL	Myh6	Myh6	Myh6
Brca1_4M	chr14	54963410	54963502	3 to 5	DEL	Myh6	Myh6	Myh6
Brca1_4M	chr14	54963658	54963896	3 to 5	DEL	Myh6	Myh6	Myh6
Brca1_4M	chr14	54964041	54965260	3 to 5	DEL	Myh6	Myh6	Myh6
Brca1_4M	chr14	54965477	54965767	3 to 5	DEL	Myh6	Myh6	Myh6
Brca1_4M	chr14	54943147	54971512	5 to 3	DUP	Myh6,Mir208a,Myh7,Mhrt	Myh6	Myh7,Mhrt
Brca1_4M	chr14	51907297	51907583	3 to 5	DEL	Ndrg2	Ndrg2	Ndrg2
Brca1_4M	chr14	51908388	51908568	3 to 5	DEL	Ndrg2	Ndrg2	Ndrg2
Brca1_4M	chr14	51908655	51910058	3 to 5	DEL	Ndrg2	Ndrg2	Ndrg2
Brca1_4M	chr14	51910121	51910315	3 to 5	DEL	Ndrg2	Ndrg2	Ndrg2
Brca1_4M	chr14	73552899	73560439	3 to 5	DEL	Sucla2	Sucla2	Sucla2
Brca1_4M	chr14	73560622	73568631	3 to 5	DEL	Sucla2	Sucla2	Sucla2
Brca1_4M	chr14	73569025	73579356	3 to 5	DEL	Sucla2	Sucla2	Sucla2
Brca1_4M	chr14	73581817	73590756	3 to 5	DEL	Sucla2	Sucla2	Sucla2
Brca1_4M	chr14	73590918	73591007	3 to 5	DEL	Sucla2	Sucla2	Sucla2
Brca1_4M	chr14	73592754	73593675	3 to 5	DEL	Sucla2	Sucla2	Sucla2
Brca1_4M	chr14	31210207	31210563	3 to 5	DEL	Tnnc1,Nisch	Tnnc1,Nisch	Tnnc1,Nisch
Brca1_4M	chr14	31210678	31211280	3 to 5	DEL	Tnnc1,Nisch	Tnnc1,Nisch	Tnnc1,Nisch
Brca1_4M	chr14	31211416	31211505	3 to 5	DEL	Tnnc1,Nisch	Tnnc1,Nisch	Tnnc1,Nisch
Brca1_4M	chr14	76619594	76619758	3 to 5	DEL	-	-	-
Brca1_4M	chr15	81914359	81914626	3 to 5	DEL	Aco2,Polr3h	Aco2,,Polr3h	Aco2,,Polr3h
Brca1_4M	chr15	98604734	98609226	3 to 5	DEL	Adcy6	Adcy6	Adcy6
Brca1_4M	chr15	73090584	73092832	3 to 5	DEL	Chrac1	Chrac1	Chrac1
Brca1_4M	chr15	73092959	73093525	3 to 5	DEL	Chrac1	Chrac1	Chrac1
Brca1_4M	chr15	76345214	76345476	3 to 5	DEL	Cyc1	Cyc1	Cyc1
Brca1_4M	chr15	3347601	3388646	3 to 5	DEL	Ghr	Ghr	Ghr
Brca1_4M	chr15	89417237	89417829	3 to 5	DEL	Gm44502,Cpt1b	Gm44502,Cpt1b	Gm44502,Cpt1b
Brca1_4M	chr15	89417947	89418730	3 to 5	DEL	Gm44502,Cpt1b	Gm44502,Cpt1b	Gm44502,Cpt1b
Brca1_4M	chr15	78926804	78927970	3 to 5	DEL	Lgals1	Lgals1	Lgals1
Brca1_4M	chr15	78928049	78929631	3 to 5	DEL	Lgals1	Lgals1	Lgals1
Brca1_4M	chr15	78929807	78929996	3 to 5	DEL	Lgals1	Lgals1	Lgals1
Brca1_4M	chr15	77016074	77017576	3 to 5	DEL	Mb	Mb	Mb
Brca1_4M	chr15	77017799	77022489	3 to 5	DEL	Mb	Mb	Mb
Brca1_4M	chr15	58933939	58936266	3 to 5	DEL	Ndufb9	Ndufb9	Ndufb9
Brca1_4M	chr15	58936462	58937350	3 to 5	DEL	Ndufb9	Ndufb9	Ndufb9
Brca1_4M	chr15	58937467	58939273	3 to 5	DEL	Ndufb9	Ndufb9	Ndufb9
Brca1_4M	chr15	4057776	4059933	3 to 5	DEL	Oxct1	Oxct1	Oxct1
Brca1_4M	chr15	98126924	98127436	3 to 5	DEL	Pfkm	Pfkm	Pfkm
Brca1_4M	chr15	98127526	98127605	3 to 5	DEL	Pfkm	Pfkm	Pfkm
Brca1_4M	chr15	73756103	73756797	3 to 5	DEL	Ptp4a3	Ptp4a3	Ptp4a3
Brca1_4M	chr15	76904451	76904537	3 to 5	DEL	Rpl8	Rpl8	Rpl8
Brca1_4M	chr15	76904680	76904817	3 to 5	DEL	Rpl8	Rpl8	Rpl8
Brca1_4M	chr15	76905039	76905855	3 to 5	DEL	Rpl8	Rpl8	Rpl8
Brca1_4M	chr15	82346269	82347900	3 to 5	DEL	Smdt1	Smdt1	Smdt1
Brca1_4M	chr15	83484313	83489466	3 to 5	DEL	Ttll1	Ttll1	Ttll1
Brca1_4M	chr15	99725849	99727643	3 to 5	DEL	-	-	-
Brca1_4M	chr16	92305399	92310799	3 to 5	DEL	1700048M11Rik,Smim11	Smim11	1700048M11Rik,Smim11
Brca1_4M	chr16	84827996	84828425	3 to 5	DEL	Atp5j	Atp5j	Atp5j
Brca1_4M	chr16	84828549	84831328	3 to 5	DEL	Atp5j	Atp5j	Atp5j
Brca1_4M	chr16	84831509	84834809	3 to 5	DEL	Atp5j	Atp5j	Atp5j
Brca1_4M	chr16	38347207	38349240	3 to 5	DEL	Cox17	Cox17	Cox17
Brca1_4M	chr16	38349332	38352625	3 to 5	DEL	Cox17	Cox17	Cox17
Brca1_4M	chr16	18066599	18066693	3 to 5	DEL	Dgcr6,Prodh	Dgcr6,Prodh	Dgcr6,Prodh
Brca1_4M	chr16	20673961	20674225	3 to 5	DEL	Eif4g1	Eif4g1	Eif4g1
Brca1_4M	chr16	20674236	20675342	3 to 5	DEL	Eif4g1	Eif4g1	Eif4g1
Brca1_4M	chr16	36052409	36071469	3 to 5	DEL	Fam162a	Fam162a	Fam162a
Brca1_4M	chr16	8637826	8642736	3 to 5	DEL	Pmm2	Pmm2	Pmm2
Brca1_4M	chr16	38374377	38377655	3 to 5	DEL	Popdc2	Popdc2	Popdc2
Brca1_4M	chr16	96224591	96228521	3 to 5	DEL	Sh3bgr	Sh3bgr	Sh3bgr
Brca1_4M	chr16	4492392	4493779	3 to 5	DEL	Srl	Srl	Srl
Brca1_4M	chr17	35116431	35117695	3 to 5	DEL	Csnk2b	Csnk2b	Csnk2b
Brca1_4M	chr17	24426940	24433131	3 to 5	DEL	Eci1	Eci1	Eci1
Brca1_4M	chr17	24433261	24436177	3 to 5	DEL	Eci1	Eci1	Eci1
Brca1_4M	chr17	40908799	40908858	3 to 5	DEL	Glyatl3	Glyatl3	Glyatl3
Brca1_4M	chr17	27044536	73874344	5 to 5	INV	Itpr3,Mir7677,Uqcc2,Mir7216,Mir7214,Mir7218,Mir7217,Grm4,Hmga1,Hmga1b,AI413582,Nudt3,Rps10,Pacsin1,Spdef,Ilrun,Snrpc,Uhrf1bp1,Taf11,Anks1,Tcp11,Scube3,Zfp523,Def6,Ppard,1810013A23Rik,Fance,Rpl10a,Tead3,Tulp1,Fkbp5,Armc12,Clpsl2,Clps,Mir6969,Lhfpl5,Srpk1,Slc26a8,Mapk14,Mapk13,Brpf3,Pnpla1,4930539E08Rik,1700030A11Rik,Pxt1,Kctd20,Stk38,Srsf3,Trp53cor1,Cdkn1a,Rab44,Cpne5,Ppil1,BC004004,Pi16,Mtch1,Fgd…	-	-
Brca1_4M	chr17	73115784	73115994	3 to 5	DEL	Lclat1	Lclat1	Lclat1
Brca1_4M	chr17	5411467	5433442	3 to 5	DEL	Ldhal6b,Tmem242	Tmem242	Tmem242
Brca1_4M	chr17	35043021	36927283	3 to 5	DEL	Msh5,Ddah2,Clic1,Ly6g6d,Ly6g6e,Mpig6b,Ly6g6c,Abhd16a,Ly6g6f,Ly6g5c,Csnk2b,Gpank1,D17H6S53E,Ly6g5b,Apom,Bag6,Prrc2a,Aif1,Lst1,Ltb,Tnf,Lta,Mir6973a,Mir6974,Nfkbil1,Ddx39b,Atp6v1g2,Mir8094,Mir6975,H2-D1,H2-L,H2-Q1,H2-Q2,H2-Q4,H2-Q5,H2-Q8,H2-Q6,H2-Q7,H2-Q9,H2-Q10,Pou5f1,Cchcr1,Tcf19,Psors1c2,Cdsn,2300002M23Rik,Sfta2,Gm9573,Mucl3,Gtf2h4,Vars2,Ddr1,4833427F10Rik,Flot1,Ier3,Tubb5,Mdc1,Nrm,Dhx16,Ppp1r18,…	Msh5	1700031A10Rik
Brca1_4M	chr17	71023197	71034570	3 to 5	DEL	Myom1	Myom1	Myom1
Brca1_4M	chr17	71036523	71037216	3 to 5	DEL	Myom1	Myom1	Myom1
Brca1_4M	chr17	71037377	71044485	3 to 5	DEL	Myom1	Myom1	Myom1
Brca1_4M	chr17	71101268	71105463	3 to 5	DEL	Myom1	Myom1	Myom1
Brca1_4M	chr17	71109840	71110705	3 to 5	DEL	Myom1	Myom1	Myom1
Brca1_4M	chr17	71110794	71111942	3 to 5	DEL	Myom1	Myom1	Myom1
Brca1_4M	chr17	56721127	56721316	3 to 5	DEL	Ndufa11	Ndufa11	Ndufa11
Brca1_4M	chr17	56717943	56721034	3 to 5	DEL	Ndufa11,Vmac	Ndufa11,Vmac	Ndufa11
Brca1_4M	chr17	24722520	24722655	3 to 5	DEL	Ndufb10	Ndufb10	Ndufb10
Brca1_4M	chr17	24722795	24724187	3 to 5	DEL	Ndufb10	Ndufb10	Ndufb10
Brca1_4M	chr17	66087573	66089230	3 to 5	DEL	Ndufv2	Ndufv2	Ndufv2
Brca1_4M	chr17	66089350	66089431	3 to 5	DEL	Ndufv2	Ndufv2	Ndufv2
Brca1_4M	chr17	66089494	66091864	3 to 5	DEL	Ndufv2	Ndufv2	Ndufv2
Brca1_4M	chr17	31521692	31531108	3 to 5	DEL	Ndufv3	Ndufv3	-
Brca1_4M	chr17	44021096	44036970	3 to 5	DEL	Rcan2	Rcan2	Rcan2
Brca1_4M	chr17	5920673	5922130	3 to 5	DEL	Snx9	Snx9	Snx9
Brca1_4M	chr17	13013613	13015024	3 to 5	DEL	Sod2,Gm36117	Sod2,Gm36117	Sod2,Gm36117
Brca1_4M	chr17	74030086	74030284	3 to 5	DEL	Srd5a2	Srd5a2	Srd5a2
Brca1_4M	chr17	5433581	5439531	3 to 5	DEL	Tmem242	Tmem242	Tmem242
Brca1_4M	chr17	5439634	5440131	3 to 5	DEL	Tmem242	Tmem242	Tmem242
Brca1_4M	chr17	25864723	25868414	3 to 5	DEL	-	-	-
Brca1_4M	chr17	31520262	31521567	3 to 5	DEL	-	-	-
Brca1_4M	chr18	77774112	77775776	3 to 5	DEL	Atp5a1	Atp5a1	Atp5a1
Brca1_4M	chr18	77775856	77777518	3 to 5	DEL	Atp5a1	Atp5a1	Atp5a1
Brca1_4M	chr18	77777689	77778460	3 to 5	DEL	Atp5a1	Atp5a1	Atp5a1
Brca1_4M	chr18	77778636	77778730	3 to 5	DEL	Atp5a1	Atp5a1	Atp5a1
Brca1_4M	chr18	77778899	77779078	3 to 5	DEL	Atp5a1	Atp5a1	Atp5a1
Brca1_4M	chr18	77779227	77779826	3 to 5	DEL	Atp5a1	Atp5a1	Atp5a1
Brca1_4M	chr18	77779979	77780076	3 to 5	DEL	Atp5a1	Atp5a1	Atp5a1
Brca1_4M	chr18	77780303	77780983	3 to 5	DEL	Atp5a1	Atp5a1	Atp5a1
Brca1_4M	chr18	77781094	77781209	3 to 5	DEL	Atp5a1	Atp5a1	Atp5a1
Brca1_4M	chr18	77781356	77781799	3 to 5	DEL	Atp5a1	Atp5a1	Atp5a1
Brca1_4M	chr18	77781951	77782298	3 to 5	DEL	Atp5a1	Atp5a1	Atp5a1
Brca1_4M	chr18	77789400	82086937	3 to 3	INV	F830208F22Rik,Siglec15,Slc14a1,Slc14a2,Setbp1,Adnp2,Rbfa,Txnl4a,Hsbp1l1,Pqlc1,Kcng2,Ctdp1,Nfatc1,Atp9b,Mir5127	-	-
Brca1_4M	chr18	80296409	80322472	3 to 5	DEL	Kcng2	Kcng2	Kcng2
Brca1_4M	chr18	23832981	23853652	3 to 5	DEL	Mapre2	Mapre2	Mapre2
Brca1_4M	chr18	36742659	36744181	3 to 5	DEL	Ndufa2	Ndufa2	Ndufa2
Brca1_4M	chr18	36744289	36744419	3 to 5	DEL	Ndufa2	Ndufa2	Ndufa2
Brca1_4M	chr18	33442894	33462019	3 to 5	DEL	Nrep	Nrep	Nrep
Brca1_4M	chr18	5114687	5115975	3 to 5	DEL	Svil	Svil	Svil
Brca1_4M	chr18	34952734	34954169	3 to 5	DEL	-	-	-
Brca1_4M	chr18	35174422	35175097	3 to 5	DEL	-	-	-
Brca1_4M	chr18	35223577	35235606	3 to 5	DEL	-	-	-
Brca1_4M	chr18	35235702	35239380	3 to 5	DEL	-	-	-
Brca1_4M	chr18	35611035	35613324	3 to 5	DEL	-	-	-
Brca1_4M	chr18	74779263	74787117	3 to 5	DEL	-	-	-
Brca1_4M	chr18	74787285	74792348	3 to 5	DEL	-	-	-
Brca1_4M	chr18	74792480	74793284	3 to 5	DEL	-	-	-
Brca1_4M	chr18	74793403	74795129	3 to 5	DEL	-	-	-
Brca1_4M	chr18	74798488	74799044	3 to 5	DEL	-	-	-
Brca1_4M	chr18	74799176	74801296	3 to 5	DEL	-	-	-
Brca1_4M	chr18	74801369	74804001	3 to 5	DEL	-	-	-
Brca1_4M	chr18	74804156	74805853	3 to 5	DEL	-	-	-
Brca1_4M	chr19	5710849	5710967	3 to 5	DEL	Ehbp1l1	Ehbp1l1	Ehbp1l1
Brca1_4M	chr19	5711039	5715795	3 to 5	DEL	Ehbp1l1	Ehbp1l1	Ehbp1l1
Brca1_4M	chr19	43507435	43507870	3 to 5	DEL	Got1	Got1	Got1
Brca1_4M	chr19	44550413	44552697	3 to 5	DEL	Ndufb8	Ndufb8	Ndufb8
Brca1_4M	chr19	44552854	44553669	3 to 5	DEL	Ndufb8	Ndufb8	Ndufb8
Brca1_4M	chr19	44553769	44554929	3 to 5	DEL	Ndufb8	Ndufb8	Ndufb8
Brca1_4M	chr19	44555059	44555317	3 to 5	DEL	Ndufb8	Ndufb8	Ndufb8
Brca1_4M	chr19	60871561	60873126	3 to 5	DEL	Prdx3	Prdx3	Prdx3
Brca1_4M	chr19	6906953	6907064	3 to 5	DEL	Prdx5	Prdx5	Prdx5
Brca1_4M	chr19	6907129	6907241	3 to 5	DEL	Prdx5	Prdx5	Prdx5
Brca1_4M	chr19	6907282	6907540	3 to 5	DEL	Prdx5	Prdx5	Prdx5
Brca1_4M	chr19	6907675	6907982	3 to 5	DEL	Prdx5	Prdx5	Prdx5
Brca1_4M	chr19	6908118	6909456	3 to 5	DEL	Prdx5	Prdx5	Prdx5
Brca1_4M	chr19	6386127	6386372	3 to 5	DEL	Pygm	Pygm	Pygm
Brca1_4M	chr19	6386509	6388070	3 to 5	DEL	Pygm	Pygm	Pygm
Brca1_4M	chr19	6388174	6388267	3 to 5	DEL	Pygm	Pygm	Pygm
Brca1_4M	chr19	6391481	6392679	3 to 5	DEL	Pygm	Pygm	Pygm
Brca1_4M	chr19	6392738	6392846	3 to 5	DEL	Pygm	Pygm	Pygm
Brca1_4M	chr19	6397714	6397865	3 to 5	DEL	Pygm	Pygm	Pygm
Brca1_4M	chr19	6397932	6398043	3 to 5	DEL	Pygm	Pygm	Pygm
Brca1_4M	chr19	53843845	53850100	3 to 5	DEL	Rbm20	Rbm20	Rbm20
Brca1_4M	chr19	27239971	27240464	3 to 5	DEL	Vldlr	Vldlr	Vldlr
Brca1_4M	chr19	3909280	3910897	3 to 5	DEL	-	-	-
Brca1_4M	chr19	3911072	3911160	3 to 5	DEL	-	-	-
Brca1_4M	chr19	4192271	4192743	3 to 5	DEL	-	-	-
[truncated: 793 more rows]

## Sheet: 2b
Table S2b. SVs affected by different chromosomes in Brca1 mutant
Sample	Chr. 1	Pos. 1	Chr. 2	Pos. 2	Ter. info	SV type	Gene in chr. 1	Gene in chr. 2
Brca1_10.5E	chr1	8255925	chr11	99640194	3 to 5	BND	-	-
Brca1_10.5E	chr1	12586222	chr17	75051908	5 to 5	BND	-	Ltbp1
Brca1_10.5E	chr1	15706237	chr3	150714255	5 to 5	BND	Kcnb2	-
Brca1_10.5E	chr1	23573188	chr17	83778269	3 to 3	BND	-	Mta3
Brca1_10.5E	chr1	28036330	chr6	31094319	5 to 3	BND	-	Lncpint
Brca1_10.5E	chr1	62145450	chr8	42496513	5 to 3	BND	Pard3b	-
Brca1_10.5E	chr1	137883632	chr16	39363009	3 to 5	BND	-	-
Brca1_10.5E	chr1	140168358	chr13	11327652	5 to 5	BND	Cfh	-
Brca1_10.5E	chr1	177190454	chr9	81047218	5 to 5	BND	Akt3	-
Brca1_10.5E	chr1	182183745	chr13	75135475	3 to 3	BND	-	-
Brca1_10.5E	chr2	26778018	chr4	113218052	3 to 3	BND	-	Skint6
Brca1_10.5E	chr2	43654145	chr7	39805689	5 to 5	BND	Kynu	-
Brca1_10.5E	chr2	92471535	chr8	16667093	3 to 3	BND	-	Csmd1
Brca1_10.5E	chr2	97545726	chr9	38339262	5 to 3	BND	Lrrc4c	-
Brca1_10.5E	chr2	103836764	chr13	11206924	3 to 3	BND	-	-
Brca1_10.5E	chr2	128735612	chr3	112101591	5 to 3	BND	Mertk	-
Brca1_10.5E	chr2	137441505	chr3	154326010	5 to 5	BND	-	Lhx8
Brca1_10.5E	chr2	148775909	chr9	79496635	3 to 3	BND	-	Gm10635
Brca1_10.5E	chr2	162450108	chr18	6124741	3 to 5	BND	Ptprt	Arhgap12
Brca1_10.5E	chr2	180344849	chr9	32335608	5 to 3	BND	-	Kcnj5
Brca1_10.5E	chr3	6750714	chr6	127345869	3 to 3	BND	-	-
Brca1_10.5E	chr3	14620727	chr13	12516277	3 to 3	BND	-	Edaradd
Brca1_10.5E	chr3	32611244	chr14	101747249	3 to 3	BND	Gnb4	Lmo7
Brca1_10.5E	chr3	69715292	chr13	10916191	5 to 3	BND	-	-
Brca1_10.5E	chr3	71910251	chr13	11564888	3 to 3	BND	-	Ryr2
Brca1_10.5E	chr3	91519034	chr9	11266307	5 to 3	BND	-	-
Brca1_10.5E	chr3	100545726	chr8	38035939	3 to 3	BND	-	Sgcz
Brca1_10.5E	chr3	124029490	chr4	17206159	5 to 3	BND	-	-
Brca1_10.5E	chr3	126922512	chr9	41441033	3 to 3	BND	Ank2	3110039I08Rik
Brca1_10.5E	chr3	127942338	chr11	97009550	3 to 3	BND	9830132P13Rik	-
Brca1_10.5E	chr3	134516177	chr7	113125802	3 to 5	BND	4930543E12Rik	-
Brca1_10.5E	chr3	142573331	chr4	64279496	3 to 5	BND	-	-
Brca1_10.5E	chr4	18368567	chr11	12634679	3 to 3	BND	-	-
Brca1_10.5E	chr4	18430228	chr8	60870656	3 to 3	BND	-	-
Brca1_10.5E	chr4	19579458	chr12	17908312	3 to 5	BND	Rmdn1	-
Brca1_10.5E	chr4	80832055	chr7	71084184	5 to 5	BND	-	-
Brca1_10.5E	chr5	51165709	chr8	31410604	5 to 5	BND	-	-
Brca1_10.5E	chr5	57955779	chr13	11614599	3 to 3	BND	Pcdh7	Ryr2
Brca1_10.5E	chr5	71065800	chr9	46694532	3 to 3	BND	Gabra2	-
Brca1_10.5E	chr5	88672194	chr6	110329245	3 to 3	BND	Grsf1	-
Brca1_10.5E	chr5	145000418	chr13	12248938	5 to 5	BND	Kpna7	Mtr
Brca1_10.5E	chr6	7455517	chr13	10547218	3 to 5	BND	-	-
Brca1_10.5E	chr6	65805219	chr8	51861900	3 to 3	BND	Prdm5	-
Brca1_10.5E	chr6	110329151	chr1	118940768	5 to 3	BND	-	Gli2
Brca1_10.5E	chr6	146926325	chr17	29240467	5 to 5	BND	Ppfibp1	-
Brca1_10.5E	chr7	113281932	chr11	102829800	5 to 3	BND	Arntl	-
Brca1_10.5E	chr7	113281932	chr11	102830043	5 to 3	BND	Arntl	-
Brca1_10.5E	chr7	113282117	chr11	102829840	3 to 5	BND	Arntl	-
Brca1_10.5E	chr7	113703673	chr8	77064527	5 to 3	BND	Nr3c2	-
Brca1_10.5E	chr8	56220317	chr11	111509964	3 to 3	BND	-	-
Brca1_10.5E	chr8	93541083	chr13	10877241	5 to 5	BND	-	-
Brca1_10.5E	chr8	98974580	chr17	29259083	5 to 3	BND	-	Ppil1
Brca1_10.5E	chr9	74295210	chr12	24813914	3 to 5	BND	-	-
Brca1_10.5E	chr10	9027590	chr13	51258032	5 to 3	BND	-	-
Brca1_10.5E	chr10	57447642	chr15	38667217	5 to 3	BND	-	Atp6v1c1
Brca1_10.5E	chr10	66978992	chr13	10546925	3 to 3	BND	-	-
Brca1_10.5E	chr10	93342450	chr13	12260842	3 to 3	BND	Gm17745	-
Brca1_10.5E	chr11	98238720	chr13	94238032	5 to 5	BND	Cdk12	Scamp1
Brca1_10.5E	chr11	101642619	chr18	7801240	5 to 5	BND	-	-
Brca1_10.5E	chr11	101642642	chr18	7801241	5 to 5	BND	-	-
Brca1_10.5E	chr11	104310656	chr12	69965925	5 to 3	BND	Mapt	Atl1,Sav1,Gm3086
Brca1_10.5E	chr11	104310671	chr12	69965012	3 to 5	BND	Mapt	Atl1,Sav1,Gm3086
Brca1_10.5E	chr11	107346802	chr13	10855448	5 to 5	BND	Pitpnc1	-
Brca1_10.5E	chr11	109791276	chr14	81254475	3 to 5	BND	1700012B07Rik	-
Brca1_10.5E	chr11	111530082	chr18	41660824	3 to 5	BND	-	-
Brca1_10.5E	chr12	12345370	chr13	10587580	3 to 3	BND	Fam49a	-
Brca1_10.5E	chr12	30534961	chr17	28999437	3 to 3	BND	-	Stk38
Brca1_10.5E	chr12	48573999	chr19	28159137	3 to 3	BND	-	-
Brca1_10.5E	chr12	55502078	chr13	11102174	5 to 3	BND	-	-
Brca1_10.5E	chr12	70616856	chr16	55952741	5 to 3	BND	-	-
Brca1_10.5E	chr12	79782024	chr14	47491114	3 to 5	BND	Rad51b	Fbxo34
Brca1_10.5E	chr12	83036360	chr13	63206924	3 to 3	BND	Rgs6	Aopep
Brca1_10.5E	chr12	90937239	chr13	11476832	3 to 5	BND	-	-
Brca1_10.5E	chr12	92210850	chr13	11529219	3 to 3	BND	-	-
Brca1_10.5E	chr12	92210863	chr13	11529219	3 to 3	BND	-	-
Brca1_10.5E	chr13	11017230	chr15	88951860	5 to 3	BND	-	Ttll8
Brca1_10.5E	chr13	11458957	chr15	3823037	5 to 3	BND	-	-
Brca1_10.5E	chr13	12259820	chr15	100619368	5 to 5	BND	Dazap2	-
Brca1_10.5E	chr13	56041615	chr15	89407085	5 to 5	BND	Syce3	-
Brca1_10.5E	chr13	66237864	chr16	47538413	3 to 3	BND	-	-
Brca1_10.5E	chr14	95948935	chrX	117166373	3 to 3	BND	-	-
Brca1_10.5E	chr14	118755760	chrX	4668960	3 to 3	BND	-	-
Brca1_10.5E	chr16	78173910	chrX	107438468	5 to 5	BND	-	-
Brca1_16.5E	chr1	10134805	chr4	147610170	5 to 3	BND	Cspp1	-
Brca1_16.5E	chr1	15706237	chr3	150714251	5 to 5	BND	Kcnb2	-
Brca1_16.5E	chr1	16888369	chr4	150511034	5 to 5	BND	-	Rere
Brca1_16.5E	chr1	16888527	chr4	150511049	3 to 3	BND	-	Rere
Brca1_16.5E	chr1	17238772	chrX	74501010	5 to 3	BND	-	-
Brca1_16.5E	chr1	21220847	chr2	52067244	3 to 3	BND	Tmem14a	-
Brca1_16.5E	chr1	23088099	chr4	62733688	3 to 3	BND	-	-
Brca1_16.5E	chr1	27414185	chr9	99333548	3 to 3	BND	-	Esyt3
Brca1_16.5E	chr1	64691401	chr7	104502040	3 to 3	BND	Ccnyl1	Trim30d
Brca1_16.5E	chr1	65808945	chr13	11441338	5 to 5	BND	-	-
Brca1_16.5E	chr1	70208710	chr2	51548997	5 to 3	BND	Spag16	-
Brca1_16.5E	chr1	79210060	chr6	122328167	5 to 5	BND	Gm29536	Phc1
Brca1_16.5E	chr1	83578287	chr8	36530383	5 to 3	BND	-	-
Brca1_16.5E	chr1	98539766	chr2	45927040	5 to 3	BND	-	-
Brca1_16.5E	chr1	129674237	chr10	107985513	5 to 3	BND	Thsd7b	-
Brca1_16.5E	chr1	130042216	chr10	71022803	5 to 3	BND	Thsd7b	Bicc1
Brca1_16.5E	chr1	137709988	chr2	57789433	5 to 5	BND	-	-
Brca1_16.5E	chr1	161288289	chr9	75398715	5 to 3	BND	-	Mapk6
Brca1_16.5E	chr1	173732677	chr2	47144277	3 to 3	BND	Ifi207	-
Brca1_16.5E	chr2	39473568	chr18	37603496	5 to 5	BND	-	Gm37013,Gm38667,Gm38666
Brca1_16.5E	chr2	39716434	chr7	114245315	5 to 5	BND	-	Copb1
Brca1_16.5E	chr2	40053673	chr4	91661763	3 to 3	BND	-	-
Brca1_16.5E	chr2	40502266	chr18	88619625	5 to 5	BND	-	-
Brca1_16.5E	chr2	40502276	chr16	58413042	3 to 5	BND	-	Dcbld2
Brca1_16.5E	chr2	41350613	chr19	12257992	3 to 3	BND	Lrp1b	-
Brca1_16.5E	chr2	41439167	chr18	28771012	3 to 3	BND	Lrp1b	-
Brca1_16.5E	chr2	41439173	chr18	28770548	5 to 5	BND	Lrp1b	-
Brca1_16.5E	chr2	45589956	chr11	57044054	5 to 3	BND	-	Gria1
Brca1_16.5E	chr2	45589969	chr11	48810156	3 to 3	BND	-	Trim41
Brca1_16.5E	chr2	46104575	chr7	120442512	3 to 5	BND	-	Abca16
Brca1_16.5E	chr2	46574256	chr3	16525122	3 to 5	BND	-	-
Brca1_16.5E	chr2	51364375	chrX	161674418	3 to 3	BND	-	-
Brca1_16.5E	chr2	51457463	chr4	49626735	3 to 3	BND	-	-
Brca1_16.5E	chr2	51548987	chr4	64081972	5 to 5	BND	-	-
Brca1_16.5E	chr2	51728090	chr11	49194559	5 to 5	BND	Gm13490	-
Brca1_16.5E	chr2	53235449	chr11	41247327	5 to 3	BND	-	-
Brca1_16.5E	chr2	53235740	chr11	41247114	3 to 5	BND	-	-
Brca1_16.5E	chr2	53511520	chr3	127112392	5 to 3	BND	-	Ank2
Brca1_16.5E	chr2	53511797	chr3	127112154	3 to 5	BND	-	Ank2
Brca1_16.5E	chr2	53812236	chr19	14938112	3 to 3	BND	-	-
Brca1_16.5E	chr2	54765992	chr12	62678811	5 to 5	BND	Galnt13	-
Brca1_16.5E	chr2	54937770	chr17	76307527	3 to 5	BND	Galnt13	-
Brca1_16.5E	chr2	55654194	chrX	100442817	3 to 3	BND	-	-
Brca1_16.5E	chr2	55654264	chrX	100442700	5 to 5	BND	-	Awat2
Brca1_16.5E	chr2	57789433	chrX	63700252	5 to 5	BND	-	-
Brca1_16.5E	chr2	65496723	chr13	11802817	3 to 5	BND	Scn3a	Ryr2
Brca1_16.5E	chr2	97545722	chr9	38339262	5 to 3	BND	Lrrc4c	-
Brca1_16.5E	chr2	97545736	chr9	38339262	5 to 3	BND	Lrrc4c	-
Brca1_16.5E	chr2	102794495	chr8	97628391	5 to 5	BND	-	-
Brca1_16.5E	chr2	103836764	chr13	11206924	3 to 3	BND	-	-
Brca1_16.5E	chr2	103924802	chr4	143293183	3 to 5	BND	-	Pdpn
Brca1_16.5E	chr2	107234463	chr4	145490726	5 to 3	BND	-	-
Brca1_16.5E	chr2	115844697	chr4	147521906	3 to 5	BND	-	-
Brca1_16.5E	chr2	121811927	chr4	143255333	3 to 3	BND	-	-
Brca1_16.5E	chr2	136870732	chr4	145561910	5 to 3	BND	-	-
Brca1_16.5E	chr2	140452976	chr4	143191055	5 to 3	BND	Macrod2	Prdm2
Brca1_16.5E	chr2	152616552	chr17	47744100	3 to 3	BND	-	Tfeb
Brca1_16.5E	chr2	162450108	chr18	6124725	3 to 5	BND	Ptprt	Arhgap12
Brca1_16.5E	chr2	181535277	chr4	148628411	5 to 3	BND	Dnajc5	-
Brca1_16.5E	chr3	9241534	chr13	10620937	5 to 5	BND	-	-
Brca1_16.5E	chr3	9241597	chr13	10620953	3 to 3	BND	-	-
Brca1_16.5E	chr3	14620673	chr13	12516278	3 to 3	BND	-	Edaradd
Brca1_16.5E	chr3	14660394	chr14	114845328	5 to 3	BND	Car13	4930524C18Rik
Brca1_16.5E	chr3	28838628	chr14	115820993	5 to 3	BND	-	Gpc5
Brca1_16.5E	chr3	29069610	chr10	43489487	3 to 5	BND	-	Bend3
Brca1_16.5E	chr3	43999183	chr17	44340757	5 to 5	BND	-	-
Brca1_16.5E	chr3	67068784	chr4	147456106	5 to 3	BND	Rsrc1	-
Brca1_16.5E	chr3	71910226	chr13	11564881	5 to 5	BND	-	Ryr2
Brca1_16.5E	chr3	71910251	chr13	11564888	3 to 3	BND	-	Ryr2
Brca1_16.5E	chr3	78915388	chr4	149531574	3 to 5	BND	-	Ctnnbip1
Brca1_16.5E	chr3	85401461	chr6	127222677	3 to 3	BND	Arfip1	-
Brca1_16.5E	chr3	96077562	chr4	147582589	5 to 5	BND	-	Zfp985
Brca1_16.5E	chr3	103239454	chr4	144267708	3 to 3	BND	-	-
Brca1_16.5E	chr3	105809883	chr14	118086019	5 to 5	BND	-	-
Brca1_16.5E	chr3	120153634	chr13	11516429	5 to 3	BND	-	-
Brca1_16.5E	chr3	139923572	chr4	139827276	5 to 5	BND	-	Pax7
Brca1_16.5E	chr3	139923572	chr4	139827302	5 to 5	BND	-	Pax7
Brca1_16.5E	chr3	145628996	chr11	18131377	3 to 5	BND	-	-
Brca1_16.5E	chr3	151113059	chr10	31502765	5 to 5	BND	-	Rnf217
Brca1_16.5E	chr4	18657097	chr7	50277649	5 to 5	BND	Nell1	-
Brca1_16.5E	chr4	106661548	chr6	32570464	3 to 3	BND	-	Plxna4
Brca1_16.5E	chr4	139320944	chr5	123063607	3 to 5	BND	-	-
Brca1_16.5E	chr4	139320944	chr6	122799933	3 to 5	BND	-	Slc2a3
Brca1_16.5E	chr4	139320949	chr5	123063607	3 to 5	BND	-	-
Brca1_16.5E	chr4	139320967	chr5	123063782	5 to 3	BND	-	-
Brca1_16.5E	chr4	139325259	chr6	132740486	3 to 3	BND	-	-
Brca1_16.5E	chr4	139331977	chr14	70338900	5 to 3	BND	-	Slc39a14
Brca1_16.5E	chr4	139344559	chr17	47599446	5 to 5	BND	-	Bysl,Ccnd3
Brca1_16.5E	chr4	139344625	chr17	47599425	5 to 5	BND	-	Bysl,Ccnd3
Brca1_16.5E	chr4	139847273	chr15	63116673	5 to 3	BND	-	-
Brca1_16.5E	chr4	140389469	chr13	104137275	3 to 3	BND	-	Sgtb
Brca1_16.5E	chr4	140566165	chr5	132175138	3 to 5	BND	Arhgef10l	Auts2
Brca1_16.5E	chr4	140779389	chr11	52417501	5 to 5	BND	-	-
Brca1_16.5E	chr4	140923487	chrX	17613512	5 to 5	BND	Padi2	-
Brca1_16.5E	chr4	140980174	chr10	77526338	5 to 5	BND	-	-
Brca1_16.5E	chr4	140980196	chr10	77526517	3 to 3	BND	-	-
Brca1_16.5E	chr4	141064100	chr17	80450680	5 to 3	BND	-	Sos1
Brca1_16.5E	chr4	141109568	chr12	54942935	5 to 5	BND	Spata21	Baz1a
Brca1_16.5E	chr4	141109577	chr12	54943121	3 to 3	BND	Spata21	Baz1a
Brca1_16.5E	chr4	141109577	chr12	54943128	3 to 3	BND	Spata21	Baz1a
Brca1_16.5E	chr4	141221884	chr11	70364116	5 to 3	BND	Cplane2	-
Brca1_16.5E	chr4	141226280	chr19	46098067	5 to 5	BND	Cplane2	-
Brca1_16.5E	chr4	141226286	chr19	46098143	3 to 3	BND	Cplane2	-
Brca1_16.5E	chr4	141355593	chr18	56646740	5 to 3	BND	-	-
Brca1_16.5E	chr4	142503163	chr17	9426672	5 to 3	BND	-	-
Brca1_16.5E	chr4	143343662	chr17	74551734	3 to 5	BND	-	Birc6
Brca1_16.5E	chr4	143827505	chr5	30049838	3 to 5	BND	-	-
Brca1_16.5E	chr4	144460500	chr5	66196185	5 to 3	BND	Aadacl3	-
Brca1_16.5E	chr4	144546018	chr19	8897227	5 to 5	BND	-	-
Brca1_16.5E	chr4	145090883	chr10	29330029	3 to 3	BND	Vps13d	Echdc1
Brca1_16.5E	chr4	145250775	chr5	108587829	3 to 5	BND	-	Gak
Brca1_16.5E	chr4	145430197	chr7	28489658	3 to 5	BND	Samd4b	-
Brca1_16.5E	chr4	145439541	chr7	28489662	3 to 5	BND	Samd4b	-
Brca1_16.5E	chr4	145496005	chr19	16440530	5 to 5	BND	-	-
Brca1_16.5E	chr4	145543097	chr19	9753938	5 to 5	BND	-	-
Brca1_16.5E	chr4	145557446	chr10	58735190	5 to 5	BND	-	-
Brca1_16.5E	chr4	146484330	chr8	35899774	5 to 3	BND	-	-
Brca1_16.5E	chr4	146915542	chr13	10862281	3 to 3	BND	-	-
Brca1_16.5E	chr4	146915598	chr13	10862111	5 to 5	BND	-	-
Brca1_16.5E	chr4	146926941	chr14	70391124	5 to 3	BND	-	Piwil2
Brca1_16.5E	chr4	146928072	chr7	140825234	3 to 5	BND	-	Bet1l
Brca1_16.5E	chr4	146941958	chr8	80739678	3 to 3	BND	-	-
Brca1_16.5E	chr4	147407638	chr6	67692378	5 to 5	BND	-	-
Brca1_16.5E	chr4	147416104	chr5	104457002	5 to 5	BND	-	-
Brca1_16.5E	chr4	147781583	chr17	11001827	5 to 5	BND	Zfp984	Prkn
Brca1_16.5E	chr4	147889404	chrX	56151318	3 to 3	BND	Mfn2	3830403N18Rik
Brca1_16.5E	chr4	147965421	chr7	25456103	5 to 3	BND	-	4732471J01Rik
Brca1_16.5E	chr4	148095360	chr9	116041098	5 to 3	BND	-	Gadl1
Brca1_16.5E	chr4	150374590	chr14	45420929	5 to 5	BND	Rere	Styx
Brca1_16.5E	chr4	150374590	chrX	37183287	5 to 5	BND	Rere	-
Brca1_16.5E	chr4	150466050	chr10	89787286	5 to 3	BND	Rere	Uhrf1bp1l
Brca1_16.5E	chr4	150466188	chr10	89782629	3 to 5	BND	Rere	Uhrf1bp1l
Brca1_16.5E	chr4	150466317	chr10	89789384	5 to 3	BND	Rere	Uhrf1bp1l
Brca1_16.5E	chr4	150466553	chr10	89787103	3 to 5	BND	Rere	Uhrf1bp1l
Brca1_16.5E	chr5	21728454	chr9	38363383	5 to 5	BND	-	-
Brca1_16.5E	chr5	57955779	chr13	11614599	3 to 3	BND	Pcdh7	Ryr2
Brca1_16.5E	chr5	135360269	chr11	85002794	5 to 5	BND	Trim50	Usp32
Brca1_16.5E	chr5	135975180	chr17	83695819	3 to 5	BND	-	-
Brca1_16.5E	chr6	9137093	chr18	37603569	5 to 3	BND	Nxph1	Gm37013,Gm38667,Gm38666
Brca1_16.5E	chr6	65010463	chr9	40719639	5 to 5	BND	-	Clmp
Brca1_16.5E	chr6	86519696	chr9	75307049	3 to 3	BND	-	Gnb5
Brca1_16.5E	chr6	129853596	chrX	25752843	3 to 3	BND	Klra17	-
Brca1_16.5E	chr6	129853844	chrX	25752595	5 to 5	BND	Klra17	-
Brca1_16.5E	chr7	36154210	chr12	93908664	3 to 5	BND	-	-
Brca1_16.5E	chr7	41357951	chr13	11102176	3 to 5	BND	-	-
Brca1_16.5E	chr7	89705142	chr13	13139769	3 to 3	BND	Me3	-
Brca1_16.5E	chr7	102199058	chr17	10591150	3 to 3	BND	Nup98	Pacrg
Brca1_16.5E	chr7	113281932	chr11	102829800	5 to 3	BND	Arntl	-
Brca1_16.5E	chr7	113281932	chr11	102830020	5 to 3	BND	Arntl	-
Brca1_16.5E	chr7	113282077	chr11	102829561	3 to 5	BND	Arntl	-
Brca1_16.5E	chr7	113282118	chr11	102829690	3 to 5	BND	Arntl	-
Brca1_16.5E	chr7	114245373	chr15	46652333	3 to 3	BND	Copb1	-
Brca1_16.5E	chr8	9515072	chr17	24253149	3 to 5	BND	Fam155a	-
Brca1_16.5E	chr8	15349104	chr13	55157687	3 to 3	BND	Fgfr4	-
Brca1_16.5E	chr8	56220211	chr11	111510203	5 to 5	BND	-	-
Brca1_16.5E	chr8	56220314	chr11	111509998	3 to 3	BND	-	-
Brca1_16.5E	chr8	56220317	chr11	111510012	3 to 3	BND	-	-
Brca1_16.5E	chr8	80101889	chr13	80370751	3 to 3	BND	-	-
Brca1_16.5E	chr9	13085842	chr13	11292159	3 to 5	BND	-	-
Brca1_16.5E	chr9	70628040	chr13	11886659	5 to 5	BND	Mindy2	Ryr2
Brca1_16.5E	chr9	70628237	chr13	11886671	3 to 3	BND	Mindy2	Ryr2
Brca1_16.5E	chr9	82946656	chr13	33809803	3 to 5	BND	Phip	-
Brca1_16.5E	chr9	96386594	chr15	79179840	5 to 5	BND	-	Gm10863
Brca1_16.5E	chr9	98880755	chr11	20428468	5 to 3	BND	-	-
Brca1_16.5E	chr9	116721340	chr12	26719349	3 to 5	BND	Rbms3	-
Brca1_16.5E	chr10	40452600	chr16	48916752	5 to 5	BND	Cdk19	-
Brca1_16.5E	chr10	43268966	chr13	11254197	3 to 3	BND	Pdss2	-
Brca1_16.5E	chr10	70146875	chr17	42856475	5 to 3	BND	Ccdc6	Cd2ap
Brca1_16.5E	chr10	70647618	chr19	60400108	5 to 3	BND	D630013N20Rik,Phyhipl	-
Brca1_16.5E	chr10	89782629	chr4	150466188	5 to 3	BND	Uhrf1bp1l	Rere
Brca1_16.5E	chr10	89789384	chr4	150466317	3 to 5	BND	Uhrf1bp1l	Rere
Brca1_16.5E	chr10	93342450	chr13	12260842	3 to 3	BND	Gm17745	-
Brca1_16.5E	chr11	7724747	chrX	75184767	3 to 3	BND	-	F8
Brca1_16.5E	chr11	20428435	chr9	98880775	5 to 3	BND	-	-
Brca1_16.5E	chr11	20428468	chr9	98880755	3 to 5	BND	-	-
Brca1_16.5E	chr11	43218245	chr13	12261122	3 to 5	BND	Atp10b	-
Brca1_16.5E	chr11	101606383	chr19	45990506	5 to 5	BND	-	-
Brca1_16.5E	chr11	101642605	chr18	7801424	3 to 3	BND	-	-
Brca1_16.5E	chr11	101642619	chr18	7801241	5 to 5	BND	-	-
Brca1_16.5E	chr11	102183940	chr19	9967972	5 to 5	BND	Lsm12	-
Brca1_16.5E	chr11	102829840	chr7	113282117	5 to 3	BND	-	Arntl
Brca1_16.5E	chr11	104310656	chr12	69965925	5 to 3	BND	Mapt	Atl1,Sav1,Gm3086
Brca1_16.5E	chr11	104310671	chr12	69965012	3 to 5	BND	Mapt	Atl1,Sav1,Gm3086
Brca1_16.5E	chr11	107346908	chr13	10855472	3 to 3	BND	Pitpnc1	-
Brca1_16.5E	chr12	40134892	chr17	65874328	5 to 5	BND	-	Ralbp1
Brca1_16.5E	chr12	53359637	chr14	87452853	3 to 3	BND	Npas3	Tdrd3
Brca1_16.5E	chr12	55502078	chr13	11102174	5 to 3	BND	-	-
Brca1_16.5E	chr12	90937105	chr13	11476767	5 to 3	BND	-	-
Brca1_16.5E	chr12	90937240	chr13	11476926	3 to 5	BND	-	-
Brca1_16.5E	chr12	92210851	chr13	11529219	3 to 3	BND	-	-
Brca1_16.5E	chr12	119472622	chr13	10874017	5 to 3	BND	-	-
Brca1_16.5E	chr13	11206916	chr2	103836741	5 to 5	BND	-	-
Brca1_16.5E	chr13	11458957	chr15	3823037	5 to 3	BND	-	-
Brca1_16.5E	chr13	11564888	chr14	58684697	3 to 3	BND	Ryr2	-
Brca1_16.5E	chr13	11564888	chr3	71910251	3 to 3	BND	Ryr2	-
Brca1_16.5E	chr13	12259844	chr15	100619368	5 to 5	BND	Dazap2	-
Brca1_16.5E	chr14	30216418	chr9	118567178	3 to 5	BND	Cacna1d	Golga4
Brca1_16.5E	chr14	45421099	chr4	150374603	3 to 3	BND	Styx	Rere
Brca1_16.5E	chr14	111005165	chr19	22863445	5 to 3	BND	-	-
Brca1_16.5E	chr15	24454954	chr17	76729942	5 to 3	BND	-	-
Brca1_16.5E	chr15	58496882	chrX	165221393	5 to 5	BND	-	Glra2
Brca1_16.5E	chr17	64598441	chrX	91548792	3 to 5	BND	-	-
Brca1_16.5E	chr18	69365337	chr11	104310670	5 to 3	BND	Tcf4	Mapt
Brca1_16.5E	chr19	16440674	chr4	145495968	3 to 3	BND	-	-
Brca1_16.5E	chr19	46098067	chr4	141226280	5 to 5	BND	-	Cplane2
Brca1_16.5E	chr19	46098143	chr4	141226286	3 to 3	BND	-	Cplane2
Brca1_1M	chr1	16888397	chr4	150511034	5 to 5	BND	-	Rere
Brca1_1M	chr1	16888527	chr4	150511049	3 to 3	BND	-	Rere
Brca1_1M	chr1	21220847	chr2	52067220	3 to 3	BND	Tmem14a	-
Brca1_1M	chr1	28458635	chr5	4416120	5 to 5	BND	-	-
Brca1_1M	chr1	44399070	chr3	132073120	3 to 3	BND	-	-
Brca1_1M	chr1	56505547	chr5	6219979	3 to 3	BND	-	-
Brca1_1M	chr1	64691399	chr7	104502040	3 to 3	BND	Ccnyl1	Trim30d
Brca1_1M	chr1	74983206	chr5	7814700	3 to 5	BND	Nhej1	-
Brca1_1M	chr1	74984412	chr5	7814705	5 to 3	BND	Nhej1	-
Brca1_1M	chr1	110336607	chr9	16627339	5 to 5	BND	-	-
Brca1_1M	chr1	123207083	chr14	19275693	3 to 5	BND	-	-
Brca1_1M	chr1	142590150	chr17	33964023	3 to 5	BND	-	Vps52
Brca1_1M	chr1	153540769	chr5	137199648	3 to 3	BND	Npl	-
Brca1_1M	chr1	158377395	chr4	139325019	3 to 3	BND	Astn1	-
Brca1_1M	chr1	170524907	chr13	12470395	5 to 5	BND	Nos1ap	-
Brca1_1M	chr1	176247308	chr3	31520910	5 to 3	BND	Pld5	-
Brca1_1M	chr1	183081480	chr11	97774002	3 to 3	BND	-	1700001P01Rik
Brca1_1M	chr1	190016651	chr4	103697020	5 to 5	BND	-	-
Brca1_1M	chr2	8931319	chr5	7058436	3 to 3	BND	-	Zfp804b
Brca1_1M	chr2	19025653	chr6	22955760	5 to 3	BND	-	Ptprz1
Brca1_1M	chr2	22969114	chr13	67088574	5 to 3	BND	Abi1	Zfp708
Brca1_1M	chr2	50764114	chr1	130312177	5 to 5	BND	-	-
Brca1_1M	chr2	51425139	chr7	128012867	3 to 5	BND	1700057H21Rik	-
Brca1_1M	chr2	51457463	chr4	49626735	3 to 3	BND	-	-
Brca1_1M	chr2	51548987	chr4	64081972	5 to 5	BND	-	-
Brca1_1M	chr2	51728090	chr11	49194537	5 to 5	BND	Gm13490	-
Brca1_1M	chr2	51773322	chr5	51434360	3 to 3	BND	-	-
Brca1_1M	chr2	53755929	chr5	5611783	5 to 5	BND	-	Cfap69
Brca1_1M	chr2	61853012	chr13	69162785	3 to 5	BND	-	-
Brca1_1M	chr2	86864409	chr4	88083281	5 to 5	BND	-	-
Brca1_1M	chr2	103924802	chr4	143293183	3 to 5	BND	-	Pdpn
Brca1_1M	chr2	107234463	chr4	145490726	5 to 3	BND	-	-
Brca1_1M	chr2	136818884	chr6	49955523	5 to 3	BND	-	-
Brca1_1M	chr2	136870732	chr4	145561910	5 to 3	BND	-	-
Brca1_1M	chr2	140452976	chr4	143191055	5 to 3	BND	Macrod2	Prdm2
Brca1_1M	chr2	156900605	chr3	51895895	5 to 3	BND	Maml3	-
Brca1_1M	chr2	179240809	chr7	119173270	3 to 3	BND	Gpr139	-
Brca1_1M	chr3	14620678	chr13	12516278	3 to 3	BND	-	Edaradd
Brca1_1M	chr3	19934527	chr4	146536593	3 to 5	BND	Zfp981,1700095A21Rik	-
Brca1_1M	chr3	36974499	chr5	6799838	5 to 5	BND	4932438A13Rik	Zfp804b
Brca1_1M	chr3	47315506	chr17	75113689	3 to 3	BND	-	Ltbp1
Brca1_1M	chr3	58547122	chr11	106047405	5 to 5	BND	Eif2a	Dcaf7
Brca1_1M	chr3	71910251	chr13	11564888	3 to 3	BND	-	Ryr2
Brca1_1M	chr3	78915465	chr4	149531515	3 to 5	BND	-	Ctnnbip1
Brca1_1M	chr3	82780589	chr4	7820290	5 to 3	BND	-	-
Brca1_1M	chr3	94546929	chr4	117311902	5 to 3	BND	Snx27	Rnf220
Brca1_1M	chr3	96077562	chr4	147582589	5 to 5	BND	-	Zfp985
Brca1_1M	chr3	97785495	chr13	69299541	3 to 5	BND	Pde4dip	-
Brca1_1M	chr3	103239454	chr4	144267708	3 to 3	BND	-	-
Brca1_1M	chr3	127942338	chr11	97009550	3 to 3	BND	9830132P13Rik	-
Brca1_1M	chr3	139923572	chr4	139827278	5 to 5	BND	-	Pax7
Brca1_1M	chr3	150336849	chr5	7422766	5 to 3	BND	-	-
Brca1_1M	chr4	23008452	chr5	5887813	3 to 5	BND	-	-
Brca1_1M	chr4	44293850	chr13	67629245	5 to 5	BND	-	Zfp729a,Zfp729b
Brca1_1M	chr4	79329402	chr8	39954480	5 to 5	BND	-	-
Brca1_1M	chr4	80883065	chr7	145223196	3 to 3	BND	-	Tpcn2
Brca1_1M	chr4	89740554	chr13	11701470	5 to 5	BND	-	Ryr2
Brca1_1M	chr4	90430948	chr13	67807039	5 to 3	BND	-	4930525G20Rik
Brca1_1M	chr4	99220884	chr8	4415712	5 to 3	BND	Atg4c	-
Brca1_1M	chr4	126984533	chr7	28727299	3 to 5	BND	-	Fbxo17
Brca1_1M	chr4	132005343	chr5	5783798	3 to 3	BND	Epb41	-
Brca1_1M	chr4	132242545	chr13	69781042	5 to 3	BND	Gmeb1	-
Brca1_1M	chr4	134726408	chr15	63443797	5 to 5	BND	-	Gm20740
Brca1_1M	chr4	137614961	chr19	42102742	5 to 3	BND	Usp48	-
Brca1_1M	chr4	139320925	chr5	123063607	3 to 5	BND	-	-
Brca1_1M	chr4	139320944	chr5	123063607	3 to 5	BND	-	-
Brca1_1M	chr4	139320967	chr5	123063779	5 to 3	BND	-	-
Brca1_1M	chr4	139331977	chr14	70338900	5 to 3	BND	-	Slc39a14
Brca1_1M	chr4	139344606	chr17	47599433	5 to 5	BND	-	Bysl,Ccnd3
Brca1_1M	chr4	140566165	chr5	132175138	3 to 5	BND	Arhgef10l	Auts2
Brca1_1M	chr4	140691364	chrX	76528558	3 to 3	BND	-	-
Brca1_1M	chr4	140779389	chr11	52417501	5 to 5	BND	-	-
Brca1_1M	chr4	140980196	chr10	77526517	3 to 3	BND	-	-
Brca1_1M	chr4	141109563	chr12	54942950	5 to 5	BND	Spata21	Baz1a
Brca1_1M	chr4	141109568	chr12	54942935	5 to 5	BND	Spata21	Baz1a
Brca1_1M	chr4	141109576	chr12	54943127	3 to 3	BND	Spata21	Baz1a
Brca1_1M	chr4	141109577	chr12	54943129	3 to 3	BND	Spata21	Baz1a
Brca1_1M	chr4	141226280	chr19	46098067	5 to 5	BND	Cplane2	-
Brca1_1M	chr4	141226286	chr19	46098143	3 to 3	BND	Cplane2	-
Brca1_1M	chr4	141446117	chr12	71544355	5 to 5	BND	Zbtb17	4930404H11Rik
Brca1_1M	chr4	142503163	chr17	9426672	5 to 3	BND	-	-
Brca1_1M	chr4	143303782	chr19	57525362	3 to 5	BND	-	-
Brca1_1M	chr4	143343662	chr17	74551734	3 to 5	BND	-	Birc6
Brca1_1M	chr4	144460500	chr5	66196185	5 to 3	BND	Aadacl3	-
Brca1_1M	chr4	144545992	chr19	8897222	5 to 5	BND	-	-
Brca1_1M	chr4	145490006	chr14	97608291	3 to 3	BND	-	-
Brca1_1M	chr4	145495968	chr19	16440674	3 to 3	BND	-	-
Brca1_1M	chr4	145495992	chr19	16440530	5 to 5	BND	-	-
Brca1_1M	chr4	145543097	chr19	9753938	5 to 5	BND	-	-
Brca1_1M	chr4	145545955	chr14	55760055	5 to 5	BND	-	-
Brca1_1M	chr4	145546105	chr13	22174075	3 to 3	BND	-	-
Brca1_1M	chr4	145555902	chr5	25725013	3 to 5	BND	-	-
Brca1_1M	chr4	145557446	chr10	58735191	5 to 5	BND	-	-
Brca1_1M	chr4	145557446	chr10	99597994	5 to 5	BND	-	-
Brca1_1M	chr4	145560883	chr11	64631717	5 to 5	BND	-	-
Brca1_1M	chr4	146054689	chr8	41890327	3 to 3	BND	-	2810404M03Rik
Brca1_1M	chr4	146496147	chr11	94307541	5 to 3	BND	-	Luc7l3
Brca1_1M	chr4	146915554	chr13	10862279	3 to 3	BND	-	-
Brca1_1M	chr4	146915563	chr13	10862111	5 to 5	BND	-	-
Brca1_1M	chr4	146928072	chr7	140825234	3 to 5	BND	-	Bet1l
Brca1_1M	chr4	147407450	chr8	111536882	5 to 3	BND	-	Znrf1
Brca1_1M	chr4	147416104	chr5	104457002	5 to 5	BND	-	-
Brca1_1M	chr4	147669779	chr8	107197650	5 to 5	BND	-	-
Brca1_1M	chr4	147781583	chr17	11001828	5 to 5	BND	Zfp984	Prkn
Brca1_1M	chr4	147853211	chr14	121290673	5 to 3	BND	-	Stk24
Brca1_1M	chr4	147889460	chrX	56151319	3 to 3	BND	Mfn2	3830403N18Rik
Brca1_1M	chr4	148095360	chr9	116041098	5 to 3	BND	-	Gadl1
Brca1_1M	chr4	148095374	chr9	116041089	5 to 3	BND	-	Gadl1
Brca1_1M	chr4	149663798	chr8	115204717	3 to 5	BND	Pik3cd	Wwox
Brca1_1M	chr4	150466045	chr10	89787286	5 to 3	BND	Rere	Uhrf1bp1l
Brca1_1M	chr4	150466188	chr10	89782629	3 to 5	BND	Rere	Uhrf1bp1l
Brca1_1M	chr4	150466317	chr10	89789384	5 to 3	BND	Rere	Uhrf1bp1l
Brca1_1M	chr4	150896457	chr11	97409930	3 to 5	BND	-	-
Brca1_1M	chr4	151176147	chr5	137318056	3 to 3	BND	Camta1	Slc12a9
Brca1_1M	chr4	151642243	chr18	45491812	3 to 3	BND	Camta1	Kcnn2
Brca1_1M	chr5	3351098	chr13	3369019	3 to 5	BND	Cdk6	-
Brca1_1M	chr5	3351259	chr13	3369200	5 to 3	BND	Cdk6	-
Brca1_1M	chr5	4330045	chr18	56080001	5 to 5	BND	-	-
Brca1_1M	chr5	4361234	chrX	39520309	5 to 5	BND	-	-
Brca1_1M	chr5	4416120	chr14	11324010	5 to 3	BND	-	-
Brca1_1M	chr5	5643790	chr10	61588534	5 to 5	BND	Cfap69	-
Brca1_1M	chr5	5769743	chr6	65324610	3 to 3	BND	-	-
Brca1_1M	chr5	5783799	chr7	42545472	3 to 3	BND	-	-
Brca1_1M	chr5	5880056	chr15	52216535	3 to 5	BND	-	-
Brca1_1M	chr5	5888662	chr18	5844885	5 to 5	BND	-	-
Brca1_1M	chr5	6027789	chr10	44807770	3 to 5	BND	-	-
Brca1_1M	chr5	6717437	chr10	24999133	5 to 5	BND	-	-
Brca1_1M	chr5	6717444	chr10	24999378	3 to 3	BND	-	-
Brca1_1M	chr5	7358070	chr11	121368327	5 to 5	BND	-	Rab40b
Brca1_1M	chr5	7358084	chr11	121368497	3 to 3	BND	-	Rab40b
Brca1_1M	chr5	8342821	chr7	116452449	5 to 3	BND	Adam22	-
Brca1_1M	chr5	20690421	chr13	69204466	5 to 3	BND	Magi2	-
Brca1_1M	chr5	57955688	chr13	11614599	3 to 3	BND	Pcdh7	Ryr2
Brca1_1M	chr5	109143962	chr4	146911701	5 to 3	BND	-	-
Brca1_1M	chr5	111248687	chr14	77104988	3 to 3	BND	Ttc28	Ccdc122
Brca1_1M	chr5	120936115	chr7	27082376	3 to 3	BND	-	-
Brca1_1M	chr5	121864603	chr17	71713042	5 to 5	BND	Cux2	Togaram2
Brca1_1M	chr5	144767462	chr13	55329787	5 to 3	BND	-	Mxd3
Brca1_1M	chr5	145000418	chr13	12248934	5 to 5	BND	Kpna7	Mtr
Brca1_1M	chr5	147855063	chrX	73443805	3 to 5	BND	-	Haus7
Brca1_1M	chr5	149881068	chr10	15511516	5 to 5	BND	-	-
Brca1_1M	chr6	54832827	chr17	32053808	5 to 3	BND	Znrf2	Rrp1b
Brca1_1M	chr6	54832980	chr17	32053436	3 to 5	BND	Znrf2	Rrp1b
Brca1_1M	chr6	56696983	chr14	86192984	5 to 5	BND	-	-
Brca1_1M	chr6	78516988	chr10	35426517	3 to 3	BND	-	-
Brca1_1M	chr6	94238014	chr13	58500088	5 to 5	BND	Magi1,4930511A08Rik	-
Brca1_1M	chr6	124942074	chr9	113300354	5 to 5	BND	-	-
Brca1_1M	chr6	129853877	chrX	25752596	5 to 5	BND	Klra17	-
Brca1_1M	chr7	7050182	chr17	57640958	5 to 3	BND	-	-
Brca1_1M	chr7	38341290	chrX	118178159	5 to 5	BND	-	-
Brca1_1M	chr7	41357951	chr13	11102176	3 to 5	BND	-	-
Brca1_1M	chr7	54733506	chr13	16208705	5 to 5	BND	-	-
Brca1_1M	chr7	70440642	chr16	96672678	3 to 5	BND	Dscam	-
Brca1_1M	chr7	89705142	chr13	13139769	3 to 3	BND	Me3	-
Brca1_1M	chr8	15349087	chr13	55157687	3 to 3	BND	Fgfr4	-
Brca1_1M	chr8	55619922	chr11	96867125	5 to 5	BND	-	-
Brca1_1M	chr8	56220211	chr11	111510203	5 to 5	BND	-	-
Brca1_1M	chr8	56220314	chr11	111510000	3 to 3	BND	-	-
Brca1_1M	chr8	56220314	chr11	111510011	3 to 3	BND	-	-
Brca1_1M	chr8	64127679	chr10	42549079	5 to 5	BND	Tll1	-
Brca1_1M	chr8	97628226	chr9	45844600	5 to 5	BND	-	Bace1
Brca1_1M	chr8	102489899	chr14	84557530	3 to 3	BND	-	-
Brca1_1M	chr9	11108830	chr13	67198889	5 to 5	BND	Zfp455	-
Brca1_1M	chr9	21512540	chr10	99758045	5 to 3	BND	-	Csl
Brca1_1M	chr9	39676990	chr13	64552860	5 to 3	BND	-	-
Brca1_1M	chr9	70628237	chr13	11886671	3 to 3	BND	Mindy2	Ryr2
Brca1_1M	chr9	78510020	chr13	62371477	3 to 3	BND	-	Gm3604
Brca1_1M	chr10	69140051	chr13	63149189	5 to 3	BND	-	Aopep
Brca1_1M	chr10	89782629	chr4	150466188	5 to 3	BND	Uhrf1bp1l	Rere
Brca1_1M	chr10	98653406	chr14	87250411	3 to 5	BND	-	-
Brca1_1M	chr10	111495323	chr1	135233225	5 to 3	BND	Nap1l1	-
Brca1_1M	chr10	128462095	chr4	145489843	5 to 5	BND	Smarcc2	-
Brca1_1M	chr10	129563831	chr4	145546107	5 to 3	BND	-	-
Brca1_1M	chr11	7525831	chr13	64427617	5 to 5	BND	-	-
Brca1_1M	chr11	30588922	chr13	64717265	3 to 5	BND	Acyp2	-
Brca1_1M	chr11	33059996	chr12	73773224	5 to 5	BND	-	Prkch
Brca1_1M	chr11	37722293	chr17	16523663	5 to 5	BND	-	-
Brca1_1M	chr11	73679218	chr18	36838871	3 to 5	BND	-	-
Brca1_1M	chr11	80254227	chr17	32193177	3 to 5	BND	Rhot1	-
Brca1_1M	chr11	88299291	chr13	64690410	5 to 3	BND	-	-
Brca1_1M	chr11	98238720	chr13	94238032	5 to 5	BND	Cdk12	Scamp1
Brca1_1M	chr11	98814826	chr17	37083762	5 to 3	BND	Casc3	-
Brca1_1M	chr11	101642618	chr18	7801241	5 to 5	BND	-	-
Brca1_1M	chr11	101642619	chr18	7801242	5 to 5	BND	-	-
Brca1_1M	chr11	101642634	chr18	7801426	3 to 3	BND	-	-
Brca1_1M	chr11	102892066	chr12	99292239	3 to 5	BND	Gfap	Foxn3
Brca1_1M	chr11	104310597	chr12	69965012	3 to 5	BND	Mapt	Atl1,Sav1,Gm3086
Brca1_1M	chr11	104310656	chr12	69965925	5 to 3	BND	Mapt	Atl1,Sav1,Gm3086
Brca1_1M	chr11	104310670	chr9	118083380	3 to 3	BND	Mapt	Cmc1
Brca1_1M	chr11	104310671	chr12	69965012	3 to 5	BND	Mapt	Atl1,Sav1,Gm3086
Brca1_1M	chr11	107346908	chr13	10855472	3 to 3	BND	Pitpnc1	-
Brca1_1M	chr12	24834555	chr13	67168364	5 to 5	BND	Mboat2	-
Brca1_1M	chr12	54942950	chr4	141109563	5 to 5	BND	Baz1a	Spata21
Brca1_1M	chr12	55502078	chr13	11102174	5 to 3	BND	-	-
Brca1_1M	chr13	11017230	chr15	88951860	5 to 3	BND	-	Ttll8
Brca1_1M	chr13	11458957	chr15	3823037	5 to 3	BND	-	-
Brca1_1M	chr13	11564881	chr3	71910226	5 to 5	BND	Ryr2	-
Brca1_1M	chr13	15809865	chr18	12476097	5 to 5	BND	A530046M15Rik	Lama3
Brca1_1M	chr13	31086596	chr16	34872790	5 to 5	BND	-	Mylk
Brca1_1M	chr13	65216300	chr17	48419634	3 to 3	BND	-	Apobec2
Brca1_1M	chr13	65225107	chr17	74517643	5 to 3	BND	-	-
Brca1_1M	chr13	66737678	chr17	35570251	3 to 5	BND	-	-
Brca1_1M	chr13	74846089	chr17	22120406	3 to 5	BND	-	-
Brca1_1M	chr13	78843501	chr17	79974545	5 to 5	BND	-	-
Brca1_1M	chr14	77105590	chr5	111248641	5 to 5	BND	Ccdc122	Ttc28
Brca1_1M	chr14	98457733	chr19	52954793	5 to 5	BND	-	Xpnpep1
Brca1_1M	chr15	78747979	chr17	42954666	3 to 5	BND	-	-
Brca1_1M	chr16	58614734	chr17	24761237	5 to 5	BND	Gm813	-
Brca1_1M	chr17	38338841	chr18	3008274	3 to 5	BND	-	-
Brca1_1M	chr17	43336743	chrX	38638590	5 to 3	BND	-	-
Brca1_1M	chr18	34514685	chr4	141037587	5 to 5	BND	-	Crocc
Brca1_1M	chr19	46098067	chr4	141226280	5 to 5	BND	-	Cplane2
Brca1_1M	chr19	46098143	chr4	141226286	3 to 3	BND	-	Cplane2
Brca1_4M	chr1	7381695	chr5	3244536	5 to 3	BND	-	-
Brca1_4M	chr1	13130215	chr4	111570367	3 to 5	BND	-	Agbl4
Brca1_4M	chr1	14534022	chr6	37605679	3 to 3	BND	-	-
Brca1_4M	chr1	16686221	chr2	128790040	5 to 5	BND	-	Mertk
Brca1_4M	chr1	16888529	chr4	150511050	3 to 3	BND	-	Rere
Brca1_4M	chr1	24797828	chr18	22377436	5 to 5	BND	-	Asxl3
Brca1_4M	chr1	27546874	chr3	95585411	5 to 3	BND	-	Hormad1
Brca1_4M	chr1	28144264	chr14	58296525	5 to 5	BND	-	-
Brca1_4M	chr1	28458635	chr5	4416120	5 to 5	BND	-	-
Brca1_4M	chr1	34773856	chr13	69555786	3 to 5	BND	Nsun2	-
Brca1_4M	chr1	56505554	chr5	6220052	3 to 3	BND	-	-
Brca1_4M	chr1	64691395	chr7	104502036	3 to 3	BND	Ccnyl1	Trim30d
Brca1_4M	chr1	74983205	chr5	7814700	3 to 5	BND	Nhej1	-
Brca1_4M	chr1	74984413	chr5	7814705	5 to 3	BND	Nhej1	-
Brca1_4M	chr1	76694571	chrX	67381994	5 to 3	BND	-	-
Brca1_4M	chr1	83283529	chr4	142720881	5 to 5	BND	Sphkap	-
Brca1_4M	chr1	88187754	chr10	16152987	3 to 5	BND	Ugt1a6a,Ugt1a7c,Ugt1a5,Ugt1a6b,Ugt1a2,Ugt1a9,Ugt1a10	-
Brca1_4M	chr1	94509240	chr8	25530043	5 to 3	BND	-	Fgfr1
Brca1_4M	chr1	95889213	chr17	85033793	3 to 3	BND	-	Slc3a1
Brca1_4M	chr1	102660902	chr15	38444844	5 to 5	BND	-	-
Brca1_4M	chr1	109464514	chr2	160164270	3 to 3	BND	-	-
Brca1_4M	chr1	114922174	chr19	51211962	5 to 3	BND	-	-
Brca1_4M	chr1	135233225	chr10	111495323	3 to 5	BND	Nap1l1	-
Brca1_4M	chr1	150982326	chr3	99093503	5 to 5	BND	Hmcn1	-
Brca1_4M	chr1	159536906	chr13	87798669	5 to 5	BND	Tnr	-
Brca1_4M	chr1	159908838	chr18	18260605	3 to 5	BND	Tnr	-
Brca1_4M	chr1	165244659	chr11	98225208	3 to 3	BND	-	Cdk12
Brca1_4M	chr1	170362424	chr7	145211472	3 to 5	BND	Nos1ap	Tpcn2
Brca1_4M	chr1	185974029	chr10	126051701	3 to 5	BND	-	-
Brca1_4M	chr1	189697767	chr10	18199826	3 to 3	BND	-	Ect2l
Brca1_4M	chr2	7941117	chr5	100957664	5 to 3	BND	-	-
Brca1_4M	chr2	8931098	chr9	8474431	5 to 3	BND	-	-
Brca1_4M	chr2	8931319	chr5	7058436	3 to 3	BND	-	Zfp804b
Brca1_4M	chr2	10064313	chr13	77670295	3 to 5	BND	Atp5c1	-
Brca1_4M	chr2	10068734	chr13	77670292	3 to 5	BND	Atp5c1	-
Brca1_4M	chr2	29596237	chr3	21632272	3 to 5	BND	-	-
Brca1_4M	chr2	39716434	chr7	114245315	5 to 5	BND	-	Copb1
Brca1_4M	chr2	50895276	chr4	96829403	3 to 3	BND	-	-
Brca1_4M	chr2	51085731	chr13	44501060	5 to 3	BND	-	-
Brca1_4M	chr2	51425139	chr7	128012867	3 to 5	BND	1700057H21Rik	-
Brca1_4M	chr2	51457463	chr4	49626735	3 to 3	BND	-	-
Brca1_4M	chr2	51548987	chr4	64081969	5 to 5	BND	-	-
Brca1_4M	chr2	51773881	chr15	19020262	5 to 5	BND	-	-
Brca1_4M	chr2	51796864	chrX	88027685	5 to 3	BND	-	Il1rapl1
Brca1_4M	chr2	53755929	chr5	5611783	5 to 5	BND	-	Cfap69
Brca1_4M	chr2	64853064	chr10	121888896	5 to 5	BND	-	Srgap1
Brca1_4M	chr2	65496723	chr13	11802817	3 to 5	BND	Scn3a	Ryr2
Brca1_4M	chr2	76589127	chr6	136092918	3 to 3	BND	Osbpl6	Grin2b
Brca1_4M	chr2	89358917	chr4	140357761	5 to 5	BND	-	-
Brca1_4M	chr2	92139110	chr19	36199048	5 to 5	BND	Phf21a	-
Brca1_4M	chr2	103539492	chr12	13310645	3 to 5	BND	-	Nbas
Brca1_4M	chr2	107234463	chr4	145490726	5 to 3	BND	-	-
Brca1_4M	chr2	108931467	chr5	7664752	5 to 3	BND	-	-
Brca1_4M	chr2	121811927	chr4	143255333	3 to 3	BND	-	-
Brca1_4M	chr2	123204465	chr6	24732502	5 to 3	BND	-	-
Brca1_4M	chr2	135674381	chr16	28341892	5 to 5	BND	Plcb4	Fgf12
Brca1_4M	chr2	136870732	chr4	145561910	5 to 3	BND	-	-
Brca1_4M	chr2	147011233	chr4	150461354	5 to 3	BND	-	Rere
Brca1_4M	chr2	151107197	chr5	8185235	5 to 3	BND	-	Adam22
Brca1_4M	chr2	160807483	chr5	5788998	5 to 5	BND	Zhx3	-
Brca1_4M	chr2	165334308	chr8	45791714	5 to 5	BND	-	Sorbs2,Sorbs2os
Brca1_4M	chr3	5405464	chrX	127839671	5 to 3	BND	Zfhx4	-
Brca1_4M	chr3	6573928	chr4	133852663	5 to 5	BND	-	Rps6ka1
Brca1_4M	chr3	11390059	chr8	48727758	5 to 3	BND	-	Tenm3
Brca1_4M	chr3	12028347	chr11	15842705	5 to 5	BND	-	-
Brca1_4M	chr3	36974499	chr5	6799837	5 to 5	BND	4932438A13Rik	Zfp804b
Brca1_4M	chr3	41084173	chr10	90956260	5 to 3	BND	-	Anks1b
Brca1_4M	chr3	50945338	chr16	95142731	3 to 5	BND	-	-
Brca1_4M	chr3	51072927	chr9	72160529	5 to 3	BND	-	-
Brca1_4M	chr3	51408143	chr13	83687302	5 to 5	BND	Ndufc1	-
Brca1_4M	chr3	53692678	chr18	60776947	5 to 5	BND	Rps14	-
Brca1_4M	chr3	59725595	chr6	114223553	3 to 5	BND	-	Slc6a11
Brca1_4M	chr3	63654789	chr12	42229906	5 to 3	BND	-	-
Brca1_4M	chr3	63803857	chr12	96204330	3 to 3	BND	Plch1	-
Brca1_4M	chr3	96077562	chr4	147582589	5 to 5	BND	-	Zfp985
Brca1_4M	chr3	96591626	chrX	57927557	5 to 5	BND	Polr3gl	-
Brca1_4M	chr3	103239454	chr4	144267708	3 to 3	BND	-	-
Brca1_4M	chr3	110422895	chr10	39815829	5 to 3	BND	-	Rev3l
Brca1_4M	chr3	110509590	chr5	78028426	5 to 3	BND	-	-
Brca1_4M	chr3	111161973	chr8	57888411	3 to 3	BND	-	Galntl6
Brca1_4M	chr3	127942338	chr11	97009550	3 to 3	BND	9830132P13Rik	-
Brca1_4M	chr3	139923574	chr4	139827278	5 to 5	BND	-	Pax7
Brca1_4M	chr3	142304313	chr8	22408332	5 to 5	BND	Pdlim5	-
Brca1_4M	chr3	142750956	chr5	75253212	3 to 5	BND	-	-
Brca1_4M	chr3	150336849	chr5	7422766	5 to 3	BND	-	-
Brca1_4M	chr3	153939151	chr8	97163993	3 to 3	BND	Acadm	-
Brca1_4M	chr4	18368567	chr11	12634679	3 to 3	BND	-	-
Brca1_4M	chr4	40277653	chr6	120460862	5 to 5	BND	Ndufb6	-
Brca1_4M	chr4	43671246	chr6	138959496	3 to 3	BND	Tmem8b	-
Brca1_4M	chr4	60443123	chr7	61302371	5 to 3	BND	-	-
Brca1_4M	chr4	73779884	chr6	82443609	3 to 3	BND	Rasef	Tacr1
Brca1_4M	chr4	80883065	chr7	145223196	3 to 3	BND	-	Tpcn2
Brca1_4M	chr4	111208719	chr17	41056091	3 to 3	BND	Agbl4	-
Brca1_4M	chr4	132005343	chr5	5783798	3 to 3	BND	Epb41	-
Brca1_4M	chr4	132242545	chr13	69781042	5 to 3	BND	Gmeb1	-
Brca1_4M	chr4	139320944	chr5	123063607	3 to 5	BND	-	-
Brca1_4M	chr4	139320967	chr5	123063782	5 to 3	BND	-	-
Brca1_4M	chr4	139344554	chr17	47599436	5 to 5	BND	-	Bysl,Ccnd3
Brca1_4M	chr4	140566165	chr5	132175138	3 to 5	BND	Arhgef10l	Auts2
Brca1_4M	chr4	140675376	chr9	35196428	3 to 5	BND	-	Tirap
Brca1_4M	chr4	140980196	chr10	77526517	3 to 3	BND	-	-
Brca1_4M	chr4	141109563	chr12	54942950	5 to 5	BND	Spata21	Baz1a
Brca1_4M	chr4	141109568	chr12	54942935	5 to 5	BND	Spata21	Baz1a
Brca1_4M	chr4	141226280	chr19	46098067	5 to 5	BND	Cplane2	-
Brca1_4M	chr4	141226286	chr19	46098143	3 to 3	BND	Cplane2	-
Brca1_4M	chr4	141355591	chr18	56646724	5 to 3	BND	-	-
Brca1_4M	chr4	142503163	chr17	9426672	5 to 3	BND	-	-
Brca1_4M	chr4	143637364	chr13	33447646	5 to 5	BND	-	-
Brca1_4M	chr4	143971518	chr15	20481193	3 to 3	BND	-	-
Brca1_4M	chr4	144460500	chr5	66196185	5 to 3	BND	Aadacl3	-
Brca1_4M	chr4	145451122	chr19	9609421	5 to 3	BND	-	-
Brca1_4M	chr4	145495968	chr19	16440674	3 to 3	BND	-	-
Brca1_4M	chr4	145545955	chr14	55760055	5 to 5	BND	-	-
Brca1_4M	chr4	145557446	chr10	99597994	5 to 5	BND	-	-
Brca1_4M	chr4	145557446	chr17	19446911	5 to 3	BND	-	-
Brca1_4M	chr4	146054689	chr8	41890327	3 to 3	BND	-	2810404M03Rik
Brca1_4M	chr4	146489821	chr9	37484831	5 to 5	BND	-	-
Brca1_4M	chr4	146915554	chr13	10862274	3 to 3	BND	-	-
Brca1_4M	chr4	146928072	chr7	140825234	3 to 5	BND	-	Bet1l
Brca1_4M	chr4	147407478	chr8	111536882	5 to 3	BND	-	Znrf1
Brca1_4M	chr4	147416104	chr5	104457002	5 to 5	BND	-	-
Brca1_4M	chr4	147435606	chr8	117777157	3 to 3	BND	-	-
Brca1_4M	chr4	147781582	chr17	11001828	5 to 5	BND	Zfp984	Prkn
Brca1_4M	chr4	147853211	chr14	121290612	5 to 3	BND	-	Stk24
Brca1_4M	chr4	147889439	chrX	56151318	3 to 3	BND	Mfn2	3830403N18Rik
Brca1_4M	chr4	147965399	chr7	25456069	3 to 5	BND	-	4732471J01Rik
Brca1_4M	chr4	147965421	chr7	25456103	5 to 3	BND	-	4732471J01Rik
Brca1_4M	chr4	148095360	chr9	116041089	5 to 3	BND	-	Gadl1
Brca1_4M	chr4	150333420	chr17	48345454	3 to 3	BND	Rere	-
Brca1_4M	chr4	150465899	chr10	89787281	5 to 3	BND	Rere	Uhrf1bp1l
Brca1_4M	chr4	150466188	chr10	89782629	3 to 5	BND	Rere	Uhrf1bp1l
Brca1_4M	chr4	151176147	chr5	137318055	3 to 3	BND	Camta1	Slc12a9
Brca1_4M	chr5	3351193	chr13	3369035	3 to 5	BND	Cdk6	-
Brca1_4M	chr5	3353438	chr13	3371273	3 to 5	BND	Cdk6	-
Brca1_4M	chr5	5112283	chr18	59737706	5 to 3	BND	Cdk14	-
Brca1_4M	chr5	5325285	chr11	3618366	3 to 3	BND	Cdk14	-
Brca1_4M	chr5	5769743	chr6	65324610	3 to 3	BND	-	-
Brca1_4M	chr5	5843547	chr12	65267006	5 to 3	BND	-	-
Brca1_4M	chr5	5969800	chr13	113406374	3 to 5	BND	-	-
Brca1_4M	chr5	6717437	chr10	24999111	5 to 5	BND	-	-
Brca1_4M	chr5	6717443	chr10	24999383	3 to 3	BND	-	-
Brca1_4M	chr5	7358070	chr11	121368316	5 to 5	BND	-	Rab40b
Brca1_4M	chr5	7358070	chr8	60864712	5 to 3	BND	-	-
Brca1_4M	chr5	7358084	chr11	121368497	3 to 3	BND	-	Rab40b
Brca1_4M	chr5	57955779	chr13	11614599	3 to 3	BND	Pcdh7	Ryr2
Brca1_4M	chr5	95879861	chr8	10305641	5 to 3	BND	-	Myo16
Brca1_4M	chr5	111248687	chr14	77104988	3 to 3	BND	Ttc28	Ccdc122
Brca1_4M	chr5	123066335	chrX	20617061	5 to 5	BND	Ndufb11	-
Brca1_4M	chr6	6029295	chr18	85084648	5 to 5	BND	-	-
Brca1_4M	chr6	9529466	chr11	102892069	5 to 3	BND	-	Gfap
Brca1_4M	chr6	11900596	chrX	5984963	3 to 3	BND	Ndufa4	-
Brca1_4M	chr6	12299248	chr9	5683708	5 to 3	BND	-	-
Brca1_4M	chr6	12638350	chr16	48550967	5 to 5	BND	Thsd7a	Morc1
Brca1_4M	chr6	21579151	chr7	66672557	5 to 3	BND	Kcnd2	Asb7
Brca1_4M	chr6	42615962	chr15	84368853	3 to 5	BND	-	-
Brca1_4M	chr6	52115052	chr8	126038932	5 to 3	BND	-	-
Brca1_4M	chr6	54832974	chr17	32053560	3 to 5	BND	Znrf2	Rrp1b
Brca1_4M	chr6	60628244	chrX	101058122	3 to 3	BND	-	Tex11
Brca1_4M	chr6	67201638	chr11	112445154	5 to 5	BND	-	-
Brca1_4M	chr6	88045073	chr9	54825328	5 to 3	BND	Rab7	-
Brca1_4M	chr6	88500429	chr11	4887615	5 to 5	BND	-	Nipsnap1
Brca1_4M	chr6	92449805	chr18	88480475	5 to 5	BND	Prickle2	-
Brca1_4M	chr6	129853846	chrX	25752591	5 to 5	BND	Klra17	-
Brca1_4M	chr6	142515259	chr14	91994822	3 to 3	BND	-	-
Brca1_4M	chr6	143527592	chr14	84745399	3 to 5	BND	-	-
Brca1_4M	chr7	15884027	chr11	101846922	5 to 3	BND	Crxos	-
Brca1_4M	chr7	15884183	chr11	101847046	3 to 5	BND	Crxos	-
Brca1_4M	chr7	27395644	chr12	34915455	5 to 5	BND	Sptbn4	Hdac9
Brca1_4M	chr7	27923978	chrX	92491258	3 to 3	BND	Zfp974	Mageb18
Brca1_4M	chr7	36023898	chrX	110529165	5 to 5	BND	-	-
Brca1_4M	chr7	41357951	chr13	11102176	3 to 5	BND	-	-
Brca1_4M	chr7	67777834	chr9	112920201	5 to 5	BND	-	-
Brca1_4M	chr7	72033712	chr14	48040946	5 to 5	BND	-	-
Brca1_4M	chr7	76659142	chr13	64255705	5 to 5	BND	Agbl1	Cdc14b,1810034E14Rik
Brca1_4M	chr7	78878041	chr11	19285289	5 to 3	BND	-	-
Brca1_4M	chr7	99479434	chr16	23050749	3 to 3	BND	Rps3	-
Brca1_4M	chr7	103748204	chr9	78407812	5 to 5	BND	-	Ddx43
Brca1_4M	chr7	113282118	chr11	102829644	3 to 5	BND	Arntl	-
Brca1_4M	chr7	114245373	chr15	46652333	3 to 3	BND	Copb1	-
Brca1_4M	chr7	118663057	chr10	56870281	5 to 5	BND	Tmc5	-
Brca1_4M	chr7	126797678	chr12	55565320	5 to 5	BND	Aldoa,Fam57b	Aldoart2
Brca1_4M	chr7	132774045	chr11	55980264	3 to 5	BND	Fam53b,Fgfr2	-
Brca1_4M	chr8	16193965	chr13	35082788	5 to 3	BND	Csmd1	-
Brca1_4M	chr8	25233707	chr14	77697863	5 to 3	BND	Tacc1	Enox1
Brca1_4M	chr8	25233753	chr14	77697879	3 to 5	BND	Tacc1	Enox1
Brca1_4M	chr8	41020307	chrX	77126838	5 to 3	BND	Mtus1,B430010I23Rik	-
Brca1_4M	chr8	56220211	chr11	111510203	5 to 5	BND	-	-
Brca1_4M	chr8	56220314	chr11	111509946	3 to 3	BND	-	-
Brca1_4M	chr8	56220314	chr11	111509953	3 to 3	BND	-	-
Brca1_4M	chr8	84591044	chr11	45861872	3 to 3	BND	Cacna1a	-
Brca1_4M	chr9	8817249	chr13	78847382	5 to 5	BND	-	-
Brca1_4M	chr9	18784643	chrX	87142037	5 to 3	BND	-	Il1rapl1
Brca1_4M	chr9	70628237	chr13	11886671	3 to 3	BND	Mindy2	Ryr2
Brca1_4M	chr9	99856344	chr10	120616130	5 to 3	BND	-	-
Brca1_4M	chr10	17702211	chr4	141379064	5 to 3	BND	-	Fam131c
Brca1_4M	chr10	22344000	chr15	81895239	3 to 5	BND	Raet1c	Aco2,,Polr3h
Brca1_4M	chr10	50705608	chr16	71020298	3 to 3	BND	Ascc3	-
Brca1_4M	chr10	65157000	chr12	71579435	5 to 3	BND	-	-
Brca1_4M	chr10	67936900	chr14	76659030	5 to 3	BND	-	-
Brca1_4M	chr10	68940712	chr17	43067691	5 to 3	BND	-	Tnfrsf21
Brca1_4M	chr10	70329494	chr12	11979256	3 to 5	BND	-	-
Brca1_4M	chr10	74460858	chr12	12541125	3 to 3	BND	Pcdh15	-
Brca1_4M	chr10	89789384	chr4	150466317	3 to 5	BND	Uhrf1bp1l	Rere
Brca1_4M	chr10	93342450	chr13	12260842	3 to 3	BND	Gm17745	-
Brca1_4M	chr10	117511257	chr16	10832682	3 to 3	BND	-	-
Brca1_4M	chr10	128084472	chr17	71459525	3 to 3	BND	Atp5b	Smchd1
Brca1_4M	chr10	128085092	chr17	71459345	5 to 5	BND	Atp5b	Smchd1
Brca1_4M	chr10	128085441	chr17	71459361	5 to 5	BND	Atp5b	Smchd1
Brca1_4M	chr10	128086036	chr17	71458867	5 to 5	BND	Atp5b	Smchd1
Brca1_4M	chr10	128089163	chr17	71458501	3 to 3	BND	Atp5b	Smchd1
Brca1_4M	chr10	128090017	chr17	71458329	5 to 5	BND	Atp5b	Smchd1
Brca1_4M	chr10	129563831	chr4	145546107	5 to 3	BND	-	-
Brca1_4M	chr11	11538690	chr16	24920775	3 to 3	BND	-	Lpp
Brca1_4M	chr11	17821246	chr15	11760282	3 to 3	BND	-	-
Brca1_4M	chr11	17977799	chr13	69344720	5 to 3	BND	-	-
Brca1_4M	chr11	22973221	chr14	8379051	3 to 3	BND	Zrsr1,Commd1,B3gnt2	-
Brca1_4M	chr11	53353623	chr13	61419752	3 to 3	BND	Aff4	-
Brca1_4M	chr11	75105675	chr17	74506516	3 to 3	BND	Smg6	-
Brca1_4M	chr11	88991838	chr13	42300941	3 to 5	BND	-	-
Brca1_4M	chr11	94219888	chr12	48302522	3 to 3	BND	-	-
Brca1_4M	chr11	98238708	chr13	94238194	3 to 3	BND	Cdk12	Scamp1
Brca1_4M	chr11	98238720	chr13	94238032	5 to 5	BND	Cdk12	Scamp1
Brca1_4M	chr11	99262405	chr14	8104452	3 to 3	BND	-	Pxk
Brca1_4M	chr11	101347198	chr14	73727905	3 to 3	BND	-	-
Brca1_4M	chr11	101642618	chr18	7801241	5 to 5	BND	-	-
Brca1_4M	chr11	101642619	chr18	7801241	5 to 5	BND	-	-
Brca1_4M	chr11	101642631	chr18	7801396	3 to 3	BND	-	-
Brca1_4M	chr11	101642631	chr18	7801419	3 to 3	BND	-	-
Brca1_4M	chr11	104310597	chr12	69965012	3 to 5	BND	Mapt	Atl1,Sav1,Gm3086
Brca1_4M	chr11	104310600	chr12	69965012	3 to 5	BND	Mapt	Atl1,Sav1,Gm3086
Brca1_4M	chr11	104310656	chr12	69965925	5 to 3	BND	Mapt	Atl1,Sav1,Gm3086
Brca1_4M	chr11	104310670	chr9	118083380	3 to 3	BND	Mapt	Cmc1
Brca1_4M	chr11	107346908	chr13	10855472	3 to 3	BND	Pitpnc1	-
Brca1_4M	chr12	43964648	chr15	38579459	3 to 5	BND	-	2310043O21Rik
Brca1_4M	chr12	90937236	chr13	11476868	3 to 5	BND	-	-
Brca1_4M	chr13	10874011	chr16	13210989	5 to 5	BND	-	-
Brca1_4M	chr13	11017230	chr15	88951860	5 to 3	BND	-	Ttll8
Brca1_4M	chr13	11458957	chr15	3823037	5 to 3	BND	-	-
Brca1_4M	chr13	12259823	chr15	100619368	5 to 5	BND	Dazap2	-
Brca1_4M	chr13	17760916	chr14	84601416	3 to 3	BND	Cdk13	-
Brca1_4M	chr13	66879400	chr17	14925820	3 to 3	BND	-	Wdr27
Brca1_4M	chr13	73150490	chr16	9480405	3 to 5	BND	-	-
Brca1_4M	chr13	76787183	chrX	10435373	3 to 3	BND	Mctp1	-
Brca1_4M	chr14	76988047	chr17	19100995	3 to 3	BND	-	-
Brca1_4M	chr14	106809587	chr17	74328718	3 to 3	BND	-	-
Brca1_4M	chr14	119204123	chr17	45925344	5 to 3	BND	Hs6st3	-
Brca1_4M	chr15	65782031	chr17	28210160	5 to 3	BND	-	Def6
Brca1_4M	chr19	9606944	chr4	147449334	3 to 5	BND	-	-
Brca1_4M	chr19	46098067	chr4	141226280	5 to 5	BND	-	Cplane2
Brca1_4M	chr19	46098143	chr4	141226286	3 to 3	BND	-	Cplane2
Brca1_8M	chr1	10134805	chr4	147610170	5 to 3	BND	Cspp1	-
Brca1_8M	chr1	16377745	chr5	5843451	3 to 3	BND	Stau2	-
Brca1_8M	chr1	16888392	chr4	150511034	5 to 5	BND	-	Rere
Brca1_8M	chr1	16888527	chr4	150511049	3 to 3	BND	-	Rere
Brca1_8M	chr1	28458635	chr5	4416120	5 to 5	BND	-	-
Brca1_8M	chr1	45564090	chr4	145342789	5 to 5	BND	-	-
Brca1_8M	chr1	64691402	chr7	104502035	3 to 3	BND	Ccnyl1	Trim30d
Brca1_8M	chr1	74982960	chr5	7814705	5 to 3	BND	Nhej1	-
Brca1_8M	chr1	74983205	chr5	7814700	3 to 5	BND	Nhej1	-
Brca1_8M	chr1	74984417	chr5	7814705	5 to 3	BND	Nhej1	-
Brca1_8M	chr1	78888312	chrX	39652551	3 to 5	BND	Gm29536	-
Brca1_8M	chr1	82057764	chr2	169673345	3 to 3	BND	-	Tshz2
Brca1_8M	chr1	83283529	chr4	142720958	5 to 5	BND	Sphkap	-
Brca1_8M	chr1	99032744	chr3	80654077	3 to 5	BND	-	-
Brca1_8M	chr1	123207083	chr14	19275693	3 to 5	BND	-	-
Brca1_8M	chr1	130379750	chr17	72079401	3 to 5	BND	-	Alk
Brca1_8M	chr1	142590150	chr17	33964023	3 to 5	BND	-	Vps52
Brca1_8M	chr1	151376097	chr4	55126476	5 to 5	BND	Swt1	-
Brca1_8M	chr1	154546095	chr12	89755509	3 to 3	BND	Cacna1e	Nrxn3
Brca1_8M	chr1	170362422	chr7	145211472	3 to 5	BND	Nos1ap	Tpcn2
Brca1_8M	chr1	185974314	chr10	126051679	3 to 5	BND	-	-
Brca1_8M	chr1	188257915	chrX	151010736	5 to 5	BND	-	Gnl3l
Brca1_8M	chr1	192303188	chr19	57191041	5 to 3	BND	Kcnh1	Ablim1
Brca1_8M	chr2	8931098	chr9	8474431	5 to 3	BND	-	-
Brca1_8M	chr2	8931319	chr5	7058436	3 to 3	BND	-	Zfp804b
Brca1_8M	chr2	22969114	chr13	67088574	5 to 3	BND	Abi1	Zfp708
Brca1_8M	chr2	39716434	chr7	114245315	5 to 5	BND	-	Copb1
Brca1_8M	chr2	51085731	chr13	44501060	5 to 3	BND	-	-
Brca1_8M	chr2	51548986	chr4	64081972	5 to 5	BND	-	-
Brca1_8M	chr2	51660736	chr16	68555138	3 to 5	BND	Gm13490	-
Brca1_8M	chr2	51773322	chr5	51434360	3 to 3	BND	-	-
Brca1_8M	chr2	53755929	chr5	5611783	5 to 5	BND	-	Cfap69
Brca1_8M	chr2	99438724	chr10	68049729	3 to 5	BND	-	Rtkn2
Brca1_8M	chr2	107234463	chr4	145490726	5 to 3	BND	-	-
Brca1_8M	chr2	119586406	chr16	32409806	3 to 5	BND	Chp1	-
Brca1_8M	chr2	128323306	chr4	62616224	5 to 3	BND	Morrbid	Rgs3
Brca1_8M	chr2	136870732	chr4	145561910	5 to 3	BND	-	-
Brca1_8M	chr2	153414388	chr14	87441144	3 to 3	BND	Nol4l	Tdrd3
Brca1_8M	chr2	160807480	chr5	5789082	5 to 5	BND	Zhx3	-
Brca1_8M	chr2	174630092	chr4	39637565	3 to 5	BND	-	-
Brca1_8M	chr3	4264907	chr19	19910287	3 to 3	BND	-	-
Brca1_8M	chr3	14620688	chr13	12516278	3 to 3	BND	-	Edaradd
Brca1_8M	chr3	27678936	chr8	69404333	5 to 3	BND	Fndc3b	-
Brca1_8M	chr3	36974499	chr5	6799838	5 to 5	BND	4932438A13Rik	Zfp804b
Brca1_8M	chr3	52994472	chr13	76523062	5 to 3	BND	Cog6	Mctp1
Brca1_8M	chr3	53440853	chr4	147517331	3 to 3	BND	-	-
Brca1_8M	chr3	67068784	chr4	147456106	5 to 3	BND	Rsrc1	-
Brca1_8M	chr3	82780596	chr4	7820327	5 to 3	BND	-	-
Brca1_8M	chr3	86389555	chr17	41131533	3 to 5	BND	Lrba	-
Brca1_8M	chr3	96077562	chr4	147582589	5 to 5	BND	-	Zfp985
Brca1_8M	chr3	103239454	chr4	144267708	3 to 3	BND	-	-
Brca1_8M	chr3	127942338	chr11	97009550	3 to 3	BND	9830132P13Rik	-
Brca1_8M	chr3	139923572	chr4	139827278	5 to 5	BND	-	Pax7
Brca1_8M	chr4	4515394	chr13	11086403	3 to 5	BND	-	-
Brca1_8M	chr4	16561017	chrX	48981056	5 to 3	BND	-	-
Brca1_8M	chr4	18368567	chr11	12634679	3 to 3	BND	-	-
Brca1_8M	chr4	18430069	chr8	60870636	3 to 3	BND	-	-
Brca1_8M	chr4	19579458	chr12	17908312	3 to 5	BND	Rmdn1	-
Brca1_8M	chr4	43717419	chr6	20048921	3 to 5	BND	-	-
Brca1_8M	chr4	80883065	chr7	145223196	3 to 3	BND	-	Tpcn2
Brca1_8M	chr4	111208719	chr17	41056091	3 to 3	BND	Agbl4	-
Brca1_8M	chr4	127144492	chr14	86530270	5 to 3	BND	-	-
Brca1_8M	chr4	131583016	chr6	100037020	3 to 5	BND	-	-
Brca1_8M	chr4	132242545	chr13	69781042	5 to 3	BND	Gmeb1	-
Brca1_8M	chr4	139320944	chr5	123063607	3 to 5	BND	-	-
Brca1_8M	chr4	140107786	chr6	112760071	5 to 5	BND	Igsf21	Srgap3
Brca1_8M	chr4	140566165	chr5	132175138	3 to 5	BND	Arhgef10l	Auts2
Brca1_8M	chr4	140675376	chr9	35196428	3 to 5	BND	-	Tirap
Brca1_8M	chr4	140908969	chr10	19910079	3 to 5	BND	Padi2	-
Brca1_8M	chr4	140980071	chr10	77526520	3 to 3	BND	-	-
Brca1_8M	chr4	140980196	chr10	77526517	3 to 3	BND	-	-
Brca1_8M	chr4	141037587	chr2	157401780	5 to 5	BND	Crocc	-
Brca1_8M	chr4	141109580	chr12	54943128	3 to 3	BND	Spata21	Baz1a
Brca1_8M	chr4	141109582	chr12	54942950	5 to 5	BND	Spata21	Baz1a
Brca1_8M	chr4	141221784	chr11	70364143	5 to 3	BND	Cplane2	-
Brca1_8M	chr4	141226286	chr19	46098143	3 to 3	BND	Cplane2	-
Brca1_8M	chr4	141355456	chr18	56646728	5 to 3	BND	-	-
Brca1_8M	chr4	142503163	chr17	9426672	5 to 3	BND	-	-
Brca1_8M	chr4	143266957	chr17	24144151	5 to 3	BND	-	Pdpk1
Brca1_8M	chr4	143493289	chr13	11140994	3 to 3	BND	-	-
Brca1_8M	chr4	144460500	chr5	66196185	5 to 3	BND	Aadacl3	-
Brca1_8M	chr4	145543097	chr14	44602889	5 to 5	BND	-	-
Brca1_8M	chr4	145543097	chr19	9753938	5 to 5	BND	-	-
Brca1_8M	chr4	145545955	chr14	55760055	5 to 5	BND	-	-
Brca1_8M	chr4	145546105	chr13	22174029	3 to 3	BND	-	-
Brca1_8M	chr4	145557446	chr10	99597994	5 to 5	BND	-	-
Brca1_8M	chr4	146054689	chr8	41890327	3 to 3	BND	-	2810404M03Rik
Brca1_8M	chr4	146915482	chr13	10862271	3 to 3	BND	-	-
Brca1_8M	chr4	147416104	chr5	104457002	5 to 5	BND	-	-
Brca1_8M	chr4	147526959	chr11	64956372	5 to 3	BND	-	-
Brca1_8M	chr4	147669779	chr8	107197650	5 to 5	BND	-	-
Brca1_8M	chr4	147781583	chr17	11001843	5 to 5	BND	Zfp984	Prkn
Brca1_8M	chr4	147889463	chrX	56151318	3 to 3	BND	Mfn2	3830403N18Rik
Brca1_8M	chr4	148095360	chr9	116041089	5 to 3	BND	-	Gadl1
Brca1_8M	chr4	150466188	chr10	89782629	3 to 5	BND	Rere	Uhrf1bp1l
Brca1_8M	chr4	150466317	chr10	89789384	5 to 3	BND	Rere	Uhrf1bp1l
Brca1_8M	chr4	150477206	chr19	5263806	3 to 3	BND	Rere	-
Brca1_8M	chr4	151176147	chr5	137318051	3 to 3	BND	Camta1	Slc12a9
Brca1_8M	chr5	3351308	chr13	3369194	5 to 3	BND	Cdk6	-
Brca1_8M	chr5	3353284	chr13	3371308	3 to 5	BND	Cdk6	-
Brca1_8M	chr5	4330045	chr18	56080001	5 to 5	BND	-	-
Brca1_8M	chr5	4331553	chr11	29654081	3 to 5	BND	-	-
Brca1_8M	chr5	4361233	chrX	39520312	5 to 5	BND	-	-
Brca1_8M	chr5	4361241	chrX	39520548	3 to 3	BND	-	-
Brca1_8M	chr5	4416120	chr14	11324010	5 to 3	BND	-	-
Brca1_8M	chr5	5769743	chr6	65324610	3 to 3	BND	-	-
Brca1_8M	chr5	5843547	chr12	65267006	5 to 3	BND	-	-
Brca1_8M	chr5	5888610	chr18	5845030	3 to 3	BND	-	-
Brca1_8M	chr5	5888662	chr18	5844885	5 to 5	BND	-	-
Brca1_8M	chr5	6027656	chr18	15558620	3 to 3	BND	-	Chst9
Brca1_8M	chr5	6717437	chr10	24999140	5 to 5	BND	-	-
Brca1_8M	chr5	6717443	chr10	24999409	3 to 3	BND	-	-
Brca1_8M	chr5	7358070	chr11	121368316	5 to 5	BND	-	Rab40b
Brca1_8M	chr5	7358084	chr11	121368497	3 to 3	BND	-	Rab40b
Brca1_8M	chr5	18830211	chr13	64683683	5 to 5	BND	-	-
Brca1_8M	chr5	50731274	chr13	118769767	5 to 3	BND	-	Fgf10
Brca1_8M	chr5	57955688	chr13	11614599	3 to 3	BND	Pcdh7	Ryr2
Brca1_8M	chr5	71637772	chr8	33640684	3 to 5	BND	Gabra4	Ubxn8
Brca1_8M	chr5	145000418	chr13	12248934	5 to 5	BND	Kpna7	Mtr
Brca1_8M	chr6	54832826	chr17	32053822	5 to 3	BND	Znrf2	Rrp1b
Brca1_8M	chr6	54832980	chr17	32053487	3 to 5	BND	Znrf2	Rrp1b
Brca1_8M	chr6	128309832	chr13	76529025	3 to 3	BND	-	Mctp1
Brca1_8M	chr6	129853850	chrX	25752657	5 to 5	BND	Klra17	-
Brca1_8M	chr6	135298350	chr8	68513065	3 to 3	BND	Csgalnact1	-
Brca1_8M	chr6	147788969	chr13	76051419	3 to 3	BND	-	-
Brca1_8M	chr7	76659142	chr13	64255730	5 to 5	BND	Agbl1	Cdc14b,1810034E14Rik
Brca1_8M	chr7	89705142	chr13	13139769	3 to 3	BND	Me3	-
Brca1_8M	chr7	113281932	chr11	102829800	5 to 3	BND	Arntl	-
Brca1_8M	chr7	113281932	chr11	102829851	5 to 3	BND	Arntl	-
Brca1_8M	chr7	113282116	chr11	102829538	3 to 5	BND	Arntl	-
Brca1_8M	chr7	113282118	chr11	102829613	3 to 5	BND	Arntl	-
Brca1_8M	chr7	114245374	chr15	46652334	3 to 3	BND	Copb1	-
Brca1_8M	chr7	125457698	chr8	72104603	5 to 3	BND	Kdm8	-
Brca1_8M	chr7	145223199	chr15	20154710	3 to 5	BND	Tpcn2	-
Brca1_8M	chr8	25233753	chr14	77697879	3 to 5	BND	Tacc1	Enox1
Brca1_8M	chr8	56220211	chr11	111510203	5 to 5	BND	-	-
Brca1_8M	chr8	56220314	chr11	111509935	3 to 3	BND	-	-
Brca1_8M	chr8	56220314	chr11	111509999	3 to 3	BND	-	-
Brca1_8M	chr8	71971540	chr13	58360864	5 to 3	BND	Zfp961	-
Brca1_8M	chr8	80101889	chr13	80370751	3 to 3	BND	-	-
Brca1_8M	chr9	105590700	chrX	75912435	3 to 5	BND	-	-
Brca1_8M	chr10	14709267	chr13	103588540	5 to 5	BND	1700016L04Rik,Nmbr	-
Brca1_8M	chr10	50202353	chr13	65009503	5 to 5	BND	-	-
Brca1_8M	chr10	58327820	chr13	19568574	5 to 5	BND	Lims1	-
Brca1_8M	chr10	68940712	chr17	43067691	5 to 3	BND	-	Tnfrsf21
Brca1_8M	chr10	69140054	chr13	63149136	5 to 3	BND	-	Aopep
Brca1_8M	chr10	89782629	chr4	150466188	5 to 3	BND	Uhrf1bp1l	Rere
Brca1_8M	chr10	94273231	chr18	58524798	5 to 5	BND	-	-
Brca1_8M	chr10	107657578	chr17	41386247	5 to 3	BND	Ptprq	-
Brca1_8M	chr10	129563831	chr4	145546107	5 to 3	BND	-	-
Brca1_8M	chr11	32090194	chr16	38980741	5 to 5	BND	-	Igsf11
Brca1_8M	chr11	52206367	chr17	87819086	3 to 3	BND	-	-
Brca1_8M	chr11	61040551	chr18	33416636	5 to 5	BND	Kcnj12	-
Brca1_8M	chr11	78991750	chr15	58680199	3 to 5	BND	-	-
Brca1_8M	chr11	88299277	chr13	64690397	5 to 3	BND	-	-
Brca1_8M	chr11	98238720	chr13	94238032	5 to 5	BND	Cdk12	Scamp1
Brca1_8M	chr11	98238721	chr13	94238195	3 to 3	BND	Cdk12	Scamp1
Brca1_8M	chr11	101642619	chr18	7801241	5 to 5	BND	-	-
Brca1_8M	chr11	101642621	chr18	7801241	5 to 5	BND	-	-
Brca1_8M	chr11	101642631	chr18	7801425	3 to 3	BND	-	-
Brca1_8M	chr11	102183940	chr19	9967972	5 to 5	BND	Lsm12	-
Brca1_8M	chr11	102829851	chr7	113281932	3 to 5	BND	-	Arntl
Brca1_8M	chr11	102892066	chr12	99292239	3 to 5	BND	Gfap	Foxn3
Brca1_8M	chr11	104310656	chr12	69965925	5 to 3	BND	Mapt	Atl1,Sav1,Gm3086
Brca1_8M	chr11	104310671	chr12	69965012	3 to 5	BND	Mapt	Atl1,Sav1,Gm3086
Brca1_8M	chr12	49913792	chr14	53601422	5 to 5	BND	-	-
Brca1_8M	chr12	54942950	chr4	141109563	5 to 5	BND	Baz1a	Spata21
Brca1_8M	chr12	55502078	chr13	11102174	5 to 3	BND	-	-
Brca1_8M	chr12	67386693	chr13	60180896	3 to 3	BND	-	-
Brca1_8M	chr12	92210860	chr13	11529006	3 to 3	BND	-	-
Brca1_8M	chr12	96863179	chr13	13139770	5 to 3	BND	-	-
Brca1_8M	chr12	116470089	chr13	63786332	3 to 5	BND	-	-
Brca1_8M	chr13	11458957	chr15	3823037	5 to 3	BND	-	-
Brca1_8M	chr13	11564888	chr14	58684697	3 to 3	BND	Ryr2	-
Brca1_8M	chr13	58498446	chr18	77451525	5 to 3	BND	-	-
Brca1_8M	chr13	59755672	chr16	53916914	5 to 5	BND	Isca1	-
Brca1_8M	chr13	63046489	chr18	46953606	5 to 5	BND	Aopep	-
Brca1_8M	chr13	65008944	chr15	44094927	5 to 5	BND	-	-
Brca1_8M	chr13	65216300	chr17	48419634	3 to 3	BND	-	Apobec2
Brca1_8M	chr13	74558669	chr16	90056346	3 to 5	BND	Tiam1	-
Brca1_8M	chr13	74777803	chr15	79257145	3 to 3	BND	Cast	-
Brca1_8M	chr13	77284363	chr17	45472583	3 to 5	BND	2210408I21Rik	Spats1
Brca1_8M	chr13	113647641	chr17	75138390	5 to 3	BND	-	Ltbp1
Brca1_8M	chr14	46788307	chr1	188686992	3 to 3	BND	Cnih1	Ush2a
Brca1_8M	chr14	66253901	chr15	16672564	5 to 3	BND	Ptk2b	-
Brca1_8M	chr15	76072204	chr4	145557665	3 to 3	BND	Puf60	-
Brca1_8M	chr16	14125046	chr17	40915731	5 to 3	BND	Marf1	-
Brca1_8M	chr17	41131246	chr3	86389530	3 to 5	BND	Lrba	-
Brca1_8M	chr17	74155040	chr6	81954048	5 to 3	BND	-	Gcfc2
Brca1_8M	chr17	74155061	chr6	81954011	3 to 5	BND	-	Gcfc2
Brca1_8M	chr19	23013803	chrX	7690892	5 to 3	BND	-	-
Brca1_8M	chr19	46098067	chr4	141226280	5 to 5	BND	-	Cplane2
Brca1_12M	chr1	3097034	chr14	85536865	3 to 5	BND	-	-
Brca1_12M	chr1	7381693	chr5	3244398	5 to 3	BND	-	-
Brca1_12M	chr1	10134805	chr4	147610170	5 to 3	BND	Cspp1	-
Brca1_12M	chr1	14400469	chr6	130618854	5 to 5	BND	-	-
Brca1_12M	chr1	14700936	chr2	6559987	5 to 3	BND	-	Celf2
Brca1_12M	chr1	16377745	chr5	5843562	3 to 3	BND	Stau2	-
Brca1_12M	chr1	16888527	chr4	150511049	3 to 3	BND	-	Rere
Brca1_12M	chr1	24876223	chr17	42043605	5 to 5	BND	-	-
Brca1_12M	chr1	27266407	chr5	24865566	5 to 3	BND	-	Prkag2
Brca1_12M	chr1	27266409	chr5	24865548	5 to 3	BND	-	Prkag2
Brca1_12M	chr1	28458635	chr5	4416120	5 to 5	BND	-	-
Brca1_12M	chr1	41960053	chr6	42130227	3 to 3	BND	-	-
Brca1_12M	chr1	42442742	chr3	36034902	3 to 5	BND	-	Ccdc144b
Brca1_12M	chr1	45564116	chr4	145342759	5 to 5	BND	-	-
Brca1_12M	chr1	50162551	chr7	39711464	3 to 5	BND	-	-
Brca1_12M	chr1	50283092	chr7	28718896	3 to 3	BND	-	Fbxo17
Brca1_12M	chr1	64691403	chr7	104502037	3 to 3	BND	Ccnyl1	Trim30d
Brca1_12M	chr1	70208710	chr2	51548997	5 to 3	BND	Spag16	-
Brca1_12M	chr1	74982954	chr5	7814705	5 to 3	BND	Nhej1	-
Brca1_12M	chr1	74983203	chr5	7814700	3 to 5	BND	Nhej1	-
Brca1_12M	chr1	74984417	chr5	7814705	5 to 3	BND	Nhej1	-
Brca1_12M	chr1	81649599	chr10	116423714	3 to 3	BND	-	Kcnmb4
Brca1_12M	chr1	90601777	chr13	76457025	3 to 3	BND	-	Mctp1
Brca1_12M	chr1	158377395	chr4	139325037	3 to 3	BND	Astn1	-
Brca1_12M	chr1	159947061	chr9	38288322	3 to 3	BND	-	-
Brca1_12M	chr1	165244659	chr11	98225208	3 to 3	BND	-	Cdk12
Brca1_12M	chr1	170524907	chr13	12470395	5 to 5	BND	Nos1ap	-
Brca1_12M	chr1	171508919	chr13	12925742	5 to 3	BND	-	-
Brca1_12M	chr1	172702567	chr13	68349365	5 to 5	BND	Crp	-
Brca1_12M	chr1	181116132	chr15	58091523	3 to 5	BND	Nvl	-
Brca1_12M	chr1	183601242	chr14	49577964	3 to 3	BND	-	-
Brca1_12M	chr1	185217058	chr9	15270362	5 to 5	BND	Rab3gap2	Med17
Brca1_12M	chr1	191037657	chr3	82457373	3 to 3	BND	Spata45	-
Brca1_12M	chr1	192414768	chr15	12813760	3 to 3	BND	Kcnh1	6030458C11Rik
Brca1_12M	chr2	8931319	chr5	7058436	3 to 3	BND	-	Zfp804b
Brca1_12M	chr2	12741345	chr4	74563131	5 to 5	BND	-	-
Brca1_12M	chr2	36096412	chr13	12385579	3 to 5	BND	Lhx6	-
Brca1_12M	chr2	50971026	chr5	13094688	5 to 3	BND	-	-
Brca1_12M	chr2	51425139	chr7	128012867	3 to 5	BND	1700057H21Rik	-
Brca1_12M	chr2	51548987	chr4	64081972	5 to 5	BND	-	-
Brca1_12M	chr2	51728089	chr11	49194549	5 to 5	BND	Gm13490	-
Brca1_12M	chr2	51773322	chr5	51434360	3 to 3	BND	-	-
Brca1_12M	chr2	52041872	chr16	80147479	5 to 3	BND	Tnfaip6	-
Brca1_12M	chr2	53755929	chr5	5611783	5 to 5	BND	-	Cfap69
Brca1_12M	chr2	60467786	chr11	99409931	5 to 3	BND	Pla2r1	-
Brca1_12M	chr2	84087330	chr6	69915821	3 to 5	BND	-	-
Brca1_12M	chr2	103924802	chr4	143293183	3 to 5	BND	-	Pdpn
Brca1_12M	chr2	107234463	chr4	145490726	5 to 3	BND	-	-
Brca1_12M	chr2	108138690	chr13	65108521	5 to 3	BND	-	Mfsd14b
Brca1_12M	chr2	108138764	chr14	109680004	3 to 5	BND	-	-
Brca1_12M	chr2	121811927	chr4	143255333	3 to 3	BND	-	-
Brca1_12M	chr2	136870732	chr4	145561910	5 to 3	BND	-	-
Brca1_12M	chr2	143746515	chr17	32960931	5 to 3	BND	Pcsk2	Cyp4f41-ps
Brca1_12M	chr2	151107362	chr5	5811749	3 to 5	BND	-	-
Brca1_12M	chr2	162188056	chr17	74607227	3 to 3	BND	Ptprt	Birc6
Brca1_12M	chr2	177921197	chr13	77194425	5 to 5	BND	Zfp972	2210408I21Rik
Brca1_12M	chr3	14620686	chr13	12516278	3 to 3	BND	-	Edaradd
Brca1_12M	chr3	36974499	chr5	6799828	5 to 5	BND	4932438A13Rik	Zfp804b
Brca1_12M	chr3	53842361	chr4	106177098	3 to 3	BND	-	-
Brca1_12M	chr3	57809495	chr14	83645781	5 to 3	BND	Rnf13	-
Brca1_12M	chr3	57809531	chr10	62474895	3 to 5	BND	Rnf13	Vps26a
Brca1_12M	chr3	71910226	chr13	11564885	5 to 5	BND	-	Ryr2
Brca1_12M	chr3	82208332	chr6	75992109	5 to 5	BND	-	-
Brca1_12M	chr3	91583145	chr11	104485005	3 to 3	BND	-	-
Brca1_12M	chr3	96077562	chr4	147582589	5 to 5	BND	-	Zfp985
Brca1_12M	chr3	103239454	chr4	144267708	3 to 3	BND	-	-
Brca1_12M	chr3	120153634	chr13	11516429	5 to 3	BND	-	-
Brca1_12M	chr3	120957375	chr12	103469115	5 to 5	BND	-	-
Brca1_12M	chr3	127942338	chr11	97009550	3 to 3	BND	9830132P13Rik	-
Brca1_12M	chr3	139923571	chr4	139827278	5 to 5	BND	-	Pax7
Brca1_12M	chr3	139923574	chr4	139827278	5 to 5	BND	-	Pax7
Brca1_12M	chr3	142390933	chr4	145405195	5 to 5	BND	Pdlim5	-
Brca1_12M	chr3	150336849	chr5	7422766	5 to 3	BND	-	-
Brca1_12M	chr3	154420460	chr6	135850724	5 to 5	BND	-	Grin2b
Brca1_12M	chr4	16561017	chrX	48981056	5 to 3	BND	-	-
Brca1_12M	chr4	18368567	chr11	12634679	3 to 3	BND	-	-
Brca1_12M	chr4	18430061	chr8	60870643	3 to 3	BND	-	-
Brca1_12M	chr4	18739938	chr7	88882401	5 to 3	BND	-	-
Brca1_12M	chr4	23008453	chr5	5887985	3 to 5	BND	-	-
Brca1_12M	chr4	49314287	chr10	67854483	3 to 3	BND	Plppr1	-
Brca1_12M	chr4	65677148	chr13	65042608	3 to 3	BND	Astn2	-
Brca1_12M	chr4	80883065	chr7	145223196	3 to 3	BND	-	Tpcn2
Brca1_12M	chr4	139320937	chr5	123063607	3 to 5	BND	-	-
Brca1_12M	chr4	139344553	chr17	47599410	5 to 5	BND	-	Bysl,Ccnd3
Brca1_12M	chr4	139344593	chr17	47599433	5 to 5	BND	-	Bysl,Ccnd3
Brca1_12M	chr4	140566168	chr7	125908724	5 to 3	BND	Arhgef10l	Gsg1l
Brca1_12M	chr4	140675376	chr9	35196428	3 to 5	BND	-	Tirap
Brca1_12M	chr4	140691364	chrX	76528558	3 to 3	BND	-	-
Brca1_12M	chr4	140908969	chr10	19910079	3 to 5	BND	Padi2	-
Brca1_12M	chr4	140980138	chr10	77526524	3 to 3	BND	-	-
Brca1_12M	chr4	141109563	chr12	54942963	5 to 5	BND	Spata21	Baz1a
Brca1_12M	chr4	141109577	chr12	54943128	3 to 3	BND	Spata21	Baz1a
Brca1_12M	chr4	141221805	chr11	70364139	5 to 3	BND	Cplane2	-
Brca1_12M	chr4	141226280	chr19	46098067	5 to 5	BND	Cplane2	-
Brca1_12M	chr4	141226286	chr19	46098143	3 to 3	BND	Cplane2	-
Brca1_12M	chr4	142423526	chr10	120805416	3 to 5	BND	-	Msrb3
Brca1_12M	chr4	142503163	chr17	9426672	5 to 3	BND	-	-
Brca1_12M	chr4	143382090	chrX	130725050	3 to 5	BND	-	-
Brca1_12M	chr4	144291006	chr10	93774019	5 to 5	BND	-	-
Brca1_12M	chr4	144460504	chr5	66196185	5 to 3	BND	Aadacl3	-
Brca1_12M	chr4	144545798	chr19	8897410	3 to 3	BND	-	-
Brca1_12M	chr4	144545998	chr19	8897204	5 to 5	BND	-	-
Brca1_12M	chr4	145495998	chr19	16440530	5 to 5	BND	-	-
Brca1_12M	chr4	145543097	chr19	9753938	5 to 5	BND	-	-
Brca1_12M	chr4	145545955	chr14	55760055	5 to 5	BND	-	-
Brca1_12M	chr4	145549953	chr11	102331427	3 to 3	BND	-	-
Brca1_12M	chr4	145557446	chr10	58735194	5 to 5	BND	-	-
Brca1_12M	chr4	146054689	chr8	41890327	3 to 3	BND	-	2810404M03Rik
Brca1_12M	chr4	146496147	chr11	94307541	5 to 3	BND	-	Luc7l3
Brca1_12M	chr4	146915499	chr13	10862263	3 to 3	BND	-	-
Brca1_12M	chr4	147095279	chr10	53448488	5 to 3	BND	-	-
Brca1_12M	chr4	147407195	chr8	111536647	3 to 5	BND	-	Znrf1
Brca1_12M	chr4	147407481	chr8	111536872	5 to 3	BND	-	Znrf1
Brca1_12M	chr4	147407634	chr6	67692378	5 to 5	BND	-	-
Brca1_12M	chr4	147416104	chr5	104457002	5 to 5	BND	-	-
Brca1_12M	chr4	147669779	chr8	107197650	5 to 5	BND	-	-
Brca1_12M	chr4	147781583	chr17	11001849	5 to 5	BND	Zfp984	Prkn
Brca1_12M	chr4	147842397	chr13	100502040	3 to 3	BND	Zfp933	Ocln
Brca1_12M	chr4	147889429	chrX	56151318	3 to 3	BND	Mfn2	3830403N18Rik
Brca1_12M	chr4	147990662	chrX	160947487	5 to 5	BND	-	Cdkl5
Brca1_12M	chr4	148095360	chr9	116041089	5 to 3	BND	-	Gadl1
Brca1_12M	chr4	150333420	chr17	48345454	3 to 3	BND	Rere	-
Brca1_12M	chr4	150337992	chr8	36321953	3 to 3	BND	Rere	-
Brca1_12M	chr4	150360307	chr7	132630720	3 to 5	BND	Rere	Lhpp,Fgfr2
Brca1_12M	chr4	150465978	chr10	89787286	5 to 3	BND	Rere	Uhrf1bp1l
Brca1_12M	chr4	150466188	chr10	89782629	3 to 5	BND	Rere	Uhrf1bp1l
Brca1_12M	chr4	150466317	chr10	89789384	5 to 3	BND	Rere	Uhrf1bp1l
Brca1_12M	chr4	150466682	chr10	89787103	3 to 5	BND	Rere	Uhrf1bp1l
Brca1_12M	chr4	150550467	chr14	80741258	3 to 3	BND	Rere	-
Brca1_12M	chr4	150669259	chr12	80864935	5 to 3	BND	Susd6	-
Brca1_12M	chr4	151176147	chr5	137318051	3 to 3	BND	Camta1	Slc12a9
Brca1_12M	chr4	151642194	chr18	45491812	3 to 3	BND	Camta1	Kcnn2
Brca1_12M	chr5	3152512	chr12	3111478	5 to 3	BND	-	-
Brca1_12M	chr5	3351053	chr13	3369046	3 to 5	BND	Cdk6	-
Brca1_12M	chr5	3351287	chr13	3369208	5 to 3	BND	Cdk6	-
Brca1_12M	chr5	4330045	chr18	56080001	5 to 5	BND	-	-
Brca1_12M	chr5	4361234	chrX	39520309	5 to 5	BND	-	-
Brca1_12M	chr5	4361241	chrX	39520545	3 to 3	BND	-	-
Brca1_12M	chr5	5766888	chr19	11339272	3 to 5	BND	-	-
Brca1_12M	chr5	5769743	chr6	65324610	3 to 3	BND	-	-
Brca1_12M	chr5	5783799	chr4	132005343	3 to 3	BND	-	Epb41
Brca1_12M	chr5	5789078	chr17	55652637	5 to 3	BND	-	Pot1b
Brca1_12M	chr5	5888173	chr16	4167420	5 to 3	BND	-	Crebbp
Brca1_12M	chr5	5888662	chr18	5844882	5 to 5	BND	-	-
Brca1_12M	chr5	5888791	chr16	4167281	3 to 5	BND	-	Crebbp
Brca1_12M	chr5	5969618	chr13	113406360	3 to 5	BND	-	-
Brca1_12M	chr5	6027710	chr10	44807770	3 to 5	BND	-	-
Brca1_12M	chr5	6666731	chr10	108097415	5 to 3	BND	-	-
Brca1_12M	chr5	6717437	chr10	24999116	5 to 5	BND	-	-
Brca1_12M	chr5	6717443	chr10	24999374	3 to 3	BND	-	-
Brca1_12M	chr5	7358070	chr11	121368316	5 to 5	BND	-	Rab40b
Brca1_12M	chr5	7358084	chr11	121368497	3 to 3	BND	-	Rab40b
Brca1_12M	chr5	37846659	chr17	74024117	5 to 3	BND	-	Srd5a2
Brca1_12M	chr5	49364131	chr6	9178119	5 to 5	BND	Kcnip4	Nxph1
Brca1_12M	chr5	57955779	chr13	11614599	3 to 3	BND	Pcdh7	Ryr2
Brca1_12M	chr5	75426042	chr13	76387082	3 to 5	BND	-	Mctp1
Brca1_12M	chr5	111248687	chr14	77104988	3 to 3	BND	Ttc28	Ccdc122
Brca1_12M	chr5	123455631	chr9	115533706	3 to 3	BND	Mlxip	-
Brca1_12M	chr6	35965651	chr17	36196940	3 to 5	BND	-	-
Brca1_12M	chr6	56623557	chr17	32871080	3 to 3	BND	-	-
Brca1_12M	chr6	74993962	chr7	48026755	5 to 3	BND	-	Mrgprx1
Brca1_12M	chr6	129853858	chrX	25752596	5 to 5	BND	Klra17	-
Brca1_12M	chr7	27996549	chr13	9254071	3 to 3	BND	Zfp850	-
Brca1_12M	chr7	45618068	chr4	139345022	3 to 3	BND	Fut1	-
Brca1_12M	chr7	82704398	chr17	36200139	5 to 5	BND	Efl1	-
Brca1_12M	chr7	89705142	chr13	13139769	3 to 3	BND	Me3	-
Brca1_12M	chr7	113281932	chr11	102829851	5 to 3	BND	Arntl	-
Brca1_12M	chr7	113282076	chr11	102829596	3 to 5	BND	Arntl	-
Brca1_12M	chr7	113282092	chr11	102829629	3 to 5	BND	Arntl	-
Brca1_12M	chr7	145223199	chr15	20154710	3 to 5	BND	Tpcn2	-
Brca1_12M	chr8	15348981	chr13	55157687	3 to 3	BND	Fgfr4	-
Brca1_12M	chr8	16577443	chrX	38365852	5 to 5	BND	Csmd1	-
Brca1_12M	chr8	25233707	chr14	77697859	5 to 3	BND	Tacc1	Enox1
Brca1_12M	chr8	25233755	chr14	77697888	3 to 5	BND	Tacc1	Enox1
Brca1_12M	chr8	37312913	chr14	84378906	5 to 5	BND	-	-
Brca1_12M	chr8	56220211	chr11	111510203	5 to 5	BND	-	-
Brca1_12M	chr8	56220314	chr11	111509890	3 to 3	BND	-	-
Brca1_12M	chr8	56220314	chr11	111509932	3 to 3	BND	-	-
Brca1_12M	chr9	3285784	chr13	66877788	3 to 5	BND	-	-
Brca1_12M	chr9	21512575	chr10	128361240	3 to 3	BND	-	Cs
Brca1_12M	chr9	72212144	chr4	145557665	5 to 3	BND	-	-
Brca1_12M	chr9	73161931	chr11	101605078	3 to 3	BND	-	-
Brca1_12M	chr9	78510021	chr13	62371470	3 to 3	BND	-	Gm3604
Brca1_12M	chr9	116851926	chr13	76405952	3 to 3	BND	Rbms3	Mctp1
Brca1_12M	chr10	52802642	chr12	8839429	3 to 5	BND	Slc35f1	-
Brca1_12M	chr10	67936900	chr14	76659030	5 to 3	BND	-	-
Brca1_12M	chr10	68940712	chr17	43067691	5 to 3	BND	-	Tnfrsf21
Brca1_12M	chr10	69140050	chr13	63149059	5 to 3	BND	-	Aopep
Brca1_12M	chr10	91482556	chr19	28143676	5 to 5	BND	-	-
Brca1_12M	chr10	93342450	chr13	12260842	3 to 3	BND	Gm17745	-
Brca1_12M	chr10	114884194	chr17	74977438	5 to 5	BND	-	-
Brca1_12M	chr11	52206367	chr17	87818973	3 to 3	BND	-	-
Brca1_12M	chr11	70504198	chr17	74415064	3 to 3	BND	-	Slc30a6
Brca1_12M	chr11	80254227	chr17	32193253	3 to 5	BND	Rhot1	-
Brca1_12M	chr11	88299280	chr13	64690356	5 to 3	BND	-	-
Brca1_12M	chr11	101605361	chr2	169013887	3 to 5	BND	-	-
Brca1_12M	chr11	101642619	chr18	7801241	5 to 5	BND	-	-
Brca1_12M	chr11	101642631	chr18	7801386	3 to 3	BND	-	-
Brca1_12M	chr11	101642654	chr18	7801241	5 to 5	BND	-	-
Brca1_12M	chr11	102829840	chr7	113282117	5 to 3	BND	-	Arntl
Brca1_12M	chr11	104310656	chr12	69965925	5 to 3	BND	Mapt	Atl1,Sav1,Gm3086
Brca1_12M	chr11	104310671	chr12	69965012	3 to 5	BND	Mapt	Atl1,Sav1,Gm3086
Brca1_12M	chr12	28845835	chr14	19274267	3 to 5	BND	Eipr1	-
Brca1_12M	chr12	43964648	chr15	38579607	3 to 5	BND	-	2310043O21Rik
Brca1_12M	chr12	92210860	chr13	11529208	3 to 3	BND	-	-
Brca1_12M	chr12	93436147	chr18	52272701	5 to 5	BND	4930559C10Rik	-
Brca1_12M	chr12	114839141	chr18	4554175	3 to 5	BND	-	-
Brca1_12M	chr12	116470091	chr13	63786352	3 to 5	BND	-	-
Brca1_12M	chr13	11564888	chr3	71910251	3 to 3	BND	Ryr2	-
Brca1_12M	chr13	12259999	chr15	100619374	5 to 5	BND	Dazap2	-
Brca1_12M	chr13	12385512	chr2	36096376	3 to 5	BND	-	Lhx6
Brca1_12M	chr13	12925705	chr1	171509227	5 to 3	BND	-	-
Brca1_12M	chr13	44490082	chr17	38645774	3 to 3	BND	-	-
Brca1_12M	chr13	55088893	chr17	32070845	5 to 3	BND	Uimc1	-
Brca1_12M	chr13	65216300	chr17	48419634	3 to 3	BND	-	Apobec2
Brca1_12M	chr13	66737685	chr17	35570298	3 to 5	BND	-	-
Brca1_12M	chr13	74558514	chr16	90056343	3 to 5	BND	Tiam1	-
Brca1_12M	chr13	76222855	chr19	20423687	3 to 3	BND	-	-
Brca1_12M	chr13	99712283	chrX	144574245	5 to 3	BND	-	Trpc5
Brca1_12M	chr14	46788307	chr1	188686992	3 to 3	BND	Cnih1	Ush2a
Brca1_12M	chr14	47531489	chr17	74214793	5 to 3	BND	Fbxo34	Memo1
Brca1_12M	chr14	79017896	chr16	18849752	3 to 5	BND	Vwa8	Hira
Brca1_12M	chr14	123632233	chrX	36649985	3 to 5	BND	-	-
Brca1_12M	chr15	61182176	chr19	31212564	3 to 5	BND	-	Prkg1
Brca1_12M	chr15	61546623	chr10	62474926	3 to 3	BND	D030024E09Rik	Vps26a
Brca1_12M	chr15	78747979	chr17	42954666	3 to 5	BND	-	-
Brca1_12M	chr16	14125046	chr17	40915779	5 to 3	BND	Marf1	-
Brca1_12M	chr17	11002063	chr4	147540935	3 to 5	BND	Prkn	-
Brca1_12M	chr17	36197015	chr15	99861499	3 to 3	BND	-	Lima1
Brca1_12M	chr17	74730381	chrX	62064739	3 to 5	BND	Ttc27	-
Brca1_12M	chr17	78570182	chr18	11318461	3 to 3	BND	Vit	-
Brca1_12M	chr18	12874762	chr11	105464164	5 to 5	BND	Osbpl1a	-
Brca1_12M	chr18	12874794	chr1	161880348	3 to 5	BND	Osbpl1a	-
Brca1_12M	chr18	45491693	chr4	151642342	5 to 5	BND	Kcnn2	Camta1
Brca1_12M	chr18	76411698	chr11	105464164	5 to 5	BND	-	-
Brca1_12M	chr18	76411734	chr11	104679825	3 to 5	BND	-	-
Brca1_12M	chr19	9606944	chr4	147449334	3 to 5	BND	-	-
Brca1_12M	chr19	16440674	chr4	145495968	3 to 3	BND	-	-
Brca1_12M	chr19	46098067	chr4	141226280	5 to 5	BND	-	Cplane2
Brca1_12M	chr19	46098143	chr4	141226286	3 to 3	BND	-	Cplane2

## Sheet: 2c
Table S2c. Indels in Brca1 mutant
Sample	Chr.	Start	End	Ref.	Alt.	Class	Gene	Indel type	Het./hom.
Brca1_10.5E	chr1	9546104	9546105	CT	-	exonic	Rrs1	frameshift deletion	het
Brca1_10.5E	chr1	75535425	75535425	-	GTGTGTGTGTGTGTGTGTGTGTGTGTGT	exonic	Stk11ip	frameshift insertion	het
Brca1_10.5E	chr1	85610809	85610811	AGA	-	exonic	Sp140	nonframeshift deletion	het
Brca1_10.5E	chr1	85630470	85630470	A	-	exonic	Sp140	frameshift deletion	het
Brca1_10.5E	chr1	88503345	88503353	TGGTGCTGC	-	exonic	Glrp1	nonframeshift deletion	hom
Brca1_10.5E	chr1	171356828	171356828	-	ATACAGAAGATCATTGAGACACTGTCACAGCAGCTTCAGGCAAAGGGCAAAGAACTGAAC	exonic	Pfdn2	nonframeshift insertion	het
Brca1_10.5E	chr1	171530586	171530586	T	-	exonic	Itln1	frameshift deletion	het
Brca1_10.5E	chr1	171530591	171530592	TT	-	exonic	Itln1	frameshift deletion	het
Brca1_10.5E	chr1	171573766	171573766	-	ATTA	exonic	Cd244a	frameshift insertion	het
Brca1_10.5E	chr1	171573812	171573813	GA	-	exonic	Cd244a	frameshift deletion	het
Brca1_10.5E	chr1	171573830	171573830	-	AC	exonic	Cd244a	frameshift insertion	het
Brca1_10.5E	chr1	171573834	171573834	-	AT	exonic	Cd244a	frameshift insertion	het
Brca1_10.5E	chr1	171573836	171573839	GGTC	-	exonic	Cd244a	frameshift deletion	het
Brca1_10.5E	chr1	171573887	171573887	G	-	exonic	Cd244a	frameshift deletion	het
Brca1_10.5E	chr1	171574129	171574144	AGCCCTGGACTAATGG	-	exonic	Cd244a	frameshift deletion	het
Brca1_10.5E	chr1	171577288	171577291	CATT	-	exonic	Cd244a	frameshift deletion	het
Brca1_10.5E	chr1	171577292	171577292	-	ACGC	exonic	Cd244a	frameshift insertion	het
Brca1_10.5E	chr1	171577961	171577961	G	-	exonic	Cd244a	frameshift deletion	het
Brca1_10.5E	chr1	173462067	173462067	-	T	exonic	Aim2	frameshift insertion	het
Brca1_10.5E	chr1	173695659	173695659	-	A	exonic	Ifi208	frameshift insertion	het
Brca1_10.5E	chr1	173695662	173695662	-	AG	exonic	Ifi208	frameshift insertion	het
Brca1_10.5E	chr1	173729036	173729037	GA	-	exonic	Ifi207	frameshift deletion	hom
Brca1_10.5E	chr1	173729040	173729079	TTGCATGTGGAGCCAGGAGGTTGCTAGATGCTGTTGATGA	-	exonic	Ifi207	frameshift deletion	het
Brca1_10.5E	chr1	173760145	173760149	CCCCG	-	exonic	Ifi204	frameshift deletion	het
Brca1_10.5E	chr1	173760153	173760189	GAGCTGTGGAAGTCCTCGCCTGAGCTGTGGAAGTCCC	-	exonic	Ifi204	frameshift deletion	het
Brca1_10.5E	chr1	173760295	173760296	AC	-	exonic	Ifi204	frameshift deletion	het
Brca1_10.5E	chr1	173760297	173760297	-	TT	exonic	Ifi204	frameshift insertion	het
Brca1_10.5E	chr1	173906297	173906298	AC	-	exonic	Ifi211	frameshift deletion	hom
Brca1_10.5E	chr1	173906299	173906299	-	TT	exonic	Ifi211	frameshift insertion	hom
Brca1_10.5E	chr1	174027229	174027229	-	CCCGCCTGAGCTG	exonic	Ifi205	frameshift insertion	het
Brca1_10.5E	chr1	185338231	185338231	-	GACCTCGGCCACCGACCTGCAGACCAAAGCCGACCGCTT	exonic	Bpnt1	nonframeshift insertion	het
Brca1_10.5E	chr1	185354062	185354062	-	GGAA	exonic	Bpnt1	frameshift insertion	het
Brca1_10.5E	chr2	3458679	3458679	T	-	exonic	Suv39h2	frameshift deletion	het
Brca1_10.5E	chr2	37201254	37201256	CAG	-	exonic	Olfr365	nonframeshift deletion	het
Brca1_10.5E	chr2	83812875	83812877	CAG	-	exonic	Fam171b	nonframeshift deletion	het
Brca1_10.5E	chr2	118777907	118777969	CATGGTGGCCCATCCCATGGCCATGGCCCAGGGCACTGTCCTGGAGGACATCACCCTCCAGGG	-	exonic	Phgr1	nonframeshift deletion	het
Brca1_10.5E	chr2	167020518	167020520	AGA	-	exonic	Ddx27	nonframeshift deletion	het
Brca1_10.5E	chr3	15838653	15838653	-	AA	exonic	Sirpb1c	frameshift insertion	het
Brca1_10.5E	chr3	15838653	15838653	-	AA	exonic	Sirpb1c	frameshift insertion	hom
Brca1_10.5E	chr3	15838657	15838658	GC	-	exonic	Sirpb1c	frameshift deletion	het
Brca1_10.5E	chr3	15838657	15838658	GC	-	exonic	Sirpb1c	frameshift deletion	hom
Brca1_10.5E	chr3	40964065	40964065	-	C	exonic	Larp1b	frameshift insertion	het
Brca1_10.5E	chr3	130040795	130040797	CTG	-	exonic	Sec24b	nonframeshift deletion	het
Brca1_10.5E	chr3	142572486	142572489	CTGC	-	exonic	Gbp3	frameshift deletion	het
Brca1_10.5E	chr3	142572491	142572491	-	AAAG	exonic	Gbp3	frameshift insertion	het
Brca1_10.5E	chr3	142572682	142572682	-	TATA	exonic	Gbp3	frameshift insertion	het
Brca1_10.5E	chr3	142572686	142572689	TAGT	-	exonic	Gbp3	frameshift deletion	het
Brca1_10.5E	chr3	142618135	142618138	GCTT	-	exonic	Gbp2b	frameshift deletion	het
Brca1_10.5E	chr3	142618141	142618141	-	GGAT	exonic	Gbp2b	frameshift insertion	het
Brca1_10.5E	chr3	142618167	142618167	-	TGC	exonic	Gbp2b	nonframeshift insertion	het
Brca1_10.5E	chr3	142618172	142618172	C	-	exonic	Gbp2b	frameshift deletion	het
Brca1_10.5E	chr3	142618174	142618184	TGCCTCCACCT	-	exonic	Gbp2b	frameshift deletion	het
Brca1_10.5E	chr4	41195672	41195744	CCTAGGAAAAAAAACAGCTGTCACACAGGAGACTACTACTCCAGGTTCCAGTCCCGGAGAGGAGCTGACATTA	-	exonic	Ubap2	frameshift deletion	het
Brca1_10.5E	chr4	42957127	42957127	-	GTGTGTGTGTGTGTGTGCACGCGCAAGTGTGTGCGCGCACGCGCGCGCAA	exonic	Dnajb5	frameshift insertion	het
Brca1_10.5E	chr4	111980224	111980224	-	GA	exonic	Skint7	frameshift insertion	het
Brca1_10.5E	chr4	111980226	111980227	GT	-	exonic	Skint7	frameshift deletion	het
Brca1_10.5E	chr4	111980248	111980249	CC	-	exonic	Skint7	frameshift deletion	het
Brca1_10.5E	chr4	111980251	111980253	ATA	-	exonic	Skint7	nonframeshift deletion	het
Brca1_10.5E	chr4	111980420	111980420	-	AC	exonic	Skint7	frameshift insertion	het
Brca1_10.5E	chr4	111980424	111980424	C	-	exonic	Skint7	frameshift deletion	het
Brca1_10.5E	chr4	111980429	111980429	A	-	exonic	Skint7	frameshift deletion	het
Brca1_10.5E	chr4	112846669	112846670	AT	-	exonic	Skint6	frameshift deletion	het
Brca1_10.5E	chr4	113559877	113559877	-	G	exonic	Skint5	frameshift insertion	hom
Brca1_10.5E	chr4	113559882	113559883	AT	-	exonic	Skint5	frameshift deletion	hom
Brca1_10.5E	chr4	115452755	115452755	-	G	exonic	Cyp4a30b	frameshift insertion	het
Brca1_10.5E	chr4	119279075	119279075	G	-	exonic	Ybx1	frameshift deletion	het
Brca1_10.5E	chr4	119282225	119282225	A	-	exonic	Ybx1	frameshift deletion	het
Brca1_10.5E	chr4	146125338	146125338	-	A	exonic	Zfp987	frameshift insertion	het
Brca1_10.5E	chr4	147674309	147674309	-	CATTTGTAAGGTTTCTCTCCTGTATGAATTCTCTGATGAATACTAAGTTTGGATTGTTTGGTAAAGCATTTGTCACATTCACTG	exonic	Zfp534	nonframeshift insertion	het
Brca1_10.5E	chr4	147674482	147674483	TG	-	exonic	Zfp534	frameshift deletion	het
Brca1_10.5E	chr4	147674486	147674567	AGGTCTCTCTCCTGTATGAATTCTCTGATGAATTTTCAGACTGTTTTTTTCATTAAAGCATTTTTCACATTCACTGCATTTG	-	exonic	Zfp534	frameshift deletion	het
Brca1_10.5E	chr4	147754875	147754880	TCTCAG	-	exonic	Zfp984	nonframeshift deletion	het
Brca1_10.5E	chr4	147754883	147754960	TGCCTTTTTCAGTAAAGCATTTGTCACATTCACTGCATTTATAAGGTTTCTCTCCTGTATGAATTCTCTGATGAATAT	-	exonic	Zfp984	nonframeshift deletion	het
Brca1_10.5E	chr4	147754966	147754974	TTGGATTTT	-	exonic	Zfp984	nonframeshift deletion	het
Brca1_10.5E	chr4	147754979	147754984	TAAAGC	-	exonic	Zfp984	nonframeshift deletion	het
Brca1_10.5E	chr4	147754991	147755059	CACATTCACTGCATTTGTAAGGGTTCTCTCCTGTATGAATTCTCTGATGAATACTAAGATGGAATTTTC	-	exonic	Zfp984	nonframeshift deletion	het
Brca1_10.5E	chr4	147755488	147755488	-	ATTTGTCACATTCACTGCATTTGTAAGGTTTCTCTCCTGTATGAATTCTCTGATGACTATTAAGATGGGATTTGTGGGTAAAGG	exonic	Zfp984	nonframeshift insertion	het
Brca1_10.5E	chr4	148671394	148671394	G	-	exonic	Gm572	frameshift deletion	het
Brca1_10.5E	chr5	45495281	45495281	-	ATCTGGACCTCCTCTCAAAGCAGGCAAAACCAGAACCTTCTATGGTCTGCATCAGGACTTCCCCAGCGTGGTGGTGGTCG	exonic	Lap3	frameshift insertion	het
Brca1_10.5E	chr5	45497434	45497434	-	CGGGATGCAGGCAGGTCCAAGACCTGGAGCTGCCGTCGGTGGA	exonic	Lap3	frameshift insertion	het
Brca1_10.5E	chr5	45500567	45500567	-	ACCCAAGTCCTGGATAGAGGAACAAGAAATGGGTTCGTTCCTAA	exonic	Lap3	frameshift insertion	het
Brca1_10.5E	chr5	101663810	101663810	-	TGAGTAAGGTGCTGTACTGCAAGAGTACCTGAGCCCCACTTTAGGCCACTCAGTCTCCAGACTCTCCTTCCTGTTCCTGTAGC	exonic	Nkx6-1	frameshift insertion	het
Brca1_10.5E	chr5	104050817	104050817	-	T	exonic	Nudt9	frameshift insertion	het
Brca1_10.5E	chr5	104059782	104059782	-	ATATATAAGGGGTATGTTGACGACCCTCGGAACACTGACAATGCATGGATGGAGACGGAAGCC	exonic	Nudt9	nonframeshift insertion	het
Brca1_10.5E	chr5	104582517	104582517	-	TAAAGCCTTTTCGAGTCCCAGTTATCTTCAAAATCATAAAAGAACACATACTGGAGAGAAGCCCTATGAGTGTAACCAATGTGG	exonic	Zfp33b	nonframeshift insertion	het
Brca1_10.5E	chr5	107359782	107359782	-	CCCCC	exonic	Brdt	frameshift insertion	het
Brca1_10.5E	chr5	116444770	116444772	CTG	-	exonic	Srrm4	nonframeshift deletion	het
Brca1_10.5E	chr5	138167439	138167439	-	TTCGCGGTGCCAGA	exonic	Mcm7	frameshift insertion	het
Brca1_10.5E	chr6	132207746	132207799	CCTCCCTGTGGGGGTGGGCCTTGTTGGTTTCCAGGCATAGGGGGTCCCTGAGGA	-	exonic	Prb1	nonframeshift deletion	het
Brca1_10.5E	chr6	132312109	132312116	CCTGAGGG	-	exonic	Prpmp5	frameshift deletion	het
Brca1_10.5E	chr6	132312120	132312123	CCTG	-	exonic	Prpmp5	frameshift deletion	het
Brca1_10.5E	chr6	132571745	132571786	CCACAGCCGAGACCCCCTCAAGGCCCACCACCACCAGGAGTA	-	exonic	Prh1	nonframeshift deletion	hom
Brca1_10.5E	chr7	4276634	4276634	-	AAG	exonic	Pira6	nonframeshift insertion	het
Brca1_10.5E	chr7	8908099	8908099	-	CC	exonic	Vmn2r40	frameshift insertion	hom
Brca1_10.5E	chr7	8908099	8908099	-	CC	exonic	Vmn2r40	frameshift insertion	het
Brca1_10.5E	chr7	8908104	8908105	GT	-	exonic	Vmn2r40	frameshift deletion	hom
Brca1_10.5E	chr7	8908104	8908105	GT	-	exonic	Vmn2r40	frameshift deletion	het
Brca1_10.5E	chr7	10050179	10050179	-	TTTTTT	exonic	Vmn2r50	nonframeshift insertion	hom
Brca1_10.5E	chr7	21360651	21360653	CGG	-	exonic	Vmn1r129	nonframeshift deletion	het
Brca1_10.5E	chr7	24628979	24628979	-	C	exonic	Phldb3	frameshift insertion	het
Brca1_10.5E	chr7	26611549	26611552	TTTA	-	exonic	Vmn1r185	frameshift deletion	het
Brca1_10.5E	chr7	26611557	26611557	-	GTG	exonic	Vmn1r185	nonframeshift insertion	het
Brca1_10.5E	chr7	38267445	38267450	TTGGCC	-	exonic	Pop4	nonframeshift deletion	het
Brca1_10.5E	chr7	44500373	44500375	GAG	-	exonic	Fam71e1	nonframeshift deletion	hom
Brca1_10.5E	chr7	44852817	44852817	-	T	exonic	Akt1s1	frameshift insertion	het
Brca1_10.5E	chr7	45132308	45132310	GCA	-	exonic	Flt3l	nonframeshift deletion	het
Brca1_10.5E	chr7	45220544	45220640	AGGTGGCTTGGGTTGGGGGCTGTGGAGAATCTGGGATGGAAGGATGGGGCTGTAATGGCCACAGGGGATGTCTGACCCTCATCCGTGTCTCCTCTCT	-	exonic	Tead2	frameshift deletion	het
Brca1_10.5E	chr7	47235322	47235322	-	GT	exonic	Mrgpra9	frameshift insertion	het
Brca1_10.5E	chr7	47235323	47235323	-	T	exonic	Mrgpra9	frameshift insertion	het
Brca1_10.5E	chr7	47235326	47235328	CAT	-	exonic	Mrgpra9	nonframeshift deletion	het
Brca1_10.5E	chr7	47589982	47589982	A	-	exonic	Mrgpra3	frameshift deletion	het
Brca1_10.5E	chr7	47981144	47981145	CA	-	exonic	Mrgpra4	frameshift deletion	het
Brca1_10.5E	chr7	47981303	47981303	C	-	exonic	Mrgpra4	frameshift deletion	het
Brca1_10.5E	chr7	47981577	47981579	TTC	-	exonic	Mrgpra4	nonframeshift deletion	het
Brca1_10.5E	chr7	48021371	48021377	CCTGGGA	-	exonic	Mrgprx1	frameshift deletion	het
Brca1_10.5E	chr7	48021507	48021507	-	AAA	exonic	Mrgprx1	nonframeshift insertion	het
Brca1_10.5E	chr7	67733244	67733246	CCT	-	exonic	Synm	nonframeshift deletion	het
Brca1_10.5E	chr7	79669682	79669682	-	CCCCCTGTGTTCCAGAGTGGGTCCAGCAGGAGCTTAGTCATACCAGCTCCTGGAGTCCAGCTCTT	exonic	Ticrr	frameshift insertion	het
Brca1_10.5E	chr7	79681902	79681987	AGGTAAGCCATGGCTGCCACCCCGAGCATGCTCTCATTCTCTCAGCTTCCCAGCAGAGCCTGTGGCAACTTTTTGCAATCTCTTTC	-	exonic	Ticrr	frameshift deletion	het
Brca1_10.5E	chr7	79696060	79696060	-	ATGAGGAAGTGGATGTGTTCCCCTCTACTGCTGAAGAGTCTCCGTTCAGCCACACCCTCTCCCGGAAAC	exonic	Ticrr	nonframeshift insertion	het
Brca1_10.5E	chr7	79696060	79696060	-	ATGAGGAA	exonic	Ticrr	frameshift insertion	het
Brca1_10.5E	chr7	102020492	102020492	-	GGATTGCTGAACATCCTCTTCAGGTCCACCTTCTCCTTGCAGTAGGGACATGTCTGCTTCTTTC	exonic	Rnf121	frameshift insertion	het
Brca1_10.5E	chr7	102035461	102035461	-	ATTGTAAGAACGGGGATGCCTCTGTTTCCACTGTACCAGGAGCAGCTGGGCCACCACCAAGGTAG	exonic	Rnf121	frameshift insertion	het
Brca1_10.5E	chr7	138869855	138869855	-	ATAAAACTATTAAATTATGGAAAATAA	exonic	Ppp2r2d	nonframeshift insertion	het
Brca1_10.5E	chr7	142082068	142082070	CTG	-	exonic	Dusp8	nonframeshift deletion	het
Brca1_10.5E	chr8	19445890	19445891	AG	-	exonic	Defb8	frameshift deletion	het
Brca1_10.5E	chr8	19445902	19445902	-	T	exonic	Defb8	frameshift insertion	het
Brca1_10.5E	chr8	19445905	19445906	CC	-	exonic	Defb8	frameshift deletion	het
Brca1_10.5E	chr8	19445913	19445913	-	ACTT	exonic	Defb8	frameshift insertion	het
Brca1_10.5E	chr8	19445917	19445922	GCACCG	-	exonic	Defb8	nonframeshift deletion	het
Brca1_10.5E	chr8	19445926	19445928	CTG	-	exonic	Defb8	nonframeshift deletion	het
Brca1_10.5E	chr8	21095941	21095941	-	AA	exonic	Gm14851	frameshift insertion	het
Brca1_10.5E	chr8	21095943	21095944	CT	-	exonic	Gm14851	frameshift deletion	het
Brca1_10.5E	chr8	21938370	21938370	-	GTTTTTGTT	exonic	Defb35	nonframeshift insertion	het
Brca1_10.5E	chr8	21938377	21938377	-	C	exonic	Defb35	frameshift insertion	het
Brca1_10.5E	chr8	21938386	21938386	-	GTTGTTG	exonic	Defb35	frameshift insertion	het
Brca1_10.5E	chr8	21938399	21938400	GG	-	exonic	Defb35	frameshift deletion	het
Brca1_10.5E	chr8	63931456	63931458	CAT	-	exonic	Sgo2b	nonframeshift deletion	het
Brca1_10.5E	chr8	71290298	71290299	TG	-	exonic	Myo9b	frameshift deletion	het
Brca1_10.5E	chr8	111998695	111998798	CCTGGGAAGAAAGCAGCCCTCTCAAGGACGGAGAACAGAAGTTCTCCTCTACAGGCAGCACGGCCGTCTTCCACCCGAGTATGAGCTGAAGGCAGCAGGACTCA	-	exonic	Kars	frameshift deletion	het
Brca1_10.5E	chr8	112003440	112003440	-	ATTTGGGTCCAGAGT	exonic	Kars	nonframeshift insertion	het
Brca1_10.5E	chr9	37711665	37711670	TGAACC	-	exonic	Olfr160	nonframeshift deletion	het
Brca1_10.5E	chr9	38269436	38269436	A	-	exonic	Olfr895	frameshift deletion	het
Brca1_10.5E	chr9	78478773	78478774	TT	-	exonic	Eef1a1	frameshift deletion	het
Brca1_10.5E	chr9	101034857	101034857	T	-	exonic	Pccb	frameshift deletion	het
Brca1_10.5E	chr9	103355240	103355240	-	TTT	exonic	Cdv3	nonframeshift insertion	het
Brca1_10.5E	chr10	24101669	24101670	TG	-	exonic	Taar8c	frameshift deletion	het
Brca1_10.5E	chr10	100341500	100341505	GCAGCA	-	exonic	Gm4303;Gm4305;Gm4307	frameshift deletion	het
Brca1_10.5E	chr11	5105970	5105970	C	-	exonic	Rhbdd3	frameshift deletion	hom
Brca1_10.5E	chr11	65707110	65707110	-	TC	exonic	Map2k4	frameshift insertion	het
Brca1_10.5E	chr11	69369157	69369159	GCG	-	exonic	Chd3	nonframeshift deletion	het
Brca1_10.5E	chr11	87404421	87404421	T	-	exonic	Rad51c	frameshift deletion	het
Brca1_10.5E	chr11	98829402	98829404	CCT	-	exonic	Casc3	nonframeshift deletion	het
Brca1_10.5E	chr11	99386200	99386200	-	CCA	exonic	Krt10	nonframeshift insertion	het
Brca1_10.5E	chr11	99389270	99389270	-	CCTCCT	exonic	Krt10	nonframeshift insertion	het
Brca1_10.5E	chr11	99598000	99598000	-	GCCACAGGT	exonic	Krtap9-3	nonframeshift insertion	het
Brca1_10.5E	chr11	99634704	99634715	GCAGCAGGGGCG	-	exonic	Krtap4-2	nonframeshift deletion	het
Brca1_10.5E	chr11	99635009	99635009	-	ACA	exonic	Krtap4-2	nonframeshift insertion	het
Brca1_10.5E	chr11	100119777	100119777	-	CTTGAG	exonic	Krt13	nonframeshift insertion	het
Brca1_10.5E	chr11	101157519	101157629	AGGTGAGGATCTTCAACAGTGAAGCATGCTGGGGGGAAAGATCAGGCATGATTCAATCACGTGAAACATTCAACTCCGCATTCATTTGGGGACATCATATAGAGCGCATTA	-	exonic	Tubg2	frameshift deletion	het
Brca1_10.5E	chr11	101189564	101189564	-	CCCCAG	exonic	Cntnap1	nonframeshift insertion	het
Brca1_10.5E	chr11	101615885	101615885	A	-	exonic	LOC666331	frameshift deletion	het
Brca1_10.5E	chr11	101738195	101738195	-	A	exonic	Dhx8	frameshift insertion	het
Brca1_10.5E	chr11	101738196	101738196	-	ACCGA	exonic	Dhx8	frameshift insertion	het
Brca1_10.5E	chr11	102202146	102202146	-	TCC	exonic	Hdac5	nonframeshift insertion	het
Brca1_10.5E	chr11	102306946	102306946	-	TCC	exonic	Ubtf	nonframeshift insertion	het
Brca1_10.5E	chr11	102313881	102313881	-	C	exonic	Ubtf	frameshift insertion	het
Brca1_10.5E	chr11	102480176	102480176	-	TCCTCCTCTTCTTCC	exonic	Gpatch8	nonframeshift insertion	het
Brca1_10.5E	chr11	102888683	102888685	CAC	-	exonic	Gfap	nonframeshift deletion	het
Brca1_10.5E	chr11	104528634	104528639	TGTGAT	-	exonic	Cdc27	nonframeshift deletion	het
Brca1_10.5E	chr11	104528643	104528643	A	-	exonic	Cdc27	frameshift deletion	het
Brca1_10.5E	chr11	104528647	104528648	TA	-	exonic	Cdc27	frameshift deletion	het
Brca1_10.5E	chr11	104528652	104528653	TT	-	exonic	Cdc27	frameshift deletion	het
Brca1_10.5E	chr11	104528665	104528665	-	TGGCGCAACACTT	exonic	Cdc27	frameshift insertion	het
Brca1_10.5E	chr11	104528668	104528668	-	C	exonic	Cdc27	frameshift insertion	het
Brca1_10.5E	chr11	104528727	104528727	-	TTCCCCC	exonic	Cdc27	frameshift insertion	het
Brca1_10.5E	chr11	116438086	116438086	-	AGC	exonic	Ubald2	nonframeshift insertion	het
Brca1_10.5E	chr12	40036558	40036562	CAAGG	-	exonic	Arl4a	frameshift deletion	het
Brca1_10.5E	chr12	40036564	40036565	TA	-	exonic	Arl4a	frameshift deletion	het
Brca1_10.5E	chr12	40036565	40036567	ACC	-	exonic	Arl4a	nonframeshift deletion	het
Brca1_10.5E	chr12	40036571	40036571	-	C	exonic	Arl4a	frameshift insertion	het
Brca1_10.5E	chr12	40036577	40036577	-	C	exonic	Arl4a	frameshift insertion	het
Brca1_10.5E	chr12	40036581	40036581	-	G	exonic	Arl4a	frameshift insertion	het
Brca1_10.5E	chr12	69577940	69577940	-	TGGCTTTTTCTTTCTGATGTACACAATATGAATGTCTTCACTTCGGTATTCTTCATCATGTTTGTC	exonic	Vcpkmt	nonframeshift insertion	het
Brca1_10.5E	chr12	74299055	74299056	AC	-	exonic	Dbpht2	frameshift deletion	het
Brca1_10.5E	chr12	74299055	74299058	ACAC	-	exonic	Dbpht2	frameshift deletion	het
Brca1_10.5E	chr12	80475924	80475924	-	CAGCCA	exonic	Exd2	nonframeshift insertion	hom
Brca1_10.5E	chr12	104314979	104314985	ATTCAAT	-	exonic	Serpina3j	frameshift deletion	het
Brca1_10.5E	chr12	104314987	104314999	GTTGTTGAAAAGC	-	exonic	Serpina3j	frameshift deletion	het
Brca1_10.5E	chr12	104315004	104315011	GCAGATCC	-	exonic	Serpina3j	frameshift deletion	het
Brca1_10.5E	chr12	104315024	104315026	AGG	-	exonic	Serpina3j	nonframeshift deletion	het
Brca1_10.5E	chr12	104315190	104315190	-	GA	exonic	Serpina3j	frameshift insertion	het
Brca1_10.5E	chr12	104315194	104315195	GC	-	exonic	Serpina3j	frameshift deletion	het
Brca1_10.5E	chr12	104315202	104315202	-	TC	exonic	Serpina3j	frameshift insertion	het
Brca1_10.5E	chr12	104315204	104315205	AC	-	exonic	Serpina3j	frameshift deletion	het
Brca1_10.5E	chr12	104341107	104341107	-	ACG	exonic	Serpina3k	nonframeshift insertion	het
Brca1_10.5E	chr12	111542841	111542841	-	TTTTGTCATAACAACAAAAAGGCTCAGCG	exonic	Eif5	frameshift insertion	het
Brca1_10.5E	chr13	47078393	47078393	-	CAGAGTGTGCTGATGTCGGTGATCACAGGGGAGGCAGTGGCGTCCCTCAGGACCAT	exonic	Kdm1b	frameshift insertion	het
Brca1_10.5E	chr13	56723993	56723993	-	TAGTCTTATCTCCAGTGTTAGTGCCTTGTCACAATGAATTCAATCCACAACACAGCCTTCTGGTTCAGTT	exonic	Smad5	frameshift insertion	het
Brca1_10.5E	chr13	58127471	58127473	GCC	-	exonic	Hnrnpa0	nonframeshift deletion	het
Brca1_10.5E	chr13	66122317	66122317	-	CATACTGGAGAGAAACCTTATGAATGTAATCAATGTGGTAAAGCCTTTGCAAGACCCGCTCATCTCCAATGTCATAAAAGAACA	exonic	Gm10324	nonframeshift insertion	het
Brca1_10.5E	chr13	66122640	66122640	-	TCATAAAAGAACCCATACTGGAGAGAAACCTTATGAATGTAATCAATGTGGTAAAGCCTTTGCAAGACCTTCTCATCTCCAAAT	exonic	Gm10324	nonframeshift insertion	het
Brca1_10.5E	chr13	69594911	69594938	CTTACCCCTGGGTATTTTGTATCCAGTT	-	exonic	Srd5a1	frameshift deletion	het
Brca1_10.5E	chr14	51826185	51826186	GG	-	exonic	AY358078	frameshift deletion	het
Brca1_10.5E	chr14	51826227	51826227	-	TT	exonic	AY358078	frameshift insertion	het
Brca1_10.5E	chr14	55746403	55746405	GAG	-	exonic	Nop9	nonframeshift deletion	het
Brca1_10.5E	chr14	66917128	66917130	GAA	-	exonic	Pnma2	nonframeshift deletion	het
Brca1_10.5E	chr14	75125183	75125185	GGT	-	exonic	Lrrc63	nonframeshift deletion	het
Brca1_10.5E	chr14	121559137	121559137	-	CCAAAGAAAGCCACCCGGAAGTAGGTCCCCAGGAGCCTGCGGCCC	exonic	Dock9	nonframeshift insertion	het
Brca1_10.5E	chr14	122464993	122465007	CTGGGTGAGTCCCTG	-	exonic	Zic5	nonframeshift deletion	het
Brca1_10.5E	chr15	80261050	80261052	CTT	-	exonic	Rps19bp1	nonframeshift deletion	hom
Brca1_10.5E	chr15	100619464	100619475	GGTGGCTCAGAT	-	exonic	Dazap2	nonframeshift deletion	het
Brca1_10.5E	chr16	32751714	32751715	AC	-	exonic	Muc4	frameshift deletion	het
Brca1_10.5E	chr16	32751717	32751717	-	GA	exonic	Muc4	frameshift insertion	het
Brca1_10.5E	chr16	32751754	32751759	TGACAC	-	exonic	Muc4	nonframeshift deletion	het
Brca1_10.5E	chr16	32752872	32752872	-	CATTGA	exonic	Muc4	nonframeshift insertion	het
Brca1_10.5E	chr16	32752872	32752872	-	CATTGA	exonic	Muc4	nonframeshift insertion	hom
Brca1_10.5E	chr16	32755752	32755752	-	GG	exonic	Muc4	frameshift insertion	het
Brca1_10.5E	chr16	32755754	32755754	T	-	exonic	Muc4	frameshift deletion	het
Brca1_10.5E	chr16	33497343	33497343	A	-	exonic	Zfp148	nonframeshift deletion	het
Brca1_10.5E	chr16	48289073	48289074	TG	-	exonic	Dppa4	frameshift deletion	het
Brca1_10.5E	chr16	48289378	48289378	-	CCCGAGTTGAAGAACGTTTCTGACTGGGCCAAAAAGGCCAGGCTCGAAGACATTTCACAAAAAAATGAAGTCAGAAGGAGGAGTCAGGGAGGAGTCTCAGGTGACAGTTCCCCCT	exonic	Dppa4	frameshift insertion	het
Brca1_10.5E	chr16	65827954	65827956	GAG	-	exonic	Vgll3	nonframeshift deletion	het
Brca1_10.5E	chr16	88869249	88869249	-	AGCCTCCATAGCCAGAGCCATATCCGAAGCCTCCAAAGCCTCGAAAGCCAGAACCATATCCAA	exonic	Krtap19-1	nonframeshift insertion	hom
Brca1_10.5E	chr16	93609829	93609829	C	-	exonic	Cbr1	frameshift deletion	het
Brca1_10.5E	chr16	93609831	93609831	-	A	exonic	Cbr1	frameshift insertion	het
Brca1_10.5E	chr17	23359880	23359880	A	-	exonic	Vmn2r115	frameshift deletion	het
Brca1_10.5E	chr17	23477505	23477505	-	T	exonic	Vmn2r117	frameshift insertion	het
Brca1_10.5E	chr17	33996652	33996652	-	GCCTTCTCT	exonic	H2-K1	nonframeshift insertion	het
Brca1_10.5E	chr17	34474308	34474312	TGGTG	-	exonic	Btnl4	frameshift deletion	het
Brca1_10.5E	chr17	34474315	34474315	-	CTCGA	exonic	Btnl4	frameshift insertion	het
Brca1_10.5E	chr17	34508451	34508451	-	ATA	exonic	Btnl6	nonframeshift insertion	het
Brca1_10.5E	chr17	34508456	34508458	TGA	-	exonic	Btnl6	nonframeshift deletion	het
Brca1_10.5E	chr17	35264014	35264014	G	-	exonic	H2-D1;H2-L	frameshift deletion	het
Brca1_10.5E	chr17	35264016	35264016	-	C	exonic	H2-D1;H2-L	frameshift insertion	het
Brca1_10.5E	chr17	35320845	35320847	AGA	-	exonic	H2-Q1	nonframeshift deletion	het
Brca1_10.5E	chr17	35320851	35320851	-	T	exonic	H2-Q1	frameshift insertion	het
Brca1_10.5E	chr17	35320852	35320852	-	GC	exonic	H2-Q1	frameshift insertion	het
Brca1_10.5E	chr17	35345699	35345699	A	-	exonic	H2-Q2	frameshift deletion	het
Brca1_10.5E	chr17	35380104	35380104	-	AG	exonic	H2-Q4	frameshift insertion	het
Brca1_10.5E	chr17	35380109	35380110	CA	-	exonic	H2-Q4	frameshift deletion	het
Brca1_10.5E	chr17	35380142	35380142	-	GCG	exonic	H2-Q4	nonframeshift insertion	het
Brca1_10.5E	chr17	35380147	35380149	TCA	-	exonic	H2-Q4	nonframeshift deletion	het
Brca1_10.5E	chr17	35471019	35471019	T	-	exonic	H2-Q10	frameshift deletion	het
Brca1_10.5E	chr17	35621558	35621782	TAGAGCCTGAGGCAGTGCTGGATTCAGTGGTGGTCAGGGTGGGGGTAGAGCCTGAGCCACTCCTGGATGCAGTGGTGGTCAGGGTAGGTGTAGAGCCTGAGCCAGTGCTGGATACAGTGGTGGTCGGGGTGGGCGTAGATCCTGAGGCAGTGCTAGATGCAGTGGTGGTAGGGGTGGGTGTAGATCTTGAGGCAGTGCTGGATGTAGTGGTGGTCCAGGTAGGTG	-	exonic	Gm9573	nonframeshift deletion	hom
Brca1_10.5E	chr17	36168471	36168471	C	-	exonic	Gm8909	frameshift deletion	hom
Brca1_10.5E	chr17	36168473	36168474	GC	-	exonic	Gm8909	frameshift deletion	hom
Brca1_10.5E	chr17	36168485	36168485	-	CCC	exonic	Gm8909	nonframeshift insertion	het
Brca1_10.5E	chr17	36168485	36168485	-	TCC	exonic	Gm8909	nonframeshift insertion	het
Brca1_10.5E	chr17	36168500	36168501	GG	-	exonic	Gm8909	frameshift deletion	hom
Brca1_10.5E	chr17	38644691	38644692	TT	-	exonic	Esp31	frameshift deletion	het
Brca1_10.5E	chr17	38644771	38644772	GT	-	exonic	Esp31	frameshift deletion	het
Brca1_10.5E	chr17	45407964	45407964	G	-	exonic	Cdc5l	frameshift deletion	het
Brca1_10.5E	chr17	88463039	88463039	-	AA	exonic	Foxn2	frameshift insertion	het
Brca1_10.5E	chr17	88463068	88463075	GTACTCCT	-	exonic	Foxn2	frameshift deletion	het
Brca1_10.5E	chr18	54987647	54987649	CTC	-	exonic	Zfp608	nonframeshift deletion	het
Brca1_10.5E	chr18	67237563	67237565	CTC	-	exonic	Mppe1	nonframeshift deletion	het
Brca1_10.5E	chr19	7217458	7217460	GCC	-	exonic	Cox8a	nonframeshift deletion	het
Brca1_10.5E	chr19	46083158	46083161	CAGC	-	exonic	Nolc1	frameshift deletion	het
Brca1_10.5E	chr19	47732869	47732916	CCGACTTCACCTGCCGCTCCTCAGCCCAGGGAGAATCCACCATCACCC	-	exonic	Sfr1	nonframeshift deletion	hom
Brca1_10.5E	chrX	8086212	8086214	CCT	-	exonic	Was	nonframeshift deletion	het
Brca1_10.5E	chrX	74999979	74999979	-	TTC	exonic	Gab3	nonframeshift insertion	het
Brca1_10.5E	chrX	99821122	99821124	CTG	-	exonic	Tmem28	nonframeshift deletion	het
Brca1_10.5E	chrX	136733909	136733909	A	-	exonic	Morf4l2	frameshift deletion	het
Brca1_10.5E	chrX	159414733	159414735	GGC	-	exonic	Map7d2	nonframeshift deletion	het
Brca1_12M	chr1	52232695	52232697	GCT	-	exonic	Gls	nonframeshift deletion	het
Brca1_12M	chr1	75535425	75535425	-	GTGTGTGTGTGTGTGTGTGTGTGTGTGTGT	exonic	Stk11ip	nonframeshift insertion	hom
Brca1_12M	chr1	139237087	139237087	G	-	exonic	Crb1	frameshift deletion	hom
Brca1_12M	chr1	171530586	171530586	T	-	exonic	Itln1	frameshift deletion	het
Brca1_12M	chr1	171530591	171530592	TT	-	exonic	Itln1	frameshift deletion	het
Brca1_12M	chr1	171533418	171533418	G	-	exonic	Itln1	frameshift deletion	het
Brca1_12M	chr1	171573812	171573813	GA	-	exonic	Cd244a	frameshift deletion	het
Brca1_12M	chr1	171577288	171577291	CATT	-	exonic	Cd244a	frameshift deletion	het
Brca1_12M	chr1	171577292	171577292	-	ACGC	exonic	Cd244a	frameshift insertion	het
Brca1_12M	chr1	171577961	171577961	-	TTGTTGCTTGTTTTTTGTTTTTTTGTTTT	exonic	Cd244a	frameshift insertion	het
Brca1_12M	chr1	171577965	171577965	-	T	exonic	Cd244a	frameshift insertion	het
Brca1_12M	chr1	173682952	173682952	G	-	exonic	Ifi208	frameshift deletion	het
Brca1_12M	chr1	173682986	173682986	C	-	exonic	Ifi208	frameshift deletion	het
Brca1_12M	chr1	179753177	179753182	TCCGGC	-	exonic	Ahctf1	nonframeshift deletion	het
Brca1_12M	chr1	181921918	181921923	GGCGGT	-	exonic	Enah	nonframeshift deletion	het
Brca1_12M	chr1	185338231	185338231	-	GACCTCGGCCACCGACCTGCAGACCAAAGCCGACCGCTT	exonic	Bpnt1	nonframeshift insertion	het
Brca1_12M	chr1	185352379	185352379	-	ATTATCCAGCTGATCGAAGGCAAAGCTTCTGCCTAT	exonic	Bpnt1	nonframeshift insertion	het
Brca1_12M	chr1	191353044	191353044	-	TG	exonic	Ppp2r5a	frameshift insertion	het
Brca1_12M	chr1	191718535	191718535	-	CCG	exonic	Lpgat1	nonframeshift insertion	hom
Brca1_12M	chr2	52112895	52112897	GCA	-	exonic	Rif1	nonframeshift deletion	het
Brca1_12M	chr2	121306318	121306318	-	GCTCCAGCTCCAGCTCCAGCTCCAGCTCCAGCTCCAGCTCC	exonic	Map1a	frameshift insertion	het
Brca1_12M	chr2	121307032	121307033	AG	-	exonic	Map1a	frameshift deletion	het
Brca1_12M	chr2	121307040	121307041	TA	-	exonic	Map1a	frameshift deletion	het
Brca1_12M	chr2	121307044	121307046	GGA	-	exonic	Map1a	nonframeshift deletion	het
Brca1_12M	chr2	126737553	126737553	-	ATGTATGTATGT	exonic	Usp8	nonframeshift insertion	het
Brca1_12M	chr2	168182561	168182563	TCC	-	exonic	Adnp	nonframeshift deletion	het
Brca1_12M	chr3	15416881	15416881	-	AA	exonic	Sirpb1a	frameshift insertion	het
Brca1_12M	chr3	15416885	15416886	GC	-	exonic	Sirpb1a	frameshift deletion	het
Brca1_12M	chr3	59275960	59275965	CAGCAG	-	exonic	Med12l	nonframeshift deletion	het
Brca1_12M	chr3	59275963	59275965	CAG	-	exonic	Med12l	nonframeshift deletion	het
Brca1_12M	chr3	92081227	92081227	-	GCCGCC	exonic	Lor	nonframeshift insertion	het
Brca1_12M	chr3	130040795	130040797	CTG	-	exonic	Sec24b	nonframeshift deletion	het
Brca1_12M	chr4	42957127	42957127	-	GTGTGTGTGTGTGTGTGCACGCGCAAGTGTGTGCGCGCACGCGCGCGCAA	exonic	Dnajb5	frameshift insertion	het
Brca1_12M	chr4	55011306	55011306	-	GCCCCCCCCCCCCC	exonic	Zfp462	frameshift insertion	het
Brca1_12M	chr4	61227665	61227666	TG	-	exonic	Mup13	frameshift deletion	hom
Brca1_12M	chr4	61227668	61227668	-	AA	exonic	Mup13	frameshift insertion	hom
Brca1_12M	chr4	61595266	61595272	GTTCTTC	-	exonic	Gm2083;Mup17	frameshift deletion	het
Brca1_12M	chr4	111980277	111980277	-	ATGG	exonic	Skint7	frameshift insertion	het
Brca1_12M	chr4	112842912	112842912	-	ACA	exonic	Skint6	nonframeshift insertion	hom
Brca1_12M	chr4	112842915	112842915	-	GAA	exonic	Skint6	nonframeshift insertion	hom
Brca1_12M	chr4	112842918	112842921	GGTG	-	exonic	Skint6	frameshift deletion	hom
Brca1_12M	chr4	112842925	112842926	TG	-	exonic	Skint6	frameshift deletion	hom
Brca1_12M	chr4	112842947	112842948	TA	-	exonic	Skint6	frameshift deletion	hom
Brca1_12M	chr4	112842949	112842949	-	CA	exonic	Skint6	frameshift insertion	hom
Brca1_12M	chr4	113087793	113087796	CTGG	-	exonic	Skint6	frameshift deletion	hom
Brca1_12M	chr4	113087797	113087797	-	CGAA	exonic	Skint6	frameshift insertion	hom
Brca1_12M	chr4	113535746	113535746	-	GCAA	exonic	Skint5	frameshift insertion	het
Brca1_12M	chr4	113535749	113535752	ATTT	-	exonic	Skint5	frameshift deletion	het
Brca1_12M	chr4	119279075	119279075	G	-	exonic	Ybx1	frameshift deletion	het
Brca1_12M	chr4	133061541	133061541	-	GCC	exonic	Ahdc1	nonframeshift insertion	het
Brca1_12M	chr4	133061541	133061541	-	C	exonic	Ahdc1	frameshift insertion	het
Brca1_12M	chr4	133061548	133061549	AA	-	exonic	Ahdc1	frameshift deletion	het
Brca1_12M	chr4	141103425	141103427	TCC	-	exonic	Spata21	nonframeshift deletion	het
Brca1_12M	chr4	141421857	141421859	TCT	-	exonic	Hspb7	nonframeshift deletion	het
Brca1_12M	chr4	141516846	141516848	TGC	-	exonic	Spen	nonframeshift deletion	het
Brca1_12M	chr4	141874754	141874754	-	GCCGCC	exonic	Efhd2	nonframeshift insertion	het
Brca1_12M	chr4	143135894	143135896	CTC	-	exonic	Prdm2	nonframeshift deletion	het
Brca1_12M	chr4	143699178	143699178	G	-	exonic	Gm13089	frameshift deletion	het
Brca1_12M	chr4	143851644	143851644	-	T	exonic	Gm13103	frameshift insertion	het
Brca1_12M	chr4	143853003	143853003	C	-	exonic	Gm13103	frameshift deletion	het
Brca1_12M	chr4	144207231	144207243	GCACTCCAGAGGG	-	exonic	C87977	frameshift deletion	het
Brca1_12M	chr4	145537497	145537497	-	TGAATGTGACAAATGCTTTACTACAAAAGGCAATCTGATAATTCATCAGAGAATTCATACAGGAGAGAAACCTTACAAATGCAA	exonic	Zfp990	nonframeshift insertion	het
Brca1_12M	chr4	145622954	145623205	TCCTTACAAATGTAGTGAATGTGACAAATGCTTTACCCACAAATCCCATCTTAATAGTCATCAGAGAATTCATACAGGAGAGAAACCTTACAAATGTAGTGAATGTGACAAATGCTTTACTAAAAACGGCAGTCTGAGAATTCATCAGAGAATTCATACAGGAGAGAACCCTTACAAATGCAGTGAATGTGACAAATGCTTTACCCAAAAATCCGATCTTAATATTCATCAGAGAATTCATACAGGAGAGAA	-	exonic	Gm13212	nonframeshift deletion	het
Brca1_12M	chr4	145696175	145696175	C	-	exonic	Zfp980	frameshift deletion	het
Brca1_12M	chr4	146190236	146190236	C	-	exonic	Zfp600	frameshift deletion	het
Brca1_12M	chr4	146537803	146537803	-	AA	exonic	Zfp981	frameshift insertion	het
Brca1_12M	chr4	146537806	146537807	TT	-	exonic	Zfp981	frameshift deletion	het
Brca1_12M	chr4	147512617	147512617	-	G	exonic	Zfp982	frameshift insertion	het
Brca1_12M	chr4	147513189	147513189	-	TT	exonic	Zfp982	frameshift insertion	het
Brca1_12M	chr4	147513194	147513195	CT	-	exonic	Zfp982	frameshift deletion	het
Brca1_12M	chr4	147754930	147755013	TTCTCTCCTGTATGAATTCTCTGATGAATATTAAGATTGGATTTTTGGGTAAAGCATTTGTCACATTCACTGCATTTGTAAGGG	-	exonic	Zfp984	nonframeshift deletion	het
Brca1_12M	chr4	148671400	148671406	GGGGGGT	-	exonic	Gm572	frameshift deletion	het
Brca1_12M	chr4	148952306	148952308	CAG	-	exonic	Casz1	nonframeshift deletion	het
Brca1_12M	chr4	149125414	149125422	CCACTCGTG	-	exonic	Cort	nonframeshift deletion	het
Brca1_12M	chr4	151010416	151010416	-	ACGGAC	exonic	Per3	nonframeshift insertion	het
Brca1_12M	chr4_GL456216_random	16300	16333	TGTCCACCTTGCGAGCGCTGCGGGCCGTGCTCTG	-	exonic	Dhrsx	frameshift deletion	het
Brca1_12M	chr4_GL456216_random	16338	16339	TA	-	exonic	Dhrsx	frameshift deletion	het
Brca1_12M	chr5	24391863	24391863	-	G	exonic	Atg9b	frameshift insertion	het
Brca1_12M	chr5	26004605	26004606	CC	-	exonic	Gm1979	frameshift deletion	het
Brca1_12M	chr5	26004607	26004607	-	AC	exonic	Gm1979	frameshift insertion	het
Brca1_12M	chr5	26089101	26089102	CC	-	exonic	Gm10471	frameshift deletion	het
Brca1_12M	chr5	26089103	26089103	-	AC	exonic	Gm10471	frameshift insertion	het
Brca1_12M	chr5	27501245	27501246	CC	-	exonic	Speer4b	frameshift deletion	het
Brca1_12M	chr5	27501247	27501247	-	AC	exonic	Speer4b	frameshift insertion	het
Brca1_12M	chr5	45497434	45497434	-	CGGGATGCAGGCAGGTCCAAGACCTGGAGCTGCCGTCGGTGGAGGTGGATCCCT	exonic	Lap3	nonframeshift insertion	het
Brca1_12M	chr5	77407578	77407578	-	GTGTCCTGTTTCTTTAGGA	exonic	Igfbp7	frameshift insertion	het
Brca1_12M	chr5	104050817	104050817	-	TGAAAGCAACTTCTCTCCCAA	exonic	Nudt9	nonframeshift insertion	het
Brca1_12M	chr5	104054366	104054366	-	GAAACCCTGCAGGGAGGACAGGACT	exonic	Nudt9	frameshift insertion	het
Brca1_12M	chr5	104059781	104059781	-	GATATATAAGG	exonic	Nudt9	frameshift insertion	het
Brca1_12M	chr5	123160701	123160701	-	G	exonic	Setd1b	frameshift insertion	het
Brca1_12M	chr6	113320540	113320542	CAG	-	exonic	Brpf1	nonframeshift deletion	het
Brca1_12M	chr6	132114693	132114693	-	TGGTTTCCAGGCCTAGGAGGTCCCTGAGGGCCTCCCTGTGGGGGTGGGCCTTGC	exonic	Gm4736	nonframeshift insertion	hom
Brca1_12M	chr6	133531340	133531340	C	-	exonic	Gm5885	frameshift deletion	het
Brca1_12M	chr7	4919458	4919458	-	G	exonic	Zfp628	frameshift insertion	het
Brca1_12M	chr7	7002935	7002935	-	GCC	exonic	Aurkc	nonframeshift insertion	hom
Brca1_12M	chr7	7002942	7002942	C	-	exonic	Aurkc	frameshift deletion	hom
Brca1_12M	chr7	7325020	7325020	-	T	exonic	Vmn2r30	frameshift insertion	het
Brca1_12M	chr7	7325024	7325024	A	-	exonic	Vmn2r30	frameshift deletion	het
Brca1_12M	chr7	7899289	7899291	TTT	-	exonic	Vmn2r36	nonframeshift deletion	het
Brca1_12M	chr7	8928356	8928356	T	-	exonic	Vmn2r40	frameshift deletion	het
Brca1_12M	chr7	10050179	10050179	-	TTTTTTT	exonic	Vmn2r50	frameshift insertion	hom
Brca1_12M	chr7	10087563	10087563	-	CT	exonic	Vmn2r51	frameshift insertion	hom
Brca1_12M	chr7	10087568	10087569	GT	-	exonic	Vmn2r51	frameshift deletion	hom
Brca1_12M	chr7	10447319	10447319	-	T	exonic	Vmn1r67	frameshift insertion	het
Brca1_12M	chr7	20510172	20510174	AAC	-	exonic	Vmn1r103	nonframeshift deletion	het
Brca1_12M	chr7	22499387	22499387	C	-	exonic	Vmn1r151	frameshift deletion	het
Brca1_12M	chr7	22843243	22843245	AAC	-	exonic	Vmn1r159	nonframeshift deletion	hom
Brca1_12M	chr7	27281281	27281286	CCTGCC	-	exonic	Numbl	nonframeshift deletion	hom
Brca1_12M	chr7	27333537	27333537	-	GCTGCGGCCCCA	exonic	Ltbp4	nonframeshift insertion	hom
Brca1_12M	chr7	27489318	27489329	GGACTCGTGCTG	-	exonic	Sertad1	nonframeshift deletion	hom
Brca1_12M	chr7	28732745	28732750	CGCCGA	-	exonic	Fbxo17	nonframeshift deletion	hom
Brca1_12M	chr7	38267445	38267450	TTGGCC	-	exonic	Pop4	nonframeshift deletion	het
Brca1_12M	chr7	38522089	38522091	GCA	-	exonic	Gm5591	nonframeshift deletion	hom
Brca1_12M	chr7	43189504	43189504	-	AATGT	exonic	Zfp936	frameshift insertion	het
Brca1_12M	chr7	44853986	44853986	-	A	exonic	Akt1s1	frameshift insertion	het
Brca1_12M	chr7	44853989	44853989	-	CTGCCCCAAG	exonic	Akt1s1	frameshift insertion	het
Brca1_12M	chr7	44854651	44854651	G	-	exonic	Akt1s1	frameshift deletion	het
Brca1_12M	chr7	45220544	45220640	AGGTGGCTTGGGTTGGGGGCTGTGGAGAATCTGGGATGGAAGGATGGGGCTGTAATGGCCACAGGGGATGTCTGACCCTCATCCGTGTCTCCTCTCT	-	exonic	Tead2	frameshift deletion	het
Brca1_12M	chr7	47981303	47981303	C	-	exonic	Mrgpra4	frameshift deletion	het
Brca1_12M	chr7	47981556	47981556	A	-	exonic	Mrgpra4	frameshift deletion	het
Brca1_12M	chr7	47981796	47981797	AT	-	exonic	Mrgpra4	frameshift deletion	het
Brca1_12M	chr7	47981799	47981799	-	TC	exonic	Mrgpra4	frameshift insertion	het
Brca1_12M	chr7	48021507	48021507	-	AAA	exonic	Mrgprx1	nonframeshift insertion	het
Brca1_12M	chr7	48198969	48198969	-	A	exonic	Mrgprb4	frameshift insertion	hom
Brca1_12M	chr7	48198972	48198972	-	CAGATGTCTCTGTTCAGG	exonic	Mrgprb4	nonframeshift insertion	hom
Brca1_12M	chr7	79669682	79669682	-	CCCCCT	exonic	Ticrr	nonframeshift insertion	het
Brca1_12M	chr7	79677445	79677445	-	AATTTAAAACCGAGGAGGAGCTTCTGGCTTACATACATGACAACTACCAAAAGGCT	exonic	Ticrr	frameshift insertion	het
Brca1_12M	chr7	102035461	102035461	-	ATTGTAAGAACGGGGATGC	exonic	Rnf121	frameshift insertion	het
Brca1_12M	chr7	143649542	143649544	CAG	-	exonic	Tnfrsf22	nonframeshift deletion	het
Brca1_12M	chr8	19445885	19445885	-	TA	exonic	Defb8	frameshift insertion	het
Brca1_12M	chr8	19445890	19445891	AG	-	exonic	Defb8	frameshift deletion	het
Brca1_12M	chr8	19445902	19445902	-	T	exonic	Defb8	frameshift insertion	het
Brca1_12M	chr8	19445905	19445906	CC	-	exonic	Defb8	frameshift deletion	het
Brca1_12M	chr8	19445913	19445913	-	ACTT	exonic	Defb8	frameshift insertion	het
Brca1_12M	chr8	19445917	19445922	GCACCG	-	exonic	Defb8	nonframeshift deletion	het
Brca1_12M	chr8	19445926	19445928	CTG	-	exonic	Defb8	nonframeshift deletion	het
Brca1_12M	chr8	21095941	21095941	-	AA	exonic	Gm14851	frameshift insertion	het
Brca1_12M	chr8	21095943	21095944	CT	-	exonic	Gm14851	frameshift deletion	het
Brca1_12M	chr8	21618287	21618290	ACAG	-	exonic	Defa26	frameshift deletion	het
Brca1_12M	chr8	21618292	21618292	-	GGGT	exonic	Defa26	frameshift insertion	het
Brca1_12M	chr8	72467909	72467914	TGTTGC	-	exonic	Cherp	nonframeshift deletion	het
Brca1_12M	chr8	85025247	85025247	-	CGCCCCCCCCCCCCCCCTCGTGGGCCCGGCGCCCGGGGTTTACCGGG	exonic	Asna1	frameshift insertion	het
Brca1_12M	chr8	112003440	112003440	-	ATTTGGGTCCAGAGT	exonic	Kars	nonframeshift insertion	het
Brca1_12M	chr8	117023937	117023937	-	TT	exonic	Pkd1l2	frameshift insertion	het
Brca1_12M	chr8	117023941	117023942	GC	-	exonic	Pkd1l2	frameshift deletion	het
Brca1_12M	chr9	19441021	19441024	TGAT	-	exonic	Olfr849	frameshift deletion	het
Brca1_12M	chr9	19441026	19441026	-	ATTG	exonic	Olfr849	frameshift insertion	het
Brca1_12M	chr9	44102559	44102559	-	CACCAC	exonic	Mfrp	nonframeshift insertion	het
Brca1_12M	chr9	65346405	65346407	GCC	-	exonic	Pdcd7	nonframeshift deletion	het
Brca1_12M	chr9	96333694	96333694	-	ATG	exonic	Atp1b3	nonframeshift insertion	het
Brca1_12M	chr9	101034857	101034862	TTTTTT	-	exonic	Pccb	frameshift deletion	het
Brca1_12M	chr9	103355240	103355240	-	TTT	exonic	Cdv3	nonframeshift insertion	het
Brca1_12M	chr9	103365303	103365308	CTTCTT	-	exonic	Cdv3	nonframeshift deletion	het
Brca1_12M	chr10	88153648	88153648	-	ATTTT	exonic	Nup37	frameshift insertion	het
Brca1_12M	chr10	100341500	100341502	GCA	-	exonic	Gm4303;Gm4305;Gm4307	frameshift deletion	het
Brca1_12M	chr11	6605638	6605638	G	-	exonic	Nacad	frameshift deletion	het
Brca1_12M	chr11	21564215	21564215	-	TCCTGCAGAAGGGGAAGGGCACAGTCTTGCAGT	exonic	Mdh1	nonframeshift insertion	het
Brca1_12M	chr11	69405142	69405144	GGT	-	exonic	Kdm6b	nonframeshift deletion	het
Brca1_12M	chr11	72435685	72435687	GAG	-	exonic	Ggt6	nonframeshift deletion	het
Brca1_12M	chr11	82981941	82981941	-	CCT	exonic	Slfn9	nonframeshift insertion	het
Brca1_12M	chr11	87404420	87404420	-	T	exonic	Rad51c	frameshift insertion	het
Brca1_12M	chr11	98829402	98829404	CCT	-	exonic	Casc3	nonframeshift deletion	het
Brca1_12M	chr11	99386200	99386200	-	CCA	exonic	Krt10	nonframeshift insertion	het
Brca1_12M	chr11	99389270	99389270	-	CCTCCT	exonic	Krt10	nonframeshift insertion	het
Brca1_12M	chr11	99598000	99598000	-	GCCACAGGT	exonic	Krtap9-3	nonframeshift insertion	het
Brca1_12M	chr11	99634704	99634715	GCAGCAGGGGCG	-	exonic	Krtap4-2	nonframeshift deletion	het
Brca1_12M	chr11	99635009	99635009	-	ACA	exonic	Krtap4-2	nonframeshift insertion	het
Brca1_12M	chr11	99785362	99785362	-	CCCAGCTGCTGTGTGTCCAGCTGCTGCAGG	exonic	Krtap4-9	nonframeshift insertion	het
Brca1_12M	chr11	100119777	100119777	-	CTTGAG	exonic	Krt13	nonframeshift insertion	het
Brca1_12M	chr11	101157519	101157629	AGGTGAGGATCTTCAACAGTGAAGCATGCTGGGGGGAAAGATCAGGCATGATTCAATCACGTGAAACATTCAACTCCGCATTCATTTGGGGACATCATATAGAGCGCATTA	-	exonic	Tubg2	frameshift deletion	het
Brca1_12M	chr11	101189564	101189564	-	CCCCAG	exonic	Cntnap1	nonframeshift insertion	het
Brca1_12M	chr11	101615885	101615885	A	-	exonic	LOC666331	frameshift deletion	het
Brca1_12M	chr11	101738195	101738195	-	A	exonic	Dhx8	frameshift insertion	het
Brca1_12M	chr11	101738196	101738196	-	ACCGA	exonic	Dhx8	frameshift insertion	het
Brca1_12M	chr11	102202146	102202146	-	TCC	exonic	Hdac5	nonframeshift insertion	het
Brca1_12M	chr11	102306946	102306946	-	TCC	exonic	Ubtf	nonframeshift insertion	het
Brca1_12M	chr11	102313881	102313881	-	C	exonic	Ubtf	frameshift insertion	het
Brca1_12M	chr11	102480176	102480176	-	TCCTCCTCTTCTTCC	exonic	Gpatch8	nonframeshift insertion	het
Brca1_12M	chr11	102888683	102888685	CAC	-	exonic	Gfap	nonframeshift deletion	het
Brca1_12M	chr11	106267593	106267594	TC	-	exonic	Smarcd2	frameshift deletion	het
Brca1_12M	chr11	120595047	120595053	CCGGTGC	-	exonic	Alyref	frameshift deletion	het
Brca1_12M	chr12	40036137	40036145	CTGCCATTC	-	exonic	Arl4a	frameshift deletion	het
Brca1_12M	chr12	40036154	40036154	T	-	exonic	Arl4a	frameshift deletion	het
Brca1_12M	chr12	40036455	40036456	AC	-	exonic	Arl4a	frameshift deletion	het
Brca1_12M	chr12	40036476	40036476	-	T	exonic	Arl4a	frameshift insertion	het
Brca1_12M	chr12	40036477	40036477	-	T	exonic	Arl4a	frameshift insertion	het
Brca1_12M	chr12	69577940	69577940	-	TGG	exonic	Vcpkmt	nonframeshift insertion	het
Brca1_12M	chr12	86680058	86680060	CTG	-	exonic	Vash1	nonframeshift deletion	het
Brca1_12M	chr12	98213021	98213021	-	ATACACTGAGGGCATCTCTCACACACCAGTGGTGATCGCCTATAACACTGATTGTGCTGGAAGCGTATA	exonic	Galc	nonframeshift insertion	het
Brca1_12M	chr12	104216939	104216939	-	GG	exonic;splicing	Serpina3f;Serpina3g	frameshift insertion	het
Brca1_12M	chr12	104216940	104216940	-	G	exonic;splicing	Serpina3f;Serpina3g	frameshift insertion	het
Brca1_12M	chr12	104314979	104314985	ATTCAAT	-	exonic	Serpina3j	frameshift deletion	het
Brca1_12M	chr12	104314987	104314999	GTTGTTGAAAAGC	-	exonic	Serpina3j	frameshift deletion	het
Brca1_12M	chr12	104315004	104315011	GCAGATCC	-	exonic	Serpina3j	frameshift deletion	het
Brca1_12M	chr12	108675482	108675485	AGTT	-	exonic	Evl	frameshift deletion	het
Brca1_12M	chr13	38346251	38346262	CAGCAGCAGCAG	-	exonic	Bmp6	nonframeshift deletion	het
Brca1_12M	chr13	38346254	38346262	CAGCAGCAG	-	exonic	Bmp6	nonframeshift deletion	het
Brca1_12M	chr13	56727648	56727648	-	GTCCCAGCTGACACCC	exonic	Smad5	frameshift insertion	het
Brca1_12M	chr13	56727651	56727651	-	CCCCTGCCTATATGCCACCTGATGATCAGATGGCT	exonic	Smad5	frameshift insertion	het
Brca1_12M	chr13	58381908	58381908	-	TTC	exonic	2210016F16Rik	nonframeshift insertion	hom
Brca1_12M	chr13	60176529	60176529	-	AGA	exonic	Gas1	nonframeshift insertion	hom
Brca1_12M	chr13	62172625	62172708	GTCAATGTGATAAAGCCTTTTCTCAATACAATACTCTTCAAGCTCATAGAAGAACACATAGTGGAGAGAAACCCTTTAAATGTG	-	exonic	Zfp808	nonframeshift deletion	het
Brca1_12M	chr13	62173111	62173194	AAAAACCCTACAAATGTAATCAATGTGATAAAGCCTTTTTCCAATACAGTAATCTCCACATTCATAGAAAAACACATACTGGAC	-	exonic	Zfp808	nonframeshift deletion	het
Brca1_12M	chr13	64162165	64162167	GGC	-	exonic	Habp4	nonframeshift deletion	hom
Brca1_12M	chr13	66121994	66122161	AAACCTTATGAATGTAATCAATGTGGTAAATCCTTTGCTACATCCAGACATCTCCAATGTCATAAAAGAACCCATACTGGAGAGAAACCTTATGAATGTAATCAATGTGGGAAAGCCTTTGCTACATCTAGTCATCTCCAATGTCATAAAAGAACCCATACTGGAGAG	-	exonic	Gm10324	nonframeshift deletion	het
Brca1_12M	chr13	66122621	66122621	-	GAC	exonic	Gm10324	nonframeshift insertion	het
Brca1_12M	chr13	66122626	66122628	CAG	-	exonic	Gm10324	nonframeshift deletion	het
Brca1_12M	chr13	66122636	66122636	-	AA	exonic	Gm10324	frameshift insertion	het
Brca1_12M	chr13	66122639	66122640	TG	-	exonic	Gm10324	frameshift deletion	het
Brca1_12M	chr13	66431303	66431304	TA	-	exonic	2410141K09Rik	frameshift deletion	het
Brca1_12M	chr13	67052350	67052350	-	AC	exonic	Zfp712	frameshift insertion	hom
Brca1_12M	chr13	67052353	67052354	CC	-	exonic	Zfp712	frameshift deletion	hom
Brca1_12M	chr13	67138771	67138854	ACAGGAGAAAAACCCTACAAGTATGAAACATGTAGCAAGGCCTTCCATGTTCCATCAAAACTTTCTCAACACAAGATAATTCGC	-	exonic	Zfp759	nonframeshift deletion	hom
Brca1_12M	chr13	67139786	67139788	AAA	-	exonic	Zfp759	nonframeshift deletion	hom
Brca1_12M	chr13	67293113	67293113	-	TTCTCTTGTGTATCAAGAGTAAGAATGGAAAGTGGAAGGCCTTTCCACATACTTCACACTTGTATGGTTTCTCTCCTGTATGAA	exonic	Zfp457	nonframeshift insertion	hom
Brca1_12M	chr13	67296335	67296336	AT	-	exonic	Zfp457	frameshift deletion	hom
Brca1_12M	chr13	67296337	67296337	-	CA	exonic	Zfp457	frameshift insertion	hom
Brca1_12M	chr13	67408273	67408273	-	TGAG	exonic	Zfp459	frameshift insertion	hom
Brca1_12M	chr13	67710945	67710946	AC	-	exonic	Zfp65	frameshift deletion	het
Brca1_12M	chr13	67710948	67710948	-	CC	exonic	Zfp65	frameshift insertion	het
Brca1_12M	chr13	117975767	117975769	CAG	-	exonic	Hcn1	nonframeshift deletion	het
Brca1_12M	chr14	51825927	51825930	GTGG	-	exonic	AY358078	frameshift deletion	het
Brca1_12M	chr14	51825931	51825931	-	CC	exonic	AY358078	frameshift insertion	het
Brca1_12M	chr14	51825950	51825952	CTC	-	exonic	AY358078	nonframeshift deletion	het
Brca1_12M	chr14	51826029	51826030	TG	-	exonic	AY358078	frameshift deletion	het
Brca1_12M	chr14	51826034	51826038	CTCTG	-	exonic	AY358078	frameshift deletion	het
Brca1_12M	chr14	51826042	51826045	CACC	-	exonic	AY358078	frameshift deletion	het
Brca1_12M	chr14	51826185	51826186	GG	-	exonic	AY358078	frameshift deletion	het
Brca1_12M	chr14	79213479	79213479	-	C	exonic	Zfp957	frameshift insertion	hom
Brca1_12M	chr14	79213479	79213479	-	C	exonic	Zfp957	frameshift insertion	het
Brca1_12M	chr15	80261050	80261055	CTTCTT	-	exonic	Rps19bp1	nonframeshift deletion	het
Brca1_12M	chr15	80261053	80261055	CTT	-	exonic	Rps19bp1	nonframeshift deletion	het
Brca1_12M	chr16	32755173	32755175	CAG	-	exonic	Muc4	nonframeshift deletion	hom
Brca1_12M	chr16	32755179	32755179	-	GTA	exonic	Muc4	nonframeshift insertion	hom
Brca1_12M	chr16	32755752	32755752	-	GG	exonic	Muc4	frameshift insertion	het
Brca1_12M	chr16	32755754	32755754	T	-	exonic	Muc4	frameshift deletion	het
Brca1_12M	chr16	32755757	32755757	T	-	exonic	Muc4	frameshift deletion	het
Brca1_12M	chr16	60605064	60605066	TCC	-	exonic	Epha6	nonframeshift deletion	het
Brca1_12M	chr16	93609829	93609829	C	-	exonic	Cbr1	frameshift deletion	het
Brca1_12M	chr16	93609831	93609831	-	A	exonic	Cbr1	frameshift insertion	het
Brca1_12M	chr16	98010822	98010823	AA	-	exonic	B230307C23Rik	frameshift deletion	het
Brca1_12M	chr17	4995187	4995189	CCA	-	exonic	Arid1b	nonframeshift deletion	het
Brca1_12M	chr17	23312186	23312186	C	-	exonic	Vmn2r114	frameshift deletion	het
Brca1_12M	chr17	23345838	23345838	A	-	exonic	Vmn2r115	frameshift deletion	het
Brca1_12M	chr17	23346066	23346066	-	A	exonic	Vmn2r115	frameshift insertion	het
Brca1_12M	chr17	23346071	23346071	G	-	exonic	Vmn2r115	frameshift deletion	het
Brca1_12M	chr17	23359880	23359880	A	-	exonic	Vmn2r115	frameshift deletion	het
Brca1_12M	chr17	23478377	23478378	TG	-	exonic	Vmn2r117	frameshift deletion	het
Brca1_12M	chr17	23478382	23478382	-	CA	exonic	Vmn2r117	frameshift insertion	het
Brca1_12M	chr17	23919054	23919054	-	TAACTA	exonic	Dcpp3	nonframeshift insertion	hom
Brca1_12M	chr17	33999331	33999331	-	AC	exonic	H2-K1	frameshift insertion	het
Brca1_12M	chr17	34021751	34021751	-	AAGTATGTTAAATGGTGCAC	exonic	Ring1	frameshift insertion	het
Brca1_12M	chr17	34645983	34645983	-	G	exonic	Fkbpl	frameshift insertion	het
Brca1_12M	chr17	35554971	35554971	-	A	exonic	Cdsn	frameshift insertion	hom
Brca1_12M	chr17	35554971	35554971	-	A	exonic	Cdsn	frameshift insertion	het
Brca1_12M	chr17	35554972	35554972	-	CTCTCAGACAGGAAGTAGTA	exonic	Cdsn	frameshift insertion	hom
Brca1_12M	chr17	35619696	35619785	GGTGGTCAGGGTAGGTGTAGAGCCTGAGGCAGTGCTGGATTCAGTGGTGGTCAGGATGGGGGTAGAGCCTGAGCCACTCCTGGATGCAGT	-	exonic	Gm9573	nonframeshift deletion	hom
Brca1_12M	chr17	35619696	35619785	GGTGGTCAGGGTAGGTGTAGAGCCTGAGGCAGTGCTGGATTCAGTGGTGGTCAGGATGGGGGTAGAGCCTGAGCCACTCCTGGATGCAGT	-	exonic	Gm9573	nonframeshift deletion	het
Brca1_12M	chr17	35847894	35847899	GAGGAG	-	exonic	Mdc1	nonframeshift deletion	hom
Brca1_12M	chr17	35847894	35847899	GAGGAG	-	exonic	Mdc1	nonframeshift deletion	het
Brca1_12M	chr17	36031066	36031066	A	-	exonic	H2-T23	frameshift deletion	het
Brca1_12M	chr17	38559660	38559660	-	TTG	exonic	Esp34	nonframeshift insertion	het
Brca1_12M	chr17	45568058	45568058	-	TT	exonic	Hsp90ab1	frameshift insertion	het
Brca1_12M	chr17	45568065	45568065	-	TGGT	exonic	Hsp90ab1	frameshift insertion	het
Brca1_12M	chr17	45568364	45568364	-	CT	exonic	Hsp90ab1	frameshift insertion	het
Brca1_12M	chr17	48145534	48145534	-	TGCT	exonic	9830107B12Rik	frameshift insertion	het
Brca1_12M	chr17	71828532	71828532	-	TCC	exonic	Clip4	nonframeshift insertion	hom
Brca1_12M	chr17	71828532	71828532	-	TCC	exonic	Clip4	nonframeshift insertion	het
Brca1_12M	chr17	71869913	71869913	-	CCCGCA	exonic	Alk	nonframeshift insertion	hom
Brca1_12M	chr17	71869913	71869913	-	CCCGCA	exonic	Alk	nonframeshift insertion	het
Brca1_12M	chr18	39486959	39486961	GCT	-	exonic	Nr3c1	nonframeshift deletion	hom
Brca1_12M	chr18	56749741	56749743	GAG	-	exonic	Lmnb1	nonframeshift deletion	het
Brca1_12M	chr18	74218098	74218100	CAG	-	exonic	Cxxc1	nonframeshift deletion	het
Brca1_12M	chr19	6857716	6857716	C	-	exonic	Ccdc88b	frameshift deletion	het
Brca1_12M	chr19	6857719	6857720	CC	-	exonic	Ccdc88b	frameshift deletion	het
Brca1_12M	chr19	11511736	11511737	GT	-	exonic	Gm8369	frameshift deletion	het
Brca1_12M	chr19	15907067	15907067	-	A	exonic	Psat1	frameshift insertion	het
Brca1_12M	chr19	47732869	47732916	CCGACTTCACCTGCCGCTCCTCAGCCCAGGGAGAATCCACCATCACCC	-	exonic	Sfr1	nonframeshift deletion	het
Brca1_12M	chrX	48273116	48273116	-	ATACCACAAAATT	exonic	Utp14a	frameshift insertion	het
Brca1_12M	chrX	139779851	139779856	TCCTCC	-	exonic	Ripply1	nonframeshift deletion	het
Brca1_12M	chrX	139779854	139779856	TCC	-	exonic	Ripply1	nonframeshift deletion	het
Brca1_12M	chrX	152342233	152342233	-	GGGGG	exonic	Tspyl2	frameshift insertion	het
Brca1_12M	chrX	159414733	159414735	GGC	-	exonic	Map7d2	nonframeshift deletion	het
Brca1_12M	chrX	170673633	170673654	CGCGGGCTGCGCGCTCCGCGTG	-	exonic	Asmt	frameshift deletion	het
Brca1_12M	chrX	170673657	170673691	CGACGCCGCGGCCCTGGGCCCCGTGGACGCCGCGG	-	exonic	Asmt	frameshift deletion	het
Brca1_16.5E	chr1	9546104	9546105	CT	-	exonic	Rrs1	frameshift deletion	het
Brca1_16.5E	chr1	75535425	75535425	-	GTGTGTGTGTGTGTGTGTGTGTGTGTGT	exonic	Stk11ip	frameshift insertion	hom
Brca1_16.5E	chr1	75535425	75535425	-	GTGTGTGTGTGTGTGTGTGTGTGTGTGT	exonic	Stk11ip	frameshift insertion	het
Brca1_16.5E	chr1	85610809	85610811	AGA	-	exonic	Sp140	nonframeshift deletion	het
Brca1_16.5E	chr1	85630470	85630470	A	-	exonic	Sp140	frameshift deletion	het
Brca1_16.5E	chr1	88071495	88071495	-	C	exonic	Ugt1a9	frameshift insertion	het
Brca1_16.5E	chr1	88218255	88218255	C	-	exonic	Ugt1a1;Ugt1a10;Ugt1a2;Ugt1a5;Ugt1a6a;Ugt1a6b;Ugt1a7c;Ugt1a9	frameshift deletion	het
Brca1_16.5E	chr1	88503345	88503353	TGGTGCTGC	-	exonic	Glrp1	nonframeshift deletion	hom
Brca1_16.5E	chr1	150455586	150455633	TTCAGGCTCCTTGGTGGTGGTGGGTTCAGGCTCCTTGGTGGTGGTGGG	-	exonic	Prg4	nonframeshift deletion	het
Brca1_16.5E	chr1	171518332	171518332	G	-	exonic	Itln1	frameshift deletion	het
Brca1_16.5E	chr1	171573830	171573830	-	AC	exonic	Cd244a	frameshift insertion	het
Brca1_16.5E	chr1	171573834	171573834	-	AT	exonic	Cd244a	frameshift insertion	het
Brca1_16.5E	chr1	171573836	171573839	GGTC	-	exonic	Cd244a	frameshift deletion	het
Brca1_16.5E	chr1	171574129	171574144	AGCCCTGGACTAATGG	-	exonic	Cd244a	frameshift deletion	het
Brca1_16.5E	chr1	173695659	173695659	-	A	exonic	Ifi208	frameshift insertion	het
Brca1_16.5E	chr1	173695662	173695662	-	AG	exonic	Ifi208	frameshift insertion	het
Brca1_16.5E	chr1	173735116	173735178	CCTGAGCTGTGGAAGTCCCCGCCTGAGCTGTGGAAGTCCCCGCCTGAGCTGTGGAAGTCTCCC	-	exonic	Ifi207	nonframeshift deletion	hom
Brca1_16.5E	chr1	173760295	173760296	AC	-	exonic	Ifi204	frameshift deletion	het
Brca1_16.5E	chr1	173760297	173760297	-	TT	exonic	Ifi204	frameshift insertion	het
Brca1_16.5E	chr1	174027228	174027228	-	CCCCG	exonic	Ifi205	frameshift insertion	het
Brca1_16.5E	chr1	191353044	191353044	-	TG	exonic	Ppp2r5a	frameshift insertion	het
Brca1_16.5E	chr1	191396324	191396324	-	A	exonic	Ppp2r5a	frameshift insertion	het
Brca1_16.5E	chr1	191396399	191396404	CGGCGA	-	exonic	Ppp2r5a	nonframeshift deletion	het
Brca1_16.5E	chr2	25090613	25090625	ATGTTGTATAGGA	-	exonic	Noxa1	frameshift deletion	het
Brca1_16.5E	chr2	35043208	35043209	TA	-	exonic	Hc	frameshift deletion	het
Brca1_16.5E	chr2	52112895	52112897	GCA	-	exonic	Rif1	nonframeshift deletion	het
Brca1_16.5E	chr2	58048067	58048067	-	CTT	exonic	Ermn	nonframeshift insertion	het
Brca1_16.5E	chr2	73845553	73845553	-	ACAATTGGC	exonic	Atf2	nonframeshift insertion	het
Brca1_16.5E	chr2	175061663	175061679	TTTATGTTTTTGGAGGT	-	exonic	Gm14393	frameshift deletion	het
Brca1_16.5E	chr2	175061682	175061748	TCACTTCTTGCAAAGGCTTTTCCACATTGGTTACATTCATAGGGTTTCTCTCCTGTATGTGTTCGCT	-	exonic	Gm14393	frameshift deletion	het
Brca1_16.5E	chr2	179976202	179976202	-	GGCGGT	exonic	Taf4	nonframeshift insertion	hom
Brca1_16.5E	chr3	15838653	15838653	-	AA	exonic	Sirpb1c	frameshift insertion	het
Brca1_16.5E	chr3	15838657	15838658	GC	-	exonic	Sirpb1c	frameshift deletion	het
Brca1_16.5E	chr3	33800436	33800436	-	GAAAGAGAAGAGA	exonic	Ttc14	frameshift insertion	het
Brca1_16.5E	chr3	40964065	40964065	-	C	exonic	Larp1b	frameshift insertion	het
Brca1_16.5E	chr3	59275960	59275965	CAGCAG	-	exonic	Med12l	nonframeshift deletion	het
Brca1_16.5E	chr3	59275963	59275965	CAG	-	exonic	Med12l	nonframeshift deletion	het
Brca1_16.5E	chr3	142618135	142618138	GCTT	-	exonic	Gbp2b	frameshift deletion	het
Brca1_16.5E	chr3	142618141	142618141	-	GGAT	exonic	Gbp2b	frameshift insertion	het
Brca1_16.5E	chr3	142618167	142618167	-	TGC	exonic	Gbp2b	nonframeshift insertion	het
Brca1_16.5E	chr3	142618172	142618172	C	-	exonic	Gbp2b	frameshift deletion	het
Brca1_16.5E	chr3	142618174	142618184	TGCCTCCACCT	-	exonic	Gbp2b	frameshift deletion	het
Brca1_16.5E	chr4	41195672	41195744	CCTAGGAAAAAAAACAGCTGTCACACAGGAGACTACTACTCCAGGTTCCAGTCCCGGAGAGGAGCTGACATTA	-	exonic	Ubap2	frameshift deletion	het
Brca1_16.5E	chr4	112862107	112862108	CT	-	exonic	Skint6	frameshift deletion	het
Brca1_16.5E	chr4	112865665	112865677	TGCACGCTGGTTT	-	exonic	Skint6	frameshift deletion	hom
Brca1_16.5E	chr4	112865683	112865683	-	TG	exonic	Skint6	frameshift insertion	hom
Brca1_16.5E	chr4	112865688	112865688	-	A	exonic	Skint6	frameshift insertion	hom
Brca1_16.5E	chr4	112865690	112865690	-	CCAAA	exonic	Skint6	frameshift insertion	hom
Brca1_16.5E	chr4	112865693	112865693	-	TCATCAA	exonic	Skint6	frameshift insertion	hom
Brca1_16.5E	chr4	112865702	112865707	TCAACA	-	exonic	Skint6	nonframeshift deletion	hom
Brca1_16.5E	chr4	112865709	112865711	GAA	-	exonic	Skint6	nonframeshift deletion	hom
Brca1_16.5E	chr4	112865714	112865714	-	GCCGTTGTTTTG	exonic	Skint6	nonframeshift insertion	hom
Brca1_16.5E	chr4	121146921	121146921	-	TGA	exonic	Rlf	nonframeshift insertion	het
Brca1_16.5E	chr4	126165497	126165497	C	-	exonic	Thrap3	frameshift deletion	het
Brca1_16.5E	chr4	126165568	126165568	C	-	exonic	Thrap3	frameshift deletion	het
Brca1_16.5E	chr4	141103425	141103427	TCC	-	exonic	Spata21	nonframeshift deletion	hom
Brca1_16.5E	chr4	141103425	141103427	TCC	-	exonic	Spata21	nonframeshift deletion	het
Brca1_16.5E	chr4	141421857	141421859	TCT	-	exonic	Hspb7	nonframeshift deletion	hom
Brca1_16.5E	chr4	141421857	141421859	TCT	-	exonic	Hspb7	nonframeshift deletion	het
Brca1_16.5E	chr4	141516846	141516848	TGC	-	exonic	Spen	nonframeshift deletion	hom
Brca1_16.5E	chr4	141516846	141516848	TGC	-	exonic	Spen	nonframeshift deletion	het
Brca1_16.5E	chr4	141874754	141874754	-	GCCGCC	exonic	Efhd2	nonframeshift insertion	hom
Brca1_16.5E	chr4	141874754	141874754	-	GCCGCC	exonic	Efhd2	nonframeshift insertion	het
Brca1_16.5E	chr4	143135894	143135896	CTC	-	exonic	Prdm2	nonframeshift deletion	het
Brca1_16.5E	chr4	143699178	143699178	G	-	exonic	Gm13089	frameshift deletion	het
Brca1_16.5E	chr4	143851644	143851644	-	T	exonic	Gm13103	frameshift insertion	het
Brca1_16.5E	chr4	143853003	143853003	C	-	exonic	Gm13103	frameshift deletion	het
Brca1_16.5E	chr4	144207231	144207243	GCACTCCAGAGGG	-	exonic	C87977	frameshift deletion	het
Brca1_16.5E	chr4	145537497	145537497	-	TGAATGTGACAAATGCTTTACTACAAAAGGCAATCTGATAATTCATCAGAGAATTCATACAGGAGAGAAACCTTACAAATGCAA	exonic	Zfp990	nonframeshift insertion	het
Brca1_16.5E	chr4	145622647	145622647	-	GA	exonic	Gm13212	frameshift insertion	het
Brca1_16.5E	chr4	145622650	145622654	TTACC	-	exonic	Gm13212	frameshift deletion	het
Brca1_16.5E	chr4	146125338	146125338	-	A	exonic	Zfp987	frameshift insertion	het
Brca1_16.5E	chr4	146190236	146190236	C	-	exonic	Zfp600	frameshift deletion	het
Brca1_16.5E	chr4	147058679	147058703	CCAACCATCCCATCTTAGTATTCAT	-	exonic	Rex2	frameshift deletion	het
Brca1_16.5E	chr4	147512773	147512779	ACTGAAA	-	exonic	Zfp982	frameshift deletion	het
Brca1_16.5E	chr4	147512894	147512895	AT	-	exonic	Zfp982	frameshift deletion	het
Brca1_16.5E	chr4	147512898	147512979	AGGAGAGAAACCTTACAAATGTAGTGAATGTAACAAATGCTTTATACAAAAATCCAGTCTTAATAATCATCAGAGTATTCAT	-	exonic	Zfp982	frameshift deletion	het
Brca1_16.5E	chr4	147675122	147675122	-	TGGGTAAAGCATTTGTCACATTCACTGCATTTGTAAGGTTTCTCTCCTGTATGAATTCTCCGATGAATACTAAGATGGAATTTG	exonic	Zfp534	nonframeshift insertion	het
Brca1_16.5E	chr4	147675359	147675364	TCTCAG	-	exonic	Zfp534	nonframeshift deletion	het
Brca1_16.5E	chr4	148671400	148671406	GGGGGGT	-	exonic	Gm572	frameshift deletion	het
Brca1_16.5E	chr4	148952306	148952308	CAG	-	exonic	Casz1	nonframeshift deletion	het
Brca1_16.5E	chr4	149125414	149125422	CCACTCGTG	-	exonic	Cort	nonframeshift deletion	het
Brca1_16.5E	chr4	151010416	151010416	-	ACGGAC	exonic	Per3	nonframeshift insertion	het
Brca1_16.5E	chr4_GL456216_random	16300	16333	TGTCCACCTTGCGAGCGCTGCGGGCCGTGCTCTG	-	exonic	Dhrsx	frameshift deletion	het
Brca1_16.5E	chr4_GL456216_random	16338	16339	TA	-	exonic	Dhrsx	frameshift deletion	het
Brca1_16.5E	chr5	24391868	24391871	ACCG	-	exonic	Atg9b	frameshift deletion	het
Brca1_16.5E	chr5	24391875	24391887	CCGTTGCCTCCTG	-	exonic	Atg9b	frameshift deletion	het
Brca1_16.5E	chr5	24391897	24391905	CACCCCGTT	-	exonic	Atg9b	nonframeshift deletion	het
Brca1_16.5E	chr5	26001227	26001229	CTT	-	exonic	Gm1979	nonframeshift deletion	het
Brca1_16.5E	chr5	45495281	45495281	-	ATCTGGACCTCCTCTCAAAGCAGGCAAAACCAGAACCTTCTATGGTCTGCATCAGGACTTCCCCAGCGTGGTGGTG	exonic	Lap3	frameshift insertion	het
Brca1_16.5E	chr5	45497434	45497434	-	CGGGATGCAGGCAGGTCCAAGACCTGGAGCTGCCGTCGGTGGAGGTGGATCCCTGTGGAGATGCGCAA	exonic	Lap3	frameshift insertion	het
Brca1_16.5E	chr5	45500567	45500567	-	ACCCAAGTCCTGGATAGAGGAACAAGAAATGGGTTCGTTCCTAAGT	exonic	Lap3	frameshift insertion	het
Brca1_16.5E	chr5	45507208	45507208	-	GGTGCCATGGATGTAGCCCTGG	exonic	Lap3	frameshift insertion	het
Brca1_16.5E	chr5	104050817	104050817	-	TGAAAGCAACTTCTCTCCCAAGTTTAATGAAAAGGACGGGCAT	exonic	Nudt9	frameshift insertion	het
Brca1_16.5E	chr5	138248738	138248738	-	CC	exonic	Nxpe5	frameshift insertion	het
Brca1_16.5E	chr5	138248740	138248740	A	-	exonic	Nxpe5	frameshift deletion	het
Brca1_16.5E	chr5	138248853	138248853	G	-	exonic	Nxpe5	frameshift deletion	het
Brca1_16.5E	chr5	145181204	145181204	-	CAGCAGCAGCAG	exonic	Cpsf4	nonframeshift insertion	het
Brca1_16.5E	chr5	146539926	146539937	GCTCTGAGGCCA	-	exonic	Gm3409	nonframeshift deletion	het
Brca1_16.5E	chr6	52191499	52191499	-	G	exonic	Hoxa4	frameshift insertion	het
Brca1_16.5E	chr6	132207746	132207799	CCTCCCTGTGGGGGTGGGCCTTGTTGGTTTCCAGGCATAGGGGGTCCCTGAGGA	-	exonic	Prb1	nonframeshift deletion	het
Brca1_16.5E	chr6	132312109	132312116	CCTGAGGG	-	exonic	Prpmp5	frameshift deletion	het
Brca1_16.5E	chr6	132312120	132312123	CCTG	-	exonic	Prpmp5	frameshift deletion	het
Brca1_16.5E	chr6	132571757	132571882	CCCCCTCAAGGCCCACCACCACCAGGAGTACCACAGCCGAGACCCCCTCAAGGCCCACCACCACCAGGAGGCCCACAGCAGAGACCCCCTCAAGGCCCACCACCACCAGGAGGCCCACAGCATAGG	-	exonic	Prh1	nonframeshift deletion	hom
Brca1_16.5E	chr6	132803833	132803838	GACTAC	-	exonic	Tas2r117	nonframeshift deletion	het
Brca1_16.5E	chr6	132803849	132803849	-	GC	exonic	Tas2r117	frameshift insertion	het
Brca1_16.5E	chr6	132803851	132803852	TT	-	exonic	Tas2r117	frameshift deletion	het
Brca1_16.5E	chr7	4276634	4276634	-	AAG	exonic	Pira6	nonframeshift insertion	het
Brca1_16.5E	chr7	5029212	5029212	G	-	exonic	Zfp865	frameshift deletion	het
Brca1_16.5E	chr7	5029217	5029218	AG	-	exonic	Zfp865	frameshift deletion	het
Brca1_16.5E	chr7	5029229	5029230	AG	-	exonic	Zfp865	frameshift deletion	het
Brca1_16.5E	chr7	8908099	8908099	-	CC	exonic	Vmn2r40	frameshift insertion	hom
Brca1_16.5E	chr7	8908104	8908105	GT	-	exonic	Vmn2r40	frameshift deletion	hom
Brca1_16.5E	chr7	21133495	21133497	GGA	-	exonic	Vmn1r122	nonframeshift deletion	het
Brca1_16.5E	chr7	26611549	26611552	TTTA	-	exonic	Vmn1r185	frameshift deletion	het
Brca1_16.5E	chr7	26611557	26611557	-	GTG	exonic	Vmn1r185	nonframeshift insertion	het
Brca1_16.5E	chr7	26611574	26611577	CTTG	-	exonic	Vmn1r185	frameshift deletion	het
Brca1_16.5E	chr7	38267445	38267450	TTGGCC	-	exonic	Pop4	nonframeshift deletion	het
Brca1_16.5E	chr7	41043573	41043574	AC	-	exonic	Gm4884	frameshift deletion	het
Brca1_16.5E	chr7	41043577	41043577	-	AA	exonic	Gm4884	frameshift insertion	het
Brca1_16.5E	chr7	44500373	44500375	GAG	-	exonic	Fam71e1	nonframeshift deletion	hom
Brca1_16.5E	chr7	44852817	44852817	-	T	exonic	Akt1s1	frameshift insertion	het
Brca1_16.5E	chr7	45220544	45220640	AGGTGGCTTGGGTTGGGGGCTGTGGAGAATCTGGGATGGAAGGATGGGGCTGTAATGGCCACAGGGGATGTCTGACCCTCATCCGTGTCTCCTCTCT	-	exonic	Tead2	frameshift deletion	het
Brca1_16.5E	chr7	47235326	47235328	CAT	-	exonic	Mrgpra9	nonframeshift deletion	het
Brca1_16.5E	chr7	47981144	47981145	CA	-	exonic	Mrgpra4	frameshift deletion	het
Brca1_16.5E	chr7	47981303	47981303	C	-	exonic	Mrgpra4	frameshift deletion	het
Brca1_16.5E	chr7	47981544	47981544	-	AAA	exonic	Mrgpra4	nonframeshift insertion	het
Brca1_16.5E	chr7	47981548	47981548	G	-	exonic	Mrgpra4	frameshift deletion	het
Brca1_16.5E	chr7	47981577	47981579	TTC	-	exonic	Mrgpra4	nonframeshift deletion	het
Brca1_16.5E	chr7	47981591	47981593	GGG	-	exonic	Mrgpra4	nonframeshift deletion	het
Brca1_16.5E	chr7	47981596	47981596	G	-	exonic	Mrgpra4	frameshift deletion	het
Brca1_16.5E	chr7	47981600	47981603	AACC	-	exonic	Mrgpra4	frameshift deletion	het
Brca1_16.5E	chr7	48021371	48021377	CCTGGGA	-	exonic	Mrgprx1	frameshift deletion	het
Brca1_16.5E	chr7	48021507	48021507	-	AAA	exonic	Mrgprx1	nonframeshift insertion	het
Brca1_16.5E	chr7	79669682	79669682	-	CCCCCTGTGTTCCAGAGTGGGTCCAGCAGGAGCTTAGTCATACCAGCTCCTGGAGTCCAGCTCTT	exonic	Ticrr	frameshift insertion	het
Brca1_16.5E	chr7	79677445	79677445	-	AATTTAAAACCGAGGAGGAGCTTCTGGCTTACATACATGACAACTACCAAAA	exonic	Ticrr	frameshift insertion	het
Brca1_16.5E	chr7	79681902	79681987	AGGTAAGCCATGGCTGCCACCCCGAGCATGCTCTCATTCTCTCAGCTTCCCAGCAGAGCCTGTGGCAACTTTTTGCAATCTCTTTC	-	exonic	Ticrr	frameshift deletion	het
Brca1_16.5E	chr7	79696060	79696060	-	ATGA	exonic	Ticrr	frameshift insertion	het
Brca1_16.5E	chr7	102020491	102020491	-	GGGATT	exonic	Rnf121	nonframeshift insertion	het
Brca1_16.5E	chr7	138846512	138846607	GCAGGTGAGGGCCGTGCGCGAGCGAGCGAGCGGGGCGGGCGGGCGGACTGGACGGTGGTGGGGCGGGGCGGGGCCGGCCTGACGGCGCGCTCTGTT	-	exonic	Ppp2r2d	frameshift deletion	het
Brca1_16.5E	chr7	138868507	138868507	-	AATAAAGGCCGCGCTCACTCTAGGGGA	exonic	Ppp2r2d	nonframeshift insertion	het
Brca1_16.5E	chr8	21529873	21529873	C	-	exonic	Defa32	frameshift deletion	hom
Brca1_16.5E	chr8	21529875	21529876	CA	-	exonic	Defa32	frameshift deletion	hom
Brca1_16.5E	chr8	21529878	21529878	-	AAT	exonic	Defa32	nonframeshift insertion	hom
Brca1_16.5E	chr8	21529906	21529914	CCACCGCCA	-	exonic	Defa32	nonframeshift deletion	hom
Brca1_16.5E	chr8	21618287	21618290	ACAG	-	exonic	Defa26	frameshift deletion	het
Brca1_16.5E	chr8	21618292	21618292	-	GGGT	exonic	Defa26	frameshift insertion	het
Brca1_16.5E	chr8	24962864	24962917	GGTCTGGAGACACCTGGGCCCCCTGGCGGTCTGGAGACACCTGGGCCCCCTGGT	-	exonic	Adam9	frameshift deletion	hom
Brca1_16.5E	chr8	72251767	72251767	-	AACCCA	exonic	Ap1m1	nonframeshift insertion	het
Brca1_16.5E	chr8	72251768	72251768	-	CCAAAATGAGAACTCTAGCT	exonic	Ap1m1	frameshift insertion	het
Brca1_16.5E	chr8	111998695	111998798	CCTGGGAAGAAAGCAGCCCTCTCAAGGACGGAGAACAGAAGTTCTCCTCTACAGGCAGCACGGCCGTCTTCCACCCGAGTATGAGCTGAAGGCAGCAGGACTCA	-	exonic	Kars	frameshift deletion	het
Brca1_16.5E	chr8	112003440	112003440	-	ATTTGGGTCCAGAGT	exonic	Kars	nonframeshift insertion	het
Brca1_16.5E	chr9	55209129	55209131	GGA	-	exonic	Fbxo22	nonframeshift deletion	het
Brca1_16.5E	chr9	75348055	75348055	-	AAAGGGGTCCATGTAGCTCTTCTCTGTGGGGAAATGGTCCCCATCACTCCA	exonic	Bcl2l10	nonframeshift insertion	het
Brca1_16.5E	chr9	75388257	75388257	-	CCCCA	exonic	Mapk6	frameshift insertion	het
Brca1_16.5E	chr9	78478773	78478774	TT	-	exonic	Eef1a1	frameshift deletion	het
Brca1_16.5E	chr9	96631464	96631464	-	GCC	exonic	Rasa2	nonframeshift insertion	het
Brca1_16.5E	chr9	96631464	96631464	-	GCC	exonic	Rasa2	nonframeshift insertion	hom
Brca1_16.5E	chr9	96686103	96686105	TCT	-	exonic	Zbtb38	nonframeshift deletion	het
Brca1_16.5E	chr9	96686103	96686105	TCT	-	exonic	Zbtb38	nonframeshift deletion	hom
Brca1_16.5E	chr9	101034857	101034861	TTTTT	-	exonic	Pccb	frameshift deletion	het
Brca1_16.5E	chr9	101034857	101034862	TTTTTT	-	exonic	Pccb	frameshift deletion	het
Brca1_16.5E	chr9	102526792	102526823	TGCCACCATATAGGTATGCCACCATATAGGTA	-	exonic	Ky	frameshift deletion	het
Brca1_16.5E	chr9	103355240	103355240	-	TTT	exonic	Cdv3	nonframeshift insertion	het
Brca1_16.5E	chr9	103355241	103355241	-	TTTTTTGTTTTTTTTTTT	exonic	Cdv3	nonframeshift insertion	het
Brca1_16.5E	chr9	104016205	104016205	-	TTTTT	exonic	Nphp3	frameshift insertion	het
Brca1_16.5E	chr10	58480334	58480337	ATCT	-	exonic	Ranbp2	frameshift deletion	het
Brca1_16.5E	chr10	58480338	58480338	-	GTCA	exonic	Ranbp2	frameshift insertion	het
Brca1_16.5E	chr10	80284437	80284437	-	GGGGGGGGGGGGGGGGGGGGGGGGGGGGGGGGGGGGGGGGGGGGGGGGGGGGGGGGGGGGGGGGG	exonic	Dazap1	frameshift insertion	het
Brca1_16.5E	chr10	80284440	80284440	-	GGGGGGGGGGGGGGG	exonic	Dazap1	nonframeshift insertion	het
Brca1_16.5E	chr10	100341500	100341505	GCAGCA	-	exonic	Gm4303;Gm4305;Gm4307	frameshift deletion	het
Brca1_16.5E	chr11	5105970	5105970	C	-	exonic	Rhbdd3	frameshift deletion	het
Brca1_16.5E	chr11	21564216	21564216	-	C	exonic	Mdh1	frameshift insertion	het
Brca1_16.5E	chr11	51604502	51604502	-	TGTAACCCATTTTTTAATGCAGTTATTTGAATTTCT	exonic	Hnrnpab	nonframeshift insertion	het
Brca1_16.5E	chr11	51604505	51604505	-	G	exonic	Hnrnpab	frameshift insertion	het
Brca1_16.5E	chr11	51604507	51604507	-	CAGCTTCTTGAGCTCTTTGTATA	exonic	Hnrnpab	frameshift insertion	het
Brca1_16.5E	chr11	65788216	65788216	-	CAG	exonic	Map2k4	nonframeshift insertion	het
Brca1_16.5E	chr11	69826801	69826803	TTC	-	exonic	Nlgn2	nonframeshift deletion	het
Brca1_16.5E	chr11	69826806	69826806	-	CGC	exonic	Nlgn2	nonframeshift insertion	het
Brca1_16.5E	chr11	70438646	70438650	AGTGA	-	exonic	Arrb2	nonframeshift deletion	het
Brca1_16.5E	chr11	100119777	100119777	-	CTTGAG	exonic	Krt13	nonframeshift insertion	het
Brca1_16.5E	chr11	100119778	100119778	-	TTGAG	exonic	Krt13	frameshift insertion	het
Brca1_16.5E	chr11	101157519	101157629	AGGTGAGGATCTTCAACAGTGAAGCATGCTGGGGGGAAAGATCAGGCATGATTCAATCACGTGAAACATTCAACTCCGCATTCATTTGGGGACATCATATAGAGCGCATTA	-	exonic	Tubg2	frameshift deletion	het
Brca1_16.5E	chr11	101189564	101189564	-	CCCCAG	exonic	Cntnap1	nonframeshift insertion	het
Brca1_16.5E	chr11	101615885	101615885	A	-	exonic	LOC666331	frameshift deletion	het
Brca1_16.5E	chr11	101738195	101738195	-	A	exonic	Dhx8	frameshift insertion	het
Brca1_16.5E	chr11	101738196	101738196	-	ACCGA	exonic	Dhx8	frameshift insertion	het
Brca1_16.5E	chr11	102202146	102202146	-	TCC	exonic	Hdac5	nonframeshift insertion	het
Brca1_16.5E	chr11	102306946	102306946	-	TCC	exonic	Ubtf	nonframeshift insertion	het
Brca1_16.5E	chr11	102313881	102313881	-	C	exonic	Ubtf	frameshift insertion	het
Brca1_16.5E	chr11	102480176	102480176	-	TCCTCCTCTTCTTCC	exonic	Gpatch8	nonframeshift insertion	het
Brca1_16.5E	chr11	102888683	102888685	CAC	-	exonic	Gfap	nonframeshift deletion	het
Brca1_16.5E	chr12	40036532	40036532	-	GGGGG	exonic	Arl4a	frameshift insertion	het
Brca1_16.5E	chr12	40036558	40036562	CAAGG	-	exonic	Arl4a	frameshift deletion	het
Brca1_16.5E	chr12	40036564	40036565	TA	-	exonic	Arl4a	frameshift deletion	het
Brca1_16.5E	chr12	40036577	40036577	-	C	exonic	Arl4a	frameshift insertion	het
Brca1_16.5E	chr12	40036581	40036581	-	G	exonic	Arl4a	frameshift insertion	het
Brca1_16.5E	chr12	69340984	69340984	T	-	exonic	Nemf	frameshift deletion	het
Brca1_16.5E	chr12	74299055	74299056	AC	-	exonic	Dbpht2	frameshift deletion	het
Brca1_16.5E	chr12	80475924	80475924	-	CAGCCA	exonic	Exd2	nonframeshift insertion	hom
Brca1_16.5E	chr12	87895447	87895447	G	-	exonic	Gm2022	frameshift deletion	het
Brca1_16.5E	chr12	98213021	98213021	-	ATACA	exonic	Galc	frameshift insertion	het
Brca1_16.5E	chr12	98213023	98213023	-	GAGG	exonic	Galc	frameshift insertion	het
Brca1_16.5E	chr12	111539686	111539798	AGGTAATGCTGGTTTTTATTTTAGTAGCCTGTTGGTCCGCACACTCTTGATAGGTTTTGAAAGATTACATTTCACAGGGAAGACAGTGCAAAATTGAAATTCTTATTTCCTTT	-	exonic	Eif5	frameshift deletion	het
Brca1_16.5E	chr12	111540302	111540302	-	CAT	exonic	Eif5	nonframeshift insertion	het
Brca1_16.5E	chr13	21396403	21396405	CTC	-	exonic	Zkscan3	nonframeshift deletion	het
Brca1_16.5E	chr13	47078393	47078393	-	CAGA	exonic	Kdm1b	frameshift insertion	het
Brca1_16.5E	chr13	47078393	47078393	-	CAGAGTGTGCTGATGTCGGTGATCACAGGGGAGGCAGTGGCGTCCCTCAGGACCAT	exonic	Kdm1b	frameshift insertion	het
Brca1_16.5E	chr13	56723993	56723993	-	TAGTCTTATCTCCAGTGTTAGTGCCTTGTCACAATGAATTCAATCCACAACACAGCCTTCTGGTTCAGTT	exonic	Smad5	frameshift insertion	het
Brca1_16.5E	chr13	56727654	56727654	-	GCTGACACCCCTCCCCCTGCCTATATGCCACCTGATGATCAGATGGCTCCAGATAATTCCCAGCCTAT	exonic	Smad5	frameshift insertion	het
Brca1_16.5E	chr13	56727655	56727655	-	CT	exonic	Smad5	frameshift insertion	het
Brca1_16.5E	chr13	107889578	107889578	-	C	exonic;splicing	Zswim6;Zswim6	frameshift insertion	hom
Brca1_16.5E	chr13	107889583	107889583	-	C	exonic;splicing	Zswim6;Zswim6	frameshift insertion	hom
Brca1_16.5E	chr13	107889591	107889591	-	C	exonic	Zswim6	frameshift insertion	hom
Brca1_16.5E	chr13	119450010	119450010	-	AGAT	exonic	Paip1	frameshift insertion	het
Brca1_16.5E	chr14	46780225	46780225	-	AGGGTTCAGGGTATTGCACTGGTCTATAGGGTTCTTGTAGTCGGTCTTCAGCTCATCAAATGCTATGATGTT	exonic	Cnih1	nonframeshift insertion	het
Brca1_16.5E	chr14	75125183	75125185	GGT	-	exonic	Lrrc63	nonframeshift deletion	het
Brca1_16.5E	chr15	80261050	80261052	CTT	-	exonic	Rps19bp1	nonframeshift deletion	hom
Brca1_16.5E	chr15	100619464	100619475	GGTGGCTCAGAT	-	exonic	Dazap2	nonframeshift deletion	het
Brca1_16.5E	chr16	32752872	32752872	-	CATTGA	exonic	Muc4	nonframeshift insertion	het
Brca1_16.5E	chr16	32753234	32753370	CACACAGGTCTCACCTTCATCCAAGAACATGTCAACAGTGTCAACACCAATCACCTCTACTCACAAATTGTCAACCCTTCCTCAGAGCCAACACACTGGAAGCAATGGGACCAGCAGCTCAAGTTCTACACCTGCCA	-	exonic	Muc4	frameshift deletion	het
Brca1_16.5E	chr16	88869249	88869249	-	AGCCTCCATAGCCAGAGCCATATCCGAAGCCTCCAAAGCCTCGAAAGCCAGAACCATATCCAA	exonic	Krtap19-1	nonframeshift insertion	het
Brca1_16.5E	chr16	93609829	93609829	C	-	exonic	Cbr1	frameshift deletion	het
Brca1_16.5E	chr16	93609831	93609831	-	A	exonic	Cbr1	frameshift insertion	het
Brca1_16.5E	chr17	23346066	23346066	-	A	exonic	Vmn2r115	frameshift insertion	het
Brca1_16.5E	chr17	23346071	23346071	G	-	exonic	Vmn2r115	frameshift deletion	het
Brca1_16.5E	chr17	23359880	23359880	A	-	exonic	Vmn2r115	frameshift deletion	het
Brca1_16.5E	chr17	23401727	23401729	TTT	-	exonic	Vmn2r116	nonframeshift deletion	het
Brca1_16.5E	chr17	23477130	23477130	-	T	exonic	Vmn2r117	frameshift insertion	het
Brca1_16.5E	chr17	23477505	23477505	-	T	exonic	Vmn2r117	frameshift insertion	het
Brca1_16.5E	chr17	23882469	23882474	ATGATG	-	exonic	Dcpp1	nonframeshift deletion	het
Brca1_16.5E	chr17	23882480	23882480	-	ATG	exonic	Dcpp1	nonframeshift insertion	het
Brca1_16.5E	chr17	23900407	23900409	ATG	-	exonic	Dcpp2	nonframeshift deletion	het
Brca1_16.5E	chr17	30717890	30717955	ATTCCAGAACAGGTGAGCCTCCATTCCAGAACAGGTGAGCCTCCATTCCAGAACAGGTGAGCCTCC	-	exonic	Dnah8	nonframeshift deletion	hom
Brca1_16.5E	chr17	33962097	33962097	-	CTG	exonic	Vps52	nonframeshift insertion	het
Brca1_16.5E	chr17	33962099	33962099	-	ACACCAG	exonic	Vps52	frameshift insertion	het
Brca1_16.5E	chr17	33962103	33962103	-	GGGGACT	exonic	Vps52	frameshift insertion	het
Brca1_16.5E	chr17	33962107	33962108	TT	-	exonic	Vps52	frameshift deletion	het
Brca1_16.5E	chr17	34474315	34474315	-	CTCGA	exonic	Btnl4	frameshift insertion	het
Brca1_16.5E	chr17	35320845	35320847	AGA	-	exonic	H2-Q1	nonframeshift deletion	het
Brca1_16.5E	chr17	35320851	35320851	-	T	exonic	H2-Q1	frameshift insertion	het
Brca1_16.5E	chr17	35320852	35320852	-	GC	exonic	H2-Q1	frameshift insertion	het
Brca1_16.5E	chr17	35345477	35345477	-	CG	exonic	H2-Q2	frameshift insertion	het
Brca1_16.5E	chr17	35345479	35345480	AG	-	exonic	H2-Q2	frameshift deletion	het
Brca1_16.5E	chr17	35345699	35345699	A	-	exonic	H2-Q2	frameshift deletion	het
Brca1_16.5E	chr17	35471019	35471019	T	-	exonic	H2-Q10	frameshift deletion	het
Brca1_16.5E	chr17	38644691	38644692	TT	-	exonic	Esp31	frameshift deletion	het
Brca1_16.5E	chr17	38644771	38644772	GT	-	exonic	Esp31	frameshift deletion	het
Brca1_16.5E	chr17	45568058	45568058	-	TT	exonic	Hsp90ab1	frameshift insertion	het
Brca1_16.5E	chr17	45568065	45568065	-	TGGT	exonic	Hsp90ab1	frameshift insertion	het
Brca1_16.5E	chr17	45568364	45568364	-	CT	exonic	Hsp90ab1	frameshift insertion	het
Brca1_16.5E	chr17	88463039	88463039	-	AA	exonic	Foxn2	frameshift insertion	het
Brca1_16.5E	chr17	88463068	88463075	GTACTCCT	-	exonic	Foxn2	frameshift deletion	het
Brca1_16.5E	chr18	49723814	49723814	-	TGACTGTGCATCTGTCTGGGGGAAGGCATGCTGCTAGCAGAGAGA	exonic	Dtwd2	nonframeshift insertion	het
Brca1_16.5E	chr19	6531324	6531324	-	CCCC	exonic	Nrxn2	frameshift insertion	het
Brca1_16.5E	chr19	47732869	47732916	CCGACTTCACCTGCCGCTCCTCAGCCCAGGGAGAATCCACCATCACCC	-	exonic	Sfr1	nonframeshift deletion	het
Brca1_16.5E	chrX	48273813	48273897	GGTGAGATTGCCTCTTGCTTTCTACACCTTTGCCAACAACTGTCCCTAGAATGTGTTTCAGGTCTCATCCTGTCCTTCCTTTCCA	-	exonic	Utp14a	frameshift deletion	het
Brca1_16.5E	chrX	99821122	99821124	CTG	-	exonic	Tmem28	nonframeshift deletion	het
Brca1_16.5E	chrX	102248687	102248687	-	GGAGGGCCCGAGTGGGTGCTGTGCCTTCCTCGCGTCTGGTCGAGTTTTC	exonic	Cited1	frameshift insertion	het
Brca1_16.5E	chrX	136733909	136733909	A	-	exonic	Morf4l2	frameshift deletion	het
Brca1_1M	chr1	9546104	9546105	CT	-	exonic	Rrs1	frameshift deletion	het
Brca1_1M	chr1	38088030	38088030	C	-	exonic	Rev1	frameshift deletion	het
Brca1_1M	chr1	38088054	38088069	CTCTGTAGGGTATTGA	-	exonic	Rev1	frameshift deletion	het
Brca1_1M	chr1	38088076	38088077	CA	-	exonic	Rev1	frameshift deletion	het
Brca1_1M	chr1	38088135	38088135	-	C	exonic	Rev1	frameshift insertion	het
Brca1_1M	chr1	38088140	38088140	-	AGGATAGA	exonic	Rev1	frameshift insertion	het
Brca1_1M	chr1	60489249	60489251	GGT	-	exonic	Raph1	nonframeshift deletion	het
Brca1_1M	chr1	75535425	75535425	-	GTGTGTGTGTGTGTGTGTGTGTGTGTGTGT	exonic	Stk11ip	nonframeshift insertion	hom
Brca1_1M	chr1	75535425	75535425	-	GTGTGTGTGTGTGTGTGTGTGTGTGTGTGT	exonic	Stk11ip	nonframeshift insertion	het
Brca1_1M	chr1	84757814	84757814	-	GTTT	exonic	Trip12	frameshift insertion	het
Brca1_1M	chr1	85610809	85610811	AGA	-	exonic	Sp140	nonframeshift deletion	het
Brca1_1M	chr1	139237087	139237087	G	-	exonic	Crb1	frameshift deletion	hom
Brca1_1M	chr1	171533418	171533418	G	-	exonic	Itln1	frameshift deletion	het
Brca1_1M	chr1	171573766	171573766	-	ATTA	exonic	Cd244a	frameshift insertion	het
Brca1_1M	chr1	171573771	171573774	TTCA	-	exonic	Cd244a	frameshift deletion	het
Brca1_1M	chr1	171577288	171577291	CATT	-	exonic	Cd244a	frameshift deletion	het
Brca1_1M	chr1	171577292	171577292	-	ACGC	exonic	Cd244a	frameshift insertion	het
Brca1_1M	chr1	171577961	171577961	G	-	exonic	Cd244a	frameshift deletion	het
Brca1_1M	chr1	173682986	173682986	C	-	exonic	Ifi208	frameshift deletion	het
Brca1_1M	chr1	173695659	173695659	-	A	exonic	Ifi208	frameshift insertion	het
Brca1_1M	chr1	173695662	173695662	-	AG	exonic	Ifi208	frameshift insertion	het
Brca1_1M	chr1	174027196	174027196	-	GCTGTAGAAGTCCCCGCCTGA	exonic	Ifi205	nonframeshift insertion	hom
Brca1_1M	chr1	174100386	174100387	AC	-	exonic;splicing	Olfr427;Olfr426	frameshift deletion	het
Brca1_1M	chr1	179753177	179753182	TCCGGC	-	exonic	Ahctf1	nonframeshift deletion	het
Brca1_1M	chr1	181921918	181921923	GGCGGT	-	exonic	Enah	nonframeshift deletion	het
Brca1_1M	chr1	191353044	191353044	-	TG	exonic	Ppp2r5a	frameshift insertion	het
Brca1_1M	chr1	191396399	191396404	CGGCGA	-	exonic	Ppp2r5a	nonframeshift deletion	het
Brca1_1M	chr1	191718535	191718535	-	CCG	exonic	Lpgat1	nonframeshift insertion	het
Brca1_1M	chr2	52112895	52112897	GCA	-	exonic	Rif1	nonframeshift deletion	het
Brca1_1M	chr2	113525770	113525770	-	TCC	exonic	Fmn1	nonframeshift insertion	het
Brca1_1M	chr2	121306318	121306318	-	GCTCCAGCTCCAGCTCC	exonic	Map1a	frameshift insertion	het
Brca1_1M	chr3	15416881	15416881	-	AA	exonic	Sirpb1a	frameshift insertion	het
Brca1_1M	chr3	15416885	15416886	GC	-	exonic	Sirpb1a	frameshift deletion	het
Brca1_1M	chr3	130040795	130040797	CTG	-	exonic	Sec24b	nonframeshift deletion	het
Brca1_1M	chr4	41199585	41199714	CCTAAAAAGAGAAAAACCCAAACACAATGGATCACCCATTTCTCAATGAGGTTCGTGGTCTGCTCAGGGGTCGAGGCACAGGTCTGGAAGTTCACTTATTGAGGAGGTTTTAAGAGGCTTGGGGTGTATA	-	exonic	Ubap2	frameshift deletion	het
Brca1_1M	chr4	42957127	42957127	-	GTGTGTGTGTGTGTGTGCACGCGCAAGTGTGTGCGCGCACGCGCGCGCAA	exonic	Dnajb5	frameshift insertion	het
Brca1_1M	chr4	112842915	112842915	-	GAA	exonic	Skint6	nonframeshift insertion	hom
Brca1_1M	chr4	112842918	112842921	GGTG	-	exonic	Skint6	frameshift deletion	hom
Brca1_1M	chr4	112842925	112842926	TG	-	exonic	Skint6	frameshift deletion	hom
Brca1_1M	chr4	112842947	112842948	TA	-	exonic	Skint6	frameshift deletion	hom
Brca1_1M	chr4	112842949	112842949	-	CA	exonic	Skint6	frameshift insertion	hom
Brca1_1M	chr4	113524099	113524102	GCTG	-	exonic	Skint5	frameshift deletion	hom
Brca1_1M	chr4	119279075	119279075	G	-	exonic	Ybx1	frameshift deletion	het
Brca1_1M	chr4	119282225	119282225	A	-	exonic	Ybx1	frameshift deletion	het
Brca1_1M	chr4	120947372	120947376	ATCCT	-	exonic	Zfp69	frameshift deletion	het
Brca1_1M	chr4	120947378	120947411	CTGCAGGGATGCCAGGGGTCTCTCCATCATGGGA	-	exonic	Zfp69	frameshift deletion	het
Brca1_1M	chr4	130792766	130792768	GCT	-	exonic	Sdc3	nonframeshift deletion	het
Brca1_1M	chr4	141103425	141103427	TCC	-	exonic	Spata21	nonframeshift deletion	het
Brca1_1M	chr4	141421857	141421859	TCT	-	exonic	Hspb7	nonframeshift deletion	het
Brca1_1M	chr4	141516846	141516848	TGC	-	exonic	Spen	nonframeshift deletion	het
Brca1_1M	chr4	141874754	141874754	-	GCCGCC	exonic	Efhd2	nonframeshift insertion	het
Brca1_1M	chr4	143135894	143135896	CTC	-	exonic	Prdm2	nonframeshift deletion	het
Brca1_1M	chr4	143699178	143699178	G	-	exonic	Gm13089	frameshift deletion	het
Brca1_1M	chr4	143851644	143851644	-	T	exonic	Gm13103	frameshift insertion	het
Brca1_1M	chr4	143853003	143853003	C	-	exonic	Gm13103	frameshift deletion	het
Brca1_1M	chr4	144207231	144207243	GCACTCCAGAGGG	-	exonic	C87977	frameshift deletion	het
Brca1_1M	chr4	145622647	145622647	-	GA	exonic	Gm13212	frameshift insertion	het
Brca1_1M	chr4	145622650	145622654	TTACC	-	exonic	Gm13212	frameshift deletion	het
Brca1_1M	chr4	146190236	146190236	C	-	exonic	Zfp600	frameshift deletion	het
Brca1_1M	chr4	146196938	146197021	ACCTTACAAATGTAATGAATGTGACAAATGCTTTACCTGAAAATCACATCTTAGTATTCATCAGATAATTCATACAGGAGAGAA	-	exonic	Zfp600	frameshift deletion	het
Brca1_1M	chr4	146537803	146537803	-	AA	exonic	Zfp981	frameshift insertion	het
Brca1_1M	chr4	146537806	146537807	TT	-	exonic	Zfp981	frameshift deletion	het
Brca1_1M	chr4	147512617	147512617	-	G	exonic	Zfp982	frameshift insertion	het
Brca1_1M	chr4	147512856	147512857	TA	-	exonic	Zfp982	frameshift deletion	het
Brca1_1M	chr4	147512860	147512860	-	TG	exonic	Zfp982	frameshift insertion	het
Brca1_1M	chr4	147512874	147512875	TA	-	exonic	Zfp982	frameshift deletion	het
Brca1_1M	chr4	147512879	147512879	-	AG	exonic	Zfp982	frameshift insertion	het
Brca1_1M	chr4	147674646	147674729	CATTTGTAAGGTTTCTCTCCTGTATGAATTCTCTGATGAATTCTCAGACTGCTTTTTTCAGTAAAGCATTTGCCACATTCACTA	-	exonic	Zfp534	nonframeshift deletion	het
Brca1_1M	chr4	147675041	147675124	GGTAAAGCATTTGTCACATTCACTGCATTTGTAAGGTTTCTCTCCTGTATGAATTCTCTGATGAATACTAAGATAGGATTGTTG	-	exonic	Zfp534	nonframeshift deletion	het
Brca1_1M	chr4	147754930	147755013	TTCTCTCCTGTATGAATTCTCTGATGAATATTAAGATTGGATTTTTGGGTAAAGCATTTGTCACATTCACTGCATTTGTAAGGG	-	exonic	Zfp984	nonframeshift deletion	het
Brca1_1M	chr4	147755551	147755551	-	GAT	exonic	Zfp984	nonframeshift insertion	het
Brca1_1M	chr4	147755554	147755556	CTG	-	exonic	Zfp984	nonframeshift deletion	het
Brca1_1M	chr4	148671400	148671406	GGGGGGT	-	exonic	Gm572	frameshift deletion	het
Brca1_1M	chr4	148952306	148952308	CAG	-	exonic	Casz1	nonframeshift deletion	het
Brca1_1M	chr4	149125414	149125422	CCACTCGTG	-	exonic	Cort	nonframeshift deletion	het
Brca1_1M	chr4	151010416	151010416	-	ACGGAC	exonic	Per3	nonframeshift insertion	het
Brca1_1M	chr4_GL456216_random	16300	16333	TGTCCACCTTGCGAGCGCTGCGGGCCGTGCTCTG	-	exonic	Dhrsx	frameshift deletion	het
Brca1_1M	chr4_GL456216_random	16338	16339	TA	-	exonic	Dhrsx	frameshift deletion	het
Brca1_1M	chr5	27501245	27501246	CC	-	exonic	Speer4b	frameshift deletion	het
Brca1_1M	chr5	27501247	27501247	-	AC	exonic	Speer4b	frameshift insertion	het
Brca1_1M	chr5	45495281	45495281	-	ATCTGGACCTCCTCTCAAAGCAGGCAAAACCAGAACCTTCTATGGTCTGCATCAGGACTTCCCCAGCGTGGTGGTG	exonic	Lap3	frameshift insertion	het
Brca1_1M	chr5	45495281	45495281	-	ATCTGGACCTCCTCTCAAAGCAGGCAAAACCAGAACCTTCTATG	exonic	Lap3	frameshift insertion	het
Brca1_1M	chr5	45497430	45497430	-	GCAGCGGGATGCAG	exonic	Lap3	frameshift insertion	het
Brca1_1M	chr5	45497434	45497434	-	CGGGATGCAGGCAGGTCCAAGACCTGGAGCTGCCGTCGGTGGAGGTGGATCCCTGTGGAGATGCGCAA	exonic	Lap3	frameshift insertion	het
Brca1_1M	chr5	116444770	116444772	CTG	-	exonic	Srrm4	nonframeshift deletion	het
Brca1_1M	chr5	121220505	121220507	GCG	-	exonic	Hectd4	nonframeshift deletion	het
Brca1_1M	chr6	128981232	128981232	-	C	exonic	Clec2g	frameshift insertion	het
Brca1_1M	chr6	128981235	128981235	-	AAC	exonic	Clec2g	nonframeshift insertion	het
Brca1_1M	chr6	130377827	130377827	-	CA	exonic	Klra1;Klra15;Klra22	frameshift insertion	het
Brca1_1M	chr6	130377828	130377828	-	G	exonic	Klra1;Klra15;Klra22	frameshift insertion	het
Brca1_1M	chr6	132571745	132571786	CCACAGCCGAGACCCCCTCAAGGCCCACCACCACCAGGAGTA	-	exonic	Prh1	nonframeshift deletion	hom
Brca1_1M	chr6	133531340	133531340	C	-	exonic	Gm5885	frameshift deletion	het
Brca1_1M	chr6	133531425	133531425	-	AAGG	exonic	Gm5885	frameshift insertion	het
Brca1_1M	chr6	133531428	133531433	TTTTCC	-	exonic	Gm5885	nonframeshift deletion	het
Brca1_1M	chr6	133531442	133531442	-	AATGGT	exonic	Gm5885	nonframeshift insertion	het
Brca1_1M	chr6	133531447	133531447	-	TTG	exonic	Gm5885	nonframeshift insertion	het
Brca1_1M	chr6	133531450	133531458	TAATTATGT	-	exonic	Gm5885	nonframeshift deletion	het
Brca1_1M	chr6	133531463	133531463	-	C	exonic	Gm5885	frameshift insertion	het
Brca1_1M	chr6	133531466	133531466	-	GGAG	exonic	Gm5885	frameshift insertion	het
Brca1_1M	chr6	133531474	133531484	GCCCCGGAGAA	-	exonic	Gm5885	frameshift deletion	het
Brca1_1M	chr7	7472420	7472420	-	A	exonic	Vmn2r32	frameshift insertion	het
Brca1_1M	chr7	9950533	9950533	T	-	exonic	Vmn2r48	frameshift deletion	het
Brca1_1M	chr7	10050179	10050179	-	TTTTTT	exonic	Vmn2r50	nonframeshift insertion	hom
Brca1_1M	chr7	21360651	21360653	CGG	-	exonic	Vmn1r129	nonframeshift deletion	het
Brca1_1M	chr7	27281281	27281286	CCTGCC	-	exonic	Numbl	nonframeshift deletion	hom
Brca1_1M	chr7	27333537	27333537	-	GCTGCGGCCCCA	exonic	Ltbp4	nonframeshift insertion	hom
Brca1_1M	chr7	27489318	27489329	GGACTCGTGCTG	-	exonic	Sertad1	nonframeshift deletion	hom
Brca1_1M	chr7	28732745	28732750	CGCCGA	-	exonic	Fbxo17	nonframeshift deletion	hom
Brca1_1M	chr7	38267445	38267450	TTGGCC	-	exonic	Pop4	nonframeshift deletion	het
Brca1_1M	chr7	38519639	38519639	-	GGA	exonic	Gm5591	nonframeshift insertion	het
Brca1_1M	chr7	38519640	38519640	-	CTAGGCCTA	exonic	Gm5591	nonframeshift insertion	het
Brca1_1M	chr7	44500373	44500378	GAGGAG	-	exonic	Fam71e1	nonframeshift deletion	het
Brca1_1M	chr7	44500376	44500378	GAG	-	exonic	Fam71e1	nonframeshift deletion	het
Brca1_1M	chr7	44852817	44852817	-	T	exonic	Akt1s1	frameshift insertion	het
Brca1_1M	chr7	44852845	44852846	GC	-	exonic	Akt1s1	frameshift deletion	het
Brca1_1M	chr7	44852848	44852863	CCTAGTCCACCACCTC	-	exonic	Akt1s1	frameshift deletion	het
Brca1_1M	chr7	44854062	44854064	AGG	-	exonic	Akt1s1	nonframeshift deletion	het
Brca1_1M	chr7	45220544	45220640	AGGTGGCTTGGGTTGGGGGCTGTGGAGAATCTGGGATGGAAGGATGGGGCTGTAATGGCCACAGGGGATGTCTGACCCTCATCCGTGTCTCCTCTCT	-	exonic	Tead2	frameshift deletion	het
Brca1_1M	chr7	47981303	47981303	C	-	exonic	Mrgpra4	frameshift deletion	het
Brca1_1M	chr7	47981577	47981580	TTCA	-	exonic	Mrgpra4	frameshift deletion	het
Brca1_1M	chr7	47981581	47981581	-	CC	exonic	Mrgpra4	frameshift insertion	het
Brca1_1M	chr7	47981587	47981587	-	CC	exonic	Mrgpra4	frameshift insertion	het
Brca1_1M	chr7	47981799	47981799	-	TC	exonic	Mrgpra4	frameshift insertion	het
Brca1_1M	chr7	48021507	48021507	-	AAA	exonic	Mrgprx1	nonframeshift insertion	het
Brca1_1M	chr7	79669682	79669682	-	CCCCCT	exonic	Ticrr	nonframeshift insertion	het
Brca1_1M	chr7	79677445	79677445	-	AATTTAAAACCGAGGAGGAGCTTCTGGCTTACATACATGACAACTACCAAAAGGCT	exonic	Ticrr	frameshift insertion	het
Brca1_1M	chr7	127245015	127245017	GAG	-	exonic	Zfp771	nonframeshift deletion	het
Brca1_1M	chr7	138873051	138873051	-	ACATTGTGGACATCAAGCCAGCTAATATGGAGGAGCTGACAGAAGTCATCACTGCC	exonic	Ppp2r2d	frameshift insertion	het
Brca1_1M	chr7	142082124	142082126	GCC	-	exonic	Dusp8	nonframeshift deletion	het
Brca1_1M	chr8	21134830	21134835	GGAATG	-	exonic	Defa30	frameshift deletion	hom
Brca1_1M	chr8	21618287	21618290	ACAG	-	exonic	Defa26	frameshift deletion	het
Brca1_1M	chr8	21618292	21618292	-	GGGT	exonic	Defa26	frameshift insertion	het
Brca1_1M	chr8	27124170	27124172	CTG	-	exonic	Brf2	nonframeshift deletion	het
Brca1_1M	chr8	112003440	112003440	-	ATTTGGGTCCAGAGT	exonic	Kars	nonframeshift insertion	het
Brca1_1M	chr8	117023937	117023937	-	TT	exonic	Pkd1l2	frameshift insertion	het
Brca1_1M	chr8	117023941	117023942	GC	-	exonic	Pkd1l2	frameshift deletion	het
Brca1_1M	chr9	55209188	55209188	-	AGTATGCTGCCTGTGGAGGGAGTGTGTACACAGAGTGCTGCGGACCCATCGCAGC	exonic	Fbxo22	frameshift insertion	het
Brca1_1M	chr9	101034857	101034862	TTTTTT	-	exonic	Pccb	frameshift deletion	het
Brca1_1M	chr10	88160969	88160969	-	AGATATGGAACTT	exonic	Nup37	frameshift insertion	het
Brca1_1M	chr10	91118216	91118216	-	G	exonic	Slc25a3	frameshift insertion	het
Brca1_1M	chr10	100341500	100341502	GCA	-	exonic	Gm4303;Gm4305;Gm4307	frameshift deletion	het
Brca1_1M	chr10	100341500	100341505	GCAGCA	-	exonic	Gm4303;Gm4305;Gm4307	frameshift deletion	het
Brca1_1M	chr11	6605638	6605638	G	-	exonic	Nacad	frameshift deletion	het
Brca1_1M	chr11	53332518	53332520	CAG	-	exonic	Zcchc10	nonframeshift deletion	het
Brca1_1M	chr11	69406308	69406310	CTG	-	exonic	Kdm6b	nonframeshift deletion	het
Brca1_1M	chr11	69826801	69826803	TTC	-	exonic	Nlgn2	nonframeshift deletion	het
Brca1_1M	chr11	69826806	69826806	-	CGC	exonic	Nlgn2	nonframeshift insertion	het
Brca1_1M	chr11	78751627	78751627	-	AA	exonic	Ccnq	frameshift insertion	het
Brca1_1M	chr11	78751629	78751630	CG	-	exonic	Ccnq	frameshift deletion	het
Brca1_1M	chr11	82981935	82981937	TTT	-	exonic	Slfn9	nonframeshift deletion	het
Brca1_1M	chr11	82981941	82981941	-	CCT	exonic	Slfn9	nonframeshift insertion	het
Brca1_1M	chr11	87404421	87404421	T	-	exonic	Rad51c	frameshift deletion	het
Brca1_1M	chr11	87404421	87404423	TTT	-	exonic	Rad51c	frameshift deletion	het
Brca1_1M	chr11	98003231	98003231	-	TCTTGAGTTCACTTCTTTAGAGTGTCTTCTCAGGGCAGAGGGCATAAAACAGCTGATA	exonic	Cacnb1	frameshift insertion	het
Brca1_1M	chr11	98829402	98829404	CCT	-	exonic	Casc3	nonframeshift deletion	het
Brca1_1M	chr11	99386200	99386200	-	CCA	exonic	Krt10	nonframeshift insertion	het
Brca1_1M	chr11	99389270	99389270	-	CCTCCT	exonic	Krt10	nonframeshift insertion	het
Brca1_1M	chr11	99598000	99598000	-	GCCACAGGT	exonic	Krtap9-3	nonframeshift insertion	het
Brca1_1M	chr11	99634704	99634715	GCAGCAGGGGCG	-	exonic	Krtap4-2	nonframeshift deletion	het
Brca1_1M	chr11	99635009	99635009	-	ACA	exonic	Krtap4-2	nonframeshift insertion	het
Brca1_1M	chr11	99785362	99785362	-	CCCAGCTGCTGTGTGTCCAGCTGCTGCAGG	exonic	Krtap4-9	nonframeshift insertion	het
Brca1_1M	chr11	100119778	100119778	-	TTGAG	exonic	Krt13	frameshift insertion	het
Brca1_1M	chr11	101157519	101157629	AGGTGAGGATCTTCAACAGTGAAGCATGCTGGGGGGAAAGATCAGGCATGATTCAATCACGTGAAACATTCAACTCCGCATTCATTTGGGGACATCATATAGAGCGCATTA	-	exonic	Tubg2	frameshift deletion	het
Brca1_1M	chr11	101189564	101189564	-	CCCCAG	exonic	Cntnap1	nonframeshift insertion	het
Brca1_1M	chr11	101615885	101615885	A	-	exonic	LOC666331	frameshift deletion	het
Brca1_1M	chr11	101738195	101738195	-	A	exonic	Dhx8	frameshift insertion	het
Brca1_1M	chr11	101738196	101738196	-	ACCGA	exonic	Dhx8	frameshift insertion	het
Brca1_1M	chr11	102202146	102202146	-	TCC	exonic	Hdac5	nonframeshift insertion	het
Brca1_1M	chr11	102306946	102306946	-	TCC	exonic	Ubtf	nonframeshift insertion	het
Brca1_1M	chr11	102313881	102313881	-	C	exonic	Ubtf	frameshift insertion	het
Brca1_1M	chr11	102480176	102480176	-	TCCTCCTCTTCTTCC	exonic	Gpatch8	nonframeshift insertion	het
Brca1_1M	chr11	102888683	102888685	CAC	-	exonic	Gfap	nonframeshift deletion	het
Brca1_1M	chr11	103360175	103360175	A	-	exonic	Arhgap27	frameshift deletion	het
Brca1_1M	chr11	115933780	115933782	TGG	-	exonic	Sap30bp	frameshift deletion	het
Brca1_1M	chr11	116438086	116438086	-	AGC	exonic	Ubald2	nonframeshift insertion	het
Brca1_1M	chr11	120595047	120595053	CCGGTGC	-	exonic	Alyref	frameshift deletion	het
Brca1_1M	chr12	40036137	40036145	CTGCCATTC	-	exonic	Arl4a	frameshift deletion	het
Brca1_1M	chr12	40036154	40036154	T	-	exonic	Arl4a	frameshift deletion	het
Brca1_1M	chr12	69577940	69577940	-	TGGCTTTTTCTTTCTGATGTACACAATATGAATGTCTTCACTTCGGTATTCTTCATCATGTTTGTC	exonic	Vcpkmt	nonframeshift insertion	het
Brca1_1M	chr12	74298806	74298807	CA	-	exonic	Dbpht2	frameshift deletion	het
Brca1_1M	chr12	74299055	74299056	AC	-	exonic	Dbpht2	frameshift deletion	het
Brca1_1M	chr12	104314979	104314985	ATTCAAT	-	exonic	Serpina3j	frameshift deletion	het
Brca1_1M	chr12	104314987	104314999	GTTGTTGAAAAGC	-	exonic	Serpina3j	frameshift deletion	het
Brca1_1M	chr12	104315004	104315011	GCAGATCC	-	exonic	Serpina3j	frameshift deletion	het
Brca1_1M	chr12	104315024	104315026	AGG	-	exonic	Serpina3j	nonframeshift deletion	het
Brca1_1M	chr12	111542841	111542841	-	TTTT	exonic	Eif5	frameshift insertion	het
Brca1_1M	chr13	56723993	56723993	-	TAGTCTTATCTCCAGTGTTAGTGCCTTGTCACAATGAATTCAATCCACAACACAGCCTTCTGGTTCAGTT	exonic	Smad5	frameshift insertion	het
Brca1_1M	chr13	56727655	56727655	-	CT	exonic	Smad5	frameshift insertion	het
Brca1_1M	chr13	58381908	58381908	-	TTC	exonic	2210016F16Rik	nonframeshift insertion	hom
Brca1_1M	chr13	60176529	60176529	-	AGA	exonic	Gas1	nonframeshift insertion	hom
Brca1_1M	chr13	64162165	64162167	GGC	-	exonic	Habp4	nonframeshift deletion	hom
Brca1_1M	chr13	66431303	66431304	TA	-	exonic	2410141K09Rik	frameshift deletion	het
Brca1_1M	chr13	66432075	66432075	-	CT	exonic	2410141K09Rik	frameshift insertion	het
Brca1_1M	chr13	66432077	66432078	CA	-	exonic	2410141K09Rik	frameshift deletion	het
Brca1_1M	chr13	67052350	67052350	-	AC	exonic	Zfp712	frameshift insertion	hom
Brca1_1M	chr13	67052353	67052354	CC	-	exonic	Zfp712	frameshift deletion	hom
Brca1_1M	chr13	67138771	67138854	ACAGGAGAAAAACCCTACAAGTATGAAACATGTAGCAAGGCCTTCCATGTTCCATCAAAACTTTCTCAACACAAGATAATTCGC	-	exonic	Zfp759	nonframeshift deletion	hom
Brca1_1M	chr13	67139786	67139788	AAA	-	exonic	Zfp759	nonframeshift deletion	hom
Brca1_1M	chr13	67293113	67293113	-	TTCTCTTGTGTATCAAGAGTAAGAATGGAAAGTGGAAGGCCTTTCCACATACTTCACACTTGTATGGTTTCTCTCCTGTATGAA	exonic	Zfp457	nonframeshift insertion	hom
Brca1_1M	chr13	67296335	67296336	AT	-	exonic	Zfp457	frameshift deletion	hom
Brca1_1M	chr13	67296337	67296337	-	CA	exonic	Zfp457	frameshift insertion	hom
Brca1_1M	chr13	67408273	67408273	-	TGAG	exonic	Zfp459	frameshift insertion	hom
Brca1_1M	chr13	67710945	67710946	AC	-	exonic	Zfp65	frameshift deletion	het
Brca1_1M	chr13	67710948	67710948	-	CC	exonic	Zfp65	frameshift insertion	het
Brca1_1M	chr13	69594911	69594938	CTTACCCCTGGGTATTTTGTATCCAGTT	-	exonic	Srd5a1	frameshift deletion	het
Brca1_1M	chr14	32836159	32836161	AGC	-	exonic	Fam170b	nonframeshift deletion	het
Brca1_1M	chr14	51825927	51825930	GTGG	-	exonic	AY358078	frameshift deletion	het
Brca1_1M	chr14	51825931	51825931	-	CC	exonic	AY358078	frameshift insertion	het
Brca1_1M	chr14	51825950	51825952	CTC	-	exonic	AY358078	nonframeshift deletion	het
Brca1_1M	chr14	51826029	51826030	TG	-	exonic	AY358078	frameshift deletion	het
Brca1_1M	chr14	51826034	51826038	CTCTG	-	exonic	AY358078	frameshift deletion	het
Brca1_1M	chr14	51826042	51826045	CACC	-	exonic	AY358078	frameshift deletion	het
Brca1_1M	chr14	51826185	51826186	GG	-	exonic	AY358078	frameshift deletion	het
Brca1_1M	chr14	79213479	79213479	-	C	exonic	Zfp957	frameshift insertion	het
Brca1_1M	chr14	79213479	79213479	-	C	exonic	Zfp957	frameshift insertion	hom
Brca1_1M	chr16	32755173	32755175	CAG	-	exonic	Muc4	nonframeshift deletion	het
Brca1_1M	chr16	32755179	32755179	-	GTA	exonic	Muc4	nonframeshift insertion	hom
Brca1_1M	chr16	32755890	32755890	-	A	exonic	Muc4	frameshift insertion	het
Brca1_1M	chr16	33497343	33497343	A	-	exonic	Zfp148	nonframeshift deletion	het
Brca1_1M	chr16	44909189	44909189	C	-	exonic	Cd200r2	frameshift deletion	hom
Brca1_1M	chr16	44909193	44909194	GG	-	exonic	Cd200r2	frameshift deletion	hom
Brca1_1M	chr16	93609829	93609829	C	-	exonic	Cbr1	frameshift deletion	het
Brca1_1M	chr16	93609831	93609831	-	A	exonic	Cbr1	frameshift insertion	het
Brca1_1M	chr16	98010822	98010823	AA	-	exonic	B230307C23Rik	frameshift deletion	het
Brca1_1M	chr17	17144930	17145013	AACACATACTGGAGAGAAACTCTGTGAATATAACCAATGTTGGAAAGCCTTTGCATATCACAAAACTCTTCAAATCCATGAAAG	-	exonic	Zfp97	nonframeshift deletion	hom
Brca1_1M	chr17	23359880	23359880	A	-	exonic	Vmn2r115	frameshift deletion	het
Brca1_1M	chr17	23477505	23477505	-	T	exonic	Vmn2r117	frameshift insertion	het
Brca1_1M	chr17	33999331	33999331	-	AC	exonic	H2-K1	frameshift insertion	het
Brca1_1M	chr17	34021751	34021751	-	AAGTATGTTAAATGGTGCAC	exonic	Ring1	frameshift insertion	het
Brca1_1M	chr17	34021754	34021754	-	TGGAACAACAATATGAACTAACCAGTACCC	exonic	Ring1	nonframeshift insertion	het
Brca1_1M	chr17	35471016	35471016	-	A	exonic	H2-Q10	frameshift insertion	het
Brca1_1M	chr17	35471021	35471021	A	-	exonic	H2-Q10	frameshift deletion	het
Brca1_1M	chr17	35554971	35554971	-	A	exonic	Cdsn	frameshift insertion	het
Brca1_1M	chr17	35554971	35554971	-	A	exonic	Cdsn	frameshift insertion	hom
Brca1_1M	chr17	35554972	35554972	-	CTCTCAGACAGGAAGTAGTA	exonic	Cdsn	frameshift insertion	hom
Brca1_1M	chr17	35847894	35847899	GAGGAG	-	exonic	Mdc1	nonframeshift deletion	het
Brca1_1M	chr17	35847894	35847899	GAGGAG	-	exonic	Mdc1	nonframeshift deletion	hom
Brca1_1M	chr17	38559660	38559660	-	TTG	exonic	Esp34	nonframeshift insertion	het
Brca1_1M	chr17	45568058	45568058	-	TT	exonic	Hsp90ab1	frameshift insertion	het
Brca1_1M	chr17	45568065	45568065	-	TGGT	exonic	Hsp90ab1	frameshift insertion	het
Brca1_1M	chr17	45568097	45568097	-	G	exonic	Hsp90ab1	frameshift insertion	het
Brca1_1M	chr17	45568100	45568100	G	-	exonic	Hsp90ab1	frameshift deletion	het
Brca1_1M	chr17	45568364	45568364	-	CT	exonic	Hsp90ab1	frameshift insertion	het
Brca1_1M	chr17	48145534	48145534	-	TGCT	exonic	9830107B12Rik	frameshift insertion	het
Brca1_1M	chr17	71828532	71828532	-	TCC	exonic	Clip4	nonframeshift insertion	het
Brca1_1M	chr17	71828532	71828532	-	TCC	exonic	Clip4	nonframeshift insertion	hom
Brca1_1M	chr17	71869913	71869913	-	CCCGCA	exonic	Alk	nonframeshift insertion	het
Brca1_1M	chr17	71869913	71869913	-	CCCGCA	exonic	Alk	nonframeshift insertion	hom
Brca1_1M	chr18	35716761	35716763	CTG	-	exonic	Ecscr	nonframeshift deletion	het
Brca1_1M	chr18	39486959	39486961	GCT	-	exonic	Nr3c1	nonframeshift deletion	hom
Brca1_1M	chr18	67610431	67610433	GCG	-	exonic	Spire1	nonframeshift deletion	het
Brca1_1M	chr19	21598334	21598334	-	GGAATAACGATCT	exonic	1110059E24Rik	frameshift insertion	het
Brca1_1M	chr19	44077377	44077377	-	A	exonic	Chuk	frameshift insertion	het
Brca1_1M	chr19	44077378	44077378	-	ACAGGCAATTTTAAGGAGGCGCCAAACTTCTT	exonic	Chuk	frameshift insertion	het
Brca1_1M	chrX	12937438	12937440	AGG	-	exonic	AA414768	nonframeshift deletion	het
Brca1_1M	chrX	48273116	48273116	-	ATACCACAAAATT	exonic	Utp14a	frameshift insertion	het
Brca1_1M	chrX	74085549	74085551	GCG	-	exonic	Mecp2	nonframeshift deletion	het
Brca1_1M	chrX	101420605	101420605	C	-	exonic	Zmym3	frameshift deletion	het
Brca1_1M	chrX	136733909	136733909	A	-	exonic	Morf4l2	frameshift deletion	het
Brca1_4M	chr1	66831527	66831527	-	TTTGCAATCGGGTACTCCCACATGTACCCCCAGCCTCCGTGGAGTTGCA	exonic	Acadl	frameshift insertion	het
Brca1_4M	chr1	75535425	75535425	-	GTGTGTGTGTGTGTGTGTGTGTGTGTGTGT	exonic	Stk11ip	nonframeshift insertion	het
Brca1_4M	chr1	85610809	85610811	AGA	-	exonic	Sp140	nonframeshift deletion	het
Brca1_4M	chr1	88503276	88503278	TGC	-	exonic	Glrp1	nonframeshift deletion	het
Brca1_4M	chr1	89789227	89789227	-	GGGGGGGGGGGGGGGGGGGGGGGGGGGGGGGGGGGGGGG	exonic	Agap1	nonframeshift insertion	het
Brca1_4M	chr1	106172069	106172071	GGC	-	exonic	Phlpp1	nonframeshift deletion	het
Brca1_4M	chr1	135848096	135848096	-	CGAAAAGCGTCGGGCAGAGCGGGCCGAGCAGCAG	exonic	Tnnt2	frameshift insertion	het
Brca1_4M	chr1	135851442	135851442	-	ATCAAC	exonic	Tnnt2	nonframeshift insertion	het
Brca1_4M	chr1	139237087	139237087	G	-	exonic	Crb1	frameshift deletion	hom
Brca1_4M	chr1	150455600	150455606	TGGTGGT	-	exonic	Prg4	frameshift deletion	het
Brca1_4M	chr1	161150968	161150968	T	-	exonic	Ankrd45	frameshift deletion	het
Brca1_4M	chr1	171356828	171356828	-	ATACAGAAGATCATTGAGACACTGTCACAGCAGCTTCAGGCAAAGGGCAAAGAACT	exonic	Pfdn2	frameshift insertion	het
Brca1_4M	chr1	171530586	171530586	T	-	exonic	Itln1	frameshift deletion	het
Brca1_4M	chr1	171530591	171530592	TT	-	exonic	Itln1	frameshift deletion	het
Brca1_4M	chr1	171533418	171533418	G	-	exonic	Itln1	frameshift deletion	het
Brca1_4M	chr1	171573812	171573813	GA	-	exonic	Cd244a	frameshift deletion	het
Brca1_4M	chr1	171577288	171577291	CATT	-	exonic	Cd244a	frameshift deletion	het
Brca1_4M	chr1	171577292	171577292	-	ACGC	exonic	Cd244a	frameshift insertion	het
Brca1_4M	chr1	171577961	171577961	G	-	exonic	Cd244a	frameshift deletion	het
Brca1_4M	chr1	171577965	171577965	-	T	exonic	Cd244a	frameshift insertion	het
Brca1_4M	chr1	173462067	173462067	-	T	exonic	Aim2	frameshift insertion	het
Brca1_4M	chr1	173682986	173682986	C	-	exonic	Ifi208	frameshift deletion	het
Brca1_4M	chr1	173735116	173735178	CCTGAGCTGTGGAAGTCCCCGCCTGAGCTGTGGAAGTCCCCGCCTGAGCTGTGGAAGTCTCCC	-	exonic	Ifi207	nonframeshift deletion	hom
Brca1_4M	chr1	174027196	174027196	-	GCTGTAGAAGTCCCCGCCTGA	exonic	Ifi205	nonframeshift insertion	het
Brca1_4M	chr1	174100386	174100387	AC	-	exonic;splicing	Olfr427;Olfr426	frameshift deletion	het
Brca1_4M	chr1	179753177	179753182	TCCGGC	-	exonic	Ahctf1	nonframeshift deletion	het
Brca1_4M	chr1	181921918	181921923	GGCGGT	-	exonic	Enah	nonframeshift deletion	het
Brca1_4M	chr1	185338231	185338231	-	GACCTCGGCCACCGACCTGCAGACCAAAGCCGACCGCTT	exonic	Bpnt1	nonframeshift insertion	het
Brca1_4M	chr1	185345422	185345422	-	CTT	exonic	Bpnt1	nonframeshift insertion	het
Brca1_4M	chr1	191353044	191353044	-	TG	exonic	Ppp2r5a	frameshift insertion	het
Brca1_4M	chr1	191396324	191396324	-	A	exonic	Ppp2r5a	frameshift insertion	het
Brca1_4M	chr1	191396399	191396404	CGGCGA	-	exonic	Ppp2r5a	nonframeshift deletion	het
Brca1_4M	chr1	191718535	191718535	-	CCG	exonic	Lpgat1	nonframeshift insertion	het
Brca1_4M	chr2	52107727	52107727	-	A	exonic	Rif1	frameshift insertion	het
Brca1_4M	chr2	52112895	52112897	GCA	-	exonic	Rif1	nonframeshift deletion	het
Brca1_4M	chr2	73819146	73819146	-	AGTATGAT	exonic	Atf2	frameshift insertion	het
Brca1_4M	chr2	83812875	83812877	CAG	-	exonic	Fam171b	nonframeshift deletion	het
Brca1_4M	chr2	92320384	92320386	GCA	-	exonic	Phf21a	nonframeshift deletion	het
Brca1_4M	chr2	113525770	113525770	-	TCC	exonic	Fmn1	nonframeshift insertion	het
Brca1_4M	chr2	121306318	121306318	-	GCTCCAGCTCCAGCTCCAGCTCCAGCTCCAGCTCC	exonic	Map1a	frameshift insertion	het
Brca1_4M	chr2	150817801	150817801	-	CTTTAAGGACTTTTACGAACTGGAGCCAGAGAA	exonic	Pygb	nonframeshift insertion	het
Brca1_4M	chr3	9265259	9265259	-	CCAGGGAAT	exonic	Zbtb10	nonframeshift insertion	het
Brca1_4M	chr3	89322799	89322801	AGC	-	exonic	Efna3	nonframeshift deletion	het
Brca1_4M	chr3	89520690	89520692	GCA	-	exonic	Kcnn3	nonframeshift deletion	het
Brca1_4M	chr3	130040795	130040797	CTG	-	exonic	Sec24b	nonframeshift deletion	het
Brca1_4M	chr3	152981172	152981174	CTG	-	exonic	St6galnac5	nonframeshift deletion	het
Brca1_4M	chr4	41199585	41199714	CCTAAAAAGAGAAAAACCCAAACACAATGGATCACCCATTTCTCAATGAGGTTCGTGGTCTGCTCAGGGGTCGAGGCACAGGTCTGGAAGTTCACTTATTGAGGAGGTTTTAAGAGGCTTGGGGTGTATA	-	exonic	Ubap2	frameshift deletion	het
Brca1_4M	chr4	42957127	42957127	-	GTGTGTGTGTGTGTGTGCACGCGCAAGTGTGTGCGCGCACGCGCGCGCAA	exonic	Dnajb5	frameshift insertion	het
Brca1_4M	chr4	61595265	61595266	TG	-	exonic	Gm2083;Mup17	frameshift deletion	hom
Brca1_4M	chr4	61595268	61595268	-	AA	exonic	Gm2083;Mup17	frameshift insertion	hom
Brca1_4M	chr4	87841340	87841342	CTG	-	exonic	Mllt3	nonframeshift deletion	het
Brca1_4M	chr4	109235734	109235734	T	-	exonic	Calr4	frameshift deletion	het
Brca1_4M	chr4	111980224	111980224	-	GA	exonic	Skint7	frameshift insertion	het
Brca1_4M	chr4	111980226	111980227	GT	-	exonic	Skint7	frameshift deletion	het
Brca1_4M	chr4	111980277	111980277	-	ATGG	exonic	Skint7	frameshift insertion	het
Brca1_4M	chr4	113535749	113535752	ATTT	-	exonic	Skint5	frameshift deletion	het
Brca1_4M	chr4	113571591	113571591	-	TC	exonic	Skint5	frameshift insertion	het
Brca1_4M	chr4	113571593	113571595	CAC	-	exonic	Skint5	nonframeshift deletion	het
Brca1_4M	chr4	113571600	113571600	-	A	exonic	Skint5	frameshift insertion	het
Brca1_4M	chr4	113571606	113571606	T	-	exonic	Skint5	frameshift deletion	het
Brca1_4M	chr4	113571607	113571607	-	CC	exonic	Skint5	frameshift insertion	het
Brca1_4M	chr4	113571610	113571610	G	-	exonic	Skint5	frameshift deletion	het
Brca1_4M	chr4	113571614	113571614	C	-	exonic	Skint5	frameshift deletion	het
Brca1_4M	chr4	113571617	113571617	-	A	exonic	Skint5	frameshift insertion	het
Brca1_4M	chr4	113571619	113571619	-	AA	exonic	Skint5	frameshift insertion	het
Brca1_4M	chr4	113571627	113571627	-	G	exonic	Skint5	frameshift insertion	het
Brca1_4M	chr4	113571633	113571633	A	-	exonic	Skint5	frameshift deletion	het
Brca1_4M	chr4	113571636	113571637	AA	-	exonic	Skint5	frameshift deletion	het
Brca1_4M	chr4	119279075	119279075	G	-	exonic	Ybx1	frameshift deletion	het
Brca1_4M	chr4	126165497	126165497	C	-	exonic	Thrap3	frameshift deletion	het
Brca1_4M	chr4	126165568	126165568	C	-	exonic	Thrap3	frameshift deletion	het
Brca1_4M	chr4	141103425	141103427	TCC	-	exonic	Spata21	nonframeshift deletion	het
Brca1_4M	chr4	141421857	141421859	TCT	-	exonic	Hspb7	nonframeshift deletion	het
Brca1_4M	chr4	141516846	141516848	TGC	-	exonic	Spen	nonframeshift deletion	het
Brca1_4M	chr4	141874754	141874754	-	GCCGCC	exonic	Efhd2	nonframeshift insertion	het
Brca1_4M	chr4	143135894	143135896	CTC	-	exonic	Prdm2	nonframeshift deletion	het
Brca1_4M	chr4	143699178	143699178	G	-	exonic	Gm13089	frameshift deletion	het
Brca1_4M	chr4	143851644	143851644	-	T	exonic	Gm13103	frameshift insertion	het
Brca1_4M	chr4	143853003	143853003	C	-	exonic	Gm13103	frameshift deletion	het
Brca1_4M	chr4	144207231	144207243	GCACTCCAGAGGG	-	exonic	C87977	frameshift deletion	het
Brca1_4M	chr4	145622647	145622647	-	GA	exonic	Gm13212	frameshift insertion	het
Brca1_4M	chr4	145622650	145622654	TTACC	-	exonic	Gm13212	frameshift deletion	het
Brca1_4M	chr4	145622954	145623205	TCCTTACAAATGTAGTGAATGTGACAAATGCTTTACCCACAAATCCCATCTTAATAGTCATCAGAGAATTCATACAGGAGAGAAACCTTACAAATGTAGTGAATGTGACAAATGCTTTACTAAAAACGGCAGTCTGAGAATTCATCAGAGAATTCATACAGGAGAGAACCCTTACAAATGCAGTGAATGTGACAAATGCTTTACCCAAAAATCCGATCTTAATATTCATCAGAGAATTCATACAGGAGAGAA	-	exonic	Gm13212	nonframeshift deletion	het
Brca1_4M	chr4	145701775	145701858	CAGGAGAGAAACCGTACCAATGCAGTGAGTGTGACAAATGCTTTACTGACAAAGGCAGTCTTAGAGTTCATCATAGAATTCATG	-	exonic	Zfp980	nonframeshift deletion	het
Brca1_4M	chr4	145702548	145702629	AAATGCAGTGAATGTGACAAATGCTTTACCCGAAAATCACATCTTAGTATTCATCAGAATTCATACAGGAGAGAAACTGTAC	-	exonic	Zfp980	frameshift deletion	het
Brca1_4M	chr4	146537803	146537803	-	AA	exonic	Zfp981	frameshift insertion	het
Brca1_4M	chr4	146537806	146537807	TT	-	exonic	Zfp981	frameshift deletion	het
Brca1_4M	chr4	147058679	147058703	CCAACCATCCCATCTTAGTATTCAT	-	exonic	Rex2	frameshift deletion	het
Brca1_4M	chr4	147058706	147058764	TAGAATTCATTCAGGAGAGAAACCTTACAAATGTAGTGAATGTGACAAATGCTTTACTC	-	exonic	Rex2	frameshift deletion	het
Brca1_4M	chr4	147512617	147512617	-	G	exonic	Zfp982	frameshift insertion	het
Brca1_4M	chr4	147674309	147674309	-	CATTTGTAAGGTTTCTCTCCTGTATGAATTCTCTGATGAATACTAAGTTTGGATTGTTTGGTAAAGCATTTGTCACATTCACTG	exonic	Zfp534	nonframeshift insertion	het
Brca1_4M	chr4	147674514	147674514	-	GAATACCAAGATA	exonic	Zfp534	frameshift insertion	het
Brca1_4M	chr4	147754930	147755013	TTCTCTCCTGTATGAATTCTCTGATGAATATTAAGATTGGATTTTTGGGTAAAGCATTTGTCACATTCACTGCATTTGTAAGGG	-	exonic	Zfp984	nonframeshift deletion	het
Brca1_4M	chr4	147755551	147755551	-	GAT	exonic	Zfp984	nonframeshift insertion	het
Brca1_4M	chr4	147755554	147755556	CTG	-	exonic	Zfp984	nonframeshift deletion	het
Brca1_4M	chr4	148671400	148671406	GGGGGGT	-	exonic	Gm572	frameshift deletion	het
Brca1_4M	chr4	149125414	149125422	CCACTCGTG	-	exonic	Cort	nonframeshift deletion	het
Brca1_4M	chr4	151010416	151010416	-	ACGGAC	exonic	Per3	nonframeshift insertion	het
Brca1_4M	chr4_GL456216_random	16300	16333	TGTCCACCTTGCGAGCGCTGCGGGCCGTGCTCTG	-	exonic	Dhrsx	frameshift deletion	het
Brca1_4M	chr4_GL456216_random	16338	16339	TA	-	exonic	Dhrsx	frameshift deletion	het
Brca1_4M	chr5	15621680	15621680	A	-	exonic	Speer4d	frameshift deletion	het
Brca1_4M	chr5	26089101	26089102	CC	-	exonic	Gm10471	frameshift deletion	het
Brca1_4M	chr5	26089103	26089103	-	AC	exonic	Gm10471	frameshift insertion	het
Brca1_4M	chr5	27501245	27501246	CC	-	exonic	Speer4b	frameshift deletion	het
Brca1_4M	chr5	27501247	27501247	-	AC	exonic	Speer4b	frameshift insertion	het
Brca1_4M	chr5	30134173	30134173	-	GCTTTTCCACAAGGCCTTT	exonic	Hadha	frameshift insertion	het
Brca1_4M	chr5	45495281	45495281	-	ATCTGGACCTCCTCTCAAAGCAGGCAAAACCAGAACCTTCTATGGTCTGCATCAGGACTTCCCCAGCGTG	exonic	Lap3	frameshift insertion	het
Brca1_4M	chr5	77407578	77407578	-	GTGTCCTGTTTCTTTAGGA	exonic	Igfbp7	frameshift insertion	het
Brca1_4M	chr5	104050817	104050817	-	TGAAAGCAACTTCTCTCCCAA	exonic	Nudt9	nonframeshift insertion	het
Brca1_4M	chr5	104059782	104059782	-	ATATATAAGGGGTATGTTGACGACCCTCGGAACACTGACAATGCATGGATGGAGACGGAAGCC	exonic	Nudt9	nonframeshift insertion	het
Brca1_4M	chr5	104582517	104582517	-	TAAAGCCTTTTCGAGTCCCAGTTATCTTCAAAATCATAAAAGAACACATACTGGAGAGAAGCCCTATGAGTGTAACCAATGTGG	exonic	Zfp33b	nonframeshift insertion	het
Brca1_4M	chr5	122461784	122461861	CCTGAGAATGTGAGACTCAGATTAGCAACTGCCCTGCCCGTCTCCCTGGTAGGAAAGCCTCAGTCTGCACAGCACTTG	-	exonic	Atp2a2	frameshift deletion	het
Brca1_4M	chr6	23410015	23410015	-	A	exonic	Cadps2	frameshift insertion	het
Brca1_4M	chr6	120493471	120493473	GCG	-	exonic	Tmem121b	nonframeshift deletion	het
Brca1_4M	chr6	122526038	122526038	-	TTTACGGCGCAT	exonic	Mfap5	nonframeshift insertion	het
Brca1_4M	chr6	128981225	128981228	CTAA	-	exonic	Clec2g	frameshift deletion	het
Brca1_4M	chr6	128981232	128981232	-	C	exonic	Clec2g	frameshift insertion	het
Brca1_4M	chr6	128981235	128981235	-	AAC	exonic	Clec2g	nonframeshift insertion	het
Brca1_4M	chr6	132312220	132312220	T	-	exonic	Prpmp5	frameshift deletion	het
Brca1_4M	chr6	132312222	132312223	TG	-	exonic	Prpmp5	frameshift deletion	het
Brca1_4M	chr6	133531340	133531340	C	-	exonic	Gm5885	frameshift deletion	het
Brca1_4M	chr7	7472420	7472420	-	A	exonic	Vmn2r32	frameshift insertion	het
Brca1_4M	chr7	10447482	10447482	-	GACT	exonic	Vmn1r67	frameshift insertion	het
Brca1_4M	chr7	10447485	10447488	CTCA	-	exonic	Vmn1r67	frameshift deletion	het
Brca1_4M	chr7	21012338	21012348	AGAAATTATGG	-	exonic	Vmn1r119	frameshift deletion	hom
Brca1_4M	chr7	21360651	21360653	CGG	-	exonic	Vmn1r129	nonframeshift deletion	het
Brca1_4M	chr7	26611574	26611577	CTTG	-	exonic	Vmn1r185	frameshift deletion	het
Brca1_4M	chr7	27281281	27281286	CCTGCC	-	exonic	Numbl	nonframeshift deletion	hom
Brca1_4M	chr7	27333537	27333537	-	GCTGCGGCCCCA	exonic	Ltbp4	nonframeshift insertion	het
Brca1_4M	chr7	27489318	27489329	GGACTCGTGCTG	-	exonic	Sertad1	nonframeshift deletion	het
Brca1_4M	chr7	28732745	28732750	CGCCGA	-	exonic	Fbxo17	nonframeshift deletion	hom
Brca1_4M	chr7	30185169	30185271	CAGGTAGGCGGGACAGAGTCTCTGGACCTAATGAGGGGTGGGGGTCGCTGGGCAGGTGGAGGTCTGTGCAGGAGCCAGCAACCCTGTTCTCACCCCTCCAACT	-	exonic	Cox7a1	nonframeshift deletion	het
Brca1_4M	chr7	35409643	35409648	CTCCTC	-	exonic	Cep89	nonframeshift deletion	het
Brca1_4M	chr7	35409646	35409648	CTC	-	exonic	Cep89	nonframeshift deletion	het
Brca1_4M	chr7	38267445	38267450	TTGGCC	-	exonic	Pop4	nonframeshift deletion	het
Brca1_4M	chr7	38522110	38522113	CACC	-	exonic	Gm5591	frameshift deletion	het
Brca1_4M	chr7	44852817	44852817	-	T	exonic	Akt1s1	frameshift insertion	het
Brca1_4M	chr7	44852845	44852846	GC	-	exonic	Akt1s1	frameshift deletion	het
Brca1_4M	chr7	44852848	44852863	CCTAGTCCACCACCTC	-	exonic	Akt1s1	frameshift deletion	het
Brca1_4M	chr7	45220544	45220640	AGGTGGCTTGGGTTGGGGGCTGTGGAGAATCTGGGATGGAAGGATGGGGCTGTAATGGCCACAGGGGATGTCTGACCCTCATCCGTGTCTCCTCTCT	-	exonic	Tead2	frameshift deletion	het
Brca1_4M	chr7	45225793	45225793	-	G	exonic	Tead2	frameshift insertion	het
Brca1_4M	chr7	47185914	47185916	GCA	-	exonic	Mrgpra6	nonframeshift deletion	het
Brca1_4M	chr7	47235217	47235217	-	T	exonic	Mrgpra9	frameshift insertion	het
Brca1_4M	chr7	47589974	47589974	-	A	exonic	Mrgpra3	frameshift insertion	het
Brca1_4M	chr7	47589982	47589982	A	-	exonic	Mrgpra3	frameshift deletion	het
Brca1_4M	chr7	47590142	47590142	-	C	exonic	Mrgpra3	frameshift insertion	het
Brca1_4M	chr7	47590149	47590155	ACCCTGC	-	exonic	Mrgpra3	frameshift deletion	het
Brca1_4M	chr7	47981144	47981145	CA	-	exonic	Mrgpra4	frameshift deletion	het
Brca1_4M	chr7	47981303	47981303	C	-	exonic	Mrgpra4	frameshift deletion	het
Brca1_4M	chr7	48021507	48021507	-	AAA	exonic	Mrgprx1	nonframeshift insertion	het
Brca1_4M	chr7	62377845	62377847	CCT	-	exonic	Magel2	nonframeshift deletion	het
Brca1_4M	chr7	79669682	79669682	-	CCCCCTGTGTTCCAGAGTGGGTCCAGCAGGAGCTTAGTCATACCAGCTCCTGGAGTCCAGCTCTTGTC	exonic	Ticrr	frameshift insertion	het
Brca1_4M	chr7	79677445	79677445	-	AATTTAAAACC	exonic	Ticrr	frameshift insertion	het
Brca1_4M	chr7	79691003	79691003	-	ACCAAAGAGAAAATTTTCCAGTTCAAAGTATTCAGTCTCCTAAAACACTTCTTTTTGGGGCATTGTCT	exonic	Ticrr	frameshift insertion	het
Brca1_4M	chr7	102020492	102020492	-	GGATTGCTGAACATCCTCTTCAGGTCCACCTTCTCCTTGCAGTAGGGACATGTCTGCTTCTTT	exonic	Rnf121	nonframeshift insertion	het
Brca1_4M	chr7	102035461	102035461	-	ATTGTAAGAACGGGGATGC	exonic	Rnf121	frameshift insertion	het
Brca1_4M	chr7	103777740	103777741	CA	-	exonic	Olfr68	frameshift deletion	het
Brca1_4M	chr7	120637997	120637997	-	ACTACCAAA	exonic	Uqcrc2	nonframeshift insertion	het
Brca1_4M	chr7	138846704	138846704	-	CCGACATCATCTCCACCGTTGAGTTTAACTACTCTGGAGACCTTCTTGCAACAGGAGACAAAGGTGGCAGA	exonic	Ppp2r2d	frameshift insertion	het
Brca1_4M	chr7	141639827	141639827	-	CC	exonic	Muc6	frameshift insertion	het
Brca1_4M	chr7	141639832	141639833	TG	-	exonic	Muc6	frameshift deletion	het
Brca1_4M	chr7	142082068	142082070	CTG	-	exonic	Dusp8	nonframeshift deletion	het
Brca1_4M	chr7	145308174	145308181	CGCCTGTC	-	exonic	Mrgprf	frameshift deletion	het
Brca1_4M	chr7	145308184	145308190	CTGGGGT	-	exonic	Mrgprf	frameshift deletion	het
Brca1_4M	chr8	21618287	21618290	ACAG	-	exonic	Defa26	frameshift deletion	het
Brca1_4M	chr8	21618292	21618292	-	GGGT	exonic	Defa26	frameshift insertion	het
Brca1_4M	chr8	24962859	24962885	CTGGCGGTCTGGAGACACCTGGGCCCC	-	exonic	Adam9	frameshift deletion	hom
Brca1_4M	chr8	72467909	72467914	TGTTGC	-	exonic	Cherp	nonframeshift deletion	het
Brca1_4M	chr8	107096397	107096397	-	G	exonic	Terf2	frameshift insertion	het
Brca1_4M	chr8	112003440	112003440	-	ATTTGGGTCCAGAGT	exonic	Kars	nonframeshift insertion	het
Brca1_4M	chr8	117023937	117023937	-	TT	exonic	Pkd1l2	frameshift insertion	het
Brca1_4M	chr8	117023941	117023942	GC	-	exonic	Pkd1l2	frameshift deletion	het
Brca1_4M	chr8	120672892	120672892	-	TGTACCGCATCCAGTTTAACGAGAGCTTCGCCGAGATGAACAGGGGCACCAATGAATGGAAGACA	exonic	Cox4i1	frameshift insertion	het
Brca1_4M	chr9	44102559	44102559	-	CACCAC	exonic	Mfrp	nonframeshift insertion	het
Brca1_4M	chr9	55218479	55218479	-	GTCTTCTGGACAATCCTGAACTTCGTGTGGTCCTTGTCTTTGGCTATACCTGCT	exonic	Fbxo22	nonframeshift insertion	het
Brca1_4M	chr9	99583673	99583675	GAG	-	exonic	Dbr1	nonframeshift deletion	het
Brca1_4M	chr9	101034857	101034863	TTTTTTT	-	exonic	Pccb	frameshift deletion	het
Brca1_4M	chr9	103365303	103365308	CTTCTT	-	exonic	Cdv3	nonframeshift deletion	het
Brca1_4M	chr9	103453122	103453122	-	GACCCTCCTGGATCGCTGTCTCCTTGCTCCTTGG	exonic	Bfsp2	frameshift insertion	hom
Brca1_4M	chr9	104016205	104016205	-	TTTTT	exonic	Nphp3	frameshift insertion	het
Brca1_4M	chr10	43582731	43582732	CT	-	exonic	Cd24a	frameshift deletion	het
Brca1_4M	chr10	81179450	81179541	AGGTGGGTAAGCTGTGGTCCTGGCCTGTGTTCCCAGCCTTGGGAAGTCGCTCCCATGACCTGGCCTTGCTCATCTGCTTCCCTTGTGCAAAC	-	exonic	Eef2	frameshift deletion	het
Brca1_4M	chr10	88153648	88153648	-	ATTTT	exonic	Nup37	frameshift insertion	het
Brca1_4M	chr10	100341499	100341499	-	GCA	exonic	Gm4303;Gm4305;Gm4307	nonframeshift insertion	het
Brca1_4M	chr10	100341500	100341505	GCAGCA	-	exonic	Gm4303;Gm4305;Gm4307	frameshift deletion	het
Brca1_4M	chr10	128086195	128086295	AGGTAGGGGGGAAGCCTCGAGGCCTGGTTTGTTGAGCCAGTTGGGCATATTAGAAGAAAGATGTAGACACCTAAGACCATTATTCTTTACTTCTGTCTTTT	-	exonic	Atp5b	frameshift deletion	het
Brca1_4M	chr11	6605638	6605638	G	-	exonic	Nacad	frameshift deletion	het
Brca1_4M	chr11	70011265	70011343	CCTGTGGAGAGAAGGGGGACGGCGACAGTGAGGACTCAGTGTCCTCCCCAGCTGCTCTCTCTCATCCTCCTTCCTCTTA	-	exonic	Acadvl	frameshift deletion	het
Brca1_4M	chr11	78751006	78751011	CCAAGG	-	exonic	Ccnq	nonframeshift deletion	het
Brca1_4M	chr11	87404420	87404420	-	T	exonic	Rad51c	frameshift insertion	het
Brca1_4M	chr11	94214431	94214433	GCA	-	exonic	Tob1	nonframeshift deletion	het
Brca1_4M	chr11	98829402	98829404	CCT	-	exonic	Casc3	nonframeshift deletion	het
Brca1_4M	chr11	99386200	99386200	-	CCA	exonic	Krt10	nonframeshift insertion	het
Brca1_4M	chr11	99389049	99389075	CCCCCAAAACTGCTACCTCCATAGCCT	-	exonic	Krt10	nonframeshift deletion	het
Brca1_4M	chr11	99389270	99389270	-	CCTCCT	exonic	Krt10	nonframeshift insertion	het
Brca1_4M	chr11	99598000	99598000	-	GCCACAGGT	exonic	Krtap9-3	nonframeshift insertion	het
Brca1_4M	chr11	99634704	99634715	GCAGCAGGGGCG	-	exonic	Krtap4-2	nonframeshift deletion	het
Brca1_4M	chr11	99635009	99635009	-	ACA	exonic	Krtap4-2	nonframeshift insertion	het
Brca1_4M	chr11	101157519	101157629	AGGTGAGGATCTTCAACAGTGAAGCATGCTGGGGGGAAAGATCAGGCATGATTCAATCACGTGAAACATTCAACTCCGCATTCATTTGGGGACATCATATAGAGCGCATTA	-	exonic	Tubg2	frameshift deletion	het
Brca1_4M	chr11	101189564	101189564	-	CCCCAG	exonic	Cntnap1	nonframeshift insertion	het
Brca1_4M	chr11	101615885	101615885	A	-	exonic	LOC666331	frameshift deletion	het
Brca1_4M	chr11	101738195	101738195	-	A	exonic	Dhx8	frameshift insertion	het
Brca1_4M	chr11	101738196	101738196	-	ACCGA	exonic	Dhx8	frameshift insertion	het
Brca1_4M	chr11	102202146	102202146	-	TCC	exonic	Hdac5	nonframeshift insertion	het
Brca1_4M	chr11	102306946	102306946	-	TCC	exonic	Ubtf	nonframeshift insertion	het
Brca1_4M	chr11	102313881	102313881	-	C	exonic	Ubtf	frameshift insertion	het
Brca1_4M	chr11	102480176	102480176	-	TCCTCCTCTTCTTCC	exonic	Gpatch8	nonframeshift insertion	het
Brca1_4M	chr11	102888683	102888685	CAC	-	exonic	Gfap	nonframeshift deletion	het
Brca1_4M	chr11	103360175	103360175	A	-	exonic	Arhgap27	frameshift deletion	het
Brca1_4M	chr11	104186425	104186427	TCC	-	exonic	Sppl2c	nonframeshift deletion	het
Brca1_4M	chr11	115933780	115933782	TGG	-	exonic	Sap30bp	frameshift deletion	het
Brca1_4M	chr11	115960591	115960591	-	CATCTACGAGAAACTGATCCAGTTCTGTGCCATTGATGAGCTGGGCACCAACTACCCAAAGGATAT	exonic	Sap30bp	nonframeshift insertion	het
Brca1_4M	chr11	119456183	119456184	AG	-	exonic	Rnf213	frameshift deletion	het
Brca1_4M	chr12	8324049	8324051	GAG	-	exonic	Hs1bp3	nonframeshift deletion	het
Brca1_4M	chr12	40036137	40036145	CTGCCATTC	-	exonic	Arl4a	frameshift deletion	het
Brca1_4M	chr12	40036154	40036154	T	-	exonic	Arl4a	frameshift deletion	het
Brca1_4M	chr12	40036455	40036456	AC	-	exonic	Arl4a	frameshift deletion	het
Brca1_4M	chr12	40036476	40036476	-	T	exonic	Arl4a	frameshift insertion	het
Brca1_4M	chr12	40036477	40036477	-	T	exonic	Arl4a	frameshift insertion	het
Brca1_4M	chr12	40036564	40036565	TA	-	exonic	Arl4a	frameshift deletion	het
Brca1_4M	chr12	40036577	40036577	-	C	exonic	Arl4a	frameshift insertion	het
Brca1_4M	chr12	40036581	40036581	-	G	exonic	Arl4a	frameshift insertion	het
Brca1_4M	chr12	74299055	74299056	AC	-	exonic	Dbpht2	frameshift deletion	het
Brca1_4M	chr12	104216939	104216939	-	GG	exonic;splicing	Serpina3f;Serpina3g	frameshift insertion	het
Brca1_4M	chr12	104216940	104216940	-	G	exonic;splicing	Serpina3f;Serpina3g	frameshift insertion	het
Brca1_4M	chr12	104314979	104314985	ATTCAAT	-	exonic	Serpina3j	frameshift deletion	het
Brca1_4M	chr12	104314987	104314999	GTTGTTGAAAAGC	-	exonic	Serpina3j	frameshift deletion	het
Brca1_4M	chr12	104315004	104315011	GCAGATCC	-	exonic	Serpina3j	frameshift deletion	het
Brca1_4M	chr12	104315024	104315026	AGG	-	exonic	Serpina3j	nonframeshift deletion	het
Brca1_4M	chr12	104315190	104315190	-	GA	exonic	Serpina3j	frameshift insertion	het
Brca1_4M	chr12	104315194	104315195	GC	-	exonic	Serpina3j	frameshift deletion	het
Brca1_4M	chr12	111540302	111540302	-	CAT	exonic	Eif5	nonframeshift insertion	het
Brca1_4M	chr12	113144154	113144226	AGGTGGGGACGGGCTCTGGGTGGGAGTTGGATATGGGTAACCAAGGTCCACCCTGACCCAGTTTCACCCCTTC	-	exonic	Crip2	frameshift deletion	het
Brca1_4M	chr12	113144297	113144397	GGTAAGTGACTCCCTACCCCGCTGACTCAAGGGACGTACATCCAAGGGACATCGTGCCTCTGCCTTGGGGTTACCACCAACCACCCTTCTCCTCCCTCCCA	-	exonic	Crip2	frameshift deletion	het
Brca1_4M	chr13	16026629	16026631	AAG	-	exonic	Inhba	nonframeshift deletion	het
Brca1_4M	chr13	56736055	56736055	-	G	exonic	Smad5	frameshift insertion	het
Brca1_4M	chr13	58381908	58381908	-	TTC	exonic	2210016F16Rik	nonframeshift insertion	hom
Brca1_4M	chr13	60176529	60176529	-	AGA	exonic	Gas1	nonframeshift insertion	hom
Brca1_4M	chr13	62172625	62172708	GTCAATGTGATAAAGCCTTTTCTCAATACAATACTCTTCAAGCTCATAGAAGAACACATAGTGGAGAGAAACCCTTTAAATGTG	-	exonic	Zfp808	nonframeshift deletion	het
Brca1_4M	chr13	64162165	64162167	GGC	-	exonic	Habp4	nonframeshift deletion	hom
Brca1_4M	chr13	66122621	66122621	-	GAC	exonic	Gm10324	nonframeshift insertion	het
Brca1_4M	chr13	66122626	66122628	CAG	-	exonic	Gm10324	nonframeshift deletion	het
Brca1_4M	chr13	66122636	66122636	-	AA	exonic	Gm10324	frameshift insertion	het
Brca1_4M	chr13	66122639	66122640	TG	-	exonic	Gm10324	frameshift deletion	het
Brca1_4M	chr13	66431303	66431304	TA	-	exonic	2410141K09Rik	frameshift deletion	het
Brca1_4M	chr13	66432075	66432075	-	CT	exonic	2410141K09Rik	frameshift insertion	het
Brca1_4M	chr13	66432077	66432078	CA	-	exonic	2410141K09Rik	frameshift deletion	het
Brca1_4M	chr13	67052350	67052350	-	AC	exonic	Zfp712	frameshift insertion	hom
Brca1_4M	chr13	67052353	67052354	CC	-	exonic	Zfp712	frameshift deletion	hom
Brca1_4M	chr13	67138771	67138854	ACAGGAGAAAAACCCTACAAGTATGAAACATGTAGCAAGGCCTTCCATGTTCCATCAAAACTTTCTCAACACAAGATAATTCGC	-	exonic	Zfp759	nonframeshift deletion	het
Brca1_4M	chr13	67139786	67139788	AAA	-	exonic	Zfp759	nonframeshift deletion	hom
Brca1_4M	chr13	67293113	67293113	-	TTCTCTTGTGTATCAAGAGTAAGAATGGAAAGTGGAAGGCCTTTCCACATACTTCACACTTGTATGGTTTCTCTCCTGTATGAA	exonic	Zfp457	nonframeshift insertion	hom
Brca1_4M	chr13	67296335	67296336	AT	-	exonic	Zfp457	frameshift deletion	hom
Brca1_4M	chr13	67296337	67296337	-	CA	exonic	Zfp457	frameshift insertion	hom
Brca1_4M	chr13	67408273	67408273	-	TGAG	exonic	Zfp459	frameshift insertion	hom
Brca1_4M	chr13	67710945	67710946	AC	-	exonic	Zfp65	frameshift deletion	het
Brca1_4M	chr13	67710948	67710948	-	CC	exonic	Zfp65	frameshift insertion	het
Brca1_4M	chr14	31211416	31211504	GGTGAGTGGGTGGGAGGACCAGGTGCCCTCTTGTTCATCTTTCACAGGGCTCCTACCACTGACACATACATCATGGCCCTCTTTCCACA	-	exonic	Tnnc1	frameshift deletion	het
Brca1_4M	chr14	51825927	51825930	GTGG	-	exonic	AY358078	frameshift deletion	het
Brca1_4M	chr14	51825931	51825931	-	CC	exonic	AY358078	frameshift insertion	het
Brca1_4M	chr14	51825950	51825952	CTC	-	exonic	AY358078	nonframeshift deletion	het
Brca1_4M	chr14	51826029	51826030	TG	-	exonic	AY358078	frameshift deletion	het
Brca1_4M	chr14	51826034	51826038	CTCTG	-	exonic	AY358078	frameshift deletion	het
Brca1_4M	chr14	51826042	51826045	CACC	-	exonic	AY358078	frameshift deletion	het
Brca1_4M	chr14	51826185	51826186	GG	-	exonic	AY358078	frameshift deletion	het
Brca1_4M	chr14	54949963	54950050	CCTGCAGGTGGAATGAAGGGTTCTTGGGCCATGGAAGGGGGAAACCAAAGCTACCAGGGGCAGGCTAGGGGACGGTAAGGGGCACCCA	-	exonic	Myh6	frameshift deletion	het
Brca1_4M	chr14	54950178	54950262	CCTGCAGGCATTAATGAGCAGAGGAAAGGTGAATGTGGAAAGGGCCACGACTGGCAGGGAGGAGGGGAGCTGCTGAGAGGGCCCA	-	exonic	Myh6	frameshift deletion	het
Brca1_4M	chr14	54952336	54952336	-	TT	exonic	Myh6	frameshift insertion	het
Brca1_4M	chr14	54960537	54960537	-	TCT	exonic	Myh6	nonframeshift insertion	het
Brca1_4M	chr14	79213479	79213479	-	C	exonic	Zfp957	frameshift insertion	hom
Brca1_4M	chr14	79213479	79213479	-	C	exonic	Zfp957	frameshift insertion	het
Brca1_4M	chr14	79573329	79573329	-	C	exonic	Elf1	frameshift insertion	het
Brca1_4M	chr14	79573332	79573332	C	-	exonic	Elf1	frameshift deletion	het
Brca1_4M	chr15	76344707	76344809	AGGTTCGGAGGGTGGGGGGGTGGGCACGAAAGAAGGTGGAGGATACAGGGATTGTGGTTTCAACTGTGAGGGACTAAAAGGTTGTGATGGGGTTCTTGGTGGC	-	exonic	Cyc1	frameshift deletion	het
Brca1_4M	chr15	76737162	76737162	-	G	exonic	Arhgap39	frameshift insertion	het
Brca1_4M	chr15	76737168	76737168	-	GG	exonic	Arhgap39	frameshift insertion	het
Brca1_4M	chr15	76737170	76737170	A	-	exonic	Arhgap39	frameshift deletion	het
Brca1_4M	chr15	76737175	76737176	TA	-	exonic	Arhgap39	frameshift deletion	het
Brca1_4M	chr15	101859973	101859975	GCC	-	exonic	Krt77	nonframeshift deletion	het
Brca1_4M	chr16	16819958	16819958	C	-	exonic	Rpl31-ps12	frameshift deletion	het
Brca1_4M	chr16	32755752	32755752	-	GG	exonic	Muc4	frameshift insertion	het
Brca1_4M	chr16	32755754	32755754	T	-	exonic	Muc4	frameshift deletion	het
Brca1_4M	chr16	32755757	32755757	T	-	exonic	Muc4	frameshift deletion	het
Brca1_4M	chr16	93609829	93609829	C	-	exonic	Cbr1	frameshift deletion	het
Brca1_4M	chr16	93609831	93609831	-	A	exonic	Cbr1	frameshift insertion	het
Brca1_4M	chr16	98010822	98010823	AA	-	exonic	B230307C23Rik	frameshift deletion	het
Brca1_4M	chr17	23477130	23477130	-	T	exonic	Vmn2r117	frameshift insertion	het
Brca1_4M	chr17	23755656	23755658	TTC	-	exonic	Flywch1	nonframeshift deletion	het
Brca1_4M	chr17	33912696	33912698	GAG	-	exonic	Daxx	nonframeshift deletion	het
Brca1_4M	chr17	33996652	33996652	-	GCCTTCTCT	exonic	H2-K1	nonframeshift insertion	het
Brca1_4M	chr17	33999295	33999295	-	AA	exonic	H2-K1	frameshift insertion	het
Brca1_4M	chr17	33999297	33999298	TT	-	exonic	H2-K1	frameshift deletion	het
Brca1_4M	chr17	33999331	33999331	-	AC	exonic	H2-K1	frameshift insertion	het
Brca1_4M	chr17	35266252	35266254	GCC	-	exonic	H2-D1;H2-L	nonframeshift deletion	het
Brca1_4M	chr17	35266255	35266255	-	TAG	exonic	H2-D1;H2-L	nonframeshift insertion	het
Brca1_4M	chr17	35471038	35471038	-	GCA	exonic	H2-Q10	nonframeshift insertion	het
Brca1_4M	chr17	35471041	35471043	GAG	-	exonic	H2-Q10	nonframeshift deletion	het
Brca1_4M	chr17	35554971	35554971	-	A	exonic	Cdsn	frameshift insertion	het
Brca1_4M	chr17	35619696	35619785	GGTGGTCAGGGTAGGTGTAGAGCCTGAGGCAGTGCTGGATTCAGTGGTGGTCAGGATGGGGGTAGAGCCTGAGCCACTCCTGGATGCAGT	-	exonic	Gm9573	nonframeshift deletion	het
Brca1_4M	chr17	35847894	35847899	GAGGAG	-	exonic	Mdc1	nonframeshift deletion	hom
Brca1_4M	chr17	35847894	35847899	GAGGAG	-	exonic	Mdc1	nonframeshift deletion	het
Brca1_4M	chr17	38559660	38559660	-	TTG	exonic	Esp34	nonframeshift insertion	het
Brca1_4M	chr17	38644604	38644605	GA	-	exonic	Esp31	frameshift deletion	het
Brca1_4M	chr17	38644692	38644692	T	-	exonic	Esp31	frameshift deletion	het
Brca1_4M	chr17	45407964	45407964	G	-	exonic	Cdc5l	frameshift deletion	het
Brca1_4M	chr17	45408037	45408037	-	CTTCAGATGGTCTGGGTAGGTCCTTCTGAACAGCTTTGTGTATT	exonic	Cdc5l	frameshift insertion	het
Brca1_4M	chr17	45408038	45408038	-	TTCAGATGGTCTGGGTAGGTCCTT	exonic	Cdc5l	nonframeshift insertion	het
Brca1_4M	chr17	45568364	45568364	-	CT	exonic	Hsp90ab1	frameshift insertion	het
Brca1_4M	chr17	48145534	48145534	-	TGCT	exonic	9830107B12Rik	frameshift insertion	het
Brca1_4M	chr17	48423149	48423149	-	TTGTTTTGTTTTTAACCAAA	exonic	Apobec2	frameshift insertion	het
Brca1_4M	chr17	71828532	71828532	-	TCC	exonic	Clip4	nonframeshift insertion	hom
Brca1_4M	chr17	71828532	71828532	-	TCC	exonic	Clip4	nonframeshift insertion	het
Brca1_4M	chr17	71869913	71869913	-	CCCGCA	exonic	Alk	nonframeshift insertion	het
Brca1_4M	chr17	88462764	88462764	C	-	exonic	Foxn2	frameshift deletion	het
Brca1_4M	chr17	88462766	88462779	GAGACCCCGGGAGC	-	exonic	Foxn2	frameshift deletion	het
Brca1_4M	chr18	38590527	38590527	G	-	exonic	Spry4	frameshift deletion	het
Brca1_4M	chr18	39486959	39486961	GCT	-	exonic	Nr3c1	nonframeshift deletion	hom
Brca1_4M	chr18	77778634	77778729	AGGTGGGTTACTGCTTATGGGTGCTCTCGTGGCCGACATCACAGCTAATCGCTCTGAGGGTTCCTTTGATTCATTTTTAATTCTTGATATTTTTAT	-	exonic	Atp5a1	frameshift deletion	het
Brca1_4M	chr18	77779976	77780075	CAGGTCAAAGGATGTCTTTTATAACCTGTGTACTTGCATCTTAGTGGAAATTAACAGACGCACCTTGTTTAACAGGTGGATTTTATCACATTCTGTACCA	-	exonic	Atp5a1	nonframeshift deletion	het
Brca1_4M	chr18	77781090	77781208	CAGGTAAGTTTTCCTCTCTTTGACACAGGAGTTTGTTACTAGCTTAAAATCTTAAATGTAGGACCTTTGTCTTATACTGTTGTGTGGCATTAAGTCATGGTGACACTAACTTGTGTGCT	-	exonic	Atp5a1	nonframeshift deletion	het
Brca1_4M	chr19	4008508	4008591	ACCTGTGACAATTTGCAAAAGGATTGTCATGGCTCTCCCACCGTGCCCTCTCCCAAGCACAGCCCCTGAGTTGGCTCCAGGCTT	-	exonic	Ndufv1	frameshift deletion	het
Brca1_4M	chr19	12241582	12241584	TAT	-	exonic	Olfr262	nonframeshift deletion	het
Brca1_4M	chr19	44077377	44077377	-	AGACAGGCAATTTTAAGGAGGCGCCAAACTTCTTTCTGCCTCTTTCCC	exonic	Chuk	nonframeshift insertion	het
Brca1_4M	chr19	46081352	46081352	-	CAGCAG	exonic	Nolc1	nonframeshift insertion	het
Brca1_4M	chrX	136733909	136733909	A	-	exonic	Morf4l2	frameshift deletion	het
Brca1_4M	chrX	170673779	170673779	G	-	exonic	Asmt	frameshift deletion	het
Brca1_8M	chr1	3671145	3671147	GCA	-	exonic	Xkr4	nonframeshift deletion	het
Brca1_8M	chr1	34439038	34439044	CTCACCT	-	exonic	Ccdc115	frameshift deletion	het
Brca1_8M	chr1	38088030	38088030	C	-	exonic	Rev1	frameshift deletion	het
Brca1_8M	chr1	38088054	38088069	CTCTGTAGGGTATTGA	-	exonic	Rev1	frameshift deletion	het
Brca1_8M	chr1	38088076	38088077	CA	-	exonic	Rev1	frameshift deletion	het
Brca1_8M	chr1	38088135	38088135	-	C	exonic	Rev1	frameshift insertion	het
Brca1_8M	chr1	38088140	38088140	-	AGGATAGA	exonic	Rev1	frameshift insertion	het
Brca1_8M	chr1	75535425	75535425	-	GTGTGTGTGTGTGTGTGTGTGTGTGTGTGTGT	exonic	Stk11ip	frameshift insertion	hom
Brca1_8M	chr1	75535425	75535425	-	GTGTGTGTGTGTGTGTGTGTGTGTGTGTGT	exonic	Stk11ip	nonframeshift insertion	het
Brca1_8M	chr1	85610809	85610811	AGA	-	exonic	Sp140	nonframeshift deletion	het
Brca1_8M	chr1	139237087	139237087	G	-	exonic	Crb1	frameshift deletion	hom
Brca1_8M	chr1	171530586	171530586	T	-	exonic	Itln1	frameshift deletion	het
Brca1_8M	chr1	171530591	171530592	TT	-	exonic	Itln1	frameshift deletion	het
Brca1_8M	chr1	171533418	171533418	G	-	exonic	Itln1	frameshift deletion	het
Brca1_8M	chr1	171577288	171577291	CATT	-	exonic	Cd244a	frameshift deletion	het
Brca1_8M	chr1	171577292	171577292	-	ACGC	exonic	Cd244a	frameshift insertion	het
Brca1_8M	chr1	171577961	171577961	G	-	exonic	Cd244a	frameshift deletion	het
Brca1_8M	chr1	173462067	173462067	-	T	exonic	Aim2	frameshift insertion	het
Brca1_8M	chr1	173682952	173682952	G	-	exonic	Ifi208	frameshift deletion	het
Brca1_8M	chr1	173682986	173682986	C	-	exonic	Ifi208	frameshift deletion	het
Brca1_8M	chr1	173695659	173695659	-	A	exonic	Ifi208	frameshift insertion	het
Brca1_8M	chr1	173695662	173695662	-	AG	exonic	Ifi208	frameshift insertion	het
Brca1_8M	chr1	173735116	173735178	CCTGAGCTGTGGAAGTCCCCGCCTGAGCTGTGGAAGTCCCCGCCTGAGCTGTGGAAGTCTCCC	-	exonic	Ifi207	nonframeshift deletion	hom
Brca1_8M	chr1	174027196	174027196	-	GCTGTAGAAGTCCCCGCCTGAGCTGTGGAAGTCCCCGCCTGA	exonic	Ifi205	nonframeshift insertion	het
Brca1_8M	chr1	174100386	174100387	AC	-	exonic;splicing	Olfr427;Olfr426	frameshift deletion	het
Brca1_8M	chr1	179753177	179753182	TCCGGC	-	exonic	Ahctf1	nonframeshift deletion	het
Brca1_8M	chr1	181921918	181921923	GGCGGT	-	exonic	Enah	nonframeshift deletion	het
Brca1_8M	chr1	185338232	185338232	-	ACCTC	exonic	Bpnt1	frameshift insertion	het
Brca1_8M	chr1	185352379	185352379	-	ATTATCCAGCTGATCGAAGGCAAAGCTTCTGCCTATGTGTTTGCAAGTCCTGGGT	exonic	Bpnt1	frameshift insertion	het
Brca1_8M	chr1	191353044	191353044	-	TG	exonic	Ppp2r5a	frameshift insertion	het
Brca1_8M	chr1	191396399	191396404	CGGCGA	-	exonic	Ppp2r5a	nonframeshift deletion	het
Brca1_8M	chr1	191718535	191718535	-	CCG	exonic	Lpgat1	nonframeshift insertion	hom
Brca1_8M	chr2	26998300	26998300	-	TTAATGGACACACTTG	exonic	Adamts13	frameshift insertion	hom
Brca1_8M	chr2	52107728	52107728	A	-	exonic	Rif1	frameshift deletion	het
Brca1_8M	chr2	52112895	52112897	GCA	-	exonic	Rif1	nonframeshift deletion	het
Brca1_8M	chr2	71258158	71258159	AG	-	exonic	Dync1i2	frameshift deletion	het
Brca1_8M	chr2	73819148	73819148	-	TATGATAGCCAGA	exonic	Atf2	frameshift insertion	het
Brca1_8M	chr2	73845553	73845553	-	ACAATTGGC	exonic	Atf2	nonframeshift insertion	het
Brca1_8M	chr2	121306318	121306318	-	GCTCCAGCTCCAGCTCC	exonic	Map1a	frameshift insertion	het
Brca1_8M	chr2	121306318	121306318	-	GCTCCAGCTCCAGCTCCAGCTCCAGCTCCAGCTCCAGCTCC	exonic	Map1a	frameshift insertion	het
Brca1_8M	chr2	121307032	121307033	AG	-	exonic	Map1a	frameshift deletion	het
Brca1_8M	chr2	121307040	121307041	TA	-	exonic	Map1a	frameshift deletion	het
Brca1_8M	chr2	121307044	121307046	GGA	-	exonic	Map1a	nonframeshift deletion	het
Brca1_8M	chr2	179976202	179976202	-	GGCGGT	exonic	Taf4	nonframeshift insertion	het
Brca1_8M	chr3	15416881	15416881	-	AA	exonic	Sirpb1a	frameshift insertion	het
Brca1_8M	chr3	15416885	15416886	GC	-	exonic	Sirpb1a	frameshift deletion	het
Brca1_8M	chr3	37125767	37125781	TGCTGCTGCTGCTGC	-	exonic	Il2	nonframeshift deletion	het
Brca1_8M	chr3	37125770	37125781	TGCTGCTGCTGC	-	exonic	Il2	nonframeshift deletion	het
Brca1_8M	chr3	96699677	96699677	-	G	exonic	Pias3	frameshift insertion	het
Brca1_8M	chr4	41199585	41199714	CCTAAAAAGAGAAAAACCCAAACACAATGGATCACCCATTTCTCAATGAGGTTCGTGGTCTGCTCAGGGGTCGAGGCACAGGTCTGGAAGTTCACTTATTGAGGAGGTTTTAAGAGGCTTGGGGTGTATA	-	exonic	Ubap2	frameshift deletion	het
Brca1_8M	chr4	61227665	61227666	TG	-	exonic	Mup13	frameshift deletion	hom
Brca1_8M	chr4	61227668	61227668	-	AA	exonic	Mup13	frameshift insertion	hom
Brca1_8M	chr4	112842910	112842910	-	TC	exonic	Skint6	frameshift insertion	hom
Brca1_8M	chr4	112842910	112842910	-	TC	exonic	Skint6	frameshift insertion	het
Brca1_8M	chr4	112842915	112842915	-	GAAA	exonic	Skint6	frameshift insertion	hom
Brca1_8M	chr4	112842919	112842919	-	CCAAAA	exonic	Skint6	nonframeshift insertion	hom
Brca1_8M	chr4	112842919	112842919	-	CCAAAA	exonic	Skint6	nonframeshift insertion	het
Brca1_8M	chr4	112842921	112842921	-	T	exonic	Skint6	frameshift insertion	hom
Brca1_8M	chr4	112842923	112842930	TTTGAAGA	-	exonic	Skint6	frameshift deletion	hom
Brca1_8M	chr4	112842923	112842930	TTTGAAGA	-	exonic	Skint6	frameshift deletion	het
Brca1_8M	chr4	112842936	112842938	CGC	-	exonic	Skint6	nonframeshift deletion	hom
Brca1_8M	chr4	112842936	112842938	CGC	-	exonic	Skint6	nonframeshift deletion	het
Brca1_8M	chr4	112842947	112842953	TACACAG	-	exonic	Skint6	frameshift deletion	hom
Brca1_8M	chr4	112842957	112842957	-	GCCG	exonic	Skint6	frameshift insertion	hom
Brca1_8M	chr4	112842959	112842959	-	G	exonic	Skint6	frameshift insertion	hom
Brca1_8M	chr4	113087793	113087796	CTGG	-	exonic	Skint6	frameshift deletion	hom
Brca1_8M	chr4	113087797	113087797	-	CGAA	exonic	Skint6	frameshift insertion	hom
Brca1_8M	chr4	113171500	113171503	TTTG	-	exonic	Skint6	frameshift deletion	het
Brca1_8M	chr4	114244653	114244653	-	A	exonic	Skint11	frameshift insertion	hom
Brca1_8M	chr4	114244656	114244656	G	-	exonic	Skint11	frameshift deletion	hom
Brca1_8M	chr4	114244685	114244698	AACAATATTTTGTC	-	exonic	Skint11	frameshift deletion	hom
Brca1_8M	chr4	114244703	114244715	TCAAGAAAGTTGT	-	exonic	Skint11	frameshift deletion	hom
Brca1_8M	chr4	115452766	115452766	C	-	exonic	Cyp4a30b	frameshift deletion	het
Brca1_8M	chr4	119279075	119279075	G	-	exonic	Ybx1	frameshift deletion	het
Brca1_8M	chr4	126165497	126165497	C	-	exonic	Thrap3	frameshift deletion	het
Brca1_8M	chr4	126165568	126165568	C	-	exonic	Thrap3	frameshift deletion	het
Brca1_8M	chr4	141103425	141103427	TCC	-	exonic	Spata21	nonframeshift deletion	het
Brca1_8M	chr4	141421857	141421859	TCT	-	exonic	Hspb7	nonframeshift deletion	het
Brca1_8M	chr4	141516846	141516848	TGC	-	exonic	Spen	nonframeshift deletion	het
Brca1_8M	chr4	141874754	141874754	-	GCCGCC	exonic	Efhd2	nonframeshift insertion	het
Brca1_8M	chr4	143135894	143135896	CTC	-	exonic	Prdm2	nonframeshift deletion	het
Brca1_8M	chr4	143699178	143699178	G	-	exonic	Gm13089	frameshift deletion	het
Brca1_8M	chr4	143851644	143851644	-	T	exonic	Gm13103	frameshift insertion	het
Brca1_8M	chr4	143853003	143853003	C	-	exonic	Gm13103	frameshift deletion	het
Brca1_8M	chr4	144207231	144207243	GCACTCCAGAGGG	-	exonic	C87977	frameshift deletion	het
Brca1_8M	chr4	145622647	145622647	-	GA	exonic	Gm13212	frameshift insertion	het
Brca1_8M	chr4	145622650	145622654	TTACC	-	exonic	Gm13212	frameshift deletion	het
Brca1_8M	chr4	146196938	146197021	ACCTTACAAATGTAATGAATGTGACAAATGCTTTACCTGAAAATCACATCTTAGTATTCATCAGATAATTCATACAGGAGAGAA	-	exonic	Zfp600	frameshift deletion	het
Brca1_8M	chr4	146537803	146537803	-	AA	exonic	Zfp981	frameshift insertion	het
Brca1_8M	chr4	146537806	146537807	TT	-	exonic	Zfp981	frameshift deletion	het
Brca1_8M	chr4	147058679	147058703	CCAACCATCCCATCTTAGTATTCAT	-	exonic	Rex2	frameshift deletion	het
Brca1_8M	chr4	147512617	147512617	-	G	exonic	Zfp982	frameshift insertion	het
Brca1_8M	chr4	147674482	147674483	TG	-	exonic	Zfp534	frameshift deletion	het
Brca1_8M	chr4	147674486	147674567	AGGTCTCTCTCCTGTATGAATTCTCTGATGAATTTTCAGACTGTTTTTTTCATTAAAGCATTTTTCACATTCACTGCATTTG	-	exonic	Zfp534	frameshift deletion	het
Brca1_8M	chr4	147755551	147755551	-	GAT	exonic	Zfp984	nonframeshift insertion	het
Brca1_8M	chr4	147755554	147755556	CTG	-	exonic	Zfp984	nonframeshift deletion	het
Brca1_8M	chr4	148671400	148671406	GGGGGGT	-	exonic	Gm572	frameshift deletion	het
Brca1_8M	chr4	148952306	148952308	CAG	-	exonic	Casz1	nonframeshift deletion	het
Brca1_8M	chr4	149125414	149125422	CCACTCGTG	-	exonic	Cort	nonframeshift deletion	het
Brca1_8M	chr4	151010416	151010416	-	ACGGAC	exonic	Per3	nonframeshift insertion	het
Brca1_8M	chr5	24391877	24391880	GTTG	-	exonic	Atg9b	frameshift deletion	het
Brca1_8M	chr5	26089101	26089102	CC	-	exonic	Gm10471	frameshift deletion	hom
Brca1_8M	chr5	26089103	26089103	-	AC	exonic	Gm10471	frameshift insertion	hom
Brca1_8M	chr5	27501245	27501246	CC	-	exonic	Speer4b	frameshift deletion	het
Brca1_8M	chr5	27501247	27501247	-	AC	exonic	Speer4b	frameshift insertion	het
Brca1_8M	chr5	43234026	43234031	GCCGCC	-	exonic	Cpeb2	nonframeshift deletion	het
Brca1_8M	chr5	45500567	45500567	-	ACCCAAGTCCTGGATAGAGGAACAAGAAATGGGTTCGTTCCTAAGT	exonic	Lap3	frameshift insertion	het
Brca1_8M	chr5	104050817	104050817	-	T	exonic	Nudt9	frameshift insertion	het
Brca1_8M	chr5	104050817	104050817	-	TGAAAGCAACTTCTCTCCCAAGTTTAAT	exonic	Nudt9	frameshift insertion	het
Brca1_8M	chr5	104059781	104059781	-	GATATATAAGG	exonic	Nudt9	frameshift insertion	het
Brca1_8M	chr5	104582517	104582517	-	TAAAGCCTTTTCGAGTCCCAGTTATCTTCAAAATCATAAAAGAACACATACTGGAGAGAAGCCCTATGAGTGTAACCAATGTGG	exonic	Zfp33b	nonframeshift insertion	het
Brca1_8M	chr5	116444770	116444772	CTG	-	exonic	Srrm4	nonframeshift deletion	het
Brca1_8M	chr6	54485364	54485379	ACCACCTCCCACTCCA	-	exonic	Wipf3	frameshift deletion	het
Brca1_8M	chr6	128981225	128981228	CTAA	-	exonic	Clec2g	frameshift deletion	het
Brca1_8M	chr6	128981232	128981232	-	C	exonic	Clec2g	frameshift insertion	het
Brca1_8M	chr6	128981235	128981235	-	AAC	exonic	Clec2g	nonframeshift insertion	het
Brca1_8M	chr6	132114693	132114693	-	TGGTTTCCAGGCCTAGGAGGTCCCTGAGGGCCTCCCTGTGGGGGTGGGCCTTGC	exonic	Gm4736	nonframeshift insertion	het
Brca1_8M	chr6	132571745	132571786	CCACAGCCGAGACCCCCTCAAGGCCCACCACCACCAGGAGTA	-	exonic	Prh1	nonframeshift deletion	hom
Brca1_8M	chr6	133531340	133531340	C	-	exonic	Gm5885	frameshift deletion	het
Brca1_8M	chr7	7899289	7899291	TTT	-	exonic	Vmn2r36	nonframeshift deletion	het
Brca1_8M	chr7	8158511	8158511	T	-	exonic	Vmn2r41	frameshift deletion	het
Brca1_8M	chr7	9942428	9942428	G	-	exonic	Vmn2r48	frameshift deletion	het
Brca1_8M	chr7	10050179	10050179	-	TTTTTT	exonic	Vmn2r50	nonframeshift insertion	hom
Brca1_8M	chr7	10447482	10447482	-	GACT	exonic	Vmn1r67	frameshift insertion	het
Brca1_8M	chr7	10447485	10447488	CTCA	-	exonic	Vmn1r67	frameshift deletion	het
Brca1_8M	chr7	19373332	19373332	-	ACC	exonic	Ppp1r13l	nonframeshift insertion	het
Brca1_8M	chr7	19373342	19373343	AG	-	exonic	Ppp1r13l	frameshift deletion	het
Brca1_8M	chr7	22499387	22499387	C	-	exonic	Vmn1r151	frameshift deletion	het
Brca1_8M	chr7	26611574	26611577	CTTG	-	exonic	Vmn1r185	frameshift deletion	het
Brca1_8M	chr7	27281281	27281286	CCTGCC	-	exonic	Numbl	nonframeshift deletion	hom
Brca1_8M	chr7	27333537	27333537	-	GCTGCGGCCCCA	exonic	Ltbp4	nonframeshift insertion	hom
Brca1_8M	chr7	27489318	27489329	GGACTCGTGCTG	-	exonic	Sertad1	nonframeshift deletion	hom
Brca1_8M	chr7	28732745	28732750	CGCCGA	-	exonic	Fbxo17	nonframeshift deletion	hom
Brca1_8M	chr7	30737924	30737926	GGA	-	exonic	Gapdhs	nonframeshift deletion	het
Brca1_8M	chr7	38267445	38267450	TTGGCC	-	exonic	Pop4	nonframeshift deletion	het
Brca1_8M	chr7	38519639	38519639	-	GGA	exonic	Gm5591	nonframeshift insertion	het
Brca1_8M	chr7	38519640	38519640	-	CTAGGCCTA	exonic	Gm5591	nonframeshift insertion	het
Brca1_8M	chr7	41043573	41043574	AC	-	exonic	Gm4884	frameshift deletion	het
Brca1_8M	chr7	41043577	41043577	-	AA	exonic	Gm4884	frameshift insertion	het
Brca1_8M	chr7	44852817	44852817	-	T	exonic	Akt1s1	frameshift insertion	het
Brca1_8M	chr7	44852845	44852846	GC	-	exonic	Akt1s1	frameshift deletion	het
Brca1_8M	chr7	44852848	44852863	CCTAGTCCACCACCTC	-	exonic	Akt1s1	frameshift deletion	het
Brca1_8M	chr7	45220544	45220640	AGGTGGCTTGGGTTGGGGGCTGTGGAGAATCTGGGATGGAAGGATGGGGCTGTAATGGCCACAGGGGATGTCTGACCCTCATCCGTGTCTCCTCTCT	-	exonic	Tead2	frameshift deletion	het
Brca1_8M	chr7	47981144	47981145	CA	-	exonic	Mrgpra4	frameshift deletion	het
Brca1_8M	chr7	47981303	47981303	C	-	exonic	Mrgpra4	frameshift deletion	het
Brca1_8M	chr7	48021507	48021507	-	AAA	exonic	Mrgprx1	nonframeshift insertion	het
Brca1_8M	chr7	102035461	102035461	-	ATTGTAAGAACGGGGATGC	exonic	Rnf121	frameshift insertion	het
Brca1_8M	chr7	102035461	102035461	-	ATTGTAAGAACGGGGATGCCTCTGTTTCCACTGTACCAGGAGCAGCTGGGCCACCACCAAGGTAG	exonic	Rnf121	frameshift insertion	het
Brca1_8M	chr8	19445885	19445885	-	TA	exonic	Defb8	frameshift insertion	het
Brca1_8M	chr8	19445890	19445891	AG	-	exonic	Defb8	frameshift deletion	het
Brca1_8M	chr8	19445902	19445902	-	T	exonic	Defb8	frameshift insertion	het
Brca1_8M	chr8	19445905	19445906	CC	-	exonic	Defb8	frameshift deletion	het
Brca1_8M	chr8	19445913	19445913	-	ACTT	exonic	Defb8	frameshift insertion	het
Brca1_8M	chr8	19445917	19445922	GCACCG	-	exonic	Defb8	nonframeshift deletion	het
Brca1_8M	chr8	19445926	19445928	CTG	-	exonic	Defb8	nonframeshift deletion	het
Brca1_8M	chr8	21618287	21618290	ACAG	-	exonic	Defa26	frameshift deletion	het
Brca1_8M	chr8	21618292	21618292	-	GGGT	exonic	Defa26	frameshift insertion	het
Brca1_8M	chr8	24962859	24962885	CTGGCGGTCTGGAGACACCTGGGCCCC	-	exonic	Adam9	frameshift deletion	het
Brca1_8M	chr8	26160970	26160970	-	AAGGAAGACCTGGAATCCCAAGAACAGCTTCCCTCTGCTTCACCCCCCTGCTTCCCAGGTT	exonic	Thap1	frameshift insertion	het
Brca1_8M	chr8	112003440	112003440	-	ATTTGGGTCCAGAGT	exonic	Kars	nonframeshift insertion	het
Brca1_8M	chr8	117023937	117023937	-	TT	exonic	Pkd1l2	frameshift insertion	het
Brca1_8M	chr8	117023941	117023942	GC	-	exonic	Pkd1l2	frameshift deletion	het
Brca1_8M	chr9	19441021	19441024	TGAT	-	exonic	Olfr849	frameshift deletion	het
Brca1_8M	chr9	19441026	19441026	-	ATTG	exonic	Olfr849	frameshift insertion	het
Brca1_8M	chr9	96333693	96333693	-	CATGCCGGTAC	exonic	Atp1b3	frameshift insertion	het
Brca1_8M	chr9	103355241	103355241	-	TTTTTTGTTTTTTTTTTT	exonic	Cdv3	nonframeshift insertion	het
Brca1_8M	chr9	103365303	103365308	CTTCTT	-	exonic	Cdv3	nonframeshift deletion	het
Brca1_8M	chr9	104016205	104016205	-	TTTTT	exonic	Nphp3	frameshift insertion	het
Brca1_8M	chr10	88153648	88153648	-	ATTTT	exonic	Nup37	frameshift insertion	het
Brca1_8M	chr10	100341500	100341502	GCA	-	exonic	Gm4303;Gm4305;Gm4307	frameshift deletion	het
Brca1_8M	chr10	100341500	100341505	GCAGCA	-	exonic	Gm4303;Gm4305;Gm4307	frameshift deletion	het
Brca1_8M	chr11	6605638	6605638	G	-	exonic	Nacad	frameshift deletion	het
Brca1_8M	chr11	69406308	69406310	CTG	-	exonic	Kdm6b	nonframeshift deletion	het
Brca1_8M	chr11	87404420	87404420	-	T	exonic	Rad51c	frameshift insertion	het
Brca1_8M	chr11	94214431	94214433	GCA	-	exonic	Tob1	nonframeshift deletion	het
Brca1_8M	chr11	98829402	98829404	CCT	-	exonic	Casc3	nonframeshift deletion	het
Brca1_8M	chr11	98896250	98896250	-	G	exonic	Wipf2	frameshift insertion	het
Brca1_8M	chr11	99386200	99386200	-	CCA	exonic	Krt10	nonframeshift insertion	het
Brca1_8M	chr11	99389270	99389270	-	CCTCCT	exonic	Krt10	nonframeshift insertion	het
Brca1_8M	chr11	99598000	99598000	-	GCCACAGGT	exonic	Krtap9-3	nonframeshift insertion	het
Brca1_8M	chr11	99634704	99634715	GCAGCAGGGGCG	-	exonic	Krtap4-2	nonframeshift deletion	het
Brca1_8M	chr11	99635009	99635009	-	ACA	exonic	Krtap4-2	nonframeshift insertion	het
Brca1_8M	chr11	101157519	101157629	AGGTGAGGATCTTCAACAGTGAAGCATGCTGGGGGGAAAGATCAGGCATGATTCAATCACGTGAAACATTCAACTCCGCATTCATTTGGGGACATCATATAGAGCGCATTA	-	exonic	Tubg2	frameshift deletion	het
Brca1_8M	chr11	101189564	101189564	-	CCCCAG	exonic	Cntnap1	nonframeshift insertion	het
Brca1_8M	chr11	101615885	101615885	A	-	exonic	LOC666331	frameshift deletion	het
Brca1_8M	chr11	101738195	101738195	-	A	exonic	Dhx8	frameshift insertion	het
Brca1_8M	chr11	101738196	101738196	-	ACCGA	exonic	Dhx8	frameshift insertion	het
Brca1_8M	chr11	102202146	102202146	-	TCC	exonic	Hdac5	nonframeshift insertion	het
Brca1_8M	chr11	102306946	102306946	-	TCC	exonic	Ubtf	nonframeshift insertion	het
Brca1_8M	chr11	102313881	102313881	-	C	exonic	Ubtf	frameshift insertion	het
Brca1_8M	chr11	102480176	102480176	-	TCCTCCTCTTCTTCC	exonic	Gpatch8	nonframeshift insertion	het
Brca1_8M	chr11	102888683	102888685	CAC	-	exonic	Gfap	nonframeshift deletion	het
Brca1_8M	chr12	40036137	40036145	CTGCCATTC	-	exonic	Arl4a	frameshift deletion	het
Brca1_8M	chr12	40036154	40036154	T	-	exonic	Arl4a	frameshift deletion	het
Brca1_8M	chr12	74298806	74298807	CA	-	exonic	Dbpht2	frameshift deletion	het
Brca1_8M	chr12	74299055	74299056	AC	-	exonic	Dbpht2	frameshift deletion	het
Brca1_8M	chr12	104138682	104138684	AAT	-	exonic	Serpina3b	nonframeshift deletion	het
Brca1_8M	chr12	104138691	104138691	A	-	exonic	Serpina3b	frameshift deletion	het
Brca1_8M	chr12	104138692	104138692	-	ATGT	exonic	Serpina3b	frameshift insertion	het
Brca1_8M	chr12	104138727	104138730	TGTG	-	exonic	Serpina3b	frameshift deletion	het
Brca1_8M	chr12	104138731	104138731	-	ACAA	exonic	Serpina3b	frameshift insertion	het
Brca1_8M	chr12	104315190	104315190	-	GA	exonic	Serpina3j	frameshift insertion	het
Brca1_8M	chr12	104315194	104315195	GC	-	exonic	Serpina3j	frameshift deletion	het
Brca1_8M	chr12	104315202	104315202	-	TC	exonic	Serpina3j	frameshift insertion	het
Brca1_8M	chr12	104315204	104315205	AC	-	exonic	Serpina3j	frameshift deletion	het
Brca1_8M	chr13	47078393	47078393	-	CAGA	exonic	Kdm1b	frameshift insertion	het
Brca1_8M	chr13	56723993	56723993	-	TAGTCTTATCTCCAGTGTTAGTGCCTTGTCACAATGAATTCAATCCACAACACAGCCTTCTGGTTCAGTT	exonic	Smad5	frameshift insertion	het
Brca1_8M	chr13	56727648	56727648	-	GTCCCAGCTGACACCC	exonic	Smad5	frameshift insertion	het
Brca1_8M	chr13	56727651	56727651	-	CCCCTGCCTATATGCCACCTGATGATCAGATGGCT	exonic	Smad5	frameshift insertion	het
Brca1_8M	chr13	58381908	58381908	-	TTC	exonic	2210016F16Rik	nonframeshift insertion	hom
Brca1_8M	chr13	60176529	60176529	-	AGA	exonic	Gas1	nonframeshift insertion	hom
Brca1_8M	chr13	64162165	64162167	GGC	-	exonic	Habp4	nonframeshift deletion	hom
Brca1_8M	chr13	66431303	66431304	TA	-	exonic	2410141K09Rik	frameshift deletion	het
Brca1_8M	chr13	67052350	67052350	-	AC	exonic	Zfp712	frameshift insertion	hom
Brca1_8M	chr13	67052353	67052354	CC	-	exonic	Zfp712	frameshift deletion	hom
Brca1_8M	chr13	67138771	67138854	ACAGGAGAAAAACCCTACAAGTATGAAACATGTAGCAAGGCCTTCCATGTTCCATCAAAACTTTCTCAACACAAGATAATTCGC	-	exonic	Zfp759	nonframeshift deletion	hom
Brca1_8M	chr13	67139786	67139788	AAA	-	exonic	Zfp759	nonframeshift deletion	hom
Brca1_8M	chr13	67293113	67293113	-	TTCTCTTGTGTATCAAGAGTAAGAATGGAAAGTGGAAGGCCTTTCCACATACTTCACACTTGTATGGTTTCTCTCCTGTATGAA	exonic	Zfp457	nonframeshift insertion	hom
Brca1_8M	chr13	67296335	67296336	AT	-	exonic	Zfp457	frameshift deletion	hom
Brca1_8M	chr13	67296337	67296337	-	CA	exonic	Zfp457	frameshift insertion	hom
Brca1_8M	chr13	67408273	67408273	-	TGAG	exonic	Zfp459	frameshift insertion	hom
Brca1_8M	chr13	67710945	67710946	AC	-	exonic	Zfp65	frameshift deletion	het
Brca1_8M	chr13	67710948	67710948	-	CC	exonic	Zfp65	frameshift insertion	het
Brca1_8M	chr14	51825927	51825930	GTGG	-	exonic	AY358078	frameshift deletion	het
Brca1_8M	chr14	51825931	51825931	-	CC	exonic	AY358078	frameshift insertion	het
Brca1_8M	chr14	51825950	51825952	CTC	-	exonic	AY358078	nonframeshift deletion	het
Brca1_8M	chr14	51826029	51826030	TG	-	exonic	AY358078	frameshift deletion	het
Brca1_8M	chr14	51826034	51826038	CTCTG	-	exonic	AY358078	frameshift deletion	het
Brca1_8M	chr14	51826042	51826045	CACC	-	exonic	AY358078	frameshift deletion	het
Brca1_8M	chr14	75125183	75125185	GGT	-	exonic	Lrrc63	nonframeshift deletion	het
Brca1_8M	chr14	79213479	79213479	-	C	exonic	Zfp957	frameshift insertion	hom
Brca1_8M	chr14	79213479	79213479	-	C	exonic	Zfp957	frameshift insertion	het
Brca1_8M	chr15	6498480	6498480	A	-	exonic	C9	frameshift deletion	het
Brca1_8M	chr15	12834261	12834261	-	C	exonic	Drosha	frameshift insertion	het
Brca1_8M	chr15	89547730	89547730	-	CCCCCCCCCCCCCC	exonic	Shank3	frameshift insertion	het
Brca1_8M	chr15	98845132	98845134	TGC	-	exonic	Kmt2d	nonframeshift deletion	het
Brca1_8M	chr15	101811548	101811550	TCC	-	exonic	Krt2	nonframeshift deletion	het
Brca1_8M	chr16	11134475	11134477	CCG	-	exonic	Txndc11	nonframeshift deletion	het
Brca1_8M	chr16	32755752	32755752	-	GG	exonic	Muc4	frameshift insertion	het
Brca1_8M	chr16	32755754	32755754	T	-	exonic	Muc4	frameshift deletion	het
Brca1_8M	chr16	32755757	32755757	T	-	exonic	Muc4	frameshift deletion	het
Brca1_8M	chr16	48289378	48289378	-	CCCGAGTTGAAGAACGTTTCTGACTGGGCCAAAAAGGCCAGGCTCGAAGACATTTCACAAAAAAATGAAGTCAGAAGGAGGAGTCAGGGAGGAGTCTCAGGTGACAGTTCCCCCTGGAAAT	exonic	Dppa4	frameshift insertion	het
Brca1_8M	chr16	93609829	93609829	C	-	exonic	Cbr1	frameshift deletion	het
Brca1_8M	chr16	93609831	93609831	-	A	exonic	Cbr1	frameshift insertion	het
Brca1_8M	chr16	98010822	98010823	AA	-	exonic	B230307C23Rik	frameshift deletion	het
Brca1_8M	chr17	23346066	23346066	-	A	exonic	Vmn2r115	frameshift insertion	het
Brca1_8M	chr17	23346071	23346071	G	-	exonic	Vmn2r115	frameshift deletion	het
Brca1_8M	chr17	23359880	23359880	A	-	exonic	Vmn2r115	frameshift deletion	het
Brca1_8M	chr17	23477505	23477505	-	T	exonic	Vmn2r117	frameshift insertion	het
Brca1_8M	chr17	33999331	33999331	-	AC	exonic	H2-K1	frameshift insertion	het
Brca1_8M	chr17	34896168	34896169	AG	-	exonic	Zbtb12	frameshift deletion	het
Brca1_8M	chr17	34896171	34896179	CTGGGGGCA	-	exonic	Zbtb12	nonframeshift deletion	het
Brca1_8M	chr17	35554971	35554971	-	A	exonic	Cdsn	frameshift insertion	hom
Brca1_8M	chr17	35554971	35554971	-	A	exonic	Cdsn	frameshift insertion	het
Brca1_8M	chr17	35554972	35554972	-	CTCTCAGACAGGAAGTAGTA	exonic	Cdsn	frameshift insertion	hom
Brca1_8M	chr17	35619704	35619785	GGGTAGGTGTAGAGCCTGAGGCAGTGCTGGATTCAGTGGTGGTCAGGATGGGGGTAGAGCCTGAGCCACTCCTGGATGCAGT	-	exonic	Gm9573	frameshift deletion	het
Brca1_8M	chr17	35847894	35847899	GAGGAG	-	exonic	Mdc1	nonframeshift deletion	hom
Brca1_8M	chr17	35847894	35847899	GAGGAG	-	exonic	Mdc1	nonframeshift deletion	het
Brca1_8M	chr17	36168471	36168471	C	-	exonic	Gm8909	frameshift deletion	hom
Brca1_8M	chr17	36168473	36168474	GC	-	exonic	Gm8909	frameshift deletion	hom
Brca1_8M	chr17	36168485	36168485	-	CCC	exonic	Gm8909	nonframeshift insertion	hom
Brca1_8M	chr17	38559660	38559660	-	TTG	exonic	Esp34	nonframeshift insertion	het
Brca1_8M	chr17	45407964	45407964	G	-	exonic	Cdc5l	frameshift deletion	het
Brca1_8M	chr17	45568058	45568058	-	TT	exonic	Hsp90ab1	frameshift insertion	het
Brca1_8M	chr17	45568065	45568065	-	TGGT	exonic	Hsp90ab1	frameshift insertion	het
Brca1_8M	chr17	45568364	45568364	-	CT	exonic	Hsp90ab1	frameshift insertion	het
Brca1_8M	chr17	46412514	46412514	-	GAAGAAGAAGAAGAAGAAGAAGAA	exonic	Zfp318	nonframeshift insertion	het
Brca1_8M	chr17	48145534	48145534	-	TGCT	exonic	9830107B12Rik	frameshift insertion	het
Brca1_8M	chr17	71828532	71828532	-	TCC	exonic	Clip4	nonframeshift insertion	het
Brca1_8M	chr17	71869913	71869913	-	CCCGCA	exonic	Alk	nonframeshift insertion	hom
Brca1_8M	chr17	71869913	71869913	-	CCCGCA	exonic	Alk	nonframeshift insertion	het
Brca1_8M	chr18	25020666	25020668	GAG	-	exonic	Fhod3	nonframeshift deletion	het
Brca1_8M	chr18	49723814	49723814	-	TGACTGTGCATCTGTCTGGGGGAAGGCATGCTG	exonic	Dtwd2	nonframeshift insertion	het
Brca1_8M	chr19	11511736	11511737	GT	-	exonic	Gm8369	frameshift deletion	het
Brca1_8M	chr19	60580577	60580579	GCG	-	exonic	Cacul1	nonframeshift deletion	het
Brca1_8M	chrX	8086212	8086214	CCT	-	exonic	Was	nonframeshift deletion	het
Brca1_8M	chrX	60892378	60892380	GGC	-	exonic	Sox3	nonframeshift deletion	het
Brca1_8M	chrX	101420605	101420605	C	-	exonic	Zmym3	frameshift deletion	het
Brca1_8M	chrX	103232941	103232941	-	CTTGGAGTGGTCATGTCTTCCTTTGATTCGCACTCGT	exonic	4930519F16Rik	frameshift insertion	het

## Sheet: 2d
Table S2d. CNVs in Brca1 mutant
Sample	Chr.	Pos. 1	Pos. 2	CNV Type	Length	Normalized RD	Gene
Brca1_10.5E	chr1	1	3000200	deletion	3000200	3.42927e-05	-
Brca1_10.5E	chr1	4943601	4946300	duplication	2700	1.98903	Rgs20
Brca1_10.5E	chr1	9236301	9239200	duplication	2900	2.50915	Sntg1
Brca1_10.5E	chr1	9236301	9239300	duplication	3000	2.32265	Sntg1
Brca1_10.5E	chr1	22433201	22466500	deletion	33300	0.0011518	Rims1
Brca1_10.5E	chr1	26685901	26688600	duplication	2700	13.7672	4931408C20Rik
Brca1_10.5E	chr1	26686001	26688400	duplication	2400	15.4476	4931408C20Rik
Brca1_10.5E	chr1	28888901	28891600	deletion	2700	0.222762	-
Brca1_10.5E	chr1	29698001	29698900	deletion	900	0.167601	-
Brca1_10.5E	chr1	29698001	29699800	deletion	1800	0.253846	-
Brca1_10.5E	chr1	31730501	31732000	deletion	1500	0.118658	-
Brca1_10.5E	chr1	31963801	31965600	duplication	1800	3.46597	-
Brca1_10.5E	chr1	32047101	32048700	deletion	1600	0.31269	-
Brca1_10.5E	chr1	32047301	32048700	deletion	1400	0.204779	-
Brca1_10.5E	chr1	32439001	32440800	deletion	1800	0.324216	Khdrbs2
Brca1_10.5E	chr1	33299601	33300700	deletion	1100	0.202328	-
Brca1_10.5E	chr1	34619901	34623000	deletion	3100	0.181543	-
Brca1_10.5E	chr1	34619901	34622900	deletion	3000	0.20677	-
Brca1_10.5E	chr1	34658101	34662500	deletion	4400	0.133653	-
Brca1_10.5E	chr1	35896101	35898400	deletion	2300	0.244353	-
Brca1_10.5E	chr1	36847401	36848500	deletion	1100	0.04354	Tmem131
Brca1_10.5E	chr1	37979301	37980700	deletion	1400	0.136272	-
Brca1_10.5E	chr1	37979301	37980800	deletion	1500	0.162731	-
Brca1_10.5E	chr1	41643601	41646100	deletion	2500	0.124048	-
Brca1_10.5E	chr1	44152401	44154100	deletion	1700	0.154223	Ercc5
Brca1_10.5E	chr1	44152801	44154200	deletion	1400	0.0532889	Ercc5
Brca1_10.5E	chr1	44859501	44860600	deletion	1100	0.0788043	-
Brca1_10.5E	chr1	44859501	44861700	deletion	2200	0.129831	-
Brca1_10.5E	chr1	44876901	44878100	deletion	1200	0.0489954	-
Brca1_10.5E	chr1	44931901	44932500	deletion	600	0.0156494	-
Brca1_10.5E	chr1	45246901	45249000	deletion	2100	0.299157	-
Brca1_10.5E	chr1	45246901	45253000	deletion	6100	0.319929	-
Brca1_10.5E	chr1	45521001	45524200	deletion	3200	0.0882431	-
Brca1_10.5E	chr1	46548901	46550900	deletion	2000	0.280201	Dnah7c
Brca1_10.5E	chr1	48043801	48048200	deletion	4400	0.170787	-
Brca1_10.5E	chr1	50436001	50439000	deletion	3000	0.0297864	-
Brca1_10.5E	chr1	64151001	64153200	deletion	2200	0.23492	-
Brca1_10.5E	chr1	65493301	65494600	deletion	1300	0.0164573	-
Brca1_10.5E	chr1	65493301	65494600	deletion	1300	0.0207586	-
Brca1_10.5E	chr1	65539201	65542600	deletion	3400	0.28634	-
Brca1_10.5E	chr1	65587501	65590700	deletion	3200	0	-
Brca1_10.5E	chr1	65587501	65590700	deletion	3200	0.00151856	-
Brca1_10.5E	chr1	65730601	65732000	deletion	1400	0.140366	-
Brca1_10.5E	chr1	65730801	65732000	deletion	1200	0.0463996	-
Brca1_10.5E	chr1	65742301	65743400	deletion	1100	0.175808	-
Brca1_10.5E	chr1	65872601	65877200	deletion	4600	0.118703	-
Brca1_10.5E	chr1	65872601	65877200	deletion	4600	0.107812	-
Brca1_10.5E	chr1	65889601	65892300	deletion	2700	0.23245	-
Brca1_10.5E	chr1	65906401	65907800	deletion	1400	0.114373	-
Brca1_10.5E	chr1	66015301	66017700	deletion	2400	0.166387	-
Brca1_10.5E	chr1	66015301	66017700	deletion	2400	0.175765	-
Brca1_10.5E	chr1	66024601	66029000	deletion	4400	0.142461	-
Brca1_10.5E	chr1	66025201	66029100	deletion	3900	0.0865641	-
Brca1_10.5E	chr1	66055601	66056200	deletion	600	0.0306478	-
Brca1_10.5E	chr1	66068501	66074900	deletion	6400	0.199281	-
Brca1_10.5E	chr1	66068601	66075000	deletion	6400	0.191491	-
Brca1_10.5E	chr1	66792601	66796700	deletion	4100	0.0675384	NA,Kansl1l
Brca1_10.5E	chr1	66843901	66844700	deletion	800	0.031141	Acadl
Brca1_10.5E	chr1	67080401	67082300	deletion	1900	0.382037	-
Brca1_10.5E	chr1	67106001	67108100	deletion	2100	0.156742	-
Brca1_10.5E	chr1	67831301	67834800	deletion	3500	0.347151	-
Brca1_10.5E	chr1	67831301	67833200	deletion	1900	0.0999405	-
Brca1_10.5E	chr1	67906001	67911400	deletion	5400	0.19158	-
Brca1_10.5E	chr1	67917101	67919800	deletion	2700	0.22892	-
Brca1_10.5E	chr1	68405901	68406900	deletion	1000	0.0744251	Erbb4
Brca1_10.5E	chr1	68518801	68520600	deletion	1800	0.369491	Erbb4
Brca1_10.5E	chr1	68598301	68599200	deletion	900	0.127407	Erbb4
Brca1_10.5E	chr1	69245201	69246700	deletion	1500	0	-
Brca1_10.5E	chr1	69258001	69262900	deletion	4900	0.158955	-
Brca1_10.5E	chr1	70205001	70206300	deletion	1300	0.249937	Spag16
Brca1_10.5E	chr1	78799501	78807300	deletion	7800	0.127665	Gm29536
Brca1_10.5E	chr1	78800701	78809000	deletion	8300	0.0811896	Gm29536
Brca1_10.5E	chr1	78807501	78809000	deletion	1500	0.124672	Gm29536
Brca1_10.5E	chr1	78908501	78909100	deletion	600	0.0232471	Gm29536
Brca1_10.5E	chr1	84953401	84960500	duplication	7100	2.40579	-
Brca1_10.5E	chr1	84956401	84969000	duplication	12600	2.90103	-
Brca1_10.5E	chr1	84962201	84965000	duplication	2800	4.54316	-
Brca1_10.5E	chr1	84986701	84996000	duplication	9300	2.92633	-
Brca1_10.5E	chr1	84987101	84990400	duplication	3300	2.54377	-
Brca1_10.5E	chr1	84990501	84995300	duplication	4800	3.42334	-
Brca1_10.5E	chr1	85002901	85014400	duplication	11500	3.89293	-
Brca1_10.5E	chr1	85003001	85015100	duplication	12100	3.80472	-
Brca1_10.5E	chr1	85024801	85027800	duplication	3000	2.83289	-
Brca1_10.5E	chr1	85024801	85027800	duplication	3000	2.68464	-
Brca1_10.5E	chr1	85028201	85030900	duplication	2700	3.0736	-
Brca1_10.5E	chr1	85028201	85030700	duplication	2500	3.35559	-
Brca1_10.5E	chr1	85031201	85040300	duplication	9100	2.14374	-
Brca1_10.5E	chr1	85042801	85047300	duplication	4500	2.18326	-
Brca1_10.5E	chr1	85066601	85078100	duplication	11500	3.08307	-
Brca1_10.5E	chr1	85066901	85072600	duplication	5700	2.93172	-
Brca1_10.5E	chr1	85072801	85082100	duplication	9300	2.99149	-
Brca1_10.5E	chr1	85078301	85104800	duplication	26500	3.86761	NA,A530032D15Rik
Brca1_10.5E	chr1	85082301	85106700	duplication	24400	4.09792	A530032D15Rik
Brca1_10.5E	chr1	85105301	85109200	duplication	3900	4.217	NA,A530032D15Rik
Brca1_10.5E	chr1	85109501	85117800	duplication	8300	4.05307	NA,A530032D15Rik,C130026I21Rik
Brca1_10.5E	chr1	85109601	85118100	duplication	8500	4.10457	NA,A530032D15Rik,C130026I21Rik
Brca1_10.5E	chr1	85118301	85137200	duplication	18900	2.18919	NA,C130026I21Rik
Brca1_10.5E	chr1	85118301	85124300	duplication	6000	2.18612	NA,C130026I21Rik
Brca1_10.5E	chr1	85132401	85134900	duplication	2500	1.89686	NA,C130026I21Rik
Brca1_10.5E	chr1	85137901	85148400	duplication	10500	1.74958	NA,C130026I21Rik
Brca1_10.5E	chr1	85140001	85147100	duplication	7100	1.63125	NA,C130026I21Rik
Brca1_10.5E	chr1	85154601	85159300	duplication	4700	1.67783	NA,C130026I21Rik
Brca1_10.5E	chr1	85160401	85170400	duplication	10000	2.53415	NA,C130026I21Rik
Brca1_10.5E	chr1	85167001	85172000	duplication	5000	2.31777	NA,C130026I21Rik
Brca1_10.5E	chr1	85178701	85180700	duplication	2000	2.63581	NA,C130026I21Rik
Brca1_10.5E	chr1	85180901	85183700	duplication	2800	3.54857	NA,C130026I21Rik
Brca1_10.5E	chr1	85182501	85192100	duplication	9600	2.0252	NA,C130026I21Rik
Brca1_10.5E	chr1	85189101	85206100	duplication	17000	1.93547	NA,Gm7609,C130026I21Rik
Brca1_10.5E	chr1	85195201	85205400	duplication	10200	2.33283	Gm7609,C130026I21Rik
Brca1_10.5E	chr1	85206201	85209300	duplication	3100	2.35327	Gm7609,C130026I21Rik
Brca1_10.5E	chr1	85207901	85210900	duplication	3000	2.06259	Gm7609,C130026I21Rik
Brca1_10.5E	chr1	85212101	85217100	duplication	5000	2.10064	Gm7609,C130026I21Rik
Brca1_10.5E	chr1	85214501	85218300	duplication	3800	2.26981	NA,C130026I21Rik
Brca1_10.5E	chr1	85229901	85261500	duplication	31600	4.57511	NA,C130026I21Rik
Brca1_10.5E	chr1	85230401	85238300	duplication	7900	3.40833	NA,C130026I21Rik
Brca1_10.5E	chr1	85238501	85245400	duplication	6900	4.54469	C130026I21Rik
Brca1_10.5E	chr1	85245701	85272500	duplication	26800	4.39011	NA,C130026I21Rik
Brca1_10.5E	chr1	85261701	85267100	duplication	5400	2.77369	NA,C130026I21Rik
Brca1_10.5E	chr1	85267401	85286400	duplication	19000	3.08529	C130026I21Rik
Brca1_10.5E	chr1	85272701	85285700	duplication	13000	3.03947	-
Brca1_10.5E	chr1	85286701	85288900	duplication	2200	2.59759	-
Brca1_10.5E	chr1	85328201	85347000	duplication	18800	3.57184	-
Brca1_10.5E	chr1	85450501	85462600	duplication	12100	3.33302	-
Brca1_10.5E	chr1	85451101	85462500	duplication	11400	3.56781	-
Brca1_10.5E	chr1	85462901	85472700	duplication	9800	2.05567	-
Brca1_10.5E	chr1	85462901	85470100	duplication	7200	2.1246	-
Brca1_10.5E	chr1	85477701	85482700	duplication	5000	2.84175	-
Brca1_10.5E	chr1	85478101	85488400	duplication	10300	2.65435	-
Brca1_10.5E	chr1	85483001	85486200	duplication	3200	2.60522	-
Brca1_10.5E	chr1	85497001	85507400	duplication	10400	3.4631	-
Brca1_10.5E	chr1	85522801	85527200	duplication	4400	2.1118	-
Brca1_10.5E	chr1	85532901	85537500	duplication	4600	2.1133	-
Brca1_10.5E	chr1	85540201	85545800	duplication	5600	1.75201	-
Brca1_10.5E	chr1	85541401	85545900	duplication	4500	1.71584	-
Brca1_10.5E	chr1	85555201	85564500	duplication	9300	2.16378	-
Brca1_10.5E	chr1	85569101	85575400	duplication	6300	2.19107	-
Brca1_10.5E	chr1	85571901	85575400	duplication	3500	2.28578	-
Brca1_10.5E	chr1	85578201	85597100	duplication	18900	2.30724	Sp110
Brca1_10.5E	chr1	85585701	85603300	duplication	17600	3.08953	Sp110,Sp140
Brca1_10.5E	chr1	85597501	85602100	duplication	4600	4.59895	Sp140,Sp110
Brca1_10.5E	chr1	85602301	85613000	duplication	10700	3.76835	NA,Sp140
Brca1_10.5E	chr1	85603401	85612900	duplication	9500	3.92161	NA,Sp140
Brca1_10.5E	chr1	85614901	85626300	duplication	11400	3.09192	Sp140
Brca1_10.5E	chr1	85619001	85624500	duplication	5500	2.56808	Sp140
Brca1_10.5E	chr1	85624601	85627800	duplication	3200	3.60516	Sp140
Brca1_10.5E	chr1	85629601	85641700	duplication	12100	2.49301	Sp140
Brca1_10.5E	chr1	85630101	85645800	duplication	15700	2.26839	Sp140
Brca1_10.5E	chr1	85642201	85645800	duplication	3600	1.86585	Sp140
Brca1_10.5E	chr1	85645901	85648700	duplication	2800	2.41242	-
Brca1_10.5E	chr1	85649801	85653700	duplication	3900	2.05321	Sp100
Brca1_10.5E	chr1	88053601	88055900	duplication	2300	1.94778	Ugt1a10
Brca1_10.5E	chr1	88210201	88292600	duplication	82400	6.11593	Ugt1a6a,Ugt1a2,Ugt1a7c,Mroh2a,Ugt1a1,Ugt1a9,Ugt1a5,Ugt1a6b,Ugt1a10,Hjurp,Trpm8
Brca1_10.5E	chr1	88210201	88272300	duplication	62100	6.19871	Ugt1a6a,Ugt1a2,Ugt1a7c,Mroh2a,Ugt1a1,Ugt1a9,Ugt1a5,Ugt1a6b,Ugt1a10,Hjurp
Brca1_10.5E	chr1	90984901	90987300	deletion	2400	0.0346477	-
Brca1_10.5E	chr1	94008101	94009100	deletion	1000	0.105555	Gal3st2c
Brca1_10.5E	chr1	95818101	95821100	deletion	3000	0.378276	-
Brca1_10.5E	chr1	96377601	96381500	deletion	3900	0.315209	-
Brca1_10.5E	chr1	96439001	96442700	deletion	3700	0.127686	-
Brca1_10.5E	chr1	96439101	96442700	deletion	3600	0.0735278	-
Brca1_10.5E	chr1	96443001	96444600	deletion	1600	0.263586	-
Brca1_10.5E	chr1	104637701	104639800	deletion	2100	0.0454307	-
Brca1_10.5E	chr1	105455901	105457000	deletion	1100	0.05718	-
Brca1_10.5E	chr1	105455901	105457000	deletion	1100	0.0129165	-
Brca1_10.5E	chr1	105471401	105474600	deletion	3200	0.20367	-
Brca1_10.5E	chr1	105471601	105477600	deletion	6000	0.132732	-
Brca1_10.5E	chr1	105474701	105477600	deletion	2900	0.149949	-
Brca1_10.5E	chr1	108104601	108108200	deletion	3600	0.0478893	-
Brca1_10.5E	chr1	108104601	108108200	deletion	3600	0.0533315	-
Brca1_10.5E	chr1	108503501	108504400	deletion	900	0.0415139	-
Brca1_10.5E	chr1	109629801	109630400	deletion	600	0.0159751	-
Brca1_10.5E	chr1	109860001	109860900	deletion	900	0.109636	-
Brca1_10.5E	chr1	109860101	109860900	deletion	800	0.0990358	-
Brca1_10.5E	chr1	110173701	110176900	deletion	3200	0.26544	-
Brca1_10.5E	chr1	110184201	110186100	deletion	1900	0.233762	-
Brca1_10.5E	chr1	110184301	110185900	deletion	1600	0.171359	-
Brca1_10.5E	chr1	110305101	110307000	deletion	1900	0.108512	-
Brca1_10.5E	chr1	110807701	110811200	deletion	3500	0.0678937	-
Brca1_10.5E	chr1	110807701	110811200	deletion	3500	0.0773869	-
Brca1_10.5E	chr1	110811301	110813300	deletion	2000	0.0285173	-
Brca1_10.5E	chr1	110811301	110813300	deletion	2000	0.0492845	-
Brca1_10.5E	chr1	111411601	111414700	deletion	3100	0.181127	-
Brca1_10.5E	chr1	111460701	111473700	deletion	13000	0.367899	-
Brca1_10.5E	chr1	111471701	111473700	deletion	2000	0.0665051	-
Brca1_10.5E	chr1	111885601	111887000	deletion	1400	0.30884	-
Brca1_10.5E	chr1	111887801	111891400	deletion	3600	0.341722	-
Brca1_10.5E	chr1	111889101	111890900	deletion	1800	0.308229	-
Brca1_10.5E	chr1	112145201	112146400	deletion	1200	0.132339	-
Brca1_10.5E	chr1	112145201	112146300	deletion	1100	0.0881569	-
Brca1_10.5E	chr1	112695301	112697100	deletion	1800	0.253191	-
Brca1_10.5E	chr1	112699001	112700200	deletion	1200	0.184214	-
Brca1_10.5E	chr1	112739801	112742200	deletion	2400	0.110901	-
Brca1_10.5E	chr1	113728601	113729200	deletion	600	0.00816236	-
Brca1_10.5E	chr1	113770401	113772500	deletion	2100	0.0190125	-
Brca1_10.5E	chr1	116456301	116462100	deletion	5800	0.202191	Cntnap5a
Brca1_10.5E	chr1	116457201	116462000	deletion	4800	0.170592	Cntnap5a
Brca1_10.5E	chr1	116899801	116903400	deletion	3600	0.0566577	-
Brca1_10.5E	chr1	117204901	117209500	deletion	4600	0.337149	-
Brca1_10.5E	chr1	117204901	117209500	deletion	4600	0.301503	-
Brca1_10.5E	chr1	117231601	117233300	deletion	1700	0.116463	-
Brca1_10.5E	chr1	117231701	117233500	deletion	1800	0.0913441	-
Brca1_10.5E	chr1	117233601	117241100	deletion	7500	0.343997	-
Brca1_10.5E	chr1	117401601	117405100	deletion	3500	0.30772	-
Brca1_10.5E	chr1	117401601	117405100	deletion	3500	0.324292	-
Brca1_10.5E	chr1	117554101	117556800	deletion	2700	0.145129	-
Brca1_10.5E	chr1	120570101	120570900	deletion	800	0.0287021	-
Brca1_10.5E	chr1	120576001	120578900	deletion	2900	0.305202	-
Brca1_10.5E	chr1	124438401	124462700	deletion	24300	0.010449	-
Brca1_10.5E	chr1	125163501	125166800	deletion	3300	0.0419537	-
Brca1_10.5E	chr1	125163501	125166800	deletion	3300	0	-
Brca1_10.5E	chr1	127025401	127027000	deletion	1600	0.159168	-
Brca1_10.5E	chr1	127025601	127027900	deletion	2300	0.206678	-
Brca1_10.5E	chr1	127527001	127529100	deletion	2100	0.0448777	Tmem163
Brca1_10.5E	chr1	127527001	127529100	deletion	2100	0.00431756	Tmem163
Brca1_10.5E	chr1	133346501	133367100	duplication	20600	1.64266	Ren2,Ren1,Etnk2
Brca1_10.5E	chr1	133346601	133362400	duplication	15800	1.6374	Ren2,Ren1
Brca1_10.5E	chr1	133362601	133367100	duplication	4500	1.7204	Etnk2
Brca1_10.5E	chr1	139644101	139650300	duplication	6200	2.78002	-
Brca1_10.5E	chr1	139646301	139649400	duplication	3100	2.73186	-
Brca1_10.5E	chr1	145955001	145958500	duplication	3500	1.81515	-
Brca1_10.5E	chr1	148462301	148464300	duplication	2000	2.21189	-
Brca1_10.5E	chr1	151186301	151192100	duplication	5800	2.04194	-
Brca1_10.5E	chr1	151186601	151195400	duplication	8800	1.95579	-
Brca1_10.5E	chr1	151192201	151195100	duplication	2900	1.69934	-
Brca1_10.5E	chr1	151199201	151203100	duplication	3900	2.48397	-
Brca1_10.5E	chr1	153077901	153080700	duplication	2800	1.69863	Nmnat2
Brca1_10.5E	chr1	156118701	156168700	deletion	50000	0.000557139	Fam163a
Brca1_10.5E	chr1	156118701	156168700	deletion	50000	0.000653843	Fam163a
Brca1_10.5E	chr1	168926601	168931900	deletion	5300	0.212476	-
Brca1_10.5E	chr1	169805401	169806600	deletion	1200	0.0417554	-
Brca1_10.5E	chr1	170613901	170615300	deletion	1400	0.31346	-
Brca1_10.5E	chr1	170941301	170950200	deletion	8900	0.0797929	-
Brca1_10.5E	chr1	170941501	170950200	deletion	8700	0.0305273	-
Brca1_10.5E	chr1	171481101	171489800	deletion	8700	0.00673699	-
Brca1_10.5E	chr1	171481201	171489800	deletion	8600	0.0513955	-
Brca1_10.5E	chr1	171506101	171510400	duplication	4300	2.26862	-
Brca1_10.5E	chr1	171506101	171508600	duplication	2500	2.20646	-
Brca1_10.5E	chr1	171511601	171518700	duplication	7100	4.60165	Itln1
Brca1_10.5E	chr1	171513201	171519000	duplication	5800	5.48735	Itln1
Brca1_10.5E	chr1	171521401	171524600	deletion	3200	0.399076	Itln1
Brca1_10.5E	chr1	171524801	171535000	duplication	10200	6.08212	Itln1
Brca1_10.5E	chr1	171537501	171572900	duplication	35400	6.42208	NA,Cd244a
Brca1_10.5E	chr1	171537501	171582900	duplication	45400	6.05428	NA,Cd244a
Brca1_10.5E	chr1	171573101	171582700	duplication	9600	4.27717	Cd244a
Brca1_10.5E	chr1	171811501	171813900	deletion	2400	0.379975	-
Brca1_10.5E	chr1	171861601	171862700	deletion	1100	0.106296	Cd84
Brca1_10.5E	chr1	172042401	172043200	deletion	800	0.0268961	-
Brca1_10.5E	chr1	172042401	172043200	deletion	800	0	-
Brca1_10.5E	chr1	173157401	173159400	deletion	2000	0.304042	-
Brca1_10.5E	chr1	173269901	173271600	duplication	1700	1.9013	Olfr418
Brca1_10.5E	chr1	173269901	173271700	duplication	1800	1.89869	Olfr418
Brca1_10.5E	chr1	173499901	173501400	deletion	1500	0.0645058	-
Brca1_10.5E	chr1	173499901	173501400	deletion	1500	0.0293323	-
Brca1_10.5E	chr1	173540301	173544700	deletion	4400	0.13647	-
Brca1_10.5E	chr1	173544901	173546400	deletion	1500	0.0754515	-
Brca1_10.5E	chr1	173551301	173554400	deletion	3100	0.281211	-
Brca1_10.5E	chr1	173551401	173553200	deletion	1800	0.270196	-
Brca1_10.5E	chr1	173558601	173560100	deletion	1500	0.264849	-
Brca1_10.5E	chr1	173558701	173560100	deletion	1400	0.245346	-
Brca1_10.5E	chr1	173578601	173582100	deletion	3500	0.0982561	-
Brca1_10.5E	chr1	173596301	173599100	duplication	2800	1.8027	Ifi213
Brca1_10.5E	chr1	173596701	173598600	duplication	1900	1.92643	Ifi213
Brca1_10.5E	chr1	173605101	173607400	deletion	2300	0.187704	-
Brca1_10.5E	chr1	173673501	173677700	deletion	4200	0.238416	Ifi208
Brca1_10.5E	chr1	173673601	173677600	deletion	4000	0.297567	Ifi208
Brca1_10.5E	chr1	173680401	173681500	deletion	1100	0.214907	Ifi208
Brca1_10.5E	chr1	173689801	173690500	deletion	700	0.107704	Ifi208
Brca1_10.5E	chr1	173772501	173773600	deletion	1100	0.173867	-
Brca1_10.5E	chr1	173772601	173773500	deletion	900	0.127534	-
Brca1_10.5E	chr1	173776301	173781700	deletion	5400	0.104849	-
Brca1_10.5E	chr1	173776401	173781700	deletion	5300	0.107621	-
Brca1_10.5E	chr1	173781801	173782900	deletion	1100	0.128198	-
Brca1_10.5E	chr1	173782001	173783000	deletion	1000	0.144085	-
Brca1_10.5E	chr1	173851201	173874200	deletion	23000	0.0906986	Mndal
Brca1_10.5E	chr1	173852901	173884700	deletion	31800	0.183806	Mndal
Brca1_10.5E	chr1	173874501	173877200	deletion	2700	0.0804752	Mndal
Brca1_10.5E	chr1	173885101	173886700	deletion	1600	0.159665	-
Brca1_10.5E	chr1	173901301	173903200	deletion	1900	0.395205	Ifi211
Brca1_10.5E	chr1	173903401	173907600	deletion	4200	0.3739	Ifi211
Brca1_10.5E	chr1	173903401	173906200	deletion	2800	0.353447	Ifi211
Brca1_10.5E	chr1	173906301	173909700	deletion	3400	0.340782	Ifi211
Brca1_10.5E	chr1	173907901	173909700	deletion	1800	0.39418	Ifi211
Brca1_10.5E	chr1	173921201	173922400	deletion	1200	0.117997	Ifi203
Brca1_10.5E	chr1	173922401	173927700	duplication	5300	1.90572	Ifi203
Brca1_10.5E	chr1	173922401	173929000	duplication	6600	1.95338	Ifi203
Brca1_10.5E	chr1	173938701	173943000	deletion	4300	0.371972	Ifi203
Brca1_10.5E	chr1	173943501	173945300	deletion	1800	0.230585	-
Brca1_10.5E	chr1	173944001	173945300	deletion	1300	0.0781599	-
Brca1_10.5E	chr1	173955901	173960700	deletion	4800	0.173465	-
Brca1_10.5E	chr1	173965701	173970900	deletion	5200	0.0467404	Ifi202b
Brca1_10.5E	chr1	173983701	173985300	deletion	1600	0.311653	-
Brca1_10.5E	chr1	173986801	173987500	deletion	700	0.035118	-
Brca1_10.5E	chr1	173988001	173992400	deletion	4400	0.175192	-
Brca1_10.5E	chr1	174013401	174016900	deletion	3500	0.355079	Ifi205
Brca1_10.5E	chr1	174059201	174061900	deletion	2700	0.0579874	-
Brca1_10.5E	chr1	174059301	174061900	deletion	2600	0	-
Brca1_10.5E	chr1	174127301	174129800	deletion	2500	0.0321791	-
Brca1_10.5E	chr1	174127301	174129900	deletion	2600	0.0217468	-
Brca1_10.5E	chr1	174132401	174135600	deletion	3200	0.0445654	-
Brca1_10.5E	chr1	174132401	174135600	deletion	3200	0.00623976	-
Brca1_10.5E	chr1	174182901	174183500	deletion	600	0.010952	Spta1
Brca1_10.5E	chr1	174182901	174183600	deletion	700	0.027087	Spta1
Brca1_10.5E	chr1	174187701	174189200	deletion	1500	0.195273	Spta1
Brca1_10.5E	chr1	174187701	174189200	deletion	1500	0.156174	Spta1
Brca1_10.5E	chr1	174281501	174284000	deletion	2500	0.318538	-
Brca1_10.5E	chr1	174288201	174290600	deletion	2400	0.0852338	-
Brca1_10.5E	chr1	174305501	174309100	deletion	3600	0.196542	-
Brca1_10.5E	chr1	174306701	174309200	deletion	2500	0.13614	-
Brca1_10.5E	chr1	174317501	174322500	deletion	5000	0.356709	-
Brca1_10.5E	chr1	174319401	174322500	deletion	3100	0.0686796	-
Brca1_10.5E	chr1	174401601	174407100	deletion	5500	0.105983	-
Brca1_10.5E	chr1	175014701	175017300	deletion	2600	0.289568	-
Brca1_10.5E	chr1	175015101	175017300	deletion	2200	0.201459	-
Brca1_10.5E	chr1	175139201	175141800	deletion	2600	0.0838327	Rgs7
Brca1_10.5E	chr1	175207101	175212200	duplication	5100	1.86896	Rgs7
Brca1_10.5E	chr1	175207201	175212100	duplication	4900	2.02877	Rgs7
Brca1_10.5E	chr1	175232101	175238100	deletion	6000	0.395254	Rgs7
Brca1_10.5E	chr1	175234901	175238200	deletion	3300	0.327682	Rgs7
Brca1_10.5E	chr1	175250601	175251300	deletion	700	0.048807	Rgs7
Brca1_10.5E	chr1	175396801	175399600	deletion	2800	0.336202	Rgs7
Brca1_10.5E	chr1	181870201	181871700	duplication	1500	2.76649	-
Brca1_10.5E	chr1	182977101	182978500	deletion	1400	0	-
Brca1_10.5E	chr1	183406601	183407900	deletion	1300	0.0620479	Taf1a
Brca1_10.5E	chr1	190211601	190213300	deletion	1700	0.398633	LOC102632463
Brca1_10.5E	chr2	4744901	4746200	deletion	1300	0.0642275	Bend7
Brca1_10.5E	chr2	8006801	8009100	deletion	2300	0.368939	-
Brca1_10.5E	chr2	9066201	9070500	deletion	4300	0.0652633	-
Brca1_10.5E	chr2	13249301	13252500	duplication	3200	1.60945	Rsu1
Brca1_10.5E	chr2	20423201	20423900	deletion	700	0.0163437	NA,Etl4
Brca1_10.5E	chr2	20497801	20499200	deletion	1400	0.17495	Etl4
Brca1_10.5E	chr2	21834101	21835800	duplication	1700	1.6337	-
Brca1_10.5E	chr2	24269001	24269800	deletion	800	0.0556479	-
Brca1_10.5E	chr2	52717401	52718800	deletion	1400	0.0957292	Stam2
Brca1_10.5E	chr2	70073401	70078000	duplication	4600	1.63281	Myo3b
Brca1_10.5E	chr2	73816501	73819100	duplication	2600	1.92559	Atf2
Brca1_10.5E	chr2	84084301	84087100	duplication	2800	1.72252	-
Brca1_10.5E	chr2	104671001	104674900	deletion	3900	0.0154327	Tcp11l1
Brca1_10.5E	chr2	104671001	104674800	deletion	3800	0	Tcp11l1
Brca1_10.5E	chr2	104694301	104696000	deletion	1700	0.262147	Tcp11l1
Brca1_10.5E	chr2	104695001	104696300	deletion	1300	0.255791	Tcp11l1
Brca1_10.5E	chr2	105249201	105251500	deletion	2300	0.155761	Them7
Brca1_10.5E	chr2	105249201	105251500	deletion	2300	0.146003	Them7
Brca1_10.5E	chr2	108260901	108262500	deletion	1600	0.213956	-
Brca1_10.5E	chr2	108287001	108288700	deletion	1700	0.0791321	-
Brca1_10.5E	chr2	108552801	108553800	deletion	1000	0.193894	-
Brca1_10.5E	chr2	111794701	111797300	deletion	2600	0.275586	-
Brca1_10.5E	chr2	111795801	111797300	deletion	1500	0.0732349	-
Brca1_10.5E	chr2	111833201	111841300	deletion	8100	0.260983	-
Brca1_10.5E	chr2	111837001	111842300	deletion	5300	0.0876029	-
Brca1_10.5E	chr2	111887601	111891200	deletion	3600	0.0457803	-
Brca1_10.5E	chr2	113939501	113942000	deletion	2500	0.206282	-
Brca1_10.5E	chr2	113939501	113941900	deletion	2400	0.195817	-
Brca1_10.5E	chr2	114549601	114550700	deletion	1100	0.149875	Dph6
Brca1_10.5E	chr2	114552401	114555700	deletion	3300	0.299752	Dph6
Brca1_10.5E	chr2	114585301	114586700	deletion	1400	0.154191	Dph6
Brca1_10.5E	chr2	116508801	116509600	deletion	800	0.0730715	-
Brca1_10.5E	chr2	117414401	117416000	duplication	1600	2.41846	-
Brca1_10.5E	chr2	117488401	117489700	deletion	1300	0.0634193	-
Brca1_10.5E	chr2	117974301	117979500	deletion	5200	0.396089	Gm13986
Brca1_10.5E	chr2	117976301	117979500	deletion	3200	0.0169459	Gm13986
[truncated: 28,271 more rows]
