# Supplementary material for: Heterozygotic Brca1 mutation initiates mouse genome instability at embryonic stage
Source: Oncogenesis. 2022 Jul 22;11(1):41. doi: 10.1038/s41389-022-00417-3 (PMC9307611; doi:10.1038/s41389-022-00417-3)
Supplement: Supplementary file 7 — Table S3 [file 41389_2022_417_MOESM7_ESM.xlsx]

## Sheet: 3
Table S3. Summary of structural variations in each Brca1 mutant
Genotype group	Sample	Total	Intra-chromosome	Inter-chromosome
Brca1 +/-
10.5E	A1	122	74	48
	A2	118	72	46
16.5E	A3	479	326	153
	A4	171	99	72
1M	A5	301	169	132
	A6	372	251	121
4M	A7	399	221	178
	A8	1055	950	105
8M	A9	328	232	96
	A10	277	165	112
12M	A11	406	272	134
	A12	314	188	126
Brca1 +/- Tp53 +/-
10.5E	A13	363	256	107
	A14	493	370	123
16.5E	A15	387	263	124
	A16	382	262	120
1M	A17	100	46	54
	A18	267	191	76
4M	A19	92	51	41
	A20	280	195	85
8M	A21	113	57	56
	A22	340	220	120
12M	A23	492	334	158
