# Supplementary material for: Heterozygotic Brca1 mutation initiates mouse genome instability at embryonic stage
Source: Oncogenesis. 2022 Jul 22;11(1):41. doi: 10.1038/s41389-022-00417-3 (PMC9307611; doi:10.1038/s41389-022-00417-3)
Supplement: Supplementary file 8 — Table S4 [file 41389_2022_417_MOESM8_ESM.xlsx]

## Sheet: 4a
Table S4a. SVs formed in the same chromosome in wildtype mice
Sample	Chr.	Pos. 1	Pos. 2	Ter. info	SV type	Genes between two positions	Gene
							Pos. 1	Pos. 2
Wildtype_10.5E_S1	chr1	179602777	179603446	3to5	DEL	Cnst	Cnst	Cnst
Wildtype_10.5E_S1	chr1	182133206	182133579	3to5	DEL	-	-	-
Wildtype_10.5E_S1	chr1	183257216	183257358	3to5	DEL	-	-	-
Wildtype_10.5E_S1	chr1	183598021	183599003	3to5	DEL	-	-	-
Wildtype_10.5E_S1	chr1	184134377	184134983	3to5	DEL	-	-	-
Wildtype_10.5E_S1	chr1	184224481	184224753	3to5	DEL	-	-	-
Wildtype_10.5E_S1	chr1	184740939	184741020	3to5	DEL	-	-	-
Wildtype_10.5E_S1	chr1	184890420	184890871	3to5	DEL	-	-	-
Wildtype_10.5E_S1	chr1	185171932	185172443	3to5	DEL	-	-	-
Wildtype_10.5E_S1	chr1	185690544	185691139	3to5	DEL	Mir297c	Mir297c	Mir297c
Wildtype_10.5E_S1	chr1	185752924	185753049	3to5	DEL	Mir297c	Mir297c	Mir297c
Wildtype_10.5E_S1	chr1	185852175	185852260	3to5	DEL	Mir297c	Mir297c	Mir297c
Wildtype_10.5E_S1	chr1	186159228	186159296	3to5	DEL	-	-	-
Wildtype_10.5E_S1	chr1	186855560	186856318	5to5	INV	-	-	-
Wildtype_10.5E_S1	chr1	186902223	186902574	3to5	DEL	-	-	-
Wildtype_10.5E_S1	chr1	187112165	187112312	3to5	DEL	Spata17	Spata17	Spata17
Wildtype_10.5E_S1	chr1	187213416	187213582	3to5	DEL	Spata17	Spata17	Spata17
Wildtype_10.5E_S1	chr1	187988452	187988877	3to5	DEL	Esrrg	Esrrg	Esrrg
Wildtype_10.5E_S1	chr1	188470552	188470803	3to5	DEL	Ush2a	Ush2a	Ush2a
Wildtype_10.5E_S1	chr1	189815289	189815357	3to5	DEL	Ptpn14	Ptpn14	Ptpn14
Wildtype_10.5E_S1	chr1	191083639	191083690	3to5	DEL	Nsl1	Nsl1	Nsl1
Wildtype_10.5E_S1	chr1	191685145	191685857	3to5	DEL	-	-	-
Wildtype_10.5E_S1	chr1	191685991	191686637	3to5	DEL	-	-	-
Wildtype_10.5E_S1	chr1	191922276	191922316	3to5	DEL	-	-	-
Wildtype_10.5E_S1	chr1	191922446	191922856	3to5	DEL	-	-	-
Wildtype_10.5E_S1	chr1	192308516	192309247	3to5	DEL	Kcnh1	Kcnh1	Kcnh1
Wildtype_10.5E_S1	chr2	158011922	158012032	3to5	DEL	Tti1	Tti1	Tti1
Wildtype_10.5E_S1	chr2	158894361	158894866	3to5	DEL	-	-	-
Wildtype_10.5E_S1	chr2	159144725	159145494	3to5	DEL	-	-	-
Wildtype_10.5E_S1	chr2	159366724	159367686	3to5	DEL	-	-	-
Wildtype_10.5E_S1	chr2	173121748	173121864	3to5	DEL	-	-	-
Wildtype_10.5E_S1	chr2	173863500	173863901	3to5	DEL	-	-	-
Wildtype_10.5E_S1	chr3	136388156	136388824	3to5	DEL	-	-	-
Wildtype_10.5E_S1	chr3	136388675	136388875	5to5	INV	-	-	-
Wildtype_10.5E_S1	chr3	136388832	136388859	3to3	INV	-	-	-
Wildtype_10.5E_S1	chr3	136424393	136425152	3to5	DEL	-	-	-
Wildtype_10.5E_S1	chr3	136435187	136435240	3to5	DEL	-	-	-
Wildtype_10.5E_S1	chr3	137318236	137318531	3to5	DEL	-	-	-
Wildtype_10.5E_S1	chr3	137593330	137593631	3to5	DEL	-	-	-
Wildtype_10.5E_S1	chr3	138012543	138012601	3to5	DEL	-	-	-
Wildtype_10.5E_S1	chr3	138624864	138625367	3to5	DEL	-	-	-
Wildtype_10.5E_S1	chr3	139500322	139500815	3to5	DEL	Stpg2	Stpg2	Stpg2
Wildtype_10.5E_S1	chr3	139773632	139774085	3to5	DEL	-	-	-
Wildtype_10.5E_S1	chr3	139774761	139775355	3to5	DEL	-	-	-
Wildtype_10.5E_S1	chr3	140280148	140281007	3to5	DEL	-	-	-
Wildtype_10.5E_S1	chr3	140690871	140691265	5to5	INV	-	-	-
Wildtype_10.5E_S1	chr3	141268312	141268773	3to5	DEL	-	-	-
Wildtype_10.5E_S1	chr3	142368999	142369121	3to5	DEL	Pdlim5	Pdlim5	Pdlim5
Wildtype_10.5E_S1	chr3	142592248	142592587	3to5	DEL	-	-	-
Wildtype_10.5E_S1	chr3	142601121	142601827	3to5	DEL	Gbp2b	Gbp2b	Gbp2b
Wildtype_10.5E_S1	chr3	142608878	142609751	3to5	DEL	Gbp2b	Gbp2b	Gbp2b
Wildtype_10.5E_S1	chr3	143708560	143709297	3to5	DEL	Gm6260	Gm6260	Gm6260
Wildtype_10.5E_S1	chr3	144217335	144217567	3to5	DEL	-	-	-
Wildtype_10.5E_S1	chr3	144419612	144419773	3to5	DEL	-	-	-
Wildtype_10.5E_S1	chr3	147363205	147364035	3to5	DEL	-	-	-
Wildtype_10.5E_S1	chr3	147453739	147454080	3to5	DEL	-	-	-
Wildtype_10.5E_S1	chr3	148221296	148221377	3to5	DEL	-	-	-
Wildtype_10.5E_S1	chr3	148345618	148345793	3to5	DEL	-	-	-
Wildtype_10.5E_S1	chr3	148408483	148408859	3to5	DEL	-	-	-
Wildtype_10.5E_S1	chr3	148420731	148421040	3to5	DEL	-	-	-
Wildtype_10.5E_S1	chr3	149018558	149019057	3to5	DEL	-	-	-
Wildtype_10.5E_S1	chr3	149028931	149029538	3to5	DEL	-	-	-
Wildtype_10.5E_S1	chr3	149143572	149143631	3to5	DEL	-	-	-
Wildtype_10.5E_S1	chr3	149211147	149211461	3to5	DEL	-	-	-
Wildtype_10.5E_S1	chr3	150889240	150890054	3to5	DEL	-	-	-
Wildtype_10.5E_S1	chr3	150985488	150986472	3to5	DEL	-	-	-
Wildtype_10.5E_S1	chr3	151064663	151065435	3to5	DEL	-	-	-
Wildtype_10.5E_S1	chr3	152058288	152058588	3to5	DEL	-	-	-
Wildtype_10.5E_S1	chr3	152058294	152058637	5to3	DUP	-	-	-
Wildtype_10.5E_S1	chr3	153569671	153570231	3to5	DEL	St6galnac3	St6galnac3	St6galnac3
Wildtype_10.5E_S1	chr3	153596856	153597193	5to3	DUP	St6galnac3	St6galnac3	St6galnac3
Wildtype_10.5E_S1	chr3	153686943	153687908	3to5	DEL	St6galnac3	St6galnac3	St6galnac3
Wildtype_10.5E_S1	chr3	153718840	153719767	3to5	DEL	St6galnac3	St6galnac3	St6galnac3
Wildtype_10.5E_S1	chr3	153775387	153775880	3to5	DEL	-	-	-
Wildtype_10.5E_S1	chr3	153780626	153780676	3to5	DEL	-	-	-
Wildtype_10.5E_S1	chr3	153788081	153788933	3to5	DEL	-	-	-
Wildtype_10.5E_S1	chr3	153832663	153833112	3to5	DEL	-	-	-
Wildtype_10.5E_S1	chr3	156705868	156706760	3to5	DEL	Negr1	Negr1	Negr1
Wildtype_10.5E_S1	chr3	157220233	157220658	3to5	DEL	Negr1	Negr1	Negr1
Wildtype_10.5E_S1	chr3	33800437	33800954	3to5	DEL	Tbc1d14	Tbc1d14	Tbc1d14
Wildtype_10.5E_S1	chr3	33801080	33801191	3to5	DEL	Tbc1d14	Tbc1d14	Tbc1d14
Wildtype_10.5E_S1	chr3	33803205	33803448	3to5	DEL	Tbc1d14	Tbc1d14	Tbc1d14
Wildtype_10.5E_S1	chr3	33803605	33803998	3to5	DEL	Tbc1d14	Tbc1d14	Tbc1d14
Wildtype_10.5E_S1	chr3	33804071	33804420	3to5	DEL	Tbc1d14	Tbc1d14	Tbc1d14
Wildtype_10.5E_S1	chr3	33804540	33804640	3to5	DEL	Tbc1d14	Tbc1d14	Tbc1d14
Wildtype_10.5E_S1	chr3	33804764	33806816	3to5	DEL	Tbc1d14	Tbc1d14	Tbc1d14
Wildtype_10.5E_S1	chr3	33806933	33807854	3to5	DEL	Tbc1d14	Tbc1d14	Tbc1d14
Wildtype_10.5E_S1	chr3	33807949	33808683	3to5	DEL	Tbc1d14	Tbc1d14	Tbc1d14
Wildtype_10.5E_S1	chr4	146535549	146536344	3to5	DEL	1700095A21Rik,Zfp981	1700095A21Rik,Zfp981	1700095A21Rik,Zfp981
Wildtype_10.5E_S1	chr4	146536456	146536774	3to5	DEL	1700095A21Rik,Zfp981	1700095A21Rik,Zfp981	1700095A21Rik,Zfp981
Wildtype_10.5E_S1	chr5	118408431	118408487	3to5	DEL	-	-	-
Wildtype_10.5E_S1	chr5	118481748	118481853	3to5	DEL	-	-	-
Wildtype_10.5E_S1	chr5	132470237	132470298	3to5	DEL	Auts2	Auts2	Auts2
Wildtype_10.5E_S1	chr5	137281230	137281282	3to5	DEL	-	-	-
Wildtype_10.5E_S1	chr5	138208279	138209144	3to5	DEL	-	-	-
Wildtype_10.5E_S1	chr5	138223224	138223323	3to5	DEL	-	-	-
Wildtype_10.5E_S1	chr5	138461846	138462465	3to5	DEL	-	-	-
Wildtype_10.5E_S1	chr5	138802316	138802422	3to5	DEL	Fam20c	Fam20c	Fam20c
Wildtype_10.5E_S1	chr5	139487557	139488049	3to5	DEL	-	-	-
Wildtype_10.5E_S1	chr5	139874248	139874387	3to5	DEL	-	-	-
Wildtype_10.5E_S1	chr5	139950800	139951001	3to5	DEL	Elfn1	Elfn1	Elfn1
Wildtype_10.5E_S1	chr5	140412703	140413303	3to5	DEL	-	-	-
Wildtype_10.5E_S1	chr5	141996004	141996061	3to5	DEL	Sdk1	Sdk1	Sdk1
Wildtype_10.5E_S1	chr5	144654982	144655476	3to5	DEL	-	-	-
Wildtype_10.5E_S1	chr5	36507706	36508358	3to5	DEL	Tbc1d14	Tbc1d14	Tbc1d14
Wildtype_10.5E_S1	chr5	36508431	36512453	3to5	DEL	Tbc1d14	Tbc1d14	Tbc1d14
Wildtype_10.5E_S1	chr7	26817229	26818165	3to5	DEL	Cyp2g1	Cyp2g1	Cyp2g1
Wildtype_10.5E_S1	chr7	27042203	27042975	3to5	DEL	-	-	-
Wildtype_10.5E_S1	chr7	27767370	27767575	3to5	DEL	Gm10046	Gm10046	Gm10046
Wildtype_10.5E_S1	chr7	44852955	44853795	3to5	DEL	Akt1s1	Akt1s1	Akt1s1
Wildtype_10.5E_S1	chr8	117025033	117025460	3to5	DEL	Pkd1l2	Pkd1l2	Pkd1l2
Wildtype_10.5E_S1	chr8	15461148	15461486	3to5	DEL	-	-	-
Wildtype_10.5E_S1	chr8	7867480	7868265	3to5	DEL	-	-	-
Wildtype_10.5E_S1	chr8	7886341	7886741	3to5	DEL	-	-	-
Wildtype_10.5E_S1	chr8	8433077	8433925	3to5	DEL	-	-	-
Wildtype_10.5E_S1	chr8	8626840	8627213	3to5	DEL	Efnb2	Efnb2	Efnb2
Wildtype_10.5E_S1	chr8	9054201	9054435	3to5	DEL	-	-	-
Wildtype_10.5E_S1	chr9	105159082	105159210	3to5	DEL	-	-	-
Wildtype_10.5E_S1	chr9	105660607	105660715	5to5	INV	Pik3r4	Pik3r4	Pik3r4
Wildtype_10.5E_S1	chr9	105690252	105690455	3to5	DEL	Col6a6	Col6a6	Col6a6
Wildtype_10.5E_S1	chr9	105941804	105942189	3to5	DEL	Col6a5	Col6a5	Col6a5
Wildtype_10.5E_S1	chr10	67556011	67556254	3to5	DEL	-	-	-
Wildtype_10.5E_S1	chr10	67666790	67666854	3to5	DEL	-	-	-
Wildtype_10.5E_S1	chr10	67671547	67672076	3to5	DEL	-	-	-
Wildtype_10.5E_S1	chr10	67674676	67675111	3to5	DEL	-	-	-
Wildtype_10.5E_S1	chr10	67708464	67708569	3to5	DEL	-	-	-
Wildtype_10.5E_S1	chr10	68069026	68069161	3to5	DEL	-	-	-
Wildtype_10.5E_S1	chr10	68078610	68078815	3to5	DEL	-	-	-
Wildtype_10.5E_S1	chr10	68181066	68181203	3to5	DEL	Arid5b	Arid5b	Arid5b
Wildtype_10.5E_S1	chr11	112060988	112061764	3to5	DEL	-	-	-
Wildtype_10.5E_S1	chr11	112062405	112062485	3to5	DEL	-	-	-
Wildtype_10.5E_S1	chr11	112365591	112365881	3to5	DEL	-	-	-
Wildtype_10.5E_S1	chr11	121851838	121851980	3to5	DEL	-	-	-
Wildtype_10.5E_S1	chr12	54848113	54848340	3to5	DEL	-	-	-
Wildtype_10.5E_S1	chr12	54869076	54869269	3to5	DEL	-	-	-
Wildtype_10.5E_S1	chr12	54869529	54869734	3to3	INV	-	-	-
Wildtype_10.5E_S1	chr12	54890207	54890520	3to5	DEL	-	-	-
Wildtype_10.5E_S1	chr12	54891295	54891407	3to5	DEL	-	-	-
Wildtype_10.5E_S1	chr12	54892522	54892913	3to5	DEL	-	-	-
Wildtype_10.5E_S1	chr12	54953032	54953685	5to5	INV	Baz1a	Baz1a	Baz1a
Wildtype_10.5E_S1	chr12	54953133	54953679	3to3	INV	Baz1a	Baz1a	Baz1a
Wildtype_10.5E_S1	chr12	54957513	54957669	3to5	DEL	Baz1a	Baz1a	Baz1a
Wildtype_10.5E_S1	chr12	54966733	54966855	3to5	DEL	Baz1a	Baz1a	Baz1a
Wildtype_10.5E_S1	chr12	55320705	55320877	3to5	DEL	Prorp	Prorp	Prorp
Wildtype_10.5E_S1	chr12	57405805	57406033	3to5	DEL	Mipol1	Mipol1	Mipol1
Wildtype_10.5E_S1	chr12	57725118	57725227	3to5	DEL	Ttc6	Ttc6	Ttc6
Wildtype_10.5E_S1	chr12	57748774	57748861	3to5	DEL	-	-	-
Wildtype_10.5E_S1	chr12	57942220	57942483	3to5	DEL	-	-	-
Wildtype_10.5E_S1	chr12	58139574	58139664	3to5	DEL	-	-	-
Wildtype_10.5E_S1	chr12	58149390	58150221	3to5	DEL	-	-	-
Wildtype_10.5E_S1	chr12	58397348	58397564	3to5	DEL	-	-	-
Wildtype_10.5E_S1	chr12	60869129	60869259	3to5	DEL	-	-	-
Wildtype_10.5E_S1	chr12	60927002	60927357	3to5	DEL	-	-	-
Wildtype_10.5E_S1	chr12	61017512	61017772	3to5	DEL	-	-	-
Wildtype_10.5E_S1	chr12	61093708	61094539	3to5	DEL	-	-	-
Wildtype_10.5E_S1	chr12	63116706	63116985	3to5	DEL	-	-	-
Wildtype_10.5E_S1	chr12	64271772	64271830	3to5	DEL	-	-	-
Wildtype_10.5E_S1	chr12	64652860	64653467	3to5	DEL	-	-	-
Wildtype_10.5E_S1	chr12	64724948	64725314	3to5	DEL	-	-	-
Wildtype_10.5E_S1	chr12	64737317	64737381	3to5	DEL	-	-	-
Wildtype_10.5E_S1	chr12	65661165	65661979	3to5	DEL	-	-	-
Wildtype_10.5E_S1	chr12	66182281	66182680	3to5	DEL	-	-	-
Wildtype_10.5E_S1	chr12	66187750	66188600	3to5	DEL	-	-	-
Wildtype_10.5E_S1	chr12	66692672	66693398	3to5	DEL	Mdga2	Mdga2	Mdga2
Wildtype_10.5E_S1	chr12	67374914	67375111	3to5	DEL	-	-	-
Wildtype_10.5E_S1	chr12	67379711	67380494	3to5	DEL	-	-	-
Wildtype_10.5E_S1	chr12	68026076	68026241	3to5	DEL	-	-	-
Wildtype_10.5E_S1	chr12	68730867	68731116	3to5	DEL	-	-	-
Wildtype_10.5E_S1	chr12	69118931	69118994	3to5	DEL	-	-	-
Wildtype_10.5E_S1	chr12	70065579	70066523	3to5	DEL	Nin	Nin	Nin
Wildtype_10.5E_S1	chr12	70359941	70360733	3to5	DEL	Mir466o	Mir466o	Mir466o
Wildtype_10.5E_S1	chr12	70488751	70489571	3to5	DEL	Mir466o	Mir466o	Mir466o
Wildtype_10.5E_S1	chr12	70962803	70963018	3to5	DEL	Actr10	Actr10	Actr10
Wildtype_10.5E_S1	chr12	73760780	73761179	3to5	DEL	Prkch	Prkch	Prkch
Wildtype_10.5E_S1	chr12	74065438	74065936	3to5	DEL	Syt16	Syt16	Syt16
Wildtype_10.5E_S1	chr12	74564799	74565243	3to5	DEL	-	-	-
Wildtype_10.5E_S1	chr12	74876194	74876376	3to5	DEL	-	-	-
Wildtype_10.5E_S1	chr12	75280013	75280769	3to5	DEL	-	-	-
Wildtype_10.5E_S1	chr12	75642418	75642582	3to5	DEL	Wdr89	Wdr89	Wdr89
Wildtype_10.5E_S1	chr12	76172660	76173122	3to5	DEL	Esr2	Esr2	Esr2
Wildtype_10.5E_S1	chr12	76207412	76207610	3to5	DEL	Tex21	Tex21	Tex21
Wildtype_10.5E_S1	chr12	76991535	76991774	3to5	DEL	-	-	-
Wildtype_10.5E_S1	chr13	58343135	58343199	3to5	DEL	Kif27	Kif27	Kif27
Wildtype_10.5E_S1	chr13	58345923	58346117	3to5	DEL	Kif27	Kif27	Kif27
Wildtype_10.5E_S1	chr13	58661805	58662091	3to5	DEL	-	-	-
Wildtype_10.5E_S1	chr13	58853428	58853704	3to5	DEL	Ntrk2	Ntrk2	Ntrk2
Wildtype_10.5E_S1	chr13	59239760	59239924	3to5	DEL	-	-	-
Wildtype_10.5E_S1	chr13	59487839	59487899	3to5	DEL	Agtpbp1	Agtpbp1	Agtpbp1
Wildtype_10.5E_S1	chr13	60041613	60041748	3to5	DEL	A530065N20Rik	A530065N20Rik	A530065N20Rik
Wildtype_10.5E_S1	chr13	60641785	60642650	3to5	DEL	Dapk1	Dapk1	Dapk1
Wildtype_10.5E_S1	chr13	60643584	60643669	3to5	DEL	Dapk1	Dapk1	Dapk1
Wildtype_10.5E_S1	chr13	61074231	61074939	3to5	DEL	-	-	-
Wildtype_10.5E_S1	chr13	62843102	62843216	3to5	DEL	Fbp2	Fbp2	Fbp2
Wildtype_10.5E_S1	chr13	63479936	63480459	3to5	DEL	-	-	-
Wildtype_10.5E_S1	chr13	63762282	63762974	3to5	DEL	-	-	-
Wildtype_10.5E_S1	chr13	63768682	63768744	3to5	DEL	-	-	-
Wildtype_10.5E_S1	chr13	63861241	63861791	3to5	DEL	Ercc6l2	Ercc6l2	Ercc6l2
Wildtype_10.5E_S1	chr13	63920109	63920171	3to5	DEL	-	-	-
Wildtype_10.5E_S1	chr13	63922273	63922325	3to5	DEL	-	-	-
Wildtype_10.5E_S1	chr13	64204913	64204968	3to5	DEL	Cdc14b	Cdc14b	Cdc14b
Wildtype_10.5E_S1	chr13	64240782	64240839	3to5	DEL	Cdc14b	Cdc14b	Cdc14b
Wildtype_10.5E_S1	chr13	64254704	64254780	3to5	DEL	1810034E14Rik,Cdc14b	1810034E14Rik,Cdc14b	1810034E14Rik,Cdc14b
Wildtype_10.5E_S1	chr13	64261338	64261509	3to5	DEL	1810034E14Rik,Cdc14b	1810034E14Rik,Cdc14b	1810034E14Rik,Cdc14b
Wildtype_10.5E_S1	chr13	64294401	64295352	3to5	DEL	Prxl2c	Prxl2c	Prxl2c
Wildtype_10.5E_S1	chr13	64304110	64304286	3to5	DEL	Prxl2c	Prxl2c	Prxl2c
Wildtype_10.5E_S1	chr13	64304354	64304472	3to5	DEL	Prxl2c	Prxl2c	Prxl2c
Wildtype_10.5E_S1	chr13	64516628	64517306	3to5	DEL	-	-	-
Wildtype_10.5E_S1	chr13	64725368	64726306	3to5	DEL	-	-	-
Wildtype_10.5E_S1	chr13	64729097	64729156	3to3	INV	-	-	-
Wildtype_10.5E_S1	chr13	64729097	64729168	5to5	INV	-	-	-
Wildtype_10.5E_S1	chr13	65011780	65011927	3to5	DEL	-	-	-
Wildtype_10.5E_S1	chr13	65011996	65015079	3to5	DEL	-	-	-
Wildtype_10.5E_S1	chr13	65651315	65651835	3to5	DEL	-	-	-
Wildtype_10.5E_S1	chr13	66896136	66896588	3to5	DEL	-	-	-
Wildtype_10.5E_S1	chr13	67260947	67261026	3to5	DEL	Zfp458	Zfp458	Zfp458
Wildtype_10.5E_S1	chr13	67291764	67292623	3to5	DEL	-	Zfp457	Zfp457
Wildtype_10.5E_S1	chr13	67435523	67436150	3to5	DEL	-	-	-
Wildtype_10.5E_S1	chr13	67439486	67440287	3to5	DEL	-	-	-
Wildtype_10.5E_S1	chr13	67439490	67440331	5to3	DUP	-	-	-
Wildtype_10.5E_S1	chr13	67486313	67486374	3to5	DEL	-	-	-
Wildtype_10.5E_S1	chr13	67567262	67567316	3to5	DEL	9430065F17Rik	9430065F17Rik	9430065F17Rik
Wildtype_10.5E_S1	chr13	67611887	67612174	3to5	DEL	-	-	-
Wildtype_10.5E_S1	chr13	67664180	67665122	3to5	DEL	-	-	-
Wildtype_10.5E_S1	chr13	67791161	67791748	3to5	DEL	-	-	-
Wildtype_10.5E_S1	chr13	67851244	67851509	3to5	DEL	-	-	-
Wildtype_10.5E_S1	chr13	67870593	67871051	3to5	DEL	-	-	-
Wildtype_10.5E_S1	chr13	67876313	67876842	3to5	DEL	-	-	-
Wildtype_10.5E_S1	chr13	68078291	68078783	3to5	DEL	-	-	-
Wildtype_10.5E_S1	chr13	68086549	68086602	3to5	DEL	-	-	-
Wildtype_10.5E_S1	chr13	68612450	68612551	3to5	DEL	1700001L19Rik	1700001L19Rik	1700001L19Rik
Wildtype_10.5E_S1	chr13	68819132	68819466	3to5	DEL	Adcy2	Adcy2	Adcy2
Wildtype_10.5E_S1	chr13	68829083	68829276	3to5	DEL	Adcy2	Adcy2	Adcy2
Wildtype_10.5E_S1	chr13	68940054	68940992	3to5	DEL	Adcy2	Adcy2	Adcy2
Wildtype_10.5E_S1	chr13	69101790	69102429	3to5	DEL	-	-	-
Wildtype_10.5E_S1	chr13	69237150	69237712	3to5	DEL	-	-	-
Wildtype_10.5E_S1	chr13	69250835	69251073	3to5	DEL	-	-	-
Wildtype_10.5E_S1	chr13	69291945	69292223	3to5	DEL	-	-	-
Wildtype_10.5E_S1	chr13	69446132	69446449	3to5	DEL	-	-	-
Wildtype_10.5E_S1	chr13	69448899	69449236	3to5	DEL	-	-	-
Wildtype_10.5E_S1	chr13	69508131	69508193	3to5	DEL	Tent4a	Tent4a	Tent4a
Wildtype_10.5E_S1	chr13	69657441	69657606	3to5	DEL	-	-	-
Wildtype_10.5E_S1	chr13	69755114	69755634	3to5	DEL	-	-	-
Wildtype_10.5E_S1	chr13	69830915	69831494	3to5	DEL	-	-	-
Wildtype_10.5E_S1	chr13	70029387	70030439	5to3	DUP	Gm3772	Gm3772	Gm3772
Wildtype_10.5E_S1	chr13	70029575	70030437	3to5	DEL	Gm3772	Gm3772	Gm3772
Wildtype_10.5E_S1	chr13	70051751	70051958	3to5	DEL	Gm3772	Gm3772	Gm3772
Wildtype_10.5E_S1	chr13	70135686	70136217	3to5	DEL	-	-	-
Wildtype_10.5E_S1	chr13	72210428	72210487	3to5	DEL	-	-	-
Wildtype_10.5E_S1	chr13	72551518	72552005	3to5	DEL	-	-	-
Wildtype_10.5E_S1	chr13	72600541	72600595	3to5	DEL	-	-	-
Wildtype_10.5E_S1	chr13	74343743	74343913	3to5	DEL	Sdha	Sdha	Sdha
Wildtype_10.5E_S1	chr13	74849817	74850014	3to5	DEL	-	-	-
Wildtype_10.5E_S1	chr13	74956883	74956950	3to5	DEL	-	-	-
Wildtype_10.5E_S1	chr13	75552617	75552693	3to5	DEL	-	-	-
Wildtype_10.5E_S1	chr13	75558050	75558643	3to5	DEL	-	-	-
Wildtype_10.5E_S1	chr13	75790850	75790928	3to5	DEL	-	-	-
Wildtype_10.5E_S1	chr13	75822736	75823282	3to5	DEL	-	-	-
Wildtype_10.5E_S1	chr13	75850504	75851161	3to5	DEL	-	-	-
Wildtype_10.5E_S1	chr13	75869005	75869149	3to5	DEL	-	-	-
Wildtype_10.5E_S1	chr13	75892739	75892796	3to5	DEL	Rhobtb3	Rhobtb3	Rhobtb3
Wildtype_10.5E_S1	chr13	75954107	75955069	3to5	DEL	-	-	-
Wildtype_10.5E_S1	chr13	76115682	76115816	3to5	DEL	Ttc37	Ttc37	Ttc37
Wildtype_10.5E_S1	chr13	76241672	76242190	3to5	DEL	Fam81b	Fam81b	Fam81b
Wildtype_10.5E_S1	chr13	76244988	76245707	3to5	DEL	Fam81b	Fam81b	Fam81b
Wildtype_10.5E_S1	chr13	76355260	76355829	3to5	DEL	-	-	-
Wildtype_10.5E_S1	chr13	76388282	76388442	3to5	DEL	Mctp1	Mctp1	Mctp1
Wildtype_10.5E_S1	chr13	76390362	76390511	3to5	DEL	Mctp1	Mctp1	Mctp1
Wildtype_10.5E_S1	chr13	76439329	76439664	3to5	DEL	Mctp1	Mctp1	Mctp1
Wildtype_10.5E_S1	chr13	76483923	76484013	3to5	DEL	Mctp1	Mctp1	Mctp1
Wildtype_10.5E_S1	chr13	76513969	76514628	3to5	DEL	Mctp1	Mctp1	Mctp1
Wildtype_10.5E_S1	chr13	77009890	77010727	3to5	DEL	Mctp1	Mctp1	Mctp1
Wildtype_10.5E_S1	chr13	77132852	77133770	3to5	DEL	Slf1	Slf1	Slf1
Wildtype_10.5E_S1	chr13	77198212	77198921	3to5	DEL	2210408I21Rik	2210408I21Rik	2210408I21Rik
Wildtype_10.5E_S1	chr13	77436510	77436726	3to5	DEL	2210408I21Rik	2210408I21Rik	2210408I21Rik
Wildtype_10.5E_S1	chr13	78000331	78001134	3to5	DEL	Fam172a	Fam172a	Fam172a
Wildtype_10.5E_S1	chr13	78812755	78812930	3to5	DEL	-	-	-
Wildtype_10.5E_S1	chr13	78975037	78975093	3to5	DEL	-	-	-
Wildtype_10.5E_S1	chr13	79903557	79903910	3to5	DEL	-	-	-
Wildtype_10.5E_S1	chr13	79932818	79932874	3to5	DEL	-	-	-
Wildtype_10.5E_S1	chr14	76623839	76624254	3to5	DEL	-	-	-
Wildtype_10.5E_S1	chr14	77104988	77105590	3to5	DEL	Ccdc122	Ccdc122	Ccdc122
Wildtype_10.5E_S1	chr14	77251793	77252353	3to5	DEL	Enox1	Enox1	Enox1
Wildtype_10.5E_S1	chr14	77573539	77573716	3to5	DEL	Enox1	Enox1	Enox1
Wildtype_10.5E_S1	chr14	77596592	77597486	3to5	DEL	Enox1	Enox1	Enox1
Wildtype_10.5E_S1	chr14	77872046	77872219	3to5	DEL	Dnajc15	Dnajc15	Dnajc15
Wildtype_10.5E_S1	chr14	77917179	77917271	3to5	DEL	Enox1	Enox1	Enox1
Wildtype_10.5E_S1	chr14	78422514	78422584	3to5	DEL	-	-	-
Wildtype_10.5E_S1	chr14	78481002	78481125	3to5	DEL	-	-	-
Wildtype_10.5E_S1	chr14	78830425	78830632	3to5	DEL	-	-	-
Wildtype_10.5E_S1	chr14	79142713	79143144	3to5	DEL	Vwa8	Vwa8	Vwa8
Wildtype_10.5E_S1	chr14	79309970	79310437	3to5	DEL	-	-	-
Wildtype_10.5E_S1	chr14	79318774	79319230	3to5	DEL	-	-	-
Wildtype_10.5E_S1	chr14	82747028	82747746	3to5	DEL	-	-	-
Wildtype_10.5E_S1	chr14	83396967	83397824	3to3	INV	-	-	-
Wildtype_10.5E_S1	chr14	83396972	83397830	5to5	INV	-	-	-
Wildtype_10.5E_S1	chr14	83421731	83422274	3to5	DEL	-	-	-
Wildtype_10.5E_S1	chr14	83743443	83743530	3to5	DEL	-	-	-
Wildtype_10.5E_S1	chr14	83824588	83825514	3to5	DEL	-	-	-
Wildtype_10.5E_S1	chr14	84080217	84080290	3to5	DEL	-	-	-
Wildtype_10.5E_S1	chr14	84148741	84149527	3to5	DEL	-	-	-
Wildtype_10.5E_S1	chr14	84352758	84353165	3to5	DEL	-	-	-
Wildtype_10.5E_S1	chr14	84353369	84355989	3to5	DEL	-	-	-
Wildtype_10.5E_S1	chr14	84905950	84906518	3to5	DEL	-	-	-
Wildtype_10.5E_S1	chr14	85057566	85057661	3to5	DEL	-	-	-
Wildtype_10.5E_S1	chr14	85073245	85073445	3to5	DEL	-	-	-
Wildtype_10.5E_S1	chr14	85284608	85284658	3to5	DEL	-	-	-
Wildtype_10.5E_S1	chr14	85329888	85329964	3to5	DEL	-	-	-
Wildtype_10.5E_S1	chr14	85382233	85382365	3to5	DEL	-	-	-
Wildtype_10.5E_S1	chr14	85420821	85421713	3to5	DEL	-	-	-
Wildtype_10.5E_S1	chr14	85588858	85589036	3to5	DEL	-	-	-
Wildtype_10.5E_S1	chr14	85651129	85651185	3to5	DEL	-	-	-
Wildtype_10.5E_S1	chr14	85734921	85735512	3to5	DEL	-	-	-
Wildtype_10.5E_S1	chr14	85803858	85804270	3to3	INV	-	-	-
Wildtype_10.5E_S1	chr14	85871191	85871261	3to5	DEL	-	-	-
Wildtype_10.5E_S1	chr14	86224638	86224759	3to5	DEL	-	-	-
Wildtype_10.5E_S1	chr14	86266123	86266231	3to5	DEL	-	-	-
Wildtype_10.5E_S1	chr14	86284111	86284672	3to3	INV	-	-	-
Wildtype_10.5E_S1	chr14	86320158	86320859	3to5	DEL	-	-	-
Wildtype_10.5E_S1	chr14	86383246	86384061	3to5	DEL	-	-	-
Wildtype_10.5E_S1	chr14	86583760	86584008	3to5	DEL	-	-	-
Wildtype_10.5E_S1	chr14	86932521	86933245	3to5	DEL	Diaph3	Diaph3	Diaph3
Wildtype_10.5E_S1	chr14	87022249	87023045	3to5	DEL	Diaph3	Diaph3	Diaph3
Wildtype_10.5E_S1	chr14	87068360	87068680	3to5	DEL	Diaph3	Diaph3	Diaph3
Wildtype_10.5E_S1	chr14	87164392	87164458	3to5	DEL	-	-	-
Wildtype_10.5E_S1	chr14	87165464	87166153	3to5	DEL	-	-	-
Wildtype_10.5E_S1	chr14	87244792	87245653	5to3	DUP	-	-	-
Wildtype_10.5E_S1	chr14	87245537	87246005	5to3	DUP	-	-	-
Wildtype_10.5E_S1	chr14	87318968	87319124	3to5	DEL	-	-	-
Wildtype_10.5E_S1	chr14	87349197	87349416	3to5	DEL	-	-	-
Wildtype_10.5E_S1	chr14	87353057	87354018	3to5	DEL	-	-	-
Wildtype_10.5E_S1	chr14	87435404	87435673	3to5	DEL	Tdrd3	Tdrd3	Tdrd3
Wildtype_10.5E_S1	chr14	87479284	87479603	3to5	DEL	Tdrd3	Tdrd3	Tdrd3
Wildtype_10.5E_S1	chr14	87526637	87526922	3to5	DEL	Tdrd3	Tdrd3	Tdrd3
Wildtype_10.5E_S1	chr16	5712333	5712717	3to5	DEL	-	-	-
Wildtype_10.5E_S1	chr16	5860995	5861822	3to5	DEL	-	-	-
Wildtype_10.5E_S1	chr16	5896111	5896590	3to5	DEL	Rbfox1	Rbfox1	Rbfox1
Wildtype_10.5E_S1	chr16	6195524	6196084	3to5	DEL	Rbfox1	Rbfox1	Rbfox1
Wildtype_10.5E_S1	chr16	6195530	6196151	5to3	DUP	Rbfox1	Rbfox1	Rbfox1
Wildtype_10.5E_S1	chr16	6207139	6207191	3to5	DEL	Rbfox1	Rbfox1	Rbfox1
Wildtype_10.5E_S1	chr16	6342359	6342895	3to5	DEL	Rbfox1	Rbfox1	Rbfox1
Wildtype_10.5E_S1	chr16	6393116	6393576	3to5	DEL	Rbfox1	Rbfox1	Rbfox1
Wildtype_10.5E_S1	chr16	6432625	6433526	3to5	DEL	Rbfox1	Rbfox1	Rbfox1
Wildtype_10.5E_S1	chr16	6528004	6528491	3to5	DEL	Rbfox1	Rbfox1	Rbfox1
Wildtype_10.5E_S1	chr16	6651340	6651415	3to5	DEL	Rbfox1	Rbfox1	Rbfox1
Wildtype_10.5E_S1	chr16	6683563	6683955	3to5	DEL	Rbfox1	Rbfox1	Rbfox1
Wildtype_10.5E_S1	chr16	6691217	6691277	3to5	DEL	Rbfox1	Rbfox1	Rbfox1
Wildtype_10.5E_S1	chr16	6692121	6692233	3to5	DEL	Rbfox1	Rbfox1	Rbfox1
Wildtype_10.5E_S1	chr16	6756787	6757176	3to5	DEL	Rbfox1	Rbfox1	Rbfox1
Wildtype_10.5E_S1	chr16	6787591	6788200	3to5	DEL	Rbfox1	Rbfox1	Rbfox1
Wildtype_10.5E_S1	chr16	6960493	6960588	3to5	DEL	Rbfox1	Rbfox1	Rbfox1
Wildtype_10.5E_S1	chr16	7035314	7035441	3to5	DEL	Rbfox1	Rbfox1	Rbfox1
Wildtype_10.5E_S1	chr16	7059998	7060103	3to5	DEL	Rbfox1	Rbfox1	Rbfox1
Wildtype_10.5E_S1	chr16	7303019	7303617	3to5	DEL	Rbfox1	Rbfox1	Rbfox1
Wildtype_10.5E_S1	chr16	7941648	7941839	3to5	DEL	-	-	-
Wildtype_10.5E_S1	chr16	7958986	7959098	3to5	DEL	-	-	-
Wildtype_10.5E_S1	chr16	87091450	87091624	3to5	DEL	-	-	-
Wildtype_10.5E_S1	chr17	17673859	17673970	3to5	DEL	-	-	-
Wildtype_10.5E_S1	chr17	25002681	25003056	3to5	DEL	Cramp1l	Cramp1l	Cramp1l
Wildtype_10.5E_S1	chr17	25467127	25467254	3to5	DEL	-	-	-
Wildtype_10.5E_S1	chr17	26155752	26155944	3to5	DEL	Axin1	Axin1	Axin1
Wildtype_10.5E_S1	chr17	28812115	28812505	3to5	DEL	Brpf3	Brpf3	Brpf3
Wildtype_10.5E_S1	chr17	30861506	30861580	3to5	DEL	Dnah8	Dnah8	Dnah8
Wildtype_10.5E_S1	chr17	32324004	32324323	3to5	DEL	Akap8l	Akap8l	Akap8l
Wildtype_10.5E_S1	chr17	32951857	32952657	3to5	DEL	Cyp4f41-ps	Cyp4f41-ps	Cyp4f41-ps
Wildtype_10.5E_S1	chr17	33454635	33454887	3to5	DEL	-	-	-
Wildtype_10.5E_S1	chr17	33508182	33508247	3to5	DEL	-	-	-
Wildtype_10.5E_S1	chr17	35709568	35710126	3to5	DEL	-	-	-
Wildtype_10.5E_S1	chr17	36235369	36235957	3to5	DEL	-	-	-
Wildtype_10.5E_S1	chr17	36911525	36911709	3to5	DEL	-	-	-
Wildtype_10.5E_S1	chr17	40886339	40886846	3to5	DEL	-	-	-
Wildtype_10.5E_S1	chr17	41009747	41009934	3to5	DEL	-	-	-
Wildtype_10.5E_S1	chr17	42238351	42239311	3to5	DEL	-	-	-
Wildtype_10.5E_S1	chr17	42578477	42579334	3to5	DEL	Opn5	Opn5	Opn5
Wildtype_10.5E_S1	chr17	43067028	43067473	3to5	DEL	Tnfrsf21	Tnfrsf21	Tnfrsf21
Wildtype_10.5E_S1	chr17	71078756	71079157	3to5	DEL	Myom1	Myom1	Myom1
Wildtype_10.5E_S1	chr17	71236375	71236539	3to5	DEL	Lpin2	Lpin2	Lpin2
Wildtype_10.5E_S1	chr17	72077987	72078184	3to5	DEL	Alk	Alk	Alk
Wildtype_10.5E_S1	chr17	72996814	72997229	3to5	DEL	-	-	-
Wildtype_10.5E_S1	chr17	73769989	73770154	3to5	DEL	-	-	-
Wildtype_10.5E_S1	chr17	73965440	73966196	3to5	DEL	-	-	-
Wildtype_10.5E_S1	chr17	74164412	74164566	3to5	DEL	-	-	-
Wildtype_10.5E_S1	chr17	74304834	74305052	3to5	DEL	Dpy30	Dpy30	Dpy30
Wildtype_10.5E_S1	chr17	74311920	74312274	3to5	DEL	Dpy30	Dpy30	Dpy30
Wildtype_10.5E_S1	chr17	74345977	74346285	3to5	DEL	Spast	Spast	Spast
Wildtype_10.5E_S1	chr17	74372057	74372121	3to5	DEL	Spast	Spast	Spast
Wildtype_10.5E_S1	chr17	74477081	74477813	3to5	DEL	-	-	-
Wildtype_10.5E_S1	chr17	74489102	74489205	3to5	DEL	-	-	-
Wildtype_10.5E_S1	chr17	74551729	74551933	3to5	DEL	Birc6	Birc6	Birc6
Wildtype_10.5E_S1	chr17	74682224	74682842	3to5	DEL	Birc6	Birc6	Birc6
Wildtype_10.5E_S1	chr17	74807708	74807940	3to5	DEL	Ttc27	Ttc27	Ttc27
Wildtype_10.5E_S1	chr17	74988456	74988760	3to5	DEL	-	-	-
Wildtype_10.5E_S1	chr17	75079138	75079399	3to5	DEL	Ltbp1	Ltbp1	Ltbp1
Wildtype_10.5E_S1	chr17	75130777	75130898	3to5	DEL	Ltbp1	Ltbp1	Ltbp1
Wildtype_10.5E_S1	chr17	75216753	75217320	3to5	DEL	Ltbp1	Ltbp1	Ltbp1
Wildtype_10.5E_S1	chr17	75218676	75218759	3to5	DEL	Ltbp1	Ltbp1	Ltbp1
Wildtype_10.5E_S1	chr17	84798802	84799237	3to5	DEL	-	-	-
Wildtype_16.5E_S1	chr1	154453724	154454218	3to3	INV	Cacna1e	-	-
Wildtype_16.5E_S1	chr1	165250203	165250613	3to3	INV	-	-	-
Wildtype_16.5E_S1	chr8	58491395	58492350	3to5	DEL	Galntl6	Galntl6	Galntl6
Wildtype_16.5E_S1	chr9	100361975	100362392	3to5	DEL	-	-	-
Wildtype_16.5E_S1	chr9	100407628	100407698	3to5	DEL	-	-	-
Wildtype_16.5E_S1	chr9	100442082	100443398	3to3	INV	-	-	-
Wildtype_16.5E_S1	chr9	100443338	100443404	5to5	INV	-	-	-
Wildtype_16.5E_S1	chr9	100771101	100771295	3to5	DEL	Stag1	Stag1	Stag1
Wildtype_16.5E_S1	chr9	101562203	101562854	3to5	DEL	-	-	-
Wildtype_16.5E_S1	chr9	33109326	33109734	3to5	DEL	-	-	-
Wildtype_16.5E_S1	chr9	34028759	34028861	3to5	DEL	-	-	-
Wildtype_16.5E_S1	chr9	4177165	4177567	3to5	DEL	-	-	-
Wildtype_16.5E_S1	chr9	4377353	4378294	3to5	DEL	Msantd4	Msantd4	Msantd4
Wildtype_16.5E_S1	chr9	5168841	5168976	3to5	DEL	-	-	-
Wildtype_16.5E_S1	chr9	5179254	5179894	3to5	DEL	-	-	-
Wildtype_16.5E_S1	chr9	5211834	5211937	3to5	DEL	-	-	-
Wildtype_16.5E_S1	chr9	5219304	5219435	3to5	DEL	-	-	-
Wildtype_16.5E_S1	chr9	5494103	5494875	3to5	DEL	-	-	-
Wildtype_16.5E_S1	chr9	5503772	5503969	3to5	DEL	-	-	-
Wildtype_16.5E_S1	chr9	5562330	5562642	3to5	DEL	-	-	-
Wildtype_16.5E_S1	chr9	5880235	5880631	3to5	DEL	-	-	-
Wildtype_16.5E_S1	chr9	6043229	6043311	3to5	DEL	-	-	-
Wildtype_16.5E_S1	chr9	6525541	6525620	3to5	DEL	-	-	-
Wildtype_16.5E_S1	chr9	7728073	7728287	3to5	DEL	-	-	-
Wildtype_16.5E_S1	chr9	8073924	8074051	3to5	DEL	-	-	-
Wildtype_16.5E_S1	chr9	8182831	8183707	3to5	DEL	-	-	-
Wildtype_16.5E_S1	chr9	8182816	8183823	5to3	DUP	-	-	-
Wildtype_16.5E_S1	chr9	8346444	8347378	3to5	DEL	-	-	-
Wildtype_16.5E_S1	chr9	9040752	9040834	3to5	DEL	Arhgap42	Arhgap42	Arhgap42
Wildtype_16.5E_S1	chr9	9053521	9054189	3to5	DEL	Arhgap42	Arhgap42	Arhgap42
Wildtype_16.5E_S1	chr9	9070852	9072223	3to3	INV	Arhgap42	Arhgap42	Arhgap42
Wildtype_16.5E_S1	chr9	9072077	9072231	5to5	INV	Arhgap42	Arhgap42	Arhgap42
Wildtype_16.5E_S1	chr9	9083042	9083541	3to5	DEL	Arhgap42	Arhgap42	Arhgap42
Wildtype_16.5E_S1	chr9	9089784	9090012	3to5	DEL	Arhgap42	Arhgap42	Arhgap42
Wildtype_16.5E_S1	chr9	9312798	9313323	3to5	DEL	-	-	-
Wildtype_16.5E_S1	chr9	9339942	9340428	3to5	DEL	-	-	-
Wildtype_16.5E_S1	chr9	94608985	94609043	3to5	DEL	-	-	-
Wildtype_16.5E_S1	chr9	94633596	94633711	3to5	DEL	-	-	-
Wildtype_16.5E_S1	chr9	95793015	95793565	3to5	DEL	Pls1	Pls1	Pls1
Wildtype_16.5E_S1	chr9	98778213	98780048	3to5	DEL	E330023G01Rik	E330023G01Rik	E330023G01Rik
Wildtype_16.5E_S1	chr9	98779610	98780167	5to3	DUP	E330023G01Rik	E330023G01Rik	E330023G01Rik
Wildtype_16.5E_S1	chr11	4385498	4385675	3to5	DEL	Hormad2	Hormad2	Hormad2
Wildtype_16.5E_S1	chr11	5044978	5045214	3to5	DEL	-	-	-
Wildtype_16.5E_S1	chr11	5045612	5045800	3to5	DEL	-	-	-
Wildtype_16.5E_S1	chr11	5427731	5428634	3to5	DEL	Znrf3	Znrf3	Znrf3
Wildtype_16.5E_S1	chr12	58022877	58023217	3to5	DEL	-	-	-
Wildtype_16.5E_S1	chr12	58739187	58739352	3to5	DEL	-	-	-
Wildtype_16.5E_S1	chr12	67510719	67511383	3to5	DEL	-	-	-
Wildtype_16.5E_S1	chr12	68001581	68002096	3to5	DEL	-	-	-
Wildtype_16.5E_S1	chr12	68550533	68550662	3to5	DEL	-	-	-
Wildtype_16.5E_S1	chr12	68551313	68552097	3to5	DEL	-	-	-
Wildtype_16.5E_S1	chr12	70371531	70372374	3to5	DEL	Mir466o	Mir466o	Mir466o
Wildtype_16.5E_S1	chr12	70545791	70545873	3to5	DEL	Mir466o	Mir466o	Mir466o
Wildtype_16.5E_S1	chr12	70581954	70582017	3to5	DEL	Mir466o	Mir466o	Mir466o
Wildtype_16.5E_S1	chr12	74354516	74355071	3to5	DEL	-	-	-
Wildtype_16.5E_S1	chr12	74692094	74692357	3to5	DEL	-	-	-
Wildtype_16.5E_S1	chr12	78009353	78009678	3to5	DEL	-	-	-
Wildtype_16.5E_S1	chr12	78029931	78030293	3to5	DEL	-	-	-
Wildtype_16.5E_S1	chr12	78031811	78031941	3to5	DEL	-	-	-
Wildtype_16.5E_S1	chr12	78526078	78526655	3to5	DEL	Gphn	Gphn	Gphn
Wildtype_16.5E_S1	chr17	16935786	16936325	3to5	DEL	-	-	-
Wildtype_16.5E_S1	chr17	16944694	16945264	3to5	DEL	-	-	-
Wildtype_16.5E_S1	chr17	17392458	17392607	3to5	DEL	Riok2	Riok2	Riok2
Wildtype_16.5E_S1	chr17	17769255	17770222	3to5	DEL	-	-	-
Wildtype_16.5E_S1	chr17	24162517	24162633	3to5	DEL	Amdhd2	Amdhd2	Amdhd2
Wildtype_16.5E_S1	chr17	24743641	24743754	3to5	DEL	-	-	-
Wildtype_16.5E_S1	chr17	24775977	24776034	3to5	DEL	-	-	-
Wildtype_16.5E_S1	chr17	25513412	25513502	3to5	DEL	-	-	-
Wildtype_16.5E_S1	chr17	29265150	29265413	3to5	DEL	-	-	-
Wildtype_16.5E_S1	chr17	30467061	30467142	3to5	DEL	Btbd9	Btbd9	Btbd9
Wildtype_16.5E_S1	chr17	31095125	31095190	3to5	DEL	Abcg1	Abcg1	Abcg1
Wildtype_16.5E_S1	chr17	31230970	31231262	3to5	DEL	Ubash3a	Ubash3a	Ubash3a
Wildtype_16.5E_S1	chr17	32135954	32136488	3to5	DEL	Notch3	Notch3	Notch3
Wildtype_16.5E_S1	chr17	64639607	64640126	3to5	DEL	Man2a1	Man2a1	Man2a1
Wildtype_16.5E_S1	chr17	64676064	64676194	3to5	DEL	Man2a1	Man2a1	Man2a1
Wildtype_16.5E_S1	chr17	64869925	64870264	3to5	DEL	-	-	-
Wildtype_16.5E_S1	chr17	65751291	65751444	3to5	DEL	Rab31	Rab31	Rab31

## Sheet: 4b
Table S4b. SVs affected by different chromosomes in wildtype mice
Sample	Chr.	Pos. 1	Chr. 2	Pos. 2	Ter. info	SV type	Gene
							Pos. 1	Pos. 2
Wildtype_10.5E_S1	chr1	28530438	chr14	83396818	5to5	BND	-	-
Wildtype_10.5E_S1	chr3	141707692	.	.	3to.	.	Unc5c	-
Wildtype_10.5E_S1	chr3	153830624	.	.	3to.	.	-	-
Wildtype_10.5E_S1	chr7	45267334	chr17	71097932	3to3	BND	Slc6a16	Myom1
Wildtype_10.5E_S1	chr11	97420466	chr5	138209250	3to3	BND	-	-
Wildtype_10.5E_S1	chr12	76172577	chr11	99732308	5to5	BND	Esr2	-
Wildtype_10.5E_S1	chr13	67436294	chrX	131144285	3to5	BND	-	-
Wildtype_10.5E_S1	chr17	36229561	.	.	3to.	.	-	-
Wildtype_10.5E_S1	chr17	71098432	.	.	5to.	.	Myom1	-
Wildtype_16.5E_S1	chr12	73893857	.	.	3to.	.	-	-
Wildtype_16.5E_S1	chr12	74684458	.	.	3to.	.	-	-
Wildtype_16.5E_S1	chr12	74367653	.	.	5to.	.	-	-
