# Supplementary material for: Heterozygotic Brca1 mutation initiates mouse genome instability at embryonic stage
Source: Oncogenesis. 2022 Jul 22;11(1):41. doi: 10.1038/s41389-022-00417-3 (PMC9307611; doi:10.1038/s41389-022-00417-3)
Supplement: Supplementary file 9 — Table S5 [file 41389_2022_417_MOESM9_ESM.xlsx]

## Sheet: S5
Table S5. Repetitive sequences and fragile sites at SV breaking sites
Repeat seq.	Matched repeat	Sample	Genome position
Fragile sites
Pik3cd	Wwox	Brca1_1M	chr4:149663798-chr8:115204717
Thsd7a	Morc1	Brca1_4M	chr6:12638350-chr16:48550967
-	Il1rapl1	Brca1_4M	chr2:51796864-chrX:88027685
-	Il1rapl1	Brca1_4M	chr9:18784643-chrX:87142037
-	Rev3l	Brca1_4M	chr3:110422895-chr10:39815829
Astn2	-	Brca1_12M	chr4:65677148-chr13:65042608
Pik3cd	Wwox	Brca1_Trp53_10.5E	chr4:149663771-chr8:115204715
Pik3cd	Wwox	Brca1_Trp53_16.5E	chr4:149663810-chr8:115204816
Astn2	-	Brca1_Trp53_4M	chr4:65677148-chr13:65042543
Astn2	-	Brca1_Trp53_8M	chr4:65677148-chr13:65042501
Astn2	-	Brca1_Trp53_8M	chr4:65677148-chr13:65042592
Astn2	-	Brca1_Trp53_12M	chr4:65677146-chr13:65042559
Repetitive sequences
DNA/hAT-Charlie	URR1A	Brca1_10.5E	chr11:101895620-101895720
DNA/hAT-Charlie	RCHARR1	Brca1_10.5E	chr12:83036310-83036410
DNA/hAT-Charlie	URR1A	Brca1_10.5E	chr8:98974530-98974630
DNA/hAT-Charlie	URR1A	Brca1_16.5E	chr11:101895620-101895720
DNA/hAT-Charlie	RCHARR1	Brca1_16.5E	chr2:53511747-53511847
DNA/hAT-Charlie	URR1A	Brca1_1M	chr11:101895620-101895720
DNA/hAT-Charlie	URR1A	Brca1_4M	chr11:101895620-101895720
DNA/hAT-Charlie	URR1B	Brca1_4M	chr2:77995784-77995884
DNA/hAT-Charlie	URR1A	Brca1_8M	chr11:101895620-101895720
DNA/hAT-Charlie	URR1A	Brca1_8M	chr10:107657528-107657628
DNA/hAT-Charlie	URR1A	Brca1_12M	chr11:101895620-101895720
DNA/hAT-Charlie	URR1A	Brca1_12M	chr4:142423476-142423576
DNA/hAT-Charlie	URR1A	Brca1_Trp53_10.5E	chr11:101895620-101895720
DNA/hAT-Charlie	URR1A	Brca1_Trp53_16.5E	chr11:101895620-101895720
DNA/hAT-Charlie	URR1A	Brca1_Trp53_1M	chr11:101895620-101895720
DNA/hAT-Charlie	URR1A	Brca1_Trp53_1M	chr5:92891946-92892046
DNA/hAT-Charlie	URR1B	Brca1_Trp53_1M	chr5:96756448-96756548
DNA/hAT-Charlie	URR1A	Brca1_Trp53_4M	chr11:101895620-101895720
DNA/hAT-Charlie	URR1A	Brca1_Trp53_4M	chr4:142423476-142423576
DNA/hAT-Charlie	URR1B	Brca1_Trp53_4M	chr5:96756448-96756548
DNA/hAT-Charlie	URR1A	Brca1_Trp53_8M	chr10:107657528-107657628
DNA/hAT-Charlie	URR1A	Brca1_Trp53_8M	chr11:101895620-101895720
DNA/hAT-Charlie	URR1B	Brca1_Trp53_8M	chr5:96756448-96756548
DNA/hAT-Charlie	URR1A	Brca1_Trp53_12M	chr11:101895620-101895720
DNA/hAT-Charlie	URR1A	Brca1_Trp53_12M	chr13:11818077-11818177
DNA/hAT-Charlie	URR1B	Brca1_Trp53_12M	chr5:96756448-96756548
DNA/TcMar-Tigger	Tigger17	Brca1_1M	chr18:81712724-81712824
DNA/TcMar-Tigger	Tigger5b_Glire	Brca1_Trp53_4M	chr5:92741071-92741171
DNA/TcMar-Tigger	MER2	Brca1_Trp53_12M	chr15:39468589-39468689
LINE/L1	L1MdF_V	Brca1_10.5E	chr10:66978942-66979042
LINE/L1	Lx7	Brca1_10.5E	chr11:12634629-12634729
LINE/L1	L1MdA_I	Brca1_10.5E	chr12:12345320-12345420
LINE/L1	L1MdA_I	Brca1_10.5E	chr12:92210813-92210913
LINE/L1	L1MdF_IV	Brca1_10.5E	chr13:10546875-10546975
LINE/L1	L1MdF_I	Brca1_10.5E	chr13:10559152-10559252
LINE/L1	L1MdGf_II	Brca1_10.5E	chr13:10602724-10602824
LINE/L1	L1MdA_VII	Brca1_10.5E	chr13:10609351-10609451
LINE/L1	L1MdA_IV	Brca1_10.5E	chr13:10609889-10609989
LINE/L1	L1MdA_VI	Brca1_10.5E	chr13:10612303-10612403
LINE/L1	L1MdTf_II	Brca1_10.5E	chr13:10811943-10812043
LINE/L1	L1MdTf_II	Brca1_10.5E	chr13:10812304-10812404
LINE/L1	L1MdF_I	Brca1_10.5E	chr13:10935924-10936024
LINE/L1	L1MdTf_II	Brca1_10.5E	chr13:10939679-10939779
LINE/L1	L1MdF_V	Brca1_10.5E	chr13:11501042-11501142
LINE/L1	L1MdF_V	Brca1_10.5E	chr13:11508096-11508196
LINE/L1	L1MdTf_III	Brca1_10.5E	chr13:11614888-11614988
LINE/L1	L1MdTf_III	Brca1_10.5E	chr13:11692805-11692905
LINE/L1	L1MdTf_I	Brca1_10.5E	chr13:11696515-11696615
LINE/L1	Lx2B	Brca1_10.5E	chr13:11935340-11935440
LINE/L1	Lx7	Brca1_10.5E	chr13:12219444-12219544
LINE/L1	L1MdF_V	Brca1_10.5E	chr14:95948885-95948985
LINE/L1	L1MdTf_II	Brca1_10.5E	chr15:3822987-3823087
LINE/L1	L1MdMus_II	Brca1_10.5E	chr15:3822987-3823087
LINE/L1	L1_Mur3	Brca1_10.5E	chr1:182183695-182183795
LINE/L1	L1MdV_II	Brca1_10.5E	chr1:8255875-8255975
LINE/L1	L1M2	Brca1_10.5E	chr2:43654095-43654195
LINE/L1	L1MdFanc_II	Brca1_10.5E	chr2:97545676-97545776
LINE/L1	L1MEf	Brca1_10.5E	chr3:100545676-100545776
LINE/L1	L1MdTf_II	Brca1_10.5E	chr4:16545225-16545325
LINE/L1	Lx8b	Brca1_10.5E	chr4:16572401-16572501
LINE/L1	L1MdTf_II	Brca1_10.5E	chr4:17408734-17408834
LINE/L1	L1_Mur2	Brca1_10.5E	chr4:17415572-17415672
LINE/L1	L1MdV_I	Brca1_10.5E	chr4:17494959-17495059
LINE/L1	L1MdTf_II	Brca1_10.5E	chr4:17496158-17496258
LINE/L1	MusHAL1	Brca1_10.5E	chr4:17496158-17496258
LINE/L1	L1MdTf_II	Brca1_10.5E	chr4:17571069-17571169
LINE/L1	L1MdTf_III	Brca1_10.5E	chr4:18021540-18021640
LINE/L1	L1MdTf_II	Brca1_10.5E	chr4:18027985-18028085
LINE/L1	L1MdA_II	Brca1_10.5E	chr4:18221571-18221671
LINE/L1	L1MdA_I	Brca1_10.5E	chr4:18227990-18228090
LINE/L1	Lx7	Brca1_10.5E	chr4:18368517-18368617
LINE/L1	L1MdGf_I	Brca1_10.5E	chr4:18378836-18378936
LINE/L1	L1MdGf_I	Brca1_10.5E	chr4:18385378-18385478
LINE/L1	L1MdTf_II	Brca1_10.5E	chr4:18428374-18428474
LINE/L1	L1MdTf_II	Brca1_10.5E	chr4:18606796-18606896
LINE/L1	L1_Mur3	Brca1_10.5E	chr4:18613723-18613823
LINE/L1	L1MdA_I	Brca1_10.5E	chr4:18717899-18717999
LINE/L1	L1MdTf_I	Brca1_10.5E	chr4:18720625-18720725
LINE/L1	Lx3A	Brca1_10.5E	chr4:18747553-18747653
LINE/L1	Lx3A	Brca1_10.5E	chr4:18748141-18748241
LINE/L1	Lx4A	Brca1_10.5E	chr4:80832005-80832105
LINE/L1	Lx8b	Brca1_10.5E	chr6:146926275-146926375
LINE/L1	L1MdF_IV	Brca1_10.5E	chr6:7455467-7455567
LINE/L1	L1_Mur3	Brca1_10.5E	chr7:39805639-39805739
LINE/L1	Lx8b	Brca1_10.5E	chr7:71084134-71084234
LINE/L1	Lx9	Brca1_10.5E	chr9:38339212-38339312
LINE/L1	L1MdTf_II	Brca1_10.5E	chr9:38339212-38339312
LINE/L1	L1M2	Brca1_10.5E	chr9:46694482-46694582
LINE/L1	L1Lx_III	Brca1_10.5E	chr9:81047168-81047268
LINE/L1	L1_Rod	Brca1_10.5E	chrX:117166323-117166423
LINE/L1	L1Lx_IV	Brca1_10.5E	chr12:48573949-48574049
LINE/L1	L1MdA_I	Brca1_10.5E	chr12:92210800-92210900
LINE/L1	L1MdF_I	Brca1_10.5E	chr13:10958509-10958609
LINE/L1	L1MdF_I	Brca1_10.5E	chr13:10966997-10967097
LINE/L1	L1MdF_I	Brca1_10.5E	chr13:11354368-11354468
LINE/L1	L1MdF_I	Brca1_10.5E	chr13:11354724-11354824
LINE/L1	L1MdTf_I	Brca1_10.5E	chr13:11440450-11440550
LINE/L1	L1MdA_I	Brca1_10.5E	chr13:11441272-11441372
LINE/L1	L1MdMus_I	Brca1_10.5E	chr16:47538363-47538463
LINE/L1	L1Lx_IV	Brca1_10.5E	chr19:28159087-28159187
LINE/L1	Lx3_Mus	Brca1_10.5E	chr1:28036280-28036380
LINE/L1	Lx11	Brca1_10.5E	chr1:62145400-62145500
LINE/L1	Lx5	Brca1_10.5E	chr4:64279446-64279546
LINE/L1	L1MdV_II	Brca1_10.5E	chrX:4668910-4669010
LINE/L1	Lx5b	Brca1_16.5E	chr11:18131327-18131427
LINE/L1	L1Lx_II	Brca1_16.5E	chr11:7724697-7724797
LINE/L1	L1MdGf_I	Brca1_16.5E	chr12:74708060-74708160
LINE/L1	L1MdGf_I	Brca1_16.5E	chr12:74708283-74708383
LINE/L1	L1MdMus_I	Brca1_16.5E	chr13:80370701-80370801
LINE/L1	L1MdV_I	Brca1_16.5E	chr17:11001777-11001877
LINE/L1	L1MdF_IV	Brca1_16.5E	chr17:76307477-76307577
LINE/L1	L1_Mur2	Brca1_16.5E	chr17:76729892-76729992
LINE/L1	L1MdTf_III	Brca1_16.5E	chr18:88619575-88619675
LINE/L1	Lx5c	Brca1_16.5E	chr19:12257942-12258042
LINE/L1	L1MdTf_III	Brca1_16.5E	chr19:9753888-9753988
LINE/L1	Lx3A	Brca1_16.5E	chr1:27414135-27414235
LINE/L1	L1MdTf_II	Brca1_16.5E	chr1:70208660-70208760
LINE/L1	L1MdF_I	Brca1_16.5E	chr2:36413170-36413270
LINE/L1	L1MdTf_III	Brca1_16.5E	chr2:37108112-37108212
LINE/L1	Lx	Brca1_16.5E	chr2:38128779-38128879
LINE/L1	L1MdTf_II	Brca1_16.5E	chr2:38129556-38129656
LINE/L1	L1MdF_V	Brca1_16.5E	chr2:38582736-38582836
LINE/L1	L1MdTf_II	Brca1_16.5E	chr2:38583046-38583146
LINE/L1	Lx3A	Brca1_16.5E	chr2:40017649-40017749
LINE/L1	Lx3_Mus	Brca1_16.5E	chr2:40021139-40021239
LINE/L1	Lx	Brca1_16.5E	chr2:40027886-40027986
LINE/L1	L1_Mur3	Brca1_16.5E	chr2:40030635-40030735
LINE/L1	L1MdTf_II	Brca1_16.5E	chr2:40362503-40362603
LINE/L1	L1MdTf_II	Brca1_16.5E	chr2:40368230-40368330
LINE/L1	L1MdA_II	Brca1_16.5E	chr2:40374623-40374723
LINE/L1	L1_Mur3	Brca1_16.5E	chr2:40426747-40426847
LINE/L1	L1MdGf_I	Brca1_16.5E	chr2:40437842-40437942
LINE/L1	Lx11	Brca1_16.5E	chr2:40438460-40438560
LINE/L1	L1_Mur2	Brca1_16.5E	chr2:40491390-40491490
LINE/L1	Lx5b	Brca1_16.5E	chr2:40491785-40491885
LINE/L1	L1MdV_III	Brca1_16.5E	chr2:40502216-40502316
LINE/L1	L1MdV_III	Brca1_16.5E	chr2:40502226-40502326
LINE/L1	L1MdF_V	Brca1_16.5E	chr2:40835671-40835771
LINE/L1	L1MdF_V	Brca1_16.5E	chr2:40835730-40835830
LINE/L1	L1MdTf_III	Brca1_16.5E	chr2:40929471-40929571
LINE/L1	L1MdTf_III	Brca1_16.5E	chr2:40936038-40936138
LINE/L1	L1MdV_II	Brca1_16.5E	chr2:40936038-40936138
LINE/L1	L1MdTf_III	Brca1_16.5E	chr2:41059343-41059443
LINE/L1	L1MdTf_II	Brca1_16.5E	chr2:41060699-41060799
LINE/L1	L1MdA_I	Brca1_16.5E	chr2:41166535-41166635
LINE/L1	L1MdA_II	Brca1_16.5E	chr2:41166998-41167098
LINE/L1	L1MdTf_III	Brca1_16.5E	chr2:41168643-41168743
LINE/L1	L1MdV_II	Brca1_16.5E	chr2:41171408-41171508
LINE/L1	L1MdTf_I	Brca1_16.5E	chr2:41363404-41363504
LINE/L1	L1MdTf_II	Brca1_16.5E	chr2:44359004-44359104
LINE/L1	Lx4A	Brca1_16.5E	chr2:45589906-45590006
LINE/L1	Lx4A	Brca1_16.5E	chr2:45589919-45590019
LINE/L1	L1MdTf_I	Brca1_16.5E	chr2:45681659-45681759
LINE/L1	L1MdTf_II	Brca1_16.5E	chr2:46290746-46290846
LINE/L1	L1MdTf_I	Brca1_16.5E	chr2:46297011-46297111
LINE/L1	L1MdV_I	Brca1_16.5E	chr2:46456919-46457019
LINE/L1	L1MdF_V	Brca1_16.5E	chr2:46457057-46457157
LINE/L1	Lx3A	Brca1_16.5E	chr2:46574206-46574306
LINE/L1	L1Lx_II	Brca1_16.5E	chr2:46574206-46574306
LINE/L1	Lx3A	Brca1_16.5E	chr2:46579501-46579601
LINE/L1	L1MdV_I	Brca1_16.5E	chr2:46592447-46592547
LINE/L1	L1MdV_I	Brca1_16.5E	chr2:46592472-46592572
LINE/L1	L1MdF_III	Brca1_16.5E	chr2:46595860-46595960
LINE/L1	L1MdF_III	Brca1_16.5E	chr2:46595860-46595960_1
LINE/L1	L1MdTf_II	Brca1_16.5E	chr2:46635825-46635925
LINE/L1	L1_Mur2	Brca1_16.5E	chr2:46693116-46693216
LINE/L1	L1MdFanc_I	Brca1_16.5E	chr2:46696188-46696288
LINE/L1	L1_Mur1	Brca1_16.5E	chr2:46696188-46696288
LINE/L1	MusHAL1	Brca1_16.5E	chr2:46699155-46699255
LINE/L1	L1MdTf_II	Brca1_16.5E	chr2:46723362-46723462
LINE/L1	L1MdTf_III	Brca1_16.5E	chr2:46730566-46730666
LINE/L1	L1MdTf_I	Brca1_16.5E	chr2:47230192-47230292
LINE/L1	L1MdA_VI	Brca1_16.5E	chr2:47493431-47493531
LINE/L1	L1MdGf_I	Brca1_16.5E	chr2:50747215-50747315
LINE/L1	L1MdGf_I	Brca1_16.5E	chr2:50764144-50764244
LINE/L1	L1MdGf_I	Brca1_16.5E	chr2:50770612-50770712
LINE/L1	L1MdA_I	Brca1_16.5E	chr2:50893588-50893688
LINE/L1	L1MdA_II	Brca1_16.5E	chr2:50893961-50894061
LINE/L1	L1MdTf_III	Brca1_16.5E	chr2:51026021-51026121
LINE/L1	L1MdTf_III	Brca1_16.5E	chr2:51050745-51050845
LINE/L1	L1MdV_I	Brca1_16.5E	chr2:51052409-51052509
LINE/L1	L1MdTf_I	Brca1_16.5E	chr2:51276317-51276417
LINE/L1	L1MdTf_III	Brca1_16.5E	chr2:51483785-51483885
LINE/L1	L1MdTf_III	Brca1_16.5E	chr2:51490054-51490154
LINE/L1	L1MdF_V	Brca1_16.5E	chr2:51549637-51549737
LINE/L1	L1MdA_VII	Brca1_16.5E	chr2:51550005-51550105
LINE/L1	L1MdTf_III	Brca1_16.5E	chr2:51695507-51695607
LINE/L1	Lx11	Brca1_16.5E	chr2:51703207-51703307
LINE/L1	Lx11	Brca1_16.5E	chr2:51703221-51703321
LINE/L1	L1MdF_III	Brca1_16.5E	chr2:51778317-51778417
LINE/L1	L1MdTf_II	Brca1_16.5E	chr2:52269321-52269421
LINE/L1	L1MdA_I	Brca1_16.5E	chr2:52269844-52269944
LINE/L1	L1MdN_I	Brca1_16.5E	chr2:52273973-52274073
LINE/L1	L1MdA_VII	Brca1_16.5E	chr2:52274548-52274648
LINE/L1	L1_Mur2	Brca1_16.5E	chr2:53235399-53235499
LINE/L1	L1_Mur2	Brca1_16.5E	chr2:53235690-53235790
LINE/L1	L1MdTf_II	Brca1_16.5E	chr2:53503295-53503395
LINE/L1	L1MdA_II	Brca1_16.5E	chr2:53509544-53509644
LINE/L1	L1MdTf_II	Brca1_16.5E	chr2:53510299-53510399
LINE/L1	L1MdTf_I	Brca1_16.5E	chr2:53510837-53510937
LINE/L1	L1_Mur2	Brca1_16.5E	chr2:53623830-53623930
LINE/L1	L1_Mur2	Brca1_16.5E	chr2:53694293-53694393
LINE/L1	L1MdTf_II	Brca1_16.5E	chr2:53739816-53739916
LINE/L1	L1MdA_II	Brca1_16.5E	chr2:53740155-53740255
LINE/L1	L1MdTf_III	Brca1_16.5E	chr2:53762861-53762961
LINE/L1	L1MdTf_I	Brca1_16.5E	chr2:54384978-54385078
LINE/L1	L1MdTf_II	Brca1_16.5E	chr2:54391902-54392002
LINE/L1	L1MdV_I	Brca1_16.5E	chr2:54420262-54420362
LINE/L1	L1MdA_II	Brca1_16.5E	chr2:54600577-54600677
LINE/L1	L1MdTf_II	Brca1_16.5E	chr2:54646260-54646360
LINE/L1	L1MdTf_II	Brca1_16.5E	chr2:54747889-54747989
LINE/L1	Lx5c	Brca1_16.5E	chr2:54806629-54806729
LINE/L1	Lx5c	Brca1_16.5E	chr2:54806694-54806794
LINE/L1	L1MdF_I	Brca1_16.5E	chr2:55385889-55385989
LINE/L1	L1MdN_I	Brca1_16.5E	chr2:55386712-55386812
LINE/L1	L1_Mur2	Brca1_16.5E	chr2:55654144-55654244
LINE/L1	L1_Mur1	Brca1_16.5E	chr2:55654214-55654314
LINE/L1	L1_Mur2	Brca1_16.5E	chr2:55654214-55654314
LINE/L1	L1MdTf_II	Brca1_16.5E	chr2:55671342-55671442
LINE/L1	L1_Mur3	Brca1_16.5E	chr2:55823684-55823784
LINE/L1	L1MdA_I	Brca1_16.5E	chr2:55823684-55823784
LINE/L1	L1MdV_III	Brca1_16.5E	chr2:55927612-55927712
LINE/L1	L1Lx_III	Brca1_16.5E	chr2:55927929-55928029
LINE/L1	L1MdTf_II	Brca1_16.5E	chr2:55941331-55941431
LINE/L1	L1MdV_III	Brca1_16.5E	chr2:56216008-56216108
LINE/L1	L1MdA_I	Brca1_16.5E	chr2:56216008-56216108
LINE/L1	L1MdA_II	Brca1_16.5E	chr2:56222388-56222488
LINE/L1	L1Lx_II	Brca1_16.5E	chr2:56222388-56222488
LINE/L1	Lx2B2	Brca1_16.5E	chr2:56298484-56298584
LINE/L1	L1MdF_V	Brca1_16.5E	chr2:56304920-56305020
LINE/L1	Lx2B2	Brca1_16.5E	chr2:56304920-56305020
LINE/L1	L1MdTf_II	Brca1_16.5E	chr2:56471869-56471969
LINE/L1	L1MdTf_III	Brca1_16.5E	chr2:56743351-56743451
LINE/L1	L1MdTf_II	Brca1_16.5E	chr2:56792714-56792814
LINE/L1	L1MdTf_II	Brca1_16.5E	chr2:56801262-56801362
LINE/L1	L1MdA_IV	Brca1_16.5E	chr2:56872684-56872784
LINE/L1	L1MdA_III	Brca1_16.5E	chr2:56879110-56879210
LINE/L1	L1MdTf_III	Brca1_16.5E	chr2:57005527-57005627
LINE/L1	L1MdA_II	Brca1_16.5E	chr2:58256728-58256828
LINE/L1	L1MdFanc_II	Brca1_16.5E	chr2:97545686-97545786
LINE/L1	Lx3A	Brca1_16.5E	chr3:16525072-16525172
LINE/L1	L1Lx_II	Brca1_16.5E	chr3:16525072-16525172
LINE/L1	L1MdMus_II	Brca1_16.5E	chr3:78915338-78915438
LINE/L1	L1MdF_I	Brca1_16.5E	chr4:140411120-140411220
LINE/L1	L1MdF_III	Brca1_16.5E	chr4:140671752-140671852
LINE/L1	L1MdA_VI	Brca1_16.5E	chr4:140672276-140672376
LINE/L1	L1MdF_V	Brca1_16.5E	chr4:140861985-140862085
LINE/L1	L1_Mur3	Brca1_16.5E	chr4:140897902-140898002
LINE/L1	L1M5	Brca1_16.5E	chr4:143084478-143084578
LINE/L1	L1MdV_I	Brca1_16.5E	chr4:143474652-143474752
LINE/L1	L1MdV_II	Brca1_16.5E	chr4:143481116-143481216
LINE/L1	L1MdMus_I	Brca1_16.5E	chr4:143593771-143593871
LINE/L1	L1MdV_II	Brca1_16.5E	chr4:143713483-143713583
LINE/L1	L1MdV_II	Brca1_16.5E	chr4:143714169-143714269
LINE/L1	L1MdN_I	Brca1_16.5E	chr4:143766796-143766896
LINE/L1	L1MdV_I	Brca1_16.5E	chr4:143827455-143827555
LINE/L1	L1MdF_II	Brca1_16.5E	chr4:143827455-143827555
LINE/L1	L1MdMus_I	Brca1_16.5E	chr4:143917544-143917644
LINE/L1	L1MdA_II	Brca1_16.5E	chr4:144172023-144172123
LINE/L1	L1MdA_VII	Brca1_16.5E	chr4:144229268-144229368
LINE/L1	L1MdGf_II	Brca1_16.5E	chr4:144229268-144229368
LINE/L1	L1MdTf_III	Brca1_16.5E	chr4:144235606-144235706
LINE/L1	L1VL1	Brca1_16.5E	chr4:144248732-144248832
LINE/L1	L1Lx_I	Brca1_16.5E	chr4:144267658-144267758
LINE/L1	L1MdA_V	Brca1_16.5E	chr4:144600806-144600906
LINE/L1	L1MdGf_I	Brca1_16.5E	chr4:144600806-144600906
LINE/L1	L1MdGf_I	Brca1_16.5E	chr4:144646281-144646381
LINE/L1	L1MdGf_I	Brca1_16.5E	chr4:144653178-144653278
LINE/L1	L1MdTf_III	Brca1_16.5E	chr4:144792149-144792249
LINE/L1	L1MdTf_III	Brca1_16.5E	chr4:144792369-144792469
LINE/L1	L1MdGf_II	Brca1_16.5E	chr4:144816554-144816654
LINE/L1	L1MdTf_III	Brca1_16.5E	chr4:144816642-144816742
LINE/L1	L1MdTf_III	Brca1_16.5E	chr4:144823170-144823270
LINE/L1	L1M5	Brca1_16.5E	chr4:145090833-145090933
LINE/L1	L1MdTf_III	Brca1_16.5E	chr4:145232856-145232956
LINE/L1	L1Lx_II	Brca1_16.5E	chr4:145372908-145373008
LINE/L1	L1Lx_II	Brca1_16.5E	chr4:145373046-145373146
LINE/L1	L1MdF_V	Brca1_16.5E	chr4:145424464-145424564
LINE/L1	L1Lx_IV	Brca1_16.5E	chr4:145426305-145426405
LINE/L1	L1MdMus_I	Brca1_16.5E	chr4:145490676-145490776
LINE/L1	L1MdV_I	Brca1_16.5E	chr4:145535688-145535788
LINE/L1	L1MdV_II	Brca1_16.5E	chr4:145543047-145543147
LINE/L1	Lx6	Brca1_16.5E	chr4:145557665-145557765
LINE/L1	Lx8	Brca1_16.5E	chr4:146906246-146906346
LINE/L1	Lx8	Brca1_16.5E	chr4:146907113-146907213
LINE/L1	Lx8	Brca1_16.5E	chr4:146907160-146907260
LINE/L1	Lx6	Brca1_16.5E	chr4:146911651-146911751
LINE/L1	L1MdF_III	Brca1_16.5E	chr4:146919267-146919367
LINE/L1	Lx	Brca1_16.5E	chr4:147257596-147257696
LINE/L1	L1MdN_I	Brca1_16.5E	chr4:147416054-147416154
LINE/L1	Lx2	Brca1_16.5E	chr4:147582539-147582639
LINE/L1	L1MdTf_II	Brca1_16.5E	chr4:149878973-149879073
LINE/L1	L1MdA_II	Brca1_16.5E	chr4:149879410-149879510
LINE/L1	L1MdTf_II	Brca1_16.5E	chr4:18606796-18606896
LINE/L1	L1_Mur3	Brca1_16.5E	chr4:18613723-18613823
LINE/L1	L1MdA_I	Brca1_16.5E	chr4:18717899-18717999
LINE/L1	L1MdTf_I	Brca1_16.5E	chr4:18720625-18720725
LINE/L1	Lx3A	Brca1_16.5E	chr4:18747553-18747653
LINE/L1	Lx3A	Brca1_16.5E	chr4:18748141-18748241
LINE/L1	L1MdTf_II	Brca1_16.5E	chr4:19774529-19774629
LINE/L1	L1M2	Brca1_16.5E	chr4:7329796-7329896
LINE/L1	L1MdF_II	Brca1_16.5E	chr5:30049788-30049888
LINE/L1	Lx2B2	Brca1_16.5E	chr6:9137043-9137143
LINE/L1	L1Lx_II	Brca1_16.5E	chr7:120442462-120442562
LINE/L1	L1MdA_IV	Brca1_16.5E	chr7:120442462-120442562
LINE/L1	L1M3	Brca1_16.5E	chr8:35899724-35899824
LINE/L1	Lx9	Brca1_16.5E	chr9:38339212-38339312
LINE/L1	L1MdTf_II	Brca1_16.5E	chr9:38339212-38339312
LINE/L1	L1M5	Brca1_16.5E	chr9:75306999-75307099
LINE/L1	L1_Mur2	Brca1_16.5E	chr9:99333498-99333598
LINE/L1	Lx4B	Brca1_16.5E	chrX:100442650-100442750
LINE/L1	Lx4B	Brca1_16.5E	chrX:100442767-100442867
LINE/L1	L1MdA_IV	Brca1_16.5E	chrX:161674368-161674468
LINE/L1	L1MdTf_I	Brca1_16.5E	chrX:75184717-75184817
LINE/L1	MusHAL1	Brca1_16.5E	chr10:43268916-43269016
LINE/L1	L1MdV_I	Brca1_16.5E	chr12:119472572-119472672
LINE/L1	L1MdA_I	Brca1_16.5E	chr12:92210801-92210901
LINE/L1	L1MdF_I	Brca1_16.5E	chr13:10559152-10559252
LINE/L1	L1MdGf_II	Brca1_16.5E	chr13:10602724-10602824
LINE/L1	L1MdA_VII	Brca1_16.5E	chr13:10609351-10609451
LINE/L1	L1MdA_IV	Brca1_16.5E	chr13:10609889-10609989
LINE/L1	L1MdA_VI	Brca1_16.5E	chr13:10612303-10612403
LINE/L1	L1MdTf_II	Brca1_16.5E	chr13:10811943-10812043
LINE/L1	L1MdTf_II	Brca1_16.5E	chr13:10812304-10812404
LINE/L1	L1MdF_I	Brca1_16.5E	chr13:10935924-10936024
LINE/L1	L1MdTf_II	Brca1_16.5E	chr13:10939679-10939779
LINE/L1	L1MdF_I	Brca1_16.5E	chr13:10958509-10958609
LINE/L1	L1MdF_I	Brca1_16.5E	chr13:10966997-10967097
LINE/L1	L1Lx_III	Brca1_16.5E	chr13:11254147-11254247
LINE/L1	L1MdF_I	Brca1_16.5E	chr13:11354368-11354468
LINE/L1	L1MdF_I	Brca1_16.5E	chr13:11354724-11354824
LINE/L1	L1MdTf_I	Brca1_16.5E	chr13:11440456-11440556
LINE/L1	L1MdA_I	Brca1_16.5E	chr13:11441271-11441371
LINE/L1	L1MdF_V	Brca1_16.5E	chr13:11501047-11501147
LINE/L1	L1MdF_V	Brca1_16.5E	chr13:11508096-11508196
LINE/L1	L1MdTf_III	Brca1_16.5E	chr13:11614888-11614988
LINE/L1	L1MdTf_III	Brca1_16.5E	chr13:11692805-11692905
LINE/L1	L1MdTf_I	Brca1_16.5E	chr13:11696515-11696615
LINE/L1	Lx2B	Brca1_16.5E	chr13:11935340-11935440
LINE/L1	Lx7	Brca1_16.5E	chr13:12219444-12219544
LINE/L1	L1MdTf_II	Brca1_16.5E	chr13:12332569-12332669
LINE/L1	L1MdGf_II	Brca1_16.5E	chr13:12332830-12332930
LINE/L1	L1MdTf_II	Brca1_16.5E	chr15:3822987-3823087
LINE/L1	L1MdMus_II	Brca1_16.5E	chr15:3822987-3823087
LINE/L1	L1Lx_IV	Brca1_16.5E	chr15:46652283-46652383
LINE/L1	L1MdF_I	Brca1_16.5E	chr1:112477634-112477734
LINE/L1	L1Lx_II	Brca1_16.5E	chr1:112477634-112477734
LINE/L1	L1_Mur2	Brca1_16.5E	chr1:121689747-121689847
LINE/L1	L1MdF_IV	Brca1_16.5E	chr1:83578237-83578337
LINE/L1	L1MdV_III	Brca1_16.5E	chr2:39716384-39716484
LINE/L1	L1MdFanc_II	Brca1_16.5E	chr2:97545672-97545772
LINE/L1	L1MdA_VI	Brca1_16.5E	chr4:140672279-140672379
LINE/L1	L1MdTf_III	Brca1_16.5E	chr4:18657047-18657147
LINE/L1	L1Lx_IV	Brca1_16.5E	chr5:21728404-21728504
LINE/L1	L1Lx_I	Brca1_16.5E	chr6:3362425-3362525
LINE/L1	L1_Mur2	Brca1_16.5E	chr6:3415178-3415278
LINE/L1	L1_Mur3	Brca1_16.5E	chr7:114245265-114245365
LINE/L1	L1_Mur2	Brca1_16.5E	chr7:114245323-114245423
LINE/L1	L1_Mur2	Brca1_16.5E	chr7:41357901-41358001
LINE/L1	L1MdF_V	Brca1_16.5E	chr7:50277599-50277699
LINE/L1	L1MdV_III	Brca1_16.5E	chr9:38363333-38363433
LINE/L1	L1_Rod	Brca1_16.5E	chrX:165221343-165221443
LINE/L1	L1MdV_III	Brca1_1M	chr10:44807720-44807820
LINE/L1	L1MdF_I	Brca1_1M	chr11:30588872-30588972
LINE/L1	L1MdF_I	Brca1_1M	chr13:10773451-10773551
LINE/L1	L1MdF_I	Brca1_1M	chr13:10806862-10806962
LINE/L1	L1MdTf_II	Brca1_1M	chr13:10811943-10812043
LINE/L1	L1MdTf_II	Brca1_1M	chr13:10812304-10812404
LINE/L1	L1MdF_I	Brca1_1M	chr13:10935924-10936024
LINE/L1	L1MdTf_II	Brca1_1M	chr13:10939679-10939779
LINE/L1	L1MdF_I	Brca1_1M	chr13:10958509-10958609
LINE/L1	L1MdF_I	Brca1_1M	chr13:10966997-10967097
LINE/L1	L1MdTf_I	Brca1_1M	chr13:11440456-11440556
LINE/L1	L1MdA_I	Brca1_1M	chr13:11441272-11441372
LINE/L1	L1MdF_V	Brca1_1M	chr13:11501047-11501147
LINE/L1	L1MdF_V	Brca1_1M	chr13:11508096-11508196
LINE/L1	L1MdTf_III	Brca1_1M	chr13:11614888-11614988
LINE/L1	L1MdTf_III	Brca1_1M	chr13:11692805-11692905
LINE/L1	L1MdTf_I	Brca1_1M	chr13:11696515-11696615
LINE/L1	Lx2B	Brca1_1M	chr13:11935340-11935440
LINE/L1	Lx7	Brca1_1M	chr13:12219444-12219544
LINE/L1	L1MdTf_II	Brca1_1M	chr13:12332569-12332669
LINE/L1	L1MdGf_II	Brca1_1M	chr13:12332830-12332930
LINE/L1	L1MdF_I	Brca1_1M	chr13:15809815-15809915
LINE/L1	L1MdTf_II	Brca1_1M	chr13:59101442-59101542
LINE/L1	L1MdTf_I	Brca1_1M	chr13:59107901-59108001
LINE/L1	L1ME1	Brca1_1M	chr13:63428981-63429081
LINE/L1	L1MdV_I	Brca1_1M	chr13:64113636-64113736
LINE/L1	Lx2B	Brca1_1M	chr13:65313108-65313208
LINE/L1	Lx2	Brca1_1M	chr13:66602978-66603078
LINE/L1	L1MdA_I	Brca1_1M	chr13:79825310-79825410
LINE/L1	L1MdA_I	Brca1_1M	chr13:79825583-79825683
LINE/L1	L1MdMus_II	Brca1_1M	chr14:19275643-19275743
LINE/L1	Lx8	Brca1_1M	chr14:66496035-66496135
LINE/L1	L1_Mur3	Brca1_1M	chr14:77104938-77105038
LINE/L1	L1_Mur3	Brca1_1M	chr14:77105540-77105640
LINE/L1	L1MdF_IV	Brca1_1M	chr14:84557480-84557580
LINE/L1	L1MdTf_II	Brca1_1M	chr15:3822987-3823087
LINE/L1	L1MdMus_II	Brca1_1M	chr15:3822987-3823087
LINE/L1	L1_Rod	Brca1_1M	chr17:16523613-16523713
LINE/L1	L1MdTf_II	Brca1_1M	chr17:22120356-22120456
LINE/L1	L1_Mur3	Brca1_1M	chr18:56079951-56080051
LINE/L1	L1MdF_I	Brca1_1M	chr18:56079951-56080051
LINE/L1	L1MdFanc_I	Brca1_1M	chr18:5844835-5844935
LINE/L1	Lx11	Brca1_1M	chr19:52954743-52954843
LINE/L1	L1MdMus_II	Brca1_1M	chr1:123207033-123207133
LINE/L1	L1MdMus_II	Brca1_1M	chr1:22088860-22088960
LINE/L1	Lx	Brca1_1M	chr1:44399020-44399120
LINE/L1	L1MdTf_III	Brca1_1M	chr2:61852962-61853062
LINE/L1	Lx	Brca1_1M	chr3:132073070-132073170
LINE/L1	L1_Mur1	Brca1_1M	chr3:63097150-63097250
LINE/L1	L1MdF_I	Brca1_1M	chr4:140411120-140411220
LINE/L1	L1MdF_III	Brca1_1M	chr4:140671752-140671852
LINE/L1	L1MdA_VI	Brca1_1M	chr4:140672279-140672379
LINE/L1	L1MdF_V	Brca1_1M	chr4:140861985-140862085
LINE/L1	L1MdTf_I	Brca1_1M	chr4:155975758-155975858
LINE/L1	L1MdV_I	Brca1_1M	chr4:23008402-23008502
LINE/L1	L1M2	Brca1_1M	chr4:7329796-7329896
LINE/L1	L1MdA_VII	Brca1_1M	chr4:88083231-88083331
LINE/L1	L1MdA_V	Brca1_1M	chr4:89740504-89740604
LINE/L1	L1MdGf_II	Brca1_1M	chr5:111248637-111248737
LINE/L1	L1MdTf_III	Brca1_1M	chr5:14457354-14457454
LINE/L1	Lx7	Brca1_1M	chr5:3232110-3232210
LINE/L1	Lx7	Brca1_1M	chr5:3232125-3232225
LINE/L1	Lx7	Brca1_1M	chr5:3232902-3233002
LINE/L1	Lx5b	Brca1_1M	chr5:3251565-3251665
LINE/L1	Lx5c	Brca1_1M	chr5:3257076-3257176
LINE/L1	L1MdTf_II	Brca1_1M	chr5:3988511-3988611
LINE/L1	L1MdA_I	Brca1_1M	chr5:4033213-4033313
LINE/L1	L1MdA_I	Brca1_1M	chr5:4033871-4033971
LINE/L1	L1MdA_II	Brca1_1M	chr5:5630419-5630519
LINE/L1	L1MdV_II	Brca1_1M	chr5:5769693-5769793
LINE/L1	L1MdFanc_I	Brca1_1M	chr5:5770574-5770674
LINE/L1	L1MdFanc_I	Brca1_1M	chr5:5770656-5770756
LINE/L1	L1MdA_II	Brca1_1M	chr5:5847963-5848063
LINE/L1	L1MdA_I	Brca1_1M	chr5:5848569-5848669
LINE/L1	L1MdMus_I	Brca1_1M	chr5:5887763-5887863
LINE/L1	L1MdF_IV	Brca1_1M	chr5:5888612-5888712
LINE/L1	L1MdV_I	Brca1_1M	chr5:5905950-5906050
LINE/L1	L1MdV_II	Brca1_1M	chr5:6027739-6027839
LINE/L1	L1_Mur2	Brca1_1M	chr5:6219929-6220029
LINE/L1	L1MdV_I	Brca1_1M	chr5:6602621-6602721
LINE/L1	L1MdV_I	Brca1_1M	chr5:6603602-6603702
LINE/L1	L1MdF_IV	Brca1_1M	chr5:6714885-6714985
LINE/L1	L1MdTf_II	Brca1_1M	chr5:6742416-6742516
LINE/L1	L1MdTf_I	Brca1_1M	chr5:6874139-6874239
LINE/L1	L1_Mur3	Brca1_1M	chr5:7070512-7070612
LINE/L1	L1MdTf_II	Brca1_1M	chr5:7085421-7085521
LINE/L1	L1MdA_II	Brca1_1M	chr5:7112081-7112181
LINE/L1	L1MdTf_II	Brca1_1M	chr5:7112403-7112503
LINE/L1	L1MdFanc_I	Brca1_1M	chr5:7135210-7135310
LINE/L1	L1MdMus_I	Brca1_1M	chr5:7135404-7135504
LINE/L1	L1MdFanc_I	Brca1_1M	chr5:7498121-7498221
LINE/L1	L1MdN_I	Brca1_1M	chr5:7814650-7814750
LINE/L1	L1MdN_I	Brca1_1M	chr5:7814655-7814755
LINE/L1	L1MdV_I	Brca1_1M	chr5:8342771-8342871
LINE/L1	L1MdF_V	Brca1_1M	chr7:38341240-38341340
LINE/L1	L1MdA_VII	Brca1_1M	chr7:38341240-38341340
LINE/L1	L1_Mur2	Brca1_1M	chr7:41357901-41358001
LINE/L1	L1MdFanc_II	Brca1_1M	chr9:11108780-11108880
LINE/L1	Lx7	Brca1_1M	chrX:39520259-39520359
LINE/L1	L1MdF_I	Brca1_1M	chr10:129877982-129878082
LINE/L1	L1MdF_I	Brca1_1M	chr10:129878551-129878651
LINE/L1	Lx4B	Brca1_1M	chr13:108991029-108991129
LINE/L1	L1MdFanc_II	Brca1_1M	chr14:97608241-97608341
LINE/L1	L1MdV_I	Brca1_1M	chr17:11001778-11001878
LINE/L1	Lx6	Brca1_1M	chr17:32193127-32193227
LINE/L1	Lx3_Mus	Brca1_1M	chr17:33454188-33454288
LINE/L1	Lx3A	Brca1_1M	chr17:41131145-41131245
LINE/L1	Lx3_Mus	Brca1_1M	chr17:55652136-55652236
LINE/L1	L1MdTf_III	Brca1_1M	chr19:9753888-9753988
LINE/L1	L1MdTf_II	Brca1_1M	chr1:130312127-130312227
LINE/L1	L1_Rod	Brca1_1M	chr1:173472526-173472626
LINE/L1	L1MdV_I	Brca1_1M	chr1:176247258-176247358
LINE/L1	L1MdF_V	Brca1_1M	chr2:125874144-125874244
LINE/L1	L1MdGf_I	Brca1_1M	chr2:50747216-50747316
LINE/L1	L1MdGf_I	Brca1_1M	chr2:50764144-50764244
LINE/L1	L1MdGf_I	Brca1_1M	chr2:50770612-50770712
LINE/L1	L1MdA_I	Brca1_1M	chr2:50893588-50893688
LINE/L1	L1MdA_II	Brca1_1M	chr2:50893961-50894061
LINE/L1	L1MdTf_III	Brca1_1M	chr2:51026021-51026121
LINE/L1	L1MdTf_III	Brca1_1M	chr2:51050744-51050844
LINE/L1	L1MdV_I	Brca1_1M	chr2:51052417-51052517
LINE/L1	L1MdTf_I	Brca1_1M	chr2:51276317-51276417
LINE/L1	L1MdTf_III	Brca1_1M	chr2:51490054-51490154
LINE/L1	L1MdF_V	Brca1_1M	chr2:51549637-51549737
LINE/L1	L1MdA_VII	Brca1_1M	chr2:51550005-51550105
LINE/L1	L1MdTf_III	Brca1_1M	chr2:51695507-51695607
LINE/L1	L1MdF_III	Brca1_1M	chr2:51778317-51778417
LINE/L1	L1MdTf_II	Brca1_1M	chr2:52269321-52269421
LINE/L1	L1MdA_I	Brca1_1M	chr2:52269844-52269944
LINE/L1	L1MdN_I	Brca1_1M	chr2:52273973-52274073
LINE/L1	L1MdA_VII	Brca1_1M	chr2:52274548-52274648
LINE/L1	L1MdFanc_I	Brca1_1M	chr3:31520860-31520960
LINE/L1	L1MdMus_II	Brca1_1M	chr3:78915415-78915515
LINE/L1	L1MdF_V	Brca1_1M	chr3:82780539-82780639
LINE/L1	L1M5	Brca1_1M	chr4:143084478-143084578
LINE/L1	L1MdV_I	Brca1_1M	chr4:143474652-143474752
LINE/L1	L1MdV_I	Brca1_1M	chr4:143481083-143481183
LINE/L1	L1MdMus_I	Brca1_1M	chr4:143593797-143593897
LINE/L1	L1MdN_I	Brca1_1M	chr4:143766796-143766896
LINE/L1	L1MdMus_I	Brca1_1M	chr4:143917517-143917617
LINE/L1	L1MdA_VII	Brca1_1M	chr4:144229268-144229368
LINE/L1	L1MdGf_II	Brca1_1M	chr4:144229268-144229368
LINE/L1	L1MdTf_III	Brca1_1M	chr4:144235606-144235706
LINE/L1	L1VL1	Brca1_1M	chr4:144248732-144248832
LINE/L1	L1Lx_I	Brca1_1M	chr4:144267658-144267758
LINE/L1	L1MdA_V	Brca1_1M	chr4:144600806-144600906
LINE/L1	L1MdGf_I	Brca1_1M	chr4:144600806-144600906
LINE/L1	L1MdGf_I	Brca1_1M	chr4:144646281-144646381
LINE/L1	L1MdGf_I	Brca1_1M	chr4:144653178-144653278
LINE/L1	L1MdGf_II	Brca1_1M	chr4:144816554-144816654
LINE/L1	L1MdTf_III	Brca1_1M	chr4:144816642-144816742
LINE/L1	L1MdTf_III	Brca1_1M	chr4:144823170-144823270
LINE/L1	L1MdTf_III	Brca1_1M	chr4:145232856-145232956
LINE/L1	L1Lx_II	Brca1_1M	chr4:145372908-145373008
LINE/L1	L1Lx_II	Brca1_1M	chr4:145373046-145373146
LINE/L1	L1MdF_V	Brca1_1M	chr4:145424464-145424564
LINE/L1	L1Lx_IV	Brca1_1M	chr4:145426305-145426405
LINE/L1	L1MdV_III	Brca1_1M	chr4:145426372-145426472
LINE/L1	L1Lx_IV	Brca1_1M	chr4:145436085-145436185
LINE/L1	L1MdV_I	Brca1_1M	chr4:145489956-145490056
LINE/L1	L1MdMus_I	Brca1_1M	chr4:145490676-145490776
LINE/L1	L1MdV_I	Brca1_1M	chr4:145535688-145535788
LINE/L1	L1MdV_II	Brca1_1M	chr4:145543047-145543147
LINE/L1	L1MdV_I	Brca1_1M	chr4:146054639-146054739
LINE/L1	Lx6	Brca1_1M	chr4:146498924-146499024
LINE/L1	Lx8	Brca1_1M	chr4:146907143-146907243
LINE/L1	Lx6	Brca1_1M	chr4:146911651-146911751
LINE/L1	L1MdF_III	Brca1_1M	chr4:146919267-146919367
LINE/L1	Lx2	Brca1_1M	chr4:147257610-147257710
LINE/L1	L1MdN_I	Brca1_1M	chr4:147416054-147416154
LINE/L1	Lx2	Brca1_1M	chr4:147582539-147582639
LINE/L1	L1MdTf_II	Brca1_1M	chr4:149878973-149879073
LINE/L1	L1MdA_II	Brca1_1M	chr4:149879410-149879510
LINE/L1	L1MdTf_I	Brca1_1M	chr4:155975760-155975860
LINE/L1	L1MdTf_II	Brca1_1M	chr4:16545225-16545325
LINE/L1	Lx8b	Brca1_1M	chr4:16572401-16572501
LINE/L1	L1MdTf_II	Brca1_1M	chr4:17408734-17408834
LINE/L1	L1_Mur2	Brca1_1M	chr4:17415572-17415672
LINE/L1	L1MdV_I	Brca1_1M	chr4:17494959-17495059
LINE/L1	L1MdTf_II	Brca1_1M	chr4:17496158-17496258
LINE/L1	MusHAL1	Brca1_1M	chr4:17496158-17496258
LINE/L1	L1MdTf_II	Brca1_1M	chr4:17571069-17571169
LINE/L1	L1MdTf_III	Brca1_1M	chr4:18021540-18021640
LINE/L1	L1MdTf_II	Brca1_1M	chr4:18027985-18028085
LINE/L1	L1MdA_II	Brca1_1M	chr4:18221571-18221671
LINE/L1	L1MdA_I	Brca1_1M	chr4:18227990-18228090
LINE/L1	L1MdGf_I	Brca1_1M	chr4:18378836-18378936
LINE/L1	L1MdGf_I	Brca1_1M	chr4:18385378-18385478
LINE/L1	L1MdTf_II	Brca1_1M	chr4:18428374-18428474
LINE/L1	L1MdTf_II	Brca1_1M	chr4:18606796-18606896
LINE/L1	L1_Mur3	Brca1_1M	chr4:18613723-18613823
LINE/L1	L1MdA_I	Brca1_1M	chr4:18717899-18717999
LINE/L1	L1MdTf_I	Brca1_1M	chr4:18720625-18720725
LINE/L1	Lx3A	Brca1_1M	chr4:18747553-18747653
LINE/L1	Lx3A	Brca1_1M	chr4:18748141-18748241
LINE/L1	L1MdTf_II	Brca1_1M	chr4:19774529-19774629
LINE/L1	L1MdF_V	Brca1_1M	chr4:7820240-7820340
LINE/L1	L1MdF_III	Brca1_1M	chr5:109143912-109144012
LINE/L1	L1MdN_I	Brca1_1M	chr5:120936065-120936165
LINE/L1	L1MdF_I	Brca1_1M	chr6:56696933-56697033
LINE/L1	L1MdN_I	Brca1_1M	chr7:27082326-27082426
LINE/L1	L1Lx_II	Brca1_1M	chr8:41890277-41890377
LINE/L1	L1MdF_I	Brca1_4M	chr10:129878551-129878651
LINE/L1	Lx6	Brca1_4M	chr10:15828302-15828402
LINE/L1	Lx2B2	Brca1_4M	chr10:16152937-16153037
LINE/L1	Lx9	Brca1_4M	chr10:56870231-56870331
LINE/L1	Lx7	Brca1_4M	chr11:12634629-12634729
LINE/L1	L1Lx_I	Brca1_4M	chr11:17821196-17821296
LINE/L1	L1Lx_II	Brca1_4M	chr11:55980214-55980314
LINE/L1	Lx2	Brca1_4M	chr12:60645953-60646053
LINE/L1	Lx2B2	Brca1_4M	chr12:77105158-77105258
LINE/L1	Lx4B	Brca1_4M	chr13:108991029-108991129
LINE/L1	L1MdFanc_II	Brca1_4M	chr13:17760866-17760966
LINE/L1	L1MdV_II	Brca1_4M	chr13:17760866-17760966
LINE/L1	L1MdA_II	Brca1_4M	chr14:76619544-76619644
LINE/L1	L1MdTf_II	Brca1_4M	chr14:76619708-76619808
LINE/L1	L1MdTf_III	Brca1_4M	chr14:76658980-76659080
LINE/L1	L1MdV_II	Brca1_4M	chr14:84601366-84601466
LINE/L1	L1MdA_III	Brca1_4M	chr14:84601366-84601466
LINE/L1	L1MdA_II	Brca1_4M	chr15:20481143-20481243
LINE/L1	Lx9	Brca1_4M	chr15:5993962-5994062
LINE/L1	L1_Mur3	Brca1_4M	chr15:65241758-65241858
LINE/L1	Lx9	Brca1_4M	chr15:65781981-65782081
LINE/L1	L1MdV_I	Brca1_4M	chr17:11001778-11001878
LINE/L1	L1MdFanc_II	Brca1_4M	chr17:41056041-41056141
LINE/L1	L1MdTf_III	Brca1_4M	chr18:18260555-18260655
LINE/L1	L1_Mur2	Brca1_4M	chr1:109464464-109464564
LINE/L1	Lx5	Brca1_4M	chr1:114922124-114922224
LINE/L1	MusHAL1	Brca1_4M	chr1:14533972-14534072
LINE/L1	L1MdMus_II	Brca1_4M	chr1:150982276-150982376
LINE/L1	L1MdA_IV	Brca1_4M	chr1:94954884-94954984
LINE/L1	L1MdF_V	Brca1_4M	chr2:125874144-125874244
LINE/L1	L1MdGf_I	Brca1_4M	chr2:50747216-50747316
LINE/L1	L1MdGf_I	Brca1_4M	chr2:50764144-50764244
LINE/L1	L1MdGf_I	Brca1_4M	chr2:50770612-50770712
LINE/L1	L1MdA_I	Brca1_4M	chr2:50893588-50893688
LINE/L1	L1MdA_II	Brca1_4M	chr2:50893961-50894061
LINE/L1	L1MdTf_III	Brca1_4M	chr2:51026021-51026121
LINE/L1	L1MdV_I	Brca1_4M	chr2:51052409-51052509
LINE/L1	L1MdTf_I	Brca1_4M	chr2:51276317-51276417
LINE/L1	L1MdTf_III	Brca1_4M	chr2:51490054-51490154
LINE/L1	L1MdF_V	Brca1_4M	chr2:51549637-51549737
LINE/L1	L1MdA_VII	Brca1_4M	chr2:51550005-51550105
LINE/L1	L1MdTf_III	Brca1_4M	chr2:51695507-51695607
LINE/L1	L1MdF_III	Brca1_4M	chr2:51778317-51778417
LINE/L1	L1MdV_I	Brca1_4M	chr2:51881551-51881651
LINE/L1	L1MdTf_III	Brca1_4M	chr2:51881551-51881651
LINE/L1	L1_Mur2	Brca1_4M	chr2:51882997-51883097
LINE/L1	L1MdTf_II	Brca1_4M	chr2:52269321-52269421
LINE/L1	L1MdA_I	Brca1_4M	chr2:52269844-52269944
LINE/L1	L1MdN_I	Brca1_4M	chr2:52273973-52274073
LINE/L1	L1MdA_VII	Brca1_4M	chr2:52274548-52274648
LINE/L1	L1MdN_I	Brca1_4M	chr2:77995784-77995884
LINE/L1	L1MdFanc_I	Brca1_4M	chr3:151577340-151577440
LINE/L1	Lx8b	Brca1_4M	chr3:31805280-31805380
LINE/L1	L1Lx_I	Brca1_4M	chr3:6573878-6573978
LINE/L1	L1MdV_I	Brca1_4M	chr3:99093453-99093553
LINE/L1	L1MdTf_II	Brca1_4M	chr4:111208669-111208769
LINE/L1	L1MdF_III	Brca1_4M	chr4:140671753-140671853
LINE/L1	L1MdA_VI	Brca1_4M	chr4:140672279-140672379
LINE/L1	L1MdF_V	Brca1_4M	chr4:140861985-140862085
LINE/L1	L1M5	Brca1_4M	chr4:143084478-143084578
LINE/L1	L1MdMus_I	Brca1_4M	chr4:143474643-143474743
LINE/L1	L1MdV_I	Brca1_4M	chr4:143481048-143481148
LINE/L1	L1MdMus_I	Brca1_4M	chr4:143593794-143593894
LINE/L1	L1MdTf_I	Brca1_4M	chr4:143644829-143644929
LINE/L1	L1MdTf_I	Brca1_4M	chr4:143652018-143652118
LINE/L1	L1MdV_II	Brca1_4M	chr4:143713521-143713621
LINE/L1	L1MdV_II	Brca1_4M	chr4:143714181-143714281
LINE/L1	L1MdN_I	Brca1_4M	chr4:143766796-143766896
LINE/L1	L1MdMus_I	Brca1_4M	chr4:143917488-143917588
LINE/L1	L1_Mur2	Brca1_4M	chr4:143971468-143971568
LINE/L1	L1MdA_VII	Brca1_4M	chr4:144229268-144229368
LINE/L1	L1MdGf_II	Brca1_4M	chr4:144229268-144229368
LINE/L1	L1MdTf_III	Brca1_4M	chr4:144235606-144235706
LINE/L1	L1VL1	Brca1_4M	chr4:144248732-144248832
LINE/L1	L1Lx_I	Brca1_4M	chr4:144267658-144267758
LINE/L1	L1MdA_V	Brca1_4M	chr4:144600806-144600906
LINE/L1	L1MdGf_I	Brca1_4M	chr4:144600806-144600906
LINE/L1	L1MdGf_I	Brca1_4M	chr4:144646281-144646381
LINE/L1	L1MdGf_I	Brca1_4M	chr4:144653178-144653278
LINE/L1	L1MdGf_II	Brca1_4M	chr4:144816554-144816654
LINE/L1	L1MdTf_III	Brca1_4M	chr4:144816642-144816742
LINE/L1	L1MdTf_III	Brca1_4M	chr4:144823170-144823270
LINE/L1	L1MdTf_III	Brca1_4M	chr4:145232856-145232956
LINE/L1	L1Lx_II	Brca1_4M	chr4:145372908-145373008
LINE/L1	L1Lx_II	Brca1_4M	chr4:145373046-145373146
LINE/L1	L1MdF_V	Brca1_4M	chr4:145424464-145424564
LINE/L1	L1Lx_IV	Brca1_4M	chr4:145426305-145426405
LINE/L1	L1Lx_IV	Brca1_4M	chr4:145426313-145426413
LINE/L1	L1Lx_IV	Brca1_4M	chr4:145436091-145436191
LINE/L1	L1MdMus_I	Brca1_4M	chr4:145490676-145490776
LINE/L1	L1MdV_I	Brca1_4M	chr4:145535688-145535788
LINE/L1	L1MdV_I	Brca1_4M	chr4:146054639-146054739
LINE/L1	Lx8	Brca1_4M	chr4:146907159-146907259
LINE/L1	Lx6	Brca1_4M	chr4:146911651-146911751
LINE/L1	L1MdF_III	Brca1_4M	chr4:146919267-146919367
LINE/L1	Lx2	Brca1_4M	chr4:147257595-147257695
LINE/L1	L1MdN_I	Brca1_4M	chr4:147416054-147416154
LINE/L1	Lx2	Brca1_4M	chr4:147582539-147582639
LINE/L1	L1MdF_I	Brca1_4M	chr4:147802536-147802636
LINE/L1	L1MdTf_II	Brca1_4M	chr4:149878973-149879073
LINE/L1	L1MdA_II	Brca1_4M	chr4:149879410-149879510
LINE/L1	L1MdTf_I	Brca1_4M	chr4:155975762-155975862
LINE/L1	L1MdTf_II	Brca1_4M	chr4:16545225-16545325
LINE/L1	Lx8b	Brca1_4M	chr4:16572401-16572501
LINE/L1	L1MdTf_II	Brca1_4M	chr4:17408734-17408834
LINE/L1	L1_Mur2	Brca1_4M	chr4:17415572-17415672
LINE/L1	L1MdV_I	Brca1_4M	chr4:17494959-17495059
LINE/L1	L1MdTf_II	Brca1_4M	chr4:17496158-17496258
LINE/L1	MusHAL1	Brca1_4M	chr4:17496158-17496258
LINE/L1	L1MdTf_II	Brca1_4M	chr4:17571069-17571169
LINE/L1	L1MdTf_III	Brca1_4M	chr4:18021540-18021640
LINE/L1	L1MdTf_II	Brca1_4M	chr4:18027985-18028085
LINE/L1	L1MdA_II	Brca1_4M	chr4:18221571-18221671
LINE/L1	L1MdA_I	Brca1_4M	chr4:18227990-18228090
LINE/L1	Lx7	Brca1_4M	chr4:18368517-18368617
LINE/L1	L1MdGf_I	Brca1_4M	chr4:18378836-18378936
LINE/L1	L1MdGf_I	Brca1_4M	chr4:18385378-18385478
LINE/L1	L1MdTf_II	Brca1_4M	chr4:18428374-18428474
LINE/L1	L1MdTf_II	Brca1_4M	chr4:18606796-18606896
LINE/L1	L1_Mur3	Brca1_4M	chr4:18613723-18613823
LINE/L1	L1MdA_I	Brca1_4M	chr4:18717899-18717999
LINE/L1	L1MdTf_I	Brca1_4M	chr4:18720625-18720725
LINE/L1	L1MdF_I	Brca1_4M	chr4:18741208-18741308
LINE/L1	L1MdV_II	Brca1_4M	chr4:18742087-18742187
LINE/L1	Lx3A	Brca1_4M	chr4:18747553-18747653
LINE/L1	Lx3A	Brca1_4M	chr4:18748141-18748241
LINE/L1	L1MdTf_II	Brca1_4M	chr4:19774529-19774629
LINE/L1	L1Lx_II	Brca1_4M	chr4:60443073-60443173
LINE/L1	L1_Mur3	Brca1_4M	chr5:78028376-78028476
LINE/L1	L1_Mur1	Brca1_4M	chr7:103748154-103748254
LINE/L1	L1_Mur3	Brca1_4M	chr7:27680364-27680464
LINE/L1	L1MdV_II	Brca1_4M	chr7:61302321-61302421
LINE/L1	Lx4A	Brca1_4M	chr8:16193915-16194015
LINE/L1	L1Lx_II	Brca1_4M	chr8:41890277-41890377
LINE/L1	L1MdF_IV	Brca1_4M	chrX:87141987-87142087
LINE/L1	L1MdTf_II	Brca1_4M	chrX:88027635-88027735
LINE/L1	L1MdA_II	Brca1_4M	chr12:65266956-65267056
LINE/L1	L1MdTf_II	Brca1_4M	chr13:10811943-10812043
LINE/L1	L1MdTf_II	Brca1_4M	chr13:10812304-10812404
LINE/L1	L1MdF_I	Brca1_4M	chr13:10935924-10936024
LINE/L1	L1MdTf_II	Brca1_4M	chr13:10939679-10939779
LINE/L1	L1MdF_I	Brca1_4M	chr13:11354368-11354468
LINE/L1	L1MdF_I	Brca1_4M	chr13:11354724-11354824
LINE/L1	L1MdTf_I	Brca1_4M	chr13:11440457-11440557
LINE/L1	L1MdA_I	Brca1_4M	chr13:11441272-11441372
LINE/L1	L1MdF_V	Brca1_4M	chr13:11501048-11501148
LINE/L1	L1MdF_V	Brca1_4M	chr13:11508096-11508196
LINE/L1	L1MdTf_III	Brca1_4M	chr13:11692805-11692905
LINE/L1	L1MdTf_I	Brca1_4M	chr13:11696515-11696615
LINE/L1	Lx2B	Brca1_4M	chr13:11935340-11935440
LINE/L1	Lx7	Brca1_4M	chr13:12219444-12219544
LINE/L1	L1MdTf_II	Brca1_4M	chr13:59101442-59101542
LINE/L1	L1MdTf_I	Brca1_4M	chr13:59107901-59108001
LINE/L1	L1MdF_V	Brca1_4M	chr13:61419702-61419802
LINE/L1	L1MdV_I	Brca1_4M	chr13:64113636-64113736
LINE/L1	L1MdF_V	Brca1_4M	chr13:76787133-76787233
LINE/L1	L1_Mur3	Brca1_4M	chr14:77104938-77105038
LINE/L1	L1MdTf_II	Brca1_4M	chr15:3822987-3823087
LINE/L1	L1MdMus_II	Brca1_4M	chr15:3822987-3823087
LINE/L1	L1Lx_IV	Brca1_4M	chr15:46652283-46652383
LINE/L1	L1MdV_III	Brca1_4M	chr1:76607800-76607900
LINE/L1	Lx3_Mus	Brca1_4M	chr2:160807433-160807533
LINE/L1	L1MdV_III	Brca1_4M	chr2:39716384-39716484
LINE/L1	L1MdF_I	Brca1_4M	chr4:140411120-140411220
LINE/L1	L1MdF_III	Brca1_4M	chr4:140671752-140671852
LINE/L1	L1MdGf_II	Brca1_4M	chr5:111248637-111248737
LINE/L1	Lx7	Brca1_4M	chr5:3232111-3232211
LINE/L1	Lx7	Brca1_4M	chr5:3232125-3232225
LINE/L1	Lx7	Brca1_4M	chr5:3232902-3233002
LINE/L1	Lx5b	Brca1_4M	chr5:3251565-3251665
LINE/L1	Lx5c	Brca1_4M	chr5:3257076-3257176
LINE/L1	L1MdTf_II	Brca1_4M	chr5:3988511-3988611
LINE/L1	L1MdA_I	Brca1_4M	chr5:4033213-4033313
LINE/L1	L1MdA_I	Brca1_4M	chr5:4033871-4033971
LINE/L1	L1MdA_II	Brca1_4M	chr5:5630419-5630519
LINE/L1	L1MdV_II	Brca1_4M	chr5:5769693-5769793
LINE/L1	Lx3_Mus	Brca1_4M	chr5:5788948-5789048
LINE/L1	L1MdA_II	Brca1_4M	chr5:5847963-5848063
LINE/L1	L1MdA_I	Brca1_4M	chr5:5848569-5848669
LINE/L1	L1MdV_I	Brca1_4M	chr5:6602620-6602720
LINE/L1	L1MdV_I	Brca1_4M	chr5:6603602-6603702
LINE/L1	L1MdF_IV	Brca1_4M	chr5:6714885-6714985
LINE/L1	L1MdTf_II	Brca1_4M	chr5:6742416-6742516
LINE/L1	L1MdTf_I	Brca1_4M	chr5:6874139-6874239
LINE/L1	L1_Mur3	Brca1_4M	chr5:7070512-7070612
LINE/L1	L1MdTf_II	Brca1_4M	chr5:7085421-7085521
LINE/L1	L1MdA_II	Brca1_4M	chr5:7112081-7112181
LINE/L1	L1MdTf_II	Brca1_4M	chr5:7112403-7112503
LINE/L1	L1MdFanc_I	Brca1_4M	chr5:7498121-7498221
LINE/L1	L1MdN_I	Brca1_4M	chr5:7814650-7814750
LINE/L1	L1MdN_I	Brca1_4M	chr5:7814655-7814755
LINE/L1	L1_Mur3	Brca1_4M	chr7:114245265-114245365
LINE/L1	L1_Mur2	Brca1_4M	chr7:114245323-114245423
LINE/L1	L1_Mur2	Brca1_4M	chr7:41357901-41358001
LINE/L1	L1MdTf_II	Brca1_4M	chr9:8474381-8474481
LINE/L1	L1MdF_V	Brca1_4M	chrX:10435323-10435423
LINE/L1	L1MdTf_III	Brca1_4M	chrX:138573700-138573800
LINE/L1	Lx3_Mus	Brca1_8M	chr12:116470039-116470139
LINE/L1	L1MdA_II	Brca1_8M	chr12:65266956-65267056
LINE/L1	L1MdA_I	Brca1_8M	chr12:92210810-92210910
LINE/L1	L1MdTf_II	Brca1_8M	chr13:10811943-10812043
LINE/L1	L1MdTf_II	Brca1_8M	chr13:10812304-10812404
LINE/L1	L1MdF_I	Brca1_8M	chr13:10935924-10936024
LINE/L1	L1MdTf_II	Brca1_8M	chr13:10939679-10939779
LINE/L1	L1MdF_I	Brca1_8M	chr13:10958509-10958609
LINE/L1	L1MdF_I	Brca1_8M	chr13:10966997-10967097
LINE/L1	L1MdTf_I	Brca1_8M	chr13:11440455-11440555
LINE/L1	L1MdA_I	Brca1_8M	chr13:11441272-11441372
LINE/L1	L1MdF_V	Brca1_8M	chr13:11501047-11501147
LINE/L1	L1MdF_V	Brca1_8M	chr13:11508096-11508196
LINE/L1	L1MdTf_III	Brca1_8M	chr13:11614888-11614988
LINE/L1	L1MdTf_III	Brca1_8M	chr13:11692805-11692905
LINE/L1	L1MdTf_I	Brca1_8M	chr13:11696515-11696615
LINE/L1	Lx2B	Brca1_8M	chr13:11935340-11935440
LINE/L1	Lx7	Brca1_8M	chr13:12219444-12219544
LINE/L1	Lx3_Mus	Brca1_8M	chr13:19568524-19568624
LINE/L1	L1MdTf_I	Brca1_8M	chr13:59107901-59108001
LINE/L1	Lx3_Mus	Brca1_8M	chr13:63786282-63786382
LINE/L1	L1MdV_I	Brca1_8M	chr13:64113636-64113736
LINE/L1	L1Lx_I	Brca1_8M	chr13:64683633-64683733
LINE/L1	L1MdV_III	Brca1_8M	chr13:64970830-64970930
LINE/L1	L1MdGf_I	Brca1_8M	chr13:64990084-64990184
LINE/L1	L1MdF_I	Brca1_8M	chr13:65167934-65168034
LINE/L1	L1MdF_I	Brca1_8M	chr13:65168860-65168960
LINE/L1	L1MdTf_III	Brca1_8M	chr13:74777753-74777853
LINE/L1	L1MdV_I	Brca1_8M	chr13:77284313-77284413
LINE/L1	L1MdMus_II	Brca1_8M	chr14:19275643-19275743
LINE/L1	L1MdV_III	Brca1_8M	chr14:66253851-66253951
LINE/L1	L1MdV_III	Brca1_8M	chr15:16672514-16672614
LINE/L1	L1MdTf_II	Brca1_8M	chr15:3822987-3823087
LINE/L1	L1MdMus_II	Brca1_8M	chr15:3822987-3823087
LINE/L1	L1Lx_IV	Brca1_8M	chr15:46652284-46652384
LINE/L1	Lx3A	Brca1_8M	chr17:41131196-41131296
LINE/L1	L1MdGf_II	Brca1_8M	chr17:41131196-41131296
LINE/L1	L1MdA_VII	Brca1_8M	chr17:45472533-45472633
LINE/L1	L1MdA_IV	Brca1_8M	chr17:74010200-74010300
LINE/L1	L1MdA_IV	Brca1_8M	chr17:74010272-74010372
LINE/L1	L1Lx_III	Brca1_8M	chr18:15558570-15558670
LINE/L1	L1_Mur3	Brca1_8M	chr18:56079951-56080051
LINE/L1	L1MdF_I	Brca1_8M	chr18:56079951-56080051
LINE/L1	L1MdFanc_I	Brca1_8M	chr18:5844835-5844935
LINE/L1	L1MdFanc_I	Brca1_8M	chr18:5844980-5845080
LINE/L1	L1MdMus_II	Brca1_8M	chr1:123207033-123207133
LINE/L1	L1Lx_I	Brca1_8M	chr1:78888262-78888362
LINE/L1	L1MdV_II	Brca1_8M	chr1:78888262-78888362
LINE/L1	Lx3_Mus	Brca1_8M	chr2:160807430-160807530
LINE/L1	L1MdV_III	Brca1_8M	chr2:39716384-39716484
LINE/L1	Lx5	Brca1_8M	chr3:60132085-60132185
LINE/L1	L1MdF_V	Brca1_8M	chr3:82780546-82780646
LINE/L1	Lx3A	Brca1_8M	chr3:86389480-86389580
LINE/L1	L1MdF_III	Brca1_8M	chr4:140671753-140671853
LINE/L1	L1MdA_VI	Brca1_8M	chr4:140672279-140672379
LINE/L1	L1MdF_V	Brca1_8M	chr4:140861985-140862085
LINE/L1	L1_Mur3	Brca1_8M	chr4:140897902-140898002
LINE/L1	L1MdF_V	Brca1_8M	chr4:141221734-141221834
LINE/L1	L1MdTf_I	Brca1_8M	chr4:155975762-155975862
LINE/L1	L1MdTf_II	Brca1_8M	chr4:4515344-4515444
LINE/L1	L1MdFanc_I	Brca1_8M	chr4:6089407-6089507
LINE/L1	L1Lx_IV	Brca1_8M	chr4:6099939-6100039
LINE/L1	L1MdF_V	Brca1_8M	chr4:7820277-7820377
LINE/L1	L1MdA_I	Brca1_8M	chr5:18830161-18830261
LINE/L1	Lx7	Brca1_8M	chr5:3232110-3232210
LINE/L1	Lx7	Brca1_8M	chr5:3232125-3232225
LINE/L1	Lx7	Brca1_8M	chr5:3232902-3233002
LINE/L1	Lx5b	Brca1_8M	chr5:3251565-3251665
LINE/L1	Lx5c	Brca1_8M	chr5:3257076-3257176
LINE/L1	L1MdTf_II	Brca1_8M	chr5:3988511-3988611
LINE/L1	L1MdA_I	Brca1_8M	chr5:4033213-4033313
LINE/L1	L1MdA_I	Brca1_8M	chr5:4033871-4033971
LINE/L1	L1MdA_II	Brca1_8M	chr5:5630419-5630519
LINE/L1	L1MdV_II	Brca1_8M	chr5:5769693-5769793
LINE/L1	Lx3_Mus	Brca1_8M	chr5:5789032-5789132
LINE/L1	L1MdA_II	Brca1_8M	chr5:5847963-5848063
LINE/L1	L1MdA_I	Brca1_8M	chr5:5848569-5848669
LINE/L1	L1MdFanc_I	Brca1_8M	chr5:5888560-5888660
LINE/L1	L1MdF_IV	Brca1_8M	chr5:5888612-5888712
LINE/L1	L1Lx_IV	Brca1_8M	chr5:6027606-6027706
LINE/L1	L1MdV_I	Brca1_8M	chr5:6602620-6602720
LINE/L1	L1MdV_I	Brca1_8M	chr5:6603602-6603702
LINE/L1	L1MdF_I	Brca1_8M	chr5:6619872-6619972
LINE/L1	L1MdV_I	Brca1_8M	chr5:6620225-6620325
LINE/L1	L1MdF_IV	Brca1_8M	chr5:6714885-6714985
LINE/L1	L1MdTf_II	Brca1_8M	chr5:6742416-6742516
LINE/L1	L1MdTf_I	Brca1_8M	chr5:6874139-6874239
LINE/L1	L1_Mur3	Brca1_8M	chr5:7070512-7070612
LINE/L1	L1MdTf_II	Brca1_8M	chr5:7085421-7085521
LINE/L1	L1MdA_II	Brca1_8M	chr5:7112081-7112181
LINE/L1	L1MdTf_II	Brca1_8M	chr5:7112403-7112503
LINE/L1	L1MdFanc_I	Brca1_8M	chr5:7498121-7498221
LINE/L1	L1MdN_I	Brca1_8M	chr5:7814650-7814750
LINE/L1	L1MdN_I	Brca1_8M	chr5:7814655-7814755
LINE/L1	L1MdN_I	Brca1_8M	chr5:7814655-7814755_1
LINE/L1	L1_Mur3	Brca1_8M	chr7:114245265-114245365
LINE/L1	L1_Mur2	Brca1_8M	chr7:114245324-114245424
LINE/L1	L1MdTf_II	Brca1_8M	chr9:8474381-8474481
LINE/L1	L1_Rod2	Brca1_8M	chr9:99980385-99980485
LINE/L1	Lx7	Brca1_8M	chrX:39520262-39520362
LINE/L1	L1MdV_II	Brca1_8M	chrX:39652501-39652601
LINE/L1	L1MdF_I	Brca1_8M	chr10:129877982-129878082
LINE/L1	L1MdF_I	Brca1_8M	chr10:129878551-129878651
LINE/L1	Lx7	Brca1_8M	chr11:12634629-12634729
LINE/L1	Lx4B	Brca1_8M	chr13:108991029-108991129
LINE/L1	L1MdF_II	Brca1_8M	chr13:11140944-11141044
LINE/L1	L1MdA_VI	Brca1_8M	chr13:113647591-113647691
LINE/L1	L1MdMus_I	Brca1_8M	chr13:80370701-80370801
LINE/L1	L1MdTf_III	Brca1_8M	chr14:44602839-44602939
LINE/L1	L1MdV_I	Brca1_8M	chr17:11001793-11001893
LINE/L1	L1MdFanc_II	Brca1_8M	chr17:41056041-41056141
LINE/L1	L1MdF_V	Brca1_8M	chr17:41386197-41386297
LINE/L1	L1MdN_I	Brca1_8M	chr17:75138340-75138440
LINE/L1	L1Lx_II	Brca1_8M	chr17:82359165-82359265
LINE/L1	L1MdF_I	Brca1_8M	chr17:82908590-82908690
LINE/L1	Lx5b	Brca1_8M	chr19:19910237-19910337
LINE/L1	L1MdTf_III	Brca1_8M	chr19:9753888-9753988
LINE/L1	L1MdA_VI	Brca1_8M	chr1:154546045-154546145
LINE/L1	L1MdGf_I	Brca1_8M	chr2:50747216-50747316
LINE/L1	L1MdA_I	Brca1_8M	chr2:50893588-50893688
LINE/L1	L1MdA_II	Brca1_8M	chr2:50893961-50894061
LINE/L1	L1MdTf_III	Brca1_8M	chr2:51026021-51026121
LINE/L1	L1MdV_I	Brca1_8M	chr2:51052409-51052509
LINE/L1	L1MdTf_I	Brca1_8M	chr2:51276317-51276417
LINE/L1	L1MdF_V	Brca1_8M	chr2:51549637-51549737
LINE/L1	L1MdA_VII	Brca1_8M	chr2:51550005-51550105
LINE/L1	L1MdGf_I	Brca1_8M	chr2:51694508-51694608
LINE/L1	L1MdTf_III	Brca1_8M	chr2:51695507-51695607
LINE/L1	L1MdF_III	Brca1_8M	chr2:51778317-51778417
LINE/L1	L1MdV_I	Brca1_8M	chr2:51881547-51881647
LINE/L1	L1MdTf_III	Brca1_8M	chr2:51881547-51881647
LINE/L1	L1Lx_IV	Brca1_8M	chr2:51882992-51883092
LINE/L1	L1MdTf_II	Brca1_8M	chr2:52269321-52269421
LINE/L1	L1MdA_I	Brca1_8M	chr2:52269844-52269944
LINE/L1	L1MdN_I	Brca1_8M	chr2:52273973-52274073
LINE/L1	L1MdA_VII	Brca1_8M	chr2:52274548-52274648
LINE/L1	Lx5b	Brca1_8M	chr3:4264857-4264957
LINE/L1	L1MdTf_II	Brca1_8M	chr4:111208669-111208769
LINE/L1	L1M5	Brca1_8M	chr4:143084478-143084578
LINE/L1	L1MdV_I	Brca1_8M	chr4:143474652-143474752
LINE/L1	L1MdV_I	Brca1_8M	chr4:143481045-143481145
LINE/L1	L1MdMus_II	Brca1_8M	chr4:143593829-143593929
LINE/L1	L1MdV_II	Brca1_8M	chr4:143713521-143713621
LINE/L1	L1MdV_II	Brca1_8M	chr4:143714169-143714269
LINE/L1	L1MdN_I	Brca1_8M	chr4:143766796-143766896
LINE/L1	L1MdMus_I	Brca1_8M	chr4:143917488-143917588
LINE/L1	L1MdA_VII	Brca1_8M	chr4:144229269-144229369
LINE/L1	L1MdGf_II	Brca1_8M	chr4:144229269-144229369
LINE/L1	L1MdTf_III	Brca1_8M	chr4:144235606-144235706
LINE/L1	L1VL1	Brca1_8M	chr4:144248732-144248832
LINE/L1	L1Lx_I	Brca1_8M	chr4:144267658-144267758
LINE/L1	L1MdA_V	Brca1_8M	chr4:144600806-144600906
LINE/L1	L1MdGf_I	Brca1_8M	chr4:144600806-144600906
LINE/L1	L1MdGf_I	Brca1_8M	chr4:144646281-144646381
LINE/L1	L1MdGf_I	Brca1_8M	chr4:144653178-144653278
LINE/L1	L1MdGf_II	Brca1_8M	chr4:144816554-144816654
LINE/L1	L1MdTf_III	Brca1_8M	chr4:144816642-144816742
LINE/L1	L1MdTf_III	Brca1_8M	chr4:144823170-144823270
LINE/L1	L1MdTf_III	Brca1_8M	chr4:145232856-145232956
LINE/L1	L1Lx_II	Brca1_8M	chr4:145372908-145373008
LINE/L1	L1Lx_II	Brca1_8M	chr4:145373046-145373146
LINE/L1	L1MdF_V	Brca1_8M	chr4:145424464-145424564
LINE/L1	L1Lx_IV	Brca1_8M	chr4:145426305-145426405
LINE/L1	L1Lx_IV	Brca1_8M	chr4:145426313-145426413
LINE/L1	L1Lx_IV	Brca1_8M	chr4:145436094-145436194
LINE/L1	L1MdMus_I	Brca1_8M	chr4:145490676-145490776
LINE/L1	L1MdV_I	Brca1_8M	chr4:145535690-145535790
LINE/L1	L1MdV_II	Brca1_8M	chr4:145543047-145543147
LINE/L1	L1MdV_II	Brca1_8M	chr4:145543047-145543147_1
LINE/L1	Lx6	Brca1_8M	chr4:145557665-145557765
LINE/L1	Lx6	Brca1_8M	chr4:145557666-145557766
LINE/L1	L1MdV_I	Brca1_8M	chr4:146054639-146054739
LINE/L1	Lx8	Brca1_8M	chr4:146906243-146906343
LINE/L1	L1MdTf_II	Brca1_8M	chr4:146907108-146907208
LINE/L1	L1MdF_I	Brca1_8M	chr4:146911466-146911566
LINE/L1	Lx6	Brca1_8M	chr4:146911651-146911751
LINE/L1	L1MdF_III	Brca1_8M	chr4:146919267-146919367
LINE/L1	Lx2	Brca1_8M	chr4:147257611-147257711
LINE/L1	L1MdN_I	Brca1_8M	chr4:147416054-147416154
LINE/L1	Lx2	Brca1_8M	chr4:147582539-147582639
LINE/L1	L1MdTf_II	Brca1_8M	chr4:149878973-149879073
LINE/L1	L1MdA_II	Brca1_8M	chr4:149879410-149879510
LINE/L1	L1MdTf_II	Brca1_8M	chr4:16545225-16545325
LINE/L1	Lx8b	Brca1_8M	chr4:16572401-16572501
LINE/L1	L1MdTf_II	Brca1_8M	chr4:17408734-17408834
LINE/L1	L1_Mur2	Brca1_8M	chr4:17415572-17415672
LINE/L1	L1MdV_I	Brca1_8M	chr4:17494959-17495059
LINE/L1	L1MdTf_II	Brca1_8M	chr4:17496158-17496258
LINE/L1	MusHAL1	Brca1_8M	chr4:17496158-17496258
LINE/L1	L1MdTf_II	Brca1_8M	chr4:17571069-17571169
LINE/L1	L1MdTf_III	Brca1_8M	chr4:18021540-18021640
LINE/L1	L1MdTf_II	Brca1_8M	chr4:18027985-18028085
LINE/L1	L1MdA_II	Brca1_8M	chr4:18221571-18221671
LINE/L1	L1MdA_I	Brca1_8M	chr4:18227990-18228090
LINE/L1	Lx7	Brca1_8M	chr4:18368517-18368617
LINE/L1	L1MdGf_I	Brca1_8M	chr4:18378836-18378936
LINE/L1	L1MdGf_I	Brca1_8M	chr4:18385378-18385478
LINE/L1	L1MdTf_II	Brca1_8M	chr4:18428384-18428484
LINE/L1	L1MdTf_II	Brca1_8M	chr4:18606796-18606896
LINE/L1	L1_Mur3	Brca1_8M	chr4:18613723-18613823
LINE/L1	L1MdA_I	Brca1_8M	chr4:18717899-18717999
LINE/L1	L1MdTf_I	Brca1_8M	chr4:18720625-18720725
LINE/L1	Lx3A	Brca1_8M	chr4:18747553-18747653
LINE/L1	Lx3A	Brca1_8M	chr4:18748141-18748241
LINE/L1	L1MdTf_II	Brca1_8M	chr4:19774529-19774629
LINE/L1	L1Lx_II	Brca1_8M	chr8:41890277-41890377
LINE/L1	L1MdA_V	Brca1_8M	chrX:48981006-48981106
LINE/L1	L1MdF_I	Brca1_12M	chr10:129877982-129878082
LINE/L1	L1MdF_I	Brca1_12M	chr10:129878551-129878651
LINE/L1	L1MdA_I	Brca1_12M	chr11:112365541-112365641
LINE/L1	L1MdA_I	Brca1_12M	chr11:112365831-112365931
LINE/L1	Lx7	Brca1_12M	chr11:12634629-12634729
LINE/L1	Lx4B	Brca1_12M	chr13:108991029-108991129
LINE/L1	L1MdTf_III	Brca1_12M	chr14:76658980-76659080
LINE/L1	L1MdA_I	Brca1_12M	chr15:61546573-61546673
LINE/L1	L1MdTf_III	Brca1_12M	chr17:11002013-11002113
LINE/L1	L1MdA_II	Brca1_12M	chr17:37670439-37670539
LINE/L1	L1MdA_I	Brca1_12M	chr17:37670811-37670911
LINE/L1	L1Lx_III	Brca1_12M	chr17:74730331-74730431
LINE/L1	L1MdV_II	Brca1_12M	chr19:7975089-7975189
LINE/L1	L1MdFanc_II	Brca1_12M	chr19:8271579-8271679
LINE/L1	L1MdTf_III	Brca1_12M	chr19:9753888-9753988
LINE/L1	L1Lx_I	Brca1_12M	chr1:42442692-42442792
LINE/L1	L1MdTf_II	Brca1_12M	chr1:70208660-70208760
LINE/L1	L1MdF_V	Brca1_12M	chr2:125874144-125874244
LINE/L1	L1MdGf_I	Brca1_12M	chr2:50747216-50747316
LINE/L1	L1MdTf_III	Brca1_12M	chr2:51026021-51026121
LINE/L1	L1MdV_I	Brca1_12M	chr2:51052409-51052509
LINE/L1	L1MdTf_I	Brca1_12M	chr2:51276317-51276417
LINE/L1	L1MdTf_III	Brca1_12M	chr2:51490054-51490154
LINE/L1	L1MdF_V	Brca1_12M	chr2:51549637-51549737
LINE/L1	L1MdA_VII	Brca1_12M	chr2:51550005-51550105
LINE/L1	L1MdTf_III	Brca1_12M	chr2:51695507-51695607
LINE/L1	L1MdF_III	Brca1_12M	chr2:51778317-51778417
LINE/L1	L1MdV_II	Brca1_12M	chr2:51881521-51881621
LINE/L1	L1Lx_IV	Brca1_12M	chr2:51882992-51883092
LINE/L1	L1MdTf_II	Brca1_12M	chr2:52269321-52269421
LINE/L1	L1MdA_I	Brca1_12M	chr2:52269844-52269944
LINE/L1	L1MdN_I	Brca1_12M	chr2:52273973-52274073
LINE/L1	L1MdA_VII	Brca1_12M	chr2:52274548-52274648
LINE/L1	L1Lx_I	Brca1_12M	chr3:36034852-36034952
LINE/L1	L1MdA_II	Brca1_12M	chr3:53842311-53842411
LINE/L1	L1_Rod2	Brca1_12M	chr3:57809481-57809581
LINE/L1	L1MdA_III	Brca1_12M	chr4:106177048-106177148
LINE/L1	L1MdF_III	Brca1_12M	chr4:140671752-140671852
LINE/L1	L1MdA_VI	Brca1_12M	chr4:140672276-140672376
LINE/L1	L1MdF_V	Brca1_12M	chr4:140861985-140862085
LINE/L1	L1M5	Brca1_12M	chr4:143084478-143084578
LINE/L1	L1MdV_I	Brca1_12M	chr4:143474652-143474752
LINE/L1	L1MdV_I	Brca1_12M	chr4:143481043-143481143
LINE/L1	L1MdMus_I	Brca1_12M	chr4:143593788-143593888
LINE/L1	L1MdTf_I	Brca1_12M	chr4:143644830-143644930
LINE/L1	L1MdTf_I	Brca1_12M	chr4:143652018-143652118
LINE/L1	L1MdV_II	Brca1_12M	chr4:143713521-143713621
LINE/L1	L1MdV_II	Brca1_12M	chr4:143714169-143714269
LINE/L1	L1MdN_I	Brca1_12M	chr4:143766796-143766896
LINE/L1	L1MdMus_I	Brca1_12M	chr4:143917516-143917616
LINE/L1	L1MdA_VII	Brca1_12M	chr4:144229268-144229368
LINE/L1	L1MdGf_II	Brca1_12M	chr4:144229268-144229368
LINE/L1	L1MdTf_III	Brca1_12M	chr4:144235606-144235706
LINE/L1	L1VL1	Brca1_12M	chr4:144248732-144248832
LINE/L1	L1Lx_I	Brca1_12M	chr4:144267658-144267758
LINE/L1	L1MdA_V	Brca1_12M	chr4:144600806-144600906
LINE/L1	L1MdGf_I	Brca1_12M	chr4:144600806-144600906
LINE/L1	L1MdGf_I	Brca1_12M	chr4:144646281-144646381
LINE/L1	L1MdGf_I	Brca1_12M	chr4:144653178-144653278
LINE/L1	L1MdGf_II	Brca1_12M	chr4:144816554-144816654
LINE/L1	L1MdTf_III	Brca1_12M	chr4:144816642-144816742
LINE/L1	L1MdTf_III	Brca1_12M	chr4:144823170-144823270
LINE/L1	L1MdTf_III	Brca1_12M	chr4:145232856-145232956
LINE/L1	L1Lx_II	Brca1_12M	chr4:145372908-145373008
LINE/L1	L1Lx_II	Brca1_12M	chr4:145373046-145373146
LINE/L1	L1MdF_V	Brca1_12M	chr4:145424464-145424564
LINE/L1	L1Lx_IV	Brca1_12M	chr4:145426305-145426405
LINE/L1	L1Lx_IV	Brca1_12M	chr4:145426350-145426450
LINE/L1	L1Lx_IV	Brca1_12M	chr4:145436109-145436209
LINE/L1	L1MdMus_I	Brca1_12M	chr4:145490676-145490776
LINE/L1	L1MdV_I	Brca1_12M	chr4:145535688-145535788
LINE/L1	L1MdV_II	Brca1_12M	chr4:145543047-145543147
LINE/L1	Lx6	Brca1_12M	chr4:145557666-145557766
LINE/L1	Lx6	Brca1_12M	chr4:145557666-145557766_1
LINE/L1	L1MdV_I	Brca1_12M	chr4:146053677-146053777
LINE/L1	L1MdF_IV	Brca1_12M	chr4:146053912-146054012
LINE/L1	L1MdV_I	Brca1_12M	chr4:146054639-146054739
LINE/L1	Lx8	Brca1_12M	chr4:146906254-146906354
LINE/L1	Lx8	Brca1_12M	chr4:146907112-146907212
LINE/L1	Lx8	Brca1_12M	chr4:146907148-146907248
LINE/L1	L1MdF_I	Brca1_12M	chr4:146911468-146911568
LINE/L1	MusHAL1	Brca1_12M	chr4:147095229-147095329
LINE/L1	Lx2	Brca1_12M	chr4:147257611-147257711
LINE/L1	L1MdN_I	Brca1_12M	chr4:147416054-147416154
LINE/L1	Lx2A	Brca1_12M	chr4:147458173-147458273
LINE/L1	Lx2	Brca1_12M	chr4:147582539-147582639
LINE/L1	L1_Mur1	Brca1_12M	chr4:147771371-147771471
LINE/L1	L1MdTf_II	Brca1_12M	chr4:149878973-149879073
LINE/L1	L1MdA_II	Brca1_12M	chr4:149879410-149879510
LINE/L1	Lx	Brca1_12M	chr4:155975604-155975704
LINE/L1	L1MdTf_II	Brca1_12M	chr4:16545225-16545325
LINE/L1	Lx8b	Brca1_12M	chr4:16572401-16572501
LINE/L1	L1MdTf_II	Brca1_12M	chr4:17408734-17408834
LINE/L1	L1_Mur2	Brca1_12M	chr4:17415572-17415672
LINE/L1	L1MdV_I	Brca1_12M	chr4:17494959-17495059
LINE/L1	L1MdTf_II	Brca1_12M	chr4:17496158-17496258
LINE/L1	MusHAL1	Brca1_12M	chr4:17496158-17496258
LINE/L1	L1MdTf_II	Brca1_12M	chr4:17571069-17571169
LINE/L1	L1MdTf_III	Brca1_12M	chr4:18021540-18021640
LINE/L1	L1MdTf_II	Brca1_12M	chr4:18027985-18028085
LINE/L1	L1MdA_II	Brca1_12M	chr4:18221571-18221671
LINE/L1	L1MdA_I	Brca1_12M	chr4:18227990-18228090
LINE/L1	Lx7	Brca1_12M	chr4:18368517-18368617
LINE/L1	L1MdGf_I	Brca1_12M	chr4:18378836-18378936
LINE/L1	L1MdGf_I	Brca1_12M	chr4:18385378-18385478
LINE/L1	L1MdTf_II	Brca1_12M	chr4:18428374-18428474
LINE/L1	L1MdTf_II	Brca1_12M	chr4:18606796-18606896
LINE/L1	L1_Mur3	Brca1_12M	chr4:18613723-18613823
LINE/L1	L1MdA_I	Brca1_12M	chr4:18717899-18717999
LINE/L1	L1MdTf_I	Brca1_12M	chr4:18720625-18720725
LINE/L1	Lx3A	Brca1_12M	chr4:18747553-18747653
LINE/L1	Lx3A	Brca1_12M	chr4:18748141-18748241
LINE/L1	L1MdTf_II	Brca1_12M	chr4:19774529-19774629
LINE/L1	L1M2	Brca1_12M	chr4:7329796-7329896
LINE/L1	L1MdFanc_I	Brca1_12M	chr6:84808938-84809038
LINE/L1	L1MdFanc_I	Brca1_12M	chr6:84810937-84811037
LINE/L1	L1MdF_V	Brca1_12M	chr7:27996499-27996599
LINE/L1	L1Lx_II	Brca1_12M	chr8:41890277-41890377
LINE/L1	L1MdV_I	Brca1_12M	chr9:19717967-19718067
LINE/L1	L1MdV_I	Brca1_12M	chr9:19812730-19812830
LINE/L1	L1MdA_V	Brca1_12M	chrX:48981006-48981106
LINE/L1	L1MdV_III	Brca1_12M	chr10:44807720-44807820
LINE/L1	L1MdF_V	Brca1_12M	chr12:103469065-103469165
LINE/L1	Lx3_Mus	Brca1_12M	chr12:116470041-116470141
LINE/L1	L1MdA_I	Brca1_12M	chr12:92210810-92210910
LINE/L1	L1MdF_I	Brca1_12M	chr13:10935924-10936024
LINE/L1	L1MdTf_II	Brca1_12M	chr13:10939679-10939779
LINE/L1	L1MdF_I	Brca1_12M	chr13:10958509-10958609
LINE/L1	L1MdF_I	Brca1_12M	chr13:10966997-10967097
LINE/L1	L1MdTf_I	Brca1_12M	chr13:11440456-11440556
LINE/L1	L1MdA_I	Brca1_12M	chr13:11441272-11441372
LINE/L1	L1MdF_V	Brca1_12M	chr13:11501048-11501148
LINE/L1	L1MdF_V	Brca1_12M	chr13:11508096-11508196
LINE/L1	L1MdTf_III	Brca1_12M	chr13:11692805-11692905
LINE/L1	L1MdTf_I	Brca1_12M	chr13:11696515-11696615
LINE/L1	Lx2B	Brca1_12M	chr13:11935340-11935440
LINE/L1	Lx7	Brca1_12M	chr13:12219444-12219544
LINE/L1	L1MdTf_I	Brca1_12M	chr13:59107901-59108001
LINE/L1	Lx2	Brca1_12M	chr13:62045214-62045314
LINE/L1	Lx2	Brca1_12M	chr13:62166429-62166529
LINE/L1	Lx3_Mus	Brca1_12M	chr13:63786302-63786402
LINE/L1	L1MdV_III	Brca1_12M	chr13:64970830-64970930
LINE/L1	L1MdGf_I	Brca1_12M	chr13:64990084-64990184
LINE/L1	L1MdF_I	Brca1_12M	chr13:65042558-65042658
LINE/L1	L1MdF_I	Brca1_12M	chr13:65167888-65167988
LINE/L1	L1MdF_I	Brca1_12M	chr13:65168859-65168959
LINE/L1	L1MdV_I	Brca1_12M	chr13:66877738-66877838
LINE/L1	Lx9	Brca1_12M	chr13:67175546-67175646
LINE/L1	L1MdTf_II	Brca1_12M	chr14:109679954-109680054
LINE/L1	L1Lx_IV	Brca1_12M	chr14:19274217-19274317
LINE/L1	L1_Mur3	Brca1_12M	chr14:77104938-77105038
LINE/L1	L1MdFanc_I	Brca1_12M	chr16:4167231-4167331
LINE/L1	L1MdFanc_I	Brca1_12M	chr16:4167370-4167470
LINE/L1	Lx3_Mus	Brca1_12M	chr17:55652587-55652687
LINE/L1	Lx6	Brca1_12M	chr18:52272651-52272751
LINE/L1	L1_Mur3	Brca1_12M	chr18:56079951-56080051
LINE/L1	L1MdF_I	Brca1_12M	chr18:56079951-56080051
LINE/L1	L1MdFanc_I	Brca1_12M	chr18:5844832-5844932
LINE/L1	L1_Mur3	Brca1_12M	chr1:14400419-14400519
LINE/L1	L1MdMus_I	Brca1_12M	chr1:159947011-159947111
LINE/L1	L1MdTf_II	Brca1_12M	chr2:84087280-84087380
LINE/L1	L1MdFanc_I	Brca1_12M	chr3:120957325-120957425
LINE/L1	Lx3A	Brca1_12M	chr3:28874400-28874500
LINE/L1	Lx3A	Brca1_12M	chr3:31693995-31694095
LINE/L1	L1MdTf_III	Brca1_12M	chr3:82208282-82208382
LINE/L1	L1MdF_I	Brca1_12M	chr4:140411120-140411220
LINE/L1	L1MdA_VI	Brca1_12M	chr4:140672279-140672379
LINE/L1	L1MdF_V	Brca1_12M	chr4:141221755-141221855
LINE/L1	L1MdV_I	Brca1_12M	chr4:23008403-23008503
LINE/L1	L1MdF_III	Brca1_12M	chr4:65677098-65677198
LINE/L1	L1_Rod2	Brca1_12M	chr4:74563081-74563181
LINE/L1	L1MdGf_II	Brca1_12M	chr5:111248637-111248737
LINE/L1	L1MdF_V	Brca1_12M	chr5:14457544-14457644
LINE/L1	L1_Mur3	Brca1_12M	chr5:31460291-31460391
LINE/L1	Lx7	Brca1_12M	chr5:3232111-3232211
LINE/L1	Lx7	Brca1_12M	chr5:3232125-3232225
LINE/L1	Lx7	Brca1_12M	chr5:3232902-3233002
LINE/L1	Lx5b	Brca1_12M	chr5:3251565-3251665
LINE/L1	Lx5c	Brca1_12M	chr5:3257076-3257176
LINE/L1	L1MdTf_II	Brca1_12M	chr5:3988511-3988611
LINE/L1	L1MdA_I	Brca1_12M	chr5:4033213-4033313
LINE/L1	L1MdA_I	Brca1_12M	chr5:4033871-4033971
LINE/L1	L1MdA_II	Brca1_12M	chr5:5630419-5630519
LINE/L1	L1MdV_II	Brca1_12M	chr5:5769693-5769793
LINE/L1	Lx3_Mus	Brca1_12M	chr5:5789028-5789128
LINE/L1	L1MdA_II	Brca1_12M	chr5:5847963-5848063
LINE/L1	L1MdA_I	Brca1_12M	chr5:5848569-5848669
LINE/L1	L1MdFanc_I	Brca1_12M	chr5:5887935-5888035
LINE/L1	L1MdFanc_I	Brca1_12M	chr5:5888123-5888223
LINE/L1	L1MdF_IV	Brca1_12M	chr5:5888612-5888712
LINE/L1	L1MdFanc_I	Brca1_12M	chr5:5888741-5888841
LINE/L1	L1MdTf_III	Brca1_12M	chr5:5905803-5905903
LINE/L1	L1Lx_II	Brca1_12M	chr5:6027660-6027760
LINE/L1	L1MdV_I	Brca1_12M	chr5:6602620-6602720
LINE/L1	L1MdV_I	Brca1_12M	chr5:6603602-6603702
LINE/L1	Lx3_Mus	Brca1_12M	chr5:6666681-6666781
LINE/L1	L1MdF_IV	Brca1_12M	chr5:6714851-6714951
LINE/L1	L1MdTf_II	Brca1_12M	chr5:6742416-6742516
LINE/L1	L1MdTf_I	Brca1_12M	chr5:6874139-6874239
LINE/L1	L1_Mur3	Brca1_12M	chr5:7070512-7070612
LINE/L1	L1MdTf_II	Brca1_12M	chr5:7085421-7085521
LINE/L1	L1MdA_II	Brca1_12M	chr5:7112081-7112181
LINE/L1	L1MdTf_II	Brca1_12M	chr5:7112403-7112503
LINE/L1	L1MdFanc_I	Brca1_12M	chr5:7498121-7498221
LINE/L1	L1MdN_I	Brca1_12M	chr5:7814650-7814750
LINE/L1	L1MdN_I	Brca1_12M	chr5:7814655-7814755
LINE/L1	L1MdN_I	Brca1_12M	chr5:7814655-7814755_1
LINE/L1	L1MdV_II	Brca1_12M	chr7:128091575-128091675
LINE/L1	L1MdV_II	Brca1_12M	chr7:128092970-128093070
LINE/L1	L1MdV_I	Brca1_12M	chr9:19717971-19718071
LINE/L1	L1MdV_I	Brca1_12M	chr9:19812712-19812812
LINE/L1	Lx9	Brca1_12M	chr9:38339212-38339312
LINE/L1	L1MdTf_II	Brca1_12M	chr9:38339212-38339312
LINE/L1	Lx10	Brca1_12M	chr9:38369585-38369685
LINE/L1	L1MdF_V	Brca1_12M	chrX:38365802-38365902
LINE/L1	Lx7	Brca1_12M	chrX:39520259-39520359
LINE/L1	L1MdTf_II	Brca1_12M	chrY:1587206-1587306
LINE/L1	L1MdF_II	Brca1_Trp53_10.5E	chr10:115881313-115881413
LINE/L1	L1MdF_I	Brca1_Trp53_10.5E	chr10:129877982-129878082
LINE/L1	L1MdF_I	Brca1_Trp53_10.5E	chr10:129878551-129878651
LINE/L1	Lx8b	Brca1_Trp53_10.5E	chr11:64724409-64724509
LINE/L1	L1MdA_I	Brca1_Trp53_10.5E	chr11:65496588-65496688
LINE/L1	L1MdA_I	Brca1_Trp53_10.5E	chr11:65497269-65497369
LINE/L1	L1MdTf_I	Brca1_Trp53_10.5E	chr11:66669411-66669511
LINE/L1	L1MdTf_II	Brca1_Trp53_10.5E	chr11:66775813-66775913
LINE/L1	L1MdTf_I	Brca1_Trp53_10.5E	chr11:66776391-66776491
LINE/L1	L1MdTf_III	Brca1_Trp53_10.5E	chr11:66786803-66786903
LINE/L1	L1MdA_I	Brca1_Trp53_10.5E	chr11:66865110-66865210
LINE/L1	L1MdA_II	Brca1_Trp53_10.5E	chr11:66865703-66865803
LINE/L1	L1MdA_I	Brca1_Trp53_10.5E	chr11:70796848-70796948
LINE/L1	L1MdTf_III	Brca1_Trp53_10.5E	chr11:70818042-70818142
LINE/L1	L1_Rod	Brca1_Trp53_10.5E	chr11:71139906-71140006
LINE/L1	Lx8	Brca1_Trp53_10.5E	chr11:71158423-71158523
LINE/L1	L1MdTf_I	Brca1_Trp53_10.5E	chr11:71168161-71168261
LINE/L1	L1_Mur2	Brca1_Trp53_10.5E	chr11:71177045-71177145
LINE/L1	L1MdV_I	Brca1_Trp53_10.5E	chr11:71189203-71189303
LINE/L1	Lx5c	Brca1_Trp53_10.5E	chr11:71197407-71197507
LINE/L1	Lx5c	Brca1_Trp53_10.5E	chr11:71197828-71197928
LINE/L1	L1_Mur2	Brca1_Trp53_10.5E	chr11:71273822-71273922
LINE/L1	L1MdMus_I	Brca1_Trp53_10.5E	chr11:71328791-71328891
LINE/L1	Lx5c	Brca1_Trp53_10.5E	chr16:58185129-58185229
LINE/L1	L1MdV_I	Brca1_Trp53_10.5E	chr17:11001778-11001878
LINE/L1	L1Lx_II	Brca1_Trp53_10.5E	chr17:82359165-82359265
LINE/L1	L1MdF_I	Brca1_Trp53_10.5E	chr17:82908590-82908690
LINE/L1	Lx5b	Brca1_Trp53_10.5E	chr19:19910237-19910337
LINE/L1	L1MdF_IV	Brca1_Trp53_10.5E	chr1:112201979-112202079
LINE/L1	L1MdFanc_II	Brca1_Trp53_10.5E	chr2:97545676-97545776
LINE/L1	L1MdV_I	Brca1_Trp53_10.5E	chr3:143179797-143179897
LINE/L1	L1MdGf_I	Brca1_Trp53_10.5E	chr3:144083309-144083409
LINE/L1	L1_Mur2	Brca1_Trp53_10.5E	chr3:35735587-35735687
LINE/L1	Lx5b	Brca1_Trp53_10.5E	chr3:4264857-4264957
LINE/L1	L1MdFanc_II	Brca1_Trp53_10.5E	chr3:78915282-78915382
LINE/L1	L1_Mur2	Brca1_Trp53_10.5E	chr4:12109224-12109324
LINE/L1	L1MdF_I	Brca1_Trp53_10.5E	chr4:140411120-140411220
LINE/L1	L1MdF_III	Brca1_Trp53_10.5E	chr4:140671752-140671852
LINE/L1	L1MdA_VI	Brca1_Trp53_10.5E	chr4:140672279-140672379
LINE/L1	L1MdF_V	Brca1_Trp53_10.5E	chr4:140861985-140862085
LINE/L1	L1MdF_V	Brca1_Trp53_10.5E	chr4:141221742-141221842
LINE/L1	L1M5	Brca1_Trp53_10.5E	chr4:143084478-143084578
LINE/L1	L1MdV_I	Brca1_Trp53_10.5E	chr4:143474652-143474752
LINE/L1	L1MdV_I	Brca1_Trp53_10.5E	chr4:143481053-143481153
LINE/L1	L1MdMus_I	Brca1_Trp53_10.5E	chr4:143593795-143593895
LINE/L1	L1MdTf_I	Brca1_Trp53_10.5E	chr4:143644829-143644929
LINE/L1	L1MdTf_I	Brca1_Trp53_10.5E	chr4:143652018-143652118
LINE/L1	L1MdV_II	Brca1_Trp53_10.5E	chr4:143713521-143713621
LINE/L1	L1MdV_II	Brca1_Trp53_10.5E	chr4:143714168-143714268
LINE/L1	L1MdN_I	Brca1_Trp53_10.5E	chr4:143766796-143766896
LINE/L1	L1MdMus_I	Brca1_Trp53_10.5E	chr4:143917556-143917656
LINE/L1	L1MdA_II	Brca1_Trp53_10.5E	chr4:144172035-144172135
LINE/L1	L1MdA_VII	Brca1_Trp53_10.5E	chr4:144229268-144229368
LINE/L1	L1MdGf_II	Brca1_Trp53_10.5E	chr4:144229268-144229368
LINE/L1	L1MdTf_III	Brca1_Trp53_10.5E	chr4:144235606-144235706
LINE/L1	L1VL1	Brca1_Trp53_10.5E	chr4:144248732-144248832
LINE/L1	L1Lx_I	Brca1_Trp53_10.5E	chr4:144267658-144267758
LINE/L1	L1MdA_V	Brca1_Trp53_10.5E	chr4:144600806-144600906
LINE/L1	L1MdGf_I	Brca1_Trp53_10.5E	chr4:144600806-144600906
LINE/L1	L1MdGf_I	Brca1_Trp53_10.5E	chr4:144646281-144646381
LINE/L1	L1MdGf_I	Brca1_Trp53_10.5E	chr4:144653178-144653278
LINE/L1	L1MdGf_II	Brca1_Trp53_10.5E	chr4:144816554-144816654
LINE/L1	L1MdTf_III	Brca1_Trp53_10.5E	chr4:144816642-144816742
LINE/L1	L1MdTf_III	Brca1_Trp53_10.5E	chr4:144823170-144823270
LINE/L1	L1MdTf_III	Brca1_Trp53_10.5E	chr4:145232856-145232956
LINE/L1	L1Lx_II	Brca1_Trp53_10.5E	chr4:145372908-145373008
LINE/L1	L1Lx_II	Brca1_Trp53_10.5E	chr4:145373046-145373146
LINE/L1	L1MdF_V	Brca1_Trp53_10.5E	chr4:145424464-145424564
LINE/L1	L1Lx_IV	Brca1_Trp53_10.5E	chr4:145426305-145426405
LINE/L1	L1Lx_IV	Brca1_Trp53_10.5E	chr4:145426350-145426450
LINE/L1	L1Lx_IV	Brca1_Trp53_10.5E	chr4:145436085-145436185
LINE/L1	L1MdMus_I	Brca1_Trp53_10.5E	chr4:145490676-145490776
LINE/L1	L1MdV_I	Brca1_Trp53_10.5E	chr4:145535688-145535788
LINE/L1	Lx6	Brca1_Trp53_10.5E	chr4:145557665-145557765
LINE/L1	Lx6	Brca1_Trp53_10.5E	chr4:145557666-145557766
LINE/L1	L1MdV_I	Brca1_Trp53_10.5E	chr4:146053677-146053777
LINE/L1	L1MdF_IV	Brca1_Trp53_10.5E	chr4:146053912-146054012
LINE/L1	L1MdF_I	Brca1_Trp53_10.5E	chr4:146911467-146911567
LINE/L1	Lx6	Brca1_Trp53_10.5E	chr4:146911651-146911751
LINE/L1	L1MdF_III	Brca1_Trp53_10.5E	chr4:146919267-146919367
LINE/L1	Lx2	Brca1_Trp53_10.5E	chr4:147257594-147257694
LINE/L1	Lx4A	Brca1_Trp53_10.5E	chr4:147440557-147440657
LINE/L1	Lx2	Brca1_Trp53_10.5E	chr4:147582539-147582639
LINE/L1	L1MdTf_II	Brca1_Trp53_10.5E	chr4:149878973-149879073
LINE/L1	L1MdA_II	Brca1_Trp53_10.5E	chr4:149879410-149879510
LINE/L1	L1MdTf_II	Brca1_Trp53_10.5E	chr4:18606796-18606896
LINE/L1	L1_Mur3	Brca1_Trp53_10.5E	chr4:18613723-18613823
LINE/L1	L1MdA_I	Brca1_Trp53_10.5E	chr4:18717899-18717999
LINE/L1	L1MdTf_I	Brca1_Trp53_10.5E	chr4:18720625-18720725
LINE/L1	Lx3A	Brca1_Trp53_10.5E	chr4:18747553-18747653
LINE/L1	Lx3A	Brca1_Trp53_10.5E	chr4:18748141-18748241
LINE/L1	L1MdTf_II	Brca1_Trp53_10.5E	chr4:19774529-19774629
LINE/L1	L1MdTf_II	Brca1_Trp53_10.5E	chr4:23605396-23605496
LINE/L1	L1M2	Brca1_Trp53_10.5E	chr4:7329796-7329896
LINE/L1	L1_Mur1	Brca1_Trp53_10.5E	chr9:124138738-124138838
LINE/L1	Lx9	Brca1_Trp53_10.5E	chr9:38339212-38339312
LINE/L1	L1MdTf_II	Brca1_Trp53_10.5E	chr9:38339212-38339312
LINE/L1	L1_Mur3	Brca1_Trp53_10.5E	chrX:10930944-10931044
LINE/L1	L1MdF_V	Brca1_Trp53_10.5E	chrX:14385918-14386018
LINE/L1	Lx4B	Brca1_Trp53_10.5E	chrX:75539683-75539783
LINE/L1	L1_Mur2	Brca1_Trp53_10.5E	chrX:75539683-75539783
LINE/L1	Lx8	Brca1_Trp53_10.5E	chr11:71158424-71158524
LINE/L1	Lx5c	Brca1_Trp53_10.5E	chr11:71197396-71197496
LINE/L1	Lx5c	Brca1_Trp53_10.5E	chr11:71197820-71197920
LINE/L1	L1MdMus_I	Brca1_Trp53_10.5E	chr11:71328795-71328895
LINE/L1	L1MdF_V	Brca1_Trp53_10.5E	chr12:47522211-47522311
LINE/L1	L1MdV_I	Brca1_Trp53_10.5E	chr12:59268851-59268951
LINE/L1	L1MdF_I	Brca1_Trp53_10.5E	chr13:10559152-10559252
LINE/L1	L1MdGf_II	Brca1_Trp53_10.5E	chr13:10602724-10602824
LINE/L1	L1MdA_VII	Brca1_Trp53_10.5E	chr13:10609351-10609451
LINE/L1	L1MdA_IV	Brca1_Trp53_10.5E	chr13:10609889-10609989
LINE/L1	L1MdA_VI	Brca1_Trp53_10.5E	chr13:10612303-10612403
LINE/L1	L1MdTf_II	Brca1_Trp53_10.5E	chr13:10811943-10812043
LINE/L1	L1MdTf_II	Brca1_Trp53_10.5E	chr13:10812304-10812404
LINE/L1	L1MdF_I	Brca1_Trp53_10.5E	chr13:10935924-10936024
LINE/L1	L1MdTf_II	Brca1_Trp53_10.5E	chr13:10939679-10939779
LINE/L1	L1MdF_I	Brca1_Trp53_10.5E	chr13:10958509-10958609
LINE/L1	L1MdF_I	Brca1_Trp53_10.5E	chr13:10966997-10967097
LINE/L1	L1MdF_I	Brca1_Trp53_10.5E	chr13:11354368-11354468
LINE/L1	L1MdF_I	Brca1_Trp53_10.5E	chr13:11354724-11354824
LINE/L1	L1MdTf_I	Brca1_Trp53_10.5E	chr13:11440456-11440556
LINE/L1	L1MdA_I	Brca1_Trp53_10.5E	chr13:11441272-11441372
LINE/L1	L1MdF_V	Brca1_Trp53_10.5E	chr13:11501047-11501147
LINE/L1	L1MdF_V	Brca1_Trp53_10.5E	chr13:11508096-11508196
LINE/L1	L1MdTf_III	Brca1_Trp53_10.5E	chr13:11614888-11614988
LINE/L1	L1MdTf_III	Brca1_Trp53_10.5E	chr13:11692796-11692896
LINE/L1	Lx2B	Brca1_Trp53_10.5E	chr13:11935340-11935440
LINE/L1	Lx7	Brca1_Trp53_10.5E	chr13:12219444-12219544
LINE/L1	L1MdN_I	Brca1_Trp53_10.5E	chr13:65324916-65325016
LINE/L1	L1MdTf_II	Brca1_Trp53_10.5E	chr15:3822987-3823087
LINE/L1	L1MdMus_II	Brca1_Trp53_10.5E	chr15:3822987-3823087
LINE/L1	L1Lx_IV	Brca1_Trp53_10.5E	chr15:46652283-46652383
LINE/L1	Lx4A	Brca1_Trp53_10.5E	chr16:44868047-44868147
LINE/L1	Lx5c	Brca1_Trp53_10.5E	chr16:58185125-58185225
LINE/L1	Lx11	Brca1_Trp53_10.5E	chr19:52954745-52954845
LINE/L1	L1MdF_V	Brca1_Trp53_10.5E	chr19:61106482-61106582
LINE/L1	L1MdTf_III	Brca1_Trp53_10.5E	chr19:9753888-9753988
LINE/L1	L1MdV_III	Brca1_Trp53_10.5E	chr2:39716384-39716484
LINE/L1	L1MdFanc_II	Brca1_Trp53_10.5E	chr2:97545675-97545775
LINE/L1	L1MdMus_II	Brca1_Trp53_10.5E	chr3:78915386-78915486
LINE/L1	L1MdF_III	Brca1_Trp53_10.5E	chr4:140671753-140671853
LINE/L1	L1MdF_V	Brca1_Trp53_10.5E	chr4:141221712-141221812
LINE/L1	L1MdV_I	Brca1_Trp53_10.5E	chr4:143481043-143481143
LINE/L1	L1MdTf_I	Brca1_Trp53_10.5E	chr4:143644819-143644919
LINE/L1	L1MdTf_I	Brca1_Trp53_10.5E	chr4:143652017-143652117
LINE/L1	L1MdV_II	Brca1_Trp53_10.5E	chr4:143714174-143714274
LINE/L1	L1MdV_III	Brca1_Trp53_10.5E	chr4:144370648-144370748
LINE/L1	L1MdTf_III	Brca1_Trp53_10.5E	chr4:144792149-144792249
LINE/L1	L1MdTf_III	Brca1_Trp53_10.5E	chr4:144792369-144792469
LINE/L1	L1MdV_III	Brca1_Trp53_10.5E	chr4:145426371-145426471
LINE/L1	L1Lx_IV	Brca1_Trp53_10.5E	chr4:145436093-145436193
LINE/L1	L1MdV_II	Brca1_Trp53_10.5E	chr4:145543047-145543147
LINE/L1	Lx8	Brca1_Trp53_10.5E	chr4:146906245-146906345
LINE/L1	Lx8	Brca1_Trp53_10.5E	chr4:146907118-146907218
LINE/L1	Lx8	Brca1_Trp53_10.5E	chr4:146907178-146907278
LINE/L1	Lx2	Brca1_Trp53_10.5E	chr4:147257611-147257711
LINE/L1	L1MdN_I	Brca1_Trp53_10.5E	chr4:147416054-147416154
LINE/L1	L1_Mur3	Brca1_Trp53_10.5E	chr7:114245265-114245365
LINE/L1	L1_Mur2	Brca1_Trp53_10.5E	chr7:114245323-114245423
LINE/L1	L1MdF_V	Brca1_Trp53_10.5E	chrX:124113734-124113834
LINE/L1	Lx5c	Brca1_Trp53_10.5E	chrX:74275273-74275373
LINE/L1	L1MdF_II	Brca1_Trp53_16.5E	chr10:115881331-115881431
LINE/L1	L1MdF_I	Brca1_Trp53_16.5E	chr10:129877982-129878082
LINE/L1	L1MdF_I	Brca1_Trp53_16.5E	chr10:129878551-129878651
LINE/L1	Lx8b	Brca1_Trp53_16.5E	chr11:64724409-64724509
LINE/L1	L1MdA_I	Brca1_Trp53_16.5E	chr11:65496588-65496688
LINE/L1	L1MdA_I	Brca1_Trp53_16.5E	chr11:65497269-65497369
LINE/L1	L1MdTf_I	Brca1_Trp53_16.5E	chr11:66669411-66669511
LINE/L1	Lx3C	Brca1_Trp53_16.5E	chr11:66772595-66772695
LINE/L1	L1MdTf_II	Brca1_Trp53_16.5E	chr11:66775813-66775913
LINE/L1	L1MdTf_I	Brca1_Trp53_16.5E	chr11:66776391-66776491
LINE/L1	L1MdTf_III	Brca1_Trp53_16.5E	chr11:66786803-66786903
LINE/L1	L1MdA_I	Brca1_Trp53_16.5E	chr11:66865110-66865210
LINE/L1	L1MdA_II	Brca1_Trp53_16.5E	chr11:66865703-66865803
LINE/L1	L1MdA_I	Brca1_Trp53_16.5E	chr11:70796848-70796948
LINE/L1	L1MdTf_III	Brca1_Trp53_16.5E	chr11:70818042-70818142
LINE/L1	Lx8	Brca1_Trp53_16.5E	chr11:71158424-71158524
LINE/L1	L1MdTf_I	Brca1_Trp53_16.5E	chr11:71168161-71168261
LINE/L1	L1_Mur2	Brca1_Trp53_16.5E	chr11:71177045-71177145
LINE/L1	L1MdTf_III	Brca1_Trp53_16.5E	chr11:71188122-71188222
LINE/L1	L1MdV_I	Brca1_Trp53_16.5E	chr11:71189202-71189302
LINE/L1	L1_Rod	Brca1_Trp53_16.5E	chr11:71189793-71189893
LINE/L1	Lx5c	Brca1_Trp53_16.5E	chr11:71197402-71197502
LINE/L1	Lx5c	Brca1_Trp53_16.5E	chr11:71197815-71197915
LINE/L1	Lx5c	Brca1_Trp53_16.5E	chr11:71198138-71198238
LINE/L1	L1MdMus_I	Brca1_Trp53_16.5E	chr11:71328792-71328892
LINE/L1	Lx5c	Brca1_Trp53_16.5E	chr16:58185119-58185219
LINE/L1	Lx8b	Brca1_Trp53_16.5E	chr16:88629731-88629831
LINE/L1	L1MdV_I	Brca1_Trp53_16.5E	chr17:11001778-11001878
LINE/L1	L1MdTf_III	Brca1_Trp53_16.5E	chr18:26696428-26696528
LINE/L1	L1MdTf_III	Brca1_Trp53_16.5E	chr19:9753888-9753988
LINE/L1	L1MdF_V	Brca1_Trp53_16.5E	chr2:125874144-125874244
LINE/L1	L1MdGf_I	Brca1_Trp53_16.5E	chr3:144083309-144083409
LINE/L1	L1MdA_VI	Brca1_Trp53_16.5E	chr3:152042454-152042554
LINE/L1	L1MdMus_II	Brca1_Trp53_16.5E	chr3:78915411-78915511
LINE/L1	L1MdF_I	Brca1_Trp53_16.5E	chr4:140411120-140411220
LINE/L1	L1MdF_III	Brca1_Trp53_16.5E	chr4:140671752-140671852
LINE/L1	L1MdA_VI	Brca1_Trp53_16.5E	chr4:140672279-140672379
LINE/L1	L1MdF_V	Brca1_Trp53_16.5E	chr4:140861985-140862085
LINE/L1	L1_Mur3	Brca1_Trp53_16.5E	chr4:140897902-140898002
LINE/L1	L1M5	Brca1_Trp53_16.5E	chr4:143084478-143084578
LINE/L1	L1MdV_I	Brca1_Trp53_16.5E	chr4:143474652-143474752
LINE/L1	L1MdV_I	Brca1_Trp53_16.5E	chr4:143481043-143481143
LINE/L1	L1MdV_II	Brca1_Trp53_16.5E	chr4:143713521-143713621
LINE/L1	L1MdV_II	Brca1_Trp53_16.5E	chr4:143714163-143714263
LINE/L1	L1MdN_I	Brca1_Trp53_16.5E	chr4:143766796-143766896
LINE/L1	L1MdA_II	Brca1_Trp53_16.5E	chr4:144172024-144172124
LINE/L1	L1MdA_VII	Brca1_Trp53_16.5E	chr4:144229268-144229368
LINE/L1	L1MdGf_II	Brca1_Trp53_16.5E	chr4:144229268-144229368
LINE/L1	L1MdTf_III	Brca1_Trp53_16.5E	chr4:144235606-144235706
LINE/L1	L1VL1	Brca1_Trp53_16.5E	chr4:144248732-144248832
LINE/L1	L1Lx_I	Brca1_Trp53_16.5E	chr4:144267658-144267758
LINE/L1	L1MdA_V	Brca1_Trp53_16.5E	chr4:144600806-144600906
LINE/L1	L1MdGf_I	Brca1_Trp53_16.5E	chr4:144600806-144600906
LINE/L1	L1MdGf_I	Brca1_Trp53_16.5E	chr4:144646281-144646381
LINE/L1	L1MdGf_I	Brca1_Trp53_16.5E	chr4:144653178-144653278
LINE/L1	L1MdGf_II	Brca1_Trp53_16.5E	chr4:144816554-144816654
LINE/L1	L1MdTf_III	Brca1_Trp53_16.5E	chr4:144816642-144816742
LINE/L1	L1MdTf_III	Brca1_Trp53_16.5E	chr4:144823170-144823270
LINE/L1	L1MdTf_III	Brca1_Trp53_16.5E	chr4:145232856-145232956
LINE/L1	L1Lx_II	Brca1_Trp53_16.5E	chr4:145372908-145373008
LINE/L1	L1Lx_II	Brca1_Trp53_16.5E	chr4:145373046-145373146
LINE/L1	L1MdF_V	Brca1_Trp53_16.5E	chr4:145424464-145424564
LINE/L1	L1Lx_IV	Brca1_Trp53_16.5E	chr4:145426305-145426405
LINE/L1	L1Lx_IV	Brca1_Trp53_16.5E	chr4:145426329-145426429
LINE/L1	L1Lx_IV	Brca1_Trp53_16.5E	chr4:145436099-145436199
LINE/L1	L1MdMus_I	Brca1_Trp53_16.5E	chr4:145490676-145490776
LINE/L1	L1MdV_I	Brca1_Trp53_16.5E	chr4:145535688-145535788
LINE/L1	L1MdV_II	Brca1_Trp53_16.5E	chr4:145543047-145543147
LINE/L1	Lx6	Brca1_Trp53_16.5E	chr4:145557666-145557766
LINE/L1	L1MdV_I	Brca1_Trp53_16.5E	chr4:146053677-146053777
LINE/L1	L1MdF_IV	Brca1_Trp53_16.5E	chr4:146053912-146054012
LINE/L1	L1MdTf_II	Brca1_Trp53_16.5E	chr4:146907108-146907208
LINE/L1	Lx8	Brca1_Trp53_16.5E	chr4:146907155-146907255
LINE/L1	L1MdF_I	Brca1_Trp53_16.5E	chr4:146911465-146911565
LINE/L1	Lx6	Brca1_Trp53_16.5E	chr4:146911651-146911751
LINE/L1	L1MdF_III	Brca1_Trp53_16.5E	chr4:146919267-146919367
LINE/L1	Lx2	Brca1_Trp53_16.5E	chr4:147257611-147257711
LINE/L1	L1MdN_I	Brca1_Trp53_16.5E	chr4:147416054-147416154
LINE/L1	Lx2	Brca1_Trp53_16.5E	chr4:147582539-147582639
LINE/L1	L1MdTf_II	Brca1_Trp53_16.5E	chr4:149878973-149879073
LINE/L1	L1MdA_II	Brca1_Trp53_16.5E	chr4:149879410-149879510
LINE/L1	L1MdTf_II	Brca1_Trp53_16.5E	chr4:18606796-18606896
LINE/L1	L1_Mur3	Brca1_Trp53_16.5E	chr4:18613723-18613823
LINE/L1	L1MdA_I	Brca1_Trp53_16.5E	chr4:18717899-18717999
LINE/L1	L1MdTf_I	Brca1_Trp53_16.5E	chr4:18720625-18720725
LINE/L1	Lx3A	Brca1_Trp53_16.5E	chr4:18747554-18747654
LINE/L1	Lx3A	Brca1_Trp53_16.5E	chr4:18748141-18748241
LINE/L1	L1MdTf_II	Brca1_Trp53_16.5E	chr4:19774529-19774629
LINE/L1	L1M2	Brca1_Trp53_16.5E	chr4:7329796-7329896
LINE/L1	L1MdV_I	Brca1_Trp53_16.5E	chr8:60377592-60377692
LINE/L1	Lx5c	Brca1_Trp53_16.5E	chrX:74275273-74275373
LINE/L1	L1MdF_II	Brca1_Trp53_16.5E	chr10:115881310-115881410
LINE/L1	L1_Mur3	Brca1_Trp53_16.5E	chr10:51739832-51739932
LINE/L1	L1_Mur2	Brca1_Trp53_16.5E	chr10:51739879-51739979
LINE/L1	L1MdTf_III	Brca1_Trp53_16.5E	chr11:70818043-70818143
LINE/L1	L1_Rod	Brca1_Trp53_16.5E	chr11:71139800-71139900
LINE/L1	Lx8	Brca1_Trp53_16.5E	chr11:71158423-71158523
LINE/L1	L1MdV_I	Brca1_Trp53_16.5E	chr11:71189203-71189303
LINE/L1	L1MdV_I	Brca1_Trp53_16.5E	chr11:71189203-71189303_1
LINE/L1	Lx5c	Brca1_Trp53_16.5E	chr11:71197394-71197494
LINE/L1	Lx5c	Brca1_Trp53_16.5E	chr11:71197819-71197919
LINE/L1	Lx5c	Brca1_Trp53_16.5E	chr11:71198134-71198234
LINE/L1	L1MdV_I	Brca1_Trp53_16.5E	chr11:71300099-71300199
LINE/L1	L1MdMus_I	Brca1_Trp53_16.5E	chr11:71328819-71328919
LINE/L1	L1MdFanc_I	Brca1_Trp53_16.5E	chr13:82113790-82113890
LINE/L1	L1_Mur2	Brca1_Trp53_16.5E	chr14:18258658-18258758
LINE/L1	L1MdTf_III	Brca1_Trp53_16.5E	chr14:44602842-44602942
LINE/L1	L1_Mur2	Brca1_Trp53_16.5E	chr16:53254420-53254520
LINE/L1	Lx5c	Brca1_Trp53_16.5E	chr16:58185150-58185250
LINE/L1	L1MdV_I	Brca1_Trp53_16.5E	chr17:11001777-11001877
LINE/L1	L1_Mur2	Brca1_Trp53_16.5E	chr17:91457353-91457453
LINE/L1	L1Lx_II	Brca1_Trp53_16.5E	chr18:7954443-7954543
LINE/L1	Lx11	Brca1_Trp53_16.5E	chr19:52954745-52954845
LINE/L1	Lx3A	Brca1_Trp53_16.5E	chr1:27414135-27414235
LINE/L1	L1MdFanc_II	Brca1_Trp53_16.5E	chr2:97545675-97545775
LINE/L1	L1MdTf_II	Brca1_Trp53_16.5E	chr3:158441698-158441798
LINE/L1	L1MdTf_II	Brca1_Trp53_16.5E	chr3:158448170-158448270
LINE/L1	L1MdA_I	Brca1_Trp53_16.5E	chr3:158730018-158730118
LINE/L1	L1MdA_II	Brca1_Trp53_16.5E	chr3:158739596-158739696
LINE/L1	L1_Mur2	Brca1_Trp53_16.5E	chr3:158935835-158935935
LINE/L1	L1MdTf_II	Brca1_Trp53_16.5E	chr3:158987820-158987920
LINE/L1	L1MdTf_II	Brca1_Trp53_16.5E	chr3:158994269-158994369
LINE/L1	L1_Mur2	Brca1_Trp53_16.5E	chr3:159012122-159012222
LINE/L1	L1MdF_IV	Brca1_Trp53_16.5E	chr3:159012122-159012222
LINE/L1	L1MdGf_I	Brca1_Trp53_16.5E	chr3:159012792-159012892
LINE/L1	MusHAL1	Brca1_Trp53_16.5E	chr3:159012792-159012892
LINE/L1	L1MdMus_II	Brca1_Trp53_16.5E	chr3:78915363-78915463
LINE/L1	L1MdF_III	Brca1_Trp53_16.5E	chr4:140671753-140671853
LINE/L1	L1MdMus_I	Brca1_Trp53_16.5E	chr4:143474636-143474736
LINE/L1	L1MdTf_I	Brca1_Trp53_16.5E	chr4:143644830-143644930
LINE/L1	L1MdTf_I	Brca1_Trp53_16.5E	chr4:143652018-143652118
LINE/L1	L1MdV_II	Brca1_Trp53_16.5E	chr4:143714169-143714269
LINE/L1	L1MdF_II	Brca1_Trp53_16.5E	chr4:143827562-143827662
LINE/L1	L1M5	Brca1_Trp53_16.5E	chr4:145090833-145090933
LINE/L1	L1Lx_IV	Brca1_Trp53_16.5E	chr4:145426320-145426420
LINE/L1	L1Lx_IV	Brca1_Trp53_16.5E	chr4:145436102-145436202
LINE/L1	L1MdV_II	Brca1_Trp53_16.5E	chr4:145543047-145543147_1
LINE/L1	Lx6	Brca1_Trp53_16.5E	chr4:145557665-145557765
LINE/L1	Lx8	Brca1_Trp53_16.5E	chr4:146907140-146907240
LINE/L1	Lx2	Brca1_Trp53_16.5E	chr4:147257594-147257694
LINE/L1	Lx2A	Brca1_Trp53_16.5E	chr4:147458177-147458277
LINE/L1	L1MdTf_II	Brca1_Trp53_16.5E	chr4:147859625-147859725
LINE/L1	L1MdGf_I	Brca1_Trp53_16.5E	chr4:147859902-147860002
LINE/L1	L1MdTf_I	Brca1_Trp53_16.5E	chr4:155975762-155975862
LINE/L1	Lx3A	Brca1_Trp53_16.5E	chr4:18747553-18747653
LINE/L1	L1MdF_II	Brca1_Trp53_16.5E	chr5:30049740-30049840
LINE/L1	L1MdFanc_I	Brca1_Trp53_16.5E	chr6:84808938-84809038
LINE/L1	L1MdFanc_I	Brca1_Trp53_16.5E	chr6:84810937-84811037
LINE/L1	Lx9	Brca1_Trp53_16.5E	chr9:38339212-38339312
LINE/L1	L1MdTf_II	Brca1_Trp53_16.5E	chr9:38339212-38339312
LINE/L1	L1MdFanc_II	Brca1_Trp53_16.5E	chr9:4814756-4814856
LINE/L1	L1_Mur2	Brca1_Trp53_16.5E	chr9:99333498-99333598
LINE/L1	L1Lx_IV	Brca1_Trp53_16.5E	chrX:83236395-83236495
LINE/L1	L1_Mur3	Brca1_Trp53_1M	chr12:37184893-37184993
LINE/L1	L1MdGf_II	Brca1_Trp53_1M	chr13:105345288-105345388
LINE/L1	L1MdFanc_II	Brca1_Trp53_1M	chr13:17760865-17760965
LINE/L1	L1MdV_II	Brca1_Trp53_1M	chr13:17760865-17760965
LINE/L1	L1MdTf_I	Brca1_Trp53_1M	chr13:59107901-59108001
LINE/L1	L1MdV_II	Brca1_Trp53_1M	chr13:67455191-67455291
LINE/L1	L1Lx_II	Brca1_Trp53_1M	chr13:69215415-69215515
LINE/L1	L1MdTf_II	Brca1_Trp53_1M	chr13:72528934-72529034
LINE/L1	L1MdTf_II	Brca1_Trp53_1M	chr14:109679954-109680054
LINE/L1	L1MdF_IV	Brca1_Trp53_1M	chr14:84557480-84557580
LINE/L1	L1MdMus_II	Brca1_Trp53_1M	chr14:84601324-84601424
LINE/L1	L1_Mur2	Brca1_Trp53_1M	chr14:96571347-96571447
LINE/L1	L1MdV_III	Brca1_Trp53_1M	chr16:15906250-15906350
LINE/L1	L1MdA_IV	Brca1_Trp53_1M	chr16:39371879-39371979
LINE/L1	Lx3B	Brca1_Trp53_1M	chr2:181915406-181915506
LINE/L1	L1_Rod2	Brca1_Trp53_1M	chr3:57809481-57809581
LINE/L1	L1_Mur1	Brca1_Trp53_1M	chr4:116917830-116917930
LINE/L1	L1MdTf_I	Brca1_Trp53_1M	chr4:93280288-93280388
LINE/L1	L1Lx_I	Brca1_Trp53_1M	chr6:3362423-3362523
LINE/L1	L1Lx_IV	Brca1_Trp53_1M	chr6:3415203-3415303
LINE/L1	L1MdV_I	Brca1_Trp53_1M	chr7:27946788-27946888
LINE/L1	Lx2B	Brca1_Trp53_1M	chr9:20168436-20168536
LINE/L1	Lx11	Brca1_Trp53_1M	chr10:110446506-110446606
LINE/L1	L1MdF_II	Brca1_Trp53_1M	chr10:115881333-115881433
LINE/L1	L1MdFanc_I	Brca1_Trp53_1M	chr11:26837481-26837581
LINE/L1	Lx8b	Brca1_Trp53_1M	chr11:64724409-64724509
LINE/L1	L1MdA_I	Brca1_Trp53_1M	chr11:65496588-65496688
LINE/L1	L1MdA_I	Brca1_Trp53_1M	chr11:65497269-65497369
LINE/L1	L1MdTf_I	Brca1_Trp53_1M	chr11:66669411-66669511
LINE/L1	L1MdTf_I	Brca1_Trp53_1M	chr11:66776391-66776491
LINE/L1	L1MdTf_III	Brca1_Trp53_1M	chr11:66786803-66786903
LINE/L1	L1MdA_I	Brca1_Trp53_1M	chr11:66865110-66865210
LINE/L1	L1MdA_II	Brca1_Trp53_1M	chr11:66865703-66865803
LINE/L1	L1MdA_I	Brca1_Trp53_1M	chr11:70796848-70796948
LINE/L1	L1MdV_II	Brca1_Trp53_1M	chr11:71145388-71145488
LINE/L1	L1MdV_I	Brca1_Trp53_1M	chr11:71146791-71146891
LINE/L1	L1MdTf_I	Brca1_Trp53_1M	chr11:71168161-71168261
LINE/L1	L1_Mur2	Brca1_Trp53_1M	chr11:71177045-71177145
LINE/L1	L1MdTf_III	Brca1_Trp53_1M	chr11:71188119-71188219
LINE/L1	L1_Rod	Brca1_Trp53_1M	chr11:71189263-71189363
LINE/L1	Lx5c	Brca1_Trp53_1M	chr11:71197396-71197496
LINE/L1	L1_Mur3	Brca1_Trp53_1M	chr11:71273791-71273891
LINE/L1	L1MdMus_I	Brca1_Trp53_1M	chr11:71328799-71328899
LINE/L1	L1MdMus_I	Brca1_Trp53_1M	chr11:71328820-71328920
LINE/L1	L1MdV_I	Brca1_Trp53_1M	chr12:60978434-60978534
LINE/L1	Lx4A	Brca1_Trp53_1M	chr13:108991038-108991138
LINE/L1	L1MdV_III	Brca1_Trp53_1M	chr13:64970830-64970930
LINE/L1	L1MdGf_I	Brca1_Trp53_1M	chr13:64990084-64990184
LINE/L1	L1MdA_I	Brca1_Trp53_1M	chr13:79825310-79825410
LINE/L1	L1MdA_I	Brca1_Trp53_1M	chr13:79825583-79825683
LINE/L1	L1MdF_II	Brca1_Trp53_1M	chr13:80117837-80117937
LINE/L1	L1MdGf_II	Brca1_Trp53_1M	chr13:80117837-80117937
LINE/L1	L1MdTf_II	Brca1_Trp53_1M	chr13:80117975-80118075
LINE/L1	MusHAL1	Brca1_Trp53_1M	chr13:80117975-80118075
LINE/L1	L1MdV_III	Brca1_Trp53_1M	chr14:19274192-19274292
LINE/L1	L1_Mur3	Brca1_Trp53_1M	chr14:77104513-77104613
LINE/L1	L1MB8	Brca1_Trp53_1M	chr14:86583958-86584058
LINE/L1	L1MdV_I	Brca1_Trp53_1M	chr15:6094815-6094915
LINE/L1	Lx5c	Brca1_Trp53_1M	chr16:58185142-58185242
LINE/L1	L1MdV_I	Brca1_Trp53_1M	chr16:58841124-58841224
LINE/L1	L1Lx_II	Brca1_Trp53_1M	chr17:82359165-82359265
LINE/L1	L1MdF_I	Brca1_Trp53_1M	chr17:82908590-82908690
LINE/L1	L1Lx_II	Brca1_Trp53_1M	chr18:7954443-7954543
LINE/L1	L1MdF_I	Brca1_Trp53_1M	chr4:140411120-140411220
LINE/L1	L1MdF_III	Brca1_Trp53_1M	chr4:140671752-140671852
LINE/L1	L1MdA_VI	Brca1_Trp53_1M	chr4:140672276-140672376
LINE/L1	L1MdF_V	Brca1_Trp53_1M	chr4:140861985-140862085
LINE/L1	Lx	Brca1_Trp53_1M	chr4:155975604-155975704
LINE/L1	Lx7	Brca1_Trp53_1M	chr4:7302773-7302873
LINE/L1	Lx9	Brca1_Trp53_1M	chr5:101312293-101312393
LINE/L1	L1MdTf_III	Brca1_Trp53_1M	chr5:101312293-101312393
LINE/L1	L1MdTf_III	Brca1_Trp53_1M	chr5:101318769-101318869
LINE/L1	Lx9	Brca1_Trp53_1M	chr5:101318769-101318869
LINE/L1	L1MdA_I	Brca1_Trp53_1M	chr5:101341613-101341713
LINE/L1	L1MdA_I	Brca1_Trp53_1M	chr5:101342059-101342159
LINE/L1	L1MdN_I	Brca1_Trp53_1M	chr5:120936073-120936173
LINE/L1	L1MdMus_I	Brca1_Trp53_1M	chr5:20160468-20160568
LINE/L1	L1MdA_III	Brca1_Trp53_1M	chr5:91061862-91061962
LINE/L1	L1MdA_II	Brca1_Trp53_1M	chr5:91120563-91120663
LINE/L1	L1MdA_II	Brca1_Trp53_1M	chr5:91630915-91631015
LINE/L1	L1MdA_I	Brca1_Trp53_1M	chr5:91637482-91637582
LINE/L1	L1MdA_II	Brca1_Trp53_1M	chr5:91853996-91854096
LINE/L1	L1MdV_III	Brca1_Trp53_1M	chr5:93309721-93309821
LINE/L1	L1MdA_III	Brca1_Trp53_1M	chr5:93309721-93309821
LINE/L1	L1MdV_III	Brca1_Trp53_1M	chr5:93315936-93316036
LINE/L1	L1_Mur2	Brca1_Trp53_1M	chr5:93440138-93440238
LINE/L1	L1MdA_I	Brca1_Trp53_1M	chr5:93440138-93440238
LINE/L1	L1MdA_III	Brca1_Trp53_1M	chr5:93446694-93446794
LINE/L1	L1MdF_I	Brca1_Trp53_1M	chr5:97150695-97150795
LINE/L1	L1MdTf_III	Brca1_Trp53_1M	chr5:97246806-97246906
LINE/L1	L1MdTf_II	Brca1_Trp53_1M	chr5:97519664-97519764
LINE/L1	L1MdTf_II	Brca1_Trp53_1M	chr5:97526124-97526224
LINE/L1	Lx4A	Brca1_Trp53_1M	chr5:97798489-97798589
LINE/L1	Lx4A	Brca1_Trp53_1M	chr5:97798542-97798642
LINE/L1	L1MdF_I	Brca1_Trp53_1M	chr6:56696933-56697033
LINE/L1	L1MdN_I	Brca1_Trp53_1M	chr7:27082325-27082425
LINE/L1	L1MdTf_II	Brca1_Trp53_1M	chr7:85397827-85397927
LINE/L1	L1MdV_III	Brca1_Trp53_1M	chr7:85397827-85397927
LINE/L1	L1_Mur1	Brca1_Trp53_1M	chr9:124138738-124138838
LINE/L1	L1MdV_II	Brca1_Trp53_1M	chrX:82578970-82579070
LINE/L1	L1MdTf_I	Brca1_Trp53_4M	chr13:59107901-59108001
LINE/L1	L1MdTf_II	Brca1_Trp53_4M	chr14:109679954-109680054
LINE/L1	Lx	Brca1_Trp53_4M	chr14:51086319-51086419
LINE/L1	L1_Mur3	Brca1_Trp53_4M	chr14:77105540-77105640
LINE/L1	Lx7	Brca1_Trp53_4M	chr14:84553744-84553844
LINE/L1	L1_Mur2	Brca1_Trp53_4M	chr14:96571347-96571447
LINE/L1	MusHAL1	Brca1_Trp53_4M	chr17:82914737-82914837
LINE/L1	Lx9	Brca1_Trp53_4M	chr1:150678529-150678629
LINE/L1	L1Lx_IV	Brca1_Trp53_4M	chr2:173863451-173863551
LINE/L1	L1MdTf_II	Brca1_Trp53_4M	chr2:173863451-173863551
LINE/L1	L1MdTf_III	Brca1_Trp53_4M	chr2:61852971-61853071
LINE/L1	L1_Mur3	Brca1_Trp53_4M	chr3:28957347-28957447
LINE/L1	L1_Mur3	Brca1_Trp53_4M	chr3:31614194-31614294
LINE/L1	L1MdF_V	Brca1_Trp53_4M	chr3:82780540-82780640
LINE/L1	L1MdF_V	Brca1_Trp53_4M	chr4:7820299-7820399
LINE/L1	Lx8b	Brca1_Trp53_4M	chr9:105690202-105690302
LINE/L1	Lx8	Brca1_Trp53_4M	chr9:105690405-105690505
LINE/L1	Lx2B	Brca1_Trp53_4M	chr9:20168436-20168536
LINE/L1	L1Lx_IV	Brca1_Trp53_4M	chrX:147801327-147801427
LINE/L1	L1Lx_IV	Brca1_Trp53_4M	chrX:148897913-148898013
LINE/L1	L1MdTf_II	Brca1_Trp53_4M	chr10:113280526-113280626
LINE/L1	L1MdFanc_I	Brca1_Trp53_4M	chr10:123956318-123956418
LINE/L1	Lx8b	Brca1_Trp53_4M	chr11:64724409-64724509
LINE/L1	L1MdA_I	Brca1_Trp53_4M	chr11:65496588-65496688
LINE/L1	L1MdA_I	Brca1_Trp53_4M	chr11:65497269-65497369
LINE/L1	L1MdTf_I	Brca1_Trp53_4M	chr11:66669411-66669511
LINE/L1	L1MdTf_I	Brca1_Trp53_4M	chr11:66776391-66776491
LINE/L1	L1MdTf_III	Brca1_Trp53_4M	chr11:66786803-66786903
LINE/L1	L1MdA_I	Brca1_Trp53_4M	chr11:66865110-66865210
LINE/L1	L1MdA_II	Brca1_Trp53_4M	chr11:66865703-66865803
LINE/L1	L1MdA_I	Brca1_Trp53_4M	chr11:70796848-70796948
LINE/L1	L1MdV_II	Brca1_Trp53_4M	chr11:71145388-71145488
LINE/L1	L1MdV_I	Brca1_Trp53_4M	chr11:71146791-71146891
LINE/L1	Lx8	Brca1_Trp53_4M	chr11:71158423-71158523
LINE/L1	L1MdTf_I	Brca1_Trp53_4M	chr11:71168161-71168261
LINE/L1	L1_Mur2	Brca1_Trp53_4M	chr11:71177045-71177145
LINE/L1	L1MdV_I	Brca1_Trp53_4M	chr11:71189203-71189303
LINE/L1	L1_Rod	Brca1_Trp53_4M	chr11:71189793-71189893
LINE/L1	Lx5c	Brca1_Trp53_4M	chr11:71197396-71197496
LINE/L1	Lx5c	Brca1_Trp53_4M	chr11:71197785-71197885
LINE/L1	L1MdV_II	Brca1_Trp53_4M	chr12:57942170-57942270
LINE/L1	L1MdF_I	Brca1_Trp53_4M	chr12:57942170-57942270
LINE/L1	L1MdF_I	Brca1_Trp53_4M	chr12:57942433-57942533
LINE/L1	MusHAL1	Brca1_Trp53_4M	chr12:57942433-57942533
LINE/L1	Lx4A	Brca1_Trp53_4M	chr13:108991038-108991138
LINE/L1	L1MdTf_II	Brca1_Trp53_4M	chr13:59101442-59101542
LINE/L1	L1MdA_VI	Brca1_Trp53_4M	chr13:61729062-61729162
LINE/L1	L1MdA_IV	Brca1_Trp53_4M	chr13:65042493-65042593
LINE/L1	Lx2B	Brca1_Trp53_4M	chr13:65313115-65313215
LINE/L1	Lx2	Brca1_Trp53_4M	chr13:66602982-66603082
LINE/L1	L1Lx_IV	Brca1_Trp53_4M	chr13:76232423-76232523
LINE/L1	L1MdF_V	Brca1_Trp53_4M	chr13:76787133-76787233
LINE/L1	L1MdF_II	Brca1_Trp53_4M	chr13:80117837-80117937
LINE/L1	L1MdGf_II	Brca1_Trp53_4M	chr13:80117837-80117937
LINE/L1	L1MdTf_II	Brca1_Trp53_4M	chr13:80117975-80118075
LINE/L1	MusHAL1	Brca1_Trp53_4M	chr13:80117975-80118075
LINE/L1	L1MdMus_II	Brca1_Trp53_4M	chr14:19275643-19275743
LINE/L1	L1MdA_III	Brca1_Trp53_4M	chr15:50058031-50058131
LINE/L1	L1MdA_I	Brca1_Trp53_4M	chr15:61546573-61546673
LINE/L1	Lx5c	Brca1_Trp53_4M	chr16:58185147-58185247
LINE/L1	L1MdV_II	Brca1_Trp53_4M	chr16:62934370-62934470
LINE/L1	L1MdN_I	Brca1_Trp53_4M	chr16:70894908-70895008
LINE/L1	L1MdF_IV	Brca1_Trp53_4M	chr17:28703665-28703765
LINE/L1	L1_Rod2	Brca1_Trp53_4M	chr1:10860161-10860261
LINE/L1	L1MdMus_II	Brca1_Trp53_4M	chr1:123207033-123207133
LINE/L1	L1_Mur3	Brca1_Trp53_4M	chr3:28957368-28957468
LINE/L1	L1_Rod2	Brca1_Trp53_4M	chr3:57809481-57809581
LINE/L1	L1MdF_III	Brca1_Trp53_4M	chr4:140671752-140671852
LINE/L1	L1MdA_VI	Brca1_Trp53_4M	chr4:140672279-140672379
LINE/L1	L1MdF_V	Brca1_Trp53_4M	chr4:140861985-140862085
LINE/L1	L1_Mur3	Brca1_Trp53_4M	chr4:140897902-140898002
LINE/L1	L1MdF_V	Brca1_Trp53_4M	chr4:141221777-141221877
LINE/L1	L1MdTf_I	Brca1_Trp53_4M	chr4:155975762-155975862
LINE/L1	Lx5	Brca1_Trp53_4M	chr4:64279446-64279546
LINE/L1	L1MdF_III	Brca1_Trp53_4M	chr4:65677098-65677198
LINE/L1	Lx7	Brca1_Trp53_4M	chr4:7302773-7302873
LINE/L1	L1M2	Brca1_Trp53_4M	chr4:7329796-7329896
LINE/L1	Lx9	Brca1_Trp53_4M	chr5:101312293-101312393
LINE/L1	L1MdTf_III	Brca1_Trp53_4M	chr5:101312293-101312393
LINE/L1	L1MdTf_III	Brca1_Trp53_4M	chr5:101318769-101318869
LINE/L1	Lx9	Brca1_Trp53_4M	chr5:101318769-101318869
LINE/L1	L1_Mur1	Brca1_Trp53_4M	chr5:109407612-109407712
LINE/L1	L1MdTf_II	Brca1_Trp53_4M	chr5:16073129-16073229
LINE/L1	L1MdA_III	Brca1_Trp53_4M	chr5:91061862-91061962
LINE/L1	L1MdA_II	Brca1_Trp53_4M	chr5:91120563-91120663
LINE/L1	L1MdA_II	Brca1_Trp53_4M	chr5:91630915-91631015
LINE/L1	L1MdA_I	Brca1_Trp53_4M	chr5:91637482-91637582
LINE/L1	L1MdA_II	Brca1_Trp53_4M	chr5:91853996-91854096
LINE/L1	L1MdV_III	Brca1_Trp53_4M	chr5:93309721-93309821
LINE/L1	L1MdA_III	Brca1_Trp53_4M	chr5:93309721-93309821
LINE/L1	L1MdV_III	Brca1_Trp53_4M	chr5:93315936-93316036
LINE/L1	L1_Mur2	Brca1_Trp53_4M	chr5:93415354-93415454
LINE/L1	L1_Mur2	Brca1_Trp53_4M	chr5:93440134-93440234
LINE/L1	L1MdA_I	Brca1_Trp53_4M	chr5:93440134-93440234
LINE/L1	L1MdA_III	Brca1_Trp53_4M	chr5:93446694-93446794
LINE/L1	L1_Mur2	Brca1_Trp53_4M	chr5:95407331-95407431
LINE/L1	L1MdF_I	Brca1_Trp53_4M	chr5:97150695-97150795
LINE/L1	L1MdTf_III	Brca1_Trp53_4M	chr5:97246806-97246906
LINE/L1	L1MdTf_II	Brca1_Trp53_4M	chr5:97519664-97519764
LINE/L1	L1MdTf_II	Brca1_Trp53_4M	chr5:97526124-97526224
LINE/L1	L1MdV_II	Brca1_Trp53_4M	chr5:97792401-97792501
LINE/L1	Lx4A	Brca1_Trp53_4M	chr5:97798489-97798589
LINE/L1	Lx4A	Brca1_Trp53_4M	chr5:97798542-97798642
LINE/L1	L1MdV_II	Brca1_Trp53_4M	chr5:97988677-97988777
LINE/L1	L1MdTf_III	Brca1_Trp53_4M	chr5:97988677-97988777
LINE/L1	L1MdTf_II	Brca1_Trp53_4M	chr5:97995788-97995888
LINE/L1	L1MdFanc_I	Brca1_Trp53_4M	chr6:84808938-84809038
LINE/L1	L1MdFanc_I	Brca1_Trp53_4M	chr6:84810937-84811037
LINE/L1	L1MdF_V	Brca1_Trp53_4M	chrX:10435321-10435421
LINE/L1	L1MdA_VI	Brca1_Trp53_8M	chr11:115193002-115193102
LINE/L1	L1MdA_I	Brca1_Trp53_8M	chr11:38909561-38909661
LINE/L1	L1MdFanc_II	Brca1_Trp53_8M	chr13:17760865-17760965
LINE/L1	L1MdV_II	Brca1_Trp53_8M	chr13:17760865-17760965
LINE/L1	L1MdTf_II	Brca1_Trp53_8M	chr13:59101442-59101542
LINE/L1	L1MdTf_I	Brca1_Trp53_8M	chr13:59107901-59108001
LINE/L1	Lx3A	Brca1_Trp53_8M	chr13:62850544-62850644
LINE/L1	L1MdV_III	Brca1_Trp53_8M	chr13:64970830-64970930
LINE/L1	L1MdGf_I	Brca1_Trp53_8M	chr13:64990084-64990184
LINE/L1	Lx3A	Brca1_Trp53_8M	chr13:65042451-65042551
LINE/L1	L1MdTf_II	Brca1_Trp53_8M	chr13:72528934-72529034
LINE/L1	L1MdF_V	Brca1_Trp53_8M	chr14:72191916-72192016
LINE/L1	L1MdFanc_II	Brca1_Trp53_8M	chr14:83677772-83677872
LINE/L1	L1MdMus_II	Brca1_Trp53_8M	chr14:84601275-84601375
LINE/L1	L1MdTf_II	Brca1_Trp53_8M	chr15:63380087-63380187
LINE/L1	L1MdF_I	Brca1_Trp53_8M	chr16:16657616-16657716
LINE/L1	MusHAL1	Brca1_Trp53_8M	chr16:90636580-90636680
LINE/L1	MusHAL1	Brca1_Trp53_8M	chr17:36222357-36222457
LINE/L1	L1MdF_V	Brca1_Trp53_8M	chr17:41386197-41386297
LINE/L1	L1Lx_II	Brca1_Trp53_8M	chr17:82359165-82359265
LINE/L1	L1MdF_I	Brca1_Trp53_8M	chr17:82908590-82908690
LINE/L1	L1MdTf_III	Brca1_Trp53_8M	chr2:61852964-61853064
LINE/L1	Lx3B	Brca1_Trp53_8M	chr2:99398029-99398129
LINE/L1	L1_Mur3	Brca1_Trp53_8M	chr3:28957350-28957450
LINE/L1	L1_Mur3	Brca1_Trp53_8M	chr3:31614129-31614229
LINE/L1	Lx5	Brca1_Trp53_8M	chr4:64279446-64279546
LINE/L1	L1MdF_III	Brca1_Trp53_8M	chr4:65677098-65677198
LINE/L1	L1Lx_IV	Brca1_Trp53_8M	chr5:21728398-21728498
LINE/L1	L1_Mur2	Brca1_Trp53_8M	chr8:7165046-7165146
LINE/L1	Lx2B	Brca1_Trp53_8M	chr9:20168436-20168536
LINE/L1	L1MdV_III	Brca1_Trp53_8M	chr9:38363342-38363442
LINE/L1	L1MdF_I	Brca1_Trp53_8M	chr9:57556528-57556628
LINE/L1	L1MdF_I	Brca1_Trp53_8M	chr11:30588872-30588972
LINE/L1	Lx8b	Brca1_Trp53_8M	chr11:64724409-64724509
LINE/L1	L1MdA_I	Brca1_Trp53_8M	chr11:65496588-65496688
LINE/L1	L1MdA_I	Brca1_Trp53_8M	chr11:65497269-65497369
LINE/L1	L1M1	Brca1_Trp53_8M	chr11:65515538-65515638
LINE/L1	L1MdTf_I	Brca1_Trp53_8M	chr11:66669411-66669511
LINE/L1	L1MdTf_I	Brca1_Trp53_8M	chr11:66776391-66776491
LINE/L1	L1MdTf_III	Brca1_Trp53_8M	chr11:66786803-66786903
LINE/L1	L1MdA_I	Brca1_Trp53_8M	chr11:66865110-66865210
LINE/L1	L1MdA_II	Brca1_Trp53_8M	chr11:66865703-66865803
LINE/L1	L1MdA_I	Brca1_Trp53_8M	chr11:70796848-70796948
LINE/L1	L1MdTf_III	Brca1_Trp53_8M	chr11:70818042-70818142
LINE/L1	L1_Rod	Brca1_Trp53_8M	chr11:71139806-71139906
LINE/L1	Lx8	Brca1_Trp53_8M	chr11:71158424-71158524
LINE/L1	L1MdTf_I	Brca1_Trp53_8M	chr11:71168161-71168261
LINE/L1	L1_Mur2	Brca1_Trp53_8M	chr11:71177045-71177145
LINE/L1	L1MdV_I	Brca1_Trp53_8M	chr11:71189203-71189303
LINE/L1	L1MdV_I	Brca1_Trp53_8M	chr11:71189203-71189303_1
LINE/L1	L1_Rod	Brca1_Trp53_8M	chr11:71189794-71189894
LINE/L1	Lx5c	Brca1_Trp53_8M	chr11:71197396-71197496
LINE/L1	Lx5c	Brca1_Trp53_8M	chr11:71197791-71197891
LINE/L1	Lx5c	Brca1_Trp53_8M	chr11:71198136-71198236
LINE/L1	L1_Mur2	Brca1_Trp53_8M	chr11:71273822-71273922
LINE/L1	L1MdMus_I	Brca1_Trp53_8M	chr11:71328792-71328892
LINE/L1	Lx4A	Brca1_Trp53_8M	chr13:108991038-108991138
LINE/L1	L1MdV_I	Brca1_Trp53_8M	chr13:64113636-64113736
LINE/L1	L1MdF_III	Brca1_Trp53_8M	chr13:65042542-65042642
LINE/L1	L1_Mur3	Brca1_Trp53_8M	chr13:65329584-65329684
LINE/L1	L1_Mur3	Brca1_Trp53_8M	chr13:66423326-66423426
LINE/L1	L1MdA_I	Brca1_Trp53_8M	chr13:79825310-79825410
LINE/L1	L1MdA_I	Brca1_Trp53_8M	chr13:79825583-79825683
LINE/L1	L1MdV_III	Brca1_Trp53_8M	chr13:80203503-80203603
LINE/L1	L1MdA_IV	Brca1_Trp53_8M	chr13:80203503-80203603
LINE/L1	L1MdA_IV	Brca1_Trp53_8M	chr13:80203701-80203801
LINE/L1	L1MdV_III	Brca1_Trp53_8M	chr13:80203701-80203801
LINE/L1	L1MdN_I	Brca1_Trp53_8M	chr13:80203868-80203968
LINE/L1	L1MdV_III	Brca1_Trp53_8M	chr14:19274196-19274296
LINE/L1	L1_Mur3	Brca1_Trp53_8M	chr14:77104938-77105038
LINE/L1	L1_Mur3	Brca1_Trp53_8M	chr14:77105540-77105640
LINE/L1	L1MdGf_I	Brca1_Trp53_8M	chr14:83712176-83712276
LINE/L1	L1MdF_III	Brca1_Trp53_8M	chr14:83716392-83716492
LINE/L1	L1_Mur2	Brca1_Trp53_8M	chr14:96571347-96571447
LINE/L1	Lx5c	Brca1_Trp53_8M	chr16:58184821-58184921
LINE/L1	Lx5c	Brca1_Trp53_8M	chr16:58185119-58185219
LINE/L1	Lx4A	Brca1_Trp53_8M	chr17:82569241-82569341
LINE/L1	L1Lx_III	Brca1_Trp53_8M	chr17:82908538-82908638
LINE/L1	Lx4A	Brca1_Trp53_8M	chr18:79793355-79793455
LINE/L1	L1MdV_I	Brca1_Trp53_8M	chr19:8017865-8017965
LINE/L1	L1MdV_II	Brca1_Trp53_8M	chr19:8311781-8311881
LINE/L1	L1MdA_I	Brca1_Trp53_8M	chr1:27200967-27201067
LINE/L1	L1MdTf_III	Brca1_Trp53_8M	chr2:61852969-61853069
LINE/L1	L1MdF_I	Brca1_Trp53_8M	chr3:135547694-135547794
LINE/L1	L1MdV_III	Brca1_Trp53_8M	chr3:15381510-15381610
LINE/L1	MusHAL1	Brca1_Trp53_8M	chr3:15804846-15804946
LINE/L1	L1_Rod2	Brca1_Trp53_8M	chr3:57809481-57809581
LINE/L1	L1MdF_I	Brca1_Trp53_8M	chr4:140411120-140411220
LINE/L1	L1MdF_III	Brca1_Trp53_8M	chr4:140671752-140671852
LINE/L1	L1MdA_VI	Brca1_Trp53_8M	chr4:140672279-140672379
LINE/L1	L1MdF_V	Brca1_Trp53_8M	chr4:140861985-140862085
LINE/L1	L1_Mur3	Brca1_Trp53_8M	chr4:140897902-140898002
LINE/L1	L1MdF_V	Brca1_Trp53_8M	chr4:141221729-141221829
LINE/L1	Lx	Brca1_Trp53_8M	chr4:155975603-155975703
LINE/L1	L1MdTf_I	Brca1_Trp53_8M	chr4:155975751-155975851
LINE/L1	Lx9	Brca1_Trp53_8M	chr5:101312293-101312393
LINE/L1	L1MdTf_III	Brca1_Trp53_8M	chr5:101312293-101312393
LINE/L1	L1MdTf_III	Brca1_Trp53_8M	chr5:101318769-101318869
LINE/L1	Lx9	Brca1_Trp53_8M	chr5:101318769-101318869
LINE/L1	L1MdA_I	Brca1_Trp53_8M	chr5:101341613-101341713
LINE/L1	L1MdA_I	Brca1_Trp53_8M	chr5:101342059-101342159
LINE/L1	L1MdGf_II	Brca1_Trp53_8M	chr5:111248640-111248740
LINE/L1	L1MdMus_I	Brca1_Trp53_8M	chr5:20160468-20160568
LINE/L1	L1MdA_III	Brca1_Trp53_8M	chr5:91061862-91061962
LINE/L1	L1MdA_II	Brca1_Trp53_8M	chr5:91120563-91120663
LINE/L1	L1MdA_II	Brca1_Trp53_8M	chr5:91630915-91631015
LINE/L1	L1MdA_I	Brca1_Trp53_8M	chr5:91637482-91637582
LINE/L1	Lx7	Brca1_Trp53_8M	chr5:91671051-91671151
LINE/L1	L1MdA_II	Brca1_Trp53_8M	chr5:91853996-91854096
LINE/L1	L1MdV_III	Brca1_Trp53_8M	chr5:93309721-93309821
LINE/L1	L1MdA_III	Brca1_Trp53_8M	chr5:93309721-93309821
LINE/L1	L1MdV_III	Brca1_Trp53_8M	chr5:93315936-93316036
LINE/L1	L1_Mur2	Brca1_Trp53_8M	chr5:93440099-93440199
LINE/L1	L1MdA_III	Brca1_Trp53_8M	chr5:93446711-93446811
LINE/L1	Lx7	Brca1_Trp53_8M	chr5:93459826-93459926
LINE/L1	L1MdF_I	Brca1_Trp53_8M	chr5:97150695-97150795
LINE/L1	L1MdTf_III	Brca1_Trp53_8M	chr5:97246806-97246906
LINE/L1	L1MdTf_II	Brca1_Trp53_8M	chr5:97519664-97519764
LINE/L1	L1MdTf_II	Brca1_Trp53_8M	chr5:97526124-97526224
LINE/L1	L1MdV_II	Brca1_Trp53_8M	chr5:97792401-97792501
LINE/L1	L1MdV_II	Brca1_Trp53_8M	chr5:97988675-97988775
LINE/L1	L1MdTf_III	Brca1_Trp53_8M	chr5:97988675-97988775
LINE/L1	L1MdTf_II	Brca1_Trp53_8M	chr5:97995788-97995888
LINE/L1	L1_Mur1	Brca1_Trp53_8M	chr9:124138738-124138838
LINE/L1	L1MdV_I	Brca1_Trp53_8M	chr9:19717953-19718053
LINE/L1	L1MdV_I	Brca1_Trp53_8M	chr9:19812719-19812819
LINE/L1	Lx5c	Brca1_Trp53_8M	chrX:74275273-74275373
LINE/L1	L1MdF_II	Brca1_Trp53_12M	chr10:115881332-115881432
LINE/L1	L1MdA_III	Brca1_Trp53_12M	chr11:12150789-12150889
LINE/L1	Lx8b	Brca1_Trp53_12M	chr11:12151193-12151293
LINE/L1	Lx2	Brca1_Trp53_12M	chr11:14185437-14185537
LINE/L1	L1MdF_I	Brca1_Trp53_12M	chr11:30588872-30588972
LINE/L1	L1MdA_I	Brca1_Trp53_12M	chr11:38909559-38909659
LINE/L1	Lx8b	Brca1_Trp53_12M	chr11:64724409-64724509
LINE/L1	L1MdA_I	Brca1_Trp53_12M	chr11:65496588-65496688
LINE/L1	L1MdA_I	Brca1_Trp53_12M	chr11:65497269-65497369
LINE/L1	L1MdTf_I	Brca1_Trp53_12M	chr11:66669411-66669511
LINE/L1	L1MdTf_I	Brca1_Trp53_12M	chr11:66776391-66776491
LINE/L1	L1MdTf_III	Brca1_Trp53_12M	chr11:66786803-66786903
LINE/L1	L1MdA_I	Brca1_Trp53_12M	chr11:66865110-66865210
LINE/L1	L1MdA_II	Brca1_Trp53_12M	chr11:66865703-66865803
LINE/L1	L1MdA_I	Brca1_Trp53_12M	chr11:70796848-70796948
LINE/L1	L1MdTf_III	Brca1_Trp53_12M	chr11:70818042-70818142
LINE/L1	L1_Rod	Brca1_Trp53_12M	chr11:71139808-71139908
LINE/L1	L1MdV_II	Brca1_Trp53_12M	chr11:71145388-71145488
LINE/L1	Lx8	Brca1_Trp53_12M	chr11:71158423-71158523
LINE/L1	L1MdTf_I	Brca1_Trp53_12M	chr11:71168161-71168261
LINE/L1	L1_Mur2	Brca1_Trp53_12M	chr11:71177045-71177145
LINE/L1	L1MdV_I	Brca1_Trp53_12M	chr11:71189203-71189303
LINE/L1	L1MdV_I	Brca1_Trp53_12M	chr11:71189203-71189303_1
LINE/L1	L1_Rod	Brca1_Trp53_12M	chr11:71189789-71189889
LINE/L1	Lx5c	Brca1_Trp53_12M	chr11:71197396-71197496
LINE/L1	Lx5c	Brca1_Trp53_12M	chr11:71197829-71197929
LINE/L1	Lx5c	Brca1_Trp53_12M	chr11:71198133-71198233
LINE/L1	L1MdMus_I	Brca1_Trp53_12M	chr11:71328792-71328892
LINE/L1	L1MdMus_I	Brca1_Trp53_12M	chr11:71328798-71328898
LINE/L1	L1MdMus_II	Brca1_Trp53_12M	chr11:9154210-9154310
LINE/L1	L1_Mur2	Brca1_Trp53_12M	chr12:11531583-11531683
LINE/L1	L1_Mur2	Brca1_Trp53_12M	chr12:11531584-11531684
LINE/L1	L1MdF_III	Brca1_Trp53_12M	chr12:12309434-12309534
LINE/L1	L1MdMus_I	Brca1_Trp53_12M	chr12:6221644-6221744
LINE/L1	L1MdA_I	Brca1_Trp53_12M	chr12:6997373-6997473
LINE/L1	L1MdTf_II	Brca1_Trp53_12M	chr12:92204760-92204860
LINE/L1	L1MdFanc_I	Brca1_Trp53_12M	chr12:9824004-9824104
LINE/L1	Lx4A	Brca1_Trp53_12M	chr13:108991038-108991138
LINE/L1	L1MdTf_II	Brca1_Trp53_12M	chr13:14908757-14908857
LINE/L1	L1MdFanc_II	Brca1_Trp53_12M	chr13:17760863-17760963
LINE/L1	L1MdV_II	Brca1_Trp53_12M	chr13:17760863-17760963
LINE/L1	L1MdTf_I	Brca1_Trp53_12M	chr13:59107901-59108001
LINE/L1	L1MdF_V	Brca1_Trp53_12M	chr13:60971580-60971680
LINE/L1	L1MdF_V	Brca1_Trp53_12M	chr13:60986305-60986405
LINE/L1	L1MdV_I	Brca1_Trp53_12M	chr13:64113636-64113736
LINE/L1	L1MdV_III	Brca1_Trp53_12M	chr13:64970830-64970930
LINE/L1	L1MdGf_I	Brca1_Trp53_12M	chr13:64990084-64990184
LINE/L1	Lx3A	Brca1_Trp53_12M	chr13:65042509-65042609
LINE/L1	L1MdF_III	Brca1_Trp53_12M	chr13:65042509-65042609
LINE/L1	L1MdV_II	Brca1_Trp53_12M	chr13:65129296-65129396
LINE/L1	L1MdV_I	Brca1_Trp53_12M	chr13:65129296-65129396
LINE/L1	L1MdF_I	Brca1_Trp53_12M	chr13:65167919-65168019
LINE/L1	L1MdF_I	Brca1_Trp53_12M	chr13:65168860-65168960
LINE/L1	L1MdA_IV	Brca1_Trp53_12M	chr13:65320010-65320110
LINE/L1	L1MdA_V	Brca1_Trp53_12M	chr13:65321770-65321870
LINE/L1	L1MdN_I	Brca1_Trp53_12M	chr13:65324909-65325009
LINE/L1	L1_Mur2	Brca1_Trp53_12M	chr13:67665928-67666028
LINE/L1	L1MdGf_I	Brca1_Trp53_12M	chr13:67666088-67666188
LINE/L1	L1_Mur2	Brca1_Trp53_12M	chr13:67702853-67702953
LINE/L1	L1MdA_I	Brca1_Trp53_12M	chr13:79825310-79825410
LINE/L1	L1MdA_I	Brca1_Trp53_12M	chr13:79825583-79825683
LINE/L1	Lx6	Brca1_Trp53_12M	chr13:82931249-82931349
LINE/L1	L1MdF_V	Brca1_Trp53_12M	chr14:122658145-122658245
LINE/L1	L1MdMus_II	Brca1_Trp53_12M	chr14:19275643-19275743
LINE/L1	L1MdV_III	Brca1_Trp53_12M	chr14:83534008-83534108
LINE/L1	L1MdFanc_II	Brca1_Trp53_12M	chr14:83677772-83677872
LINE/L1	L1MdMus_I	Brca1_Trp53_12M	chr14:83903251-83903351
LINE/L1	Lx7	Brca1_Trp53_12M	chr14:84553748-84553848
LINE/L1	L1_Mur2	Brca1_Trp53_12M	chr14:96571347-96571447
LINE/L1	Lx5	Brca1_Trp53_12M	chr15:21133039-21133139
LINE/L1	L1MdA_VI	Brca1_Trp53_12M	chr15:37635429-37635529
LINE/L1	L1MdF_V	Brca1_Trp53_12M	chr15:43294434-43294534
LINE/L1	L1Lx_IV	Brca1_Trp53_12M	chr15:48813848-48813948
LINE/L1	L1Lx_IV	Brca1_Trp53_12M	chr15:48813857-48813957
LINE/L1	L1MdV_II	Brca1_Trp53_12M	chr15:48814760-48814860
LINE/L1	L1MdV_II	Brca1_Trp53_12M	chr15:48815233-48815333
LINE/L1	L1MdV_II	Brca1_Trp53_12M	chr15:48815244-48815344
LINE/L1	L1MdA_VI	Brca1_Trp53_12M	chr15:60176447-60176547
LINE/L1	L1MdA_I	Brca1_Trp53_12M	chr15:61546573-61546673
LINE/L1	Lx11	Brca1_Trp53_12M	chr15:71254737-71254837
LINE/L1	Lx5c	Brca1_Trp53_12M	chr16:58185128-58185228
LINE/L1	L1MdF_I	Brca1_Trp53_12M	chr17:91222837-91222937
LINE/L1	L1MdMus_II	Brca1_Trp53_12M	chr18:54387235-54387335
LINE/L1	L1MdMus_I	Brca1_Trp53_12M	chr18:7228715-7228815
LINE/L1	Lx6	Brca1_Trp53_12M	chr19:18400228-18400328
LINE/L1	L1MdMus_II	Brca1_Trp53_12M	chr1:123207033-123207133
LINE/L1	L1_Mur2	Brca1_Trp53_12M	chr1:123261220-123261320
LINE/L1	L1MdV_I	Brca1_Trp53_12M	chr1:176247263-176247363
LINE/L1	L1MdF_IV	Brca1_Trp53_12M	chr1:23645753-23645853
LINE/L1	Lx7	Brca1_Trp53_12M	chr1:51602452-51602552
LINE/L1	Lx3B	Brca1_Trp53_12M	chr2:181915406-181915506
LINE/L1	L1MdMus_I	Brca1_Trp53_12M	chr2:82804553-82804653
LINE/L1	L1MdTf_II	Brca1_Trp53_12M	chr2:84087279-84087379
LINE/L1	L1Lx_II	Brca1_Trp53_12M	chr3:15381519-15381619
LINE/L1	MusHAL1	Brca1_Trp53_12M	chr3:15804836-15804936
LINE/L1	L1MdMus_II	Brca1_Trp53_12M	chr3:28913617-28913717
LINE/L1	L1_Mur3	Brca1_Trp53_12M	chr3:28957362-28957462
LINE/L1	L1Lx_I	Brca1_Trp53_12M	chr3:31520956-31521056
LINE/L1	L1_Mur3	Brca1_Trp53_12M	chr3:31614204-31614304
LINE/L1	L1MdV_I	Brca1_Trp53_12M	chr3:31663036-31663136
LINE/L1	L1_Rod2	Brca1_Trp53_12M	chr3:57809481-57809581
LINE/L1	L1MdF_I	Brca1_Trp53_12M	chr4:140411120-140411220
LINE/L1	L1MdF_III	Brca1_Trp53_12M	chr4:140671752-140671852
LINE/L1	L1MdA_VI	Brca1_Trp53_12M	chr4:140672279-140672379
LINE/L1	L1MdF_V	Brca1_Trp53_12M	chr4:140861985-140862085
LINE/L1	L1_Mur3	Brca1_Trp53_12M	chr4:140897902-140898002
LINE/L1	L1MdF_V	Brca1_Trp53_12M	chr4:141221736-141221836
LINE/L1	Lx9	Brca1_Trp53_12M	chr4:142720951-142721051
LINE/L1	L1MdTf_I	Brca1_Trp53_12M	chr4:155975764-155975864
LINE/L1	Lx5	Brca1_Trp53_12M	chr4:64279446-64279546
LINE/L1	L1MdF_III	Brca1_Trp53_12M	chr4:65677096-65677196
LINE/L1	Lx7	Brca1_Trp53_12M	chr4:7302773-7302873
LINE/L1	L1M2	Brca1_Trp53_12M	chr4:7329796-7329896
LINE/L1	Lx9	Brca1_Trp53_12M	chr5:101312293-101312393
LINE/L1	L1MdTf_III	Brca1_Trp53_12M	chr5:101312293-101312393
LINE/L1	L1MdTf_III	Brca1_Trp53_12M	chr5:101318769-101318869
LINE/L1	Lx9	Brca1_Trp53_12M	chr5:101318769-101318869
LINE/L1	L1MdF_IV	Brca1_Trp53_12M	chr5:91050476-91050576
LINE/L1	L1MdA_III	Brca1_Trp53_12M	chr5:91061862-91061962
LINE/L1	L1MdA_II	Brca1_Trp53_12M	chr5:91120563-91120663
LINE/L1	L1MdA_II	Brca1_Trp53_12M	chr5:91630915-91631015
LINE/L1	L1MdA_I	Brca1_Trp53_12M	chr5:91637482-91637582
LINE/L1	L1MdA_II	Brca1_Trp53_12M	chr5:91853996-91854096
LINE/L1	L1MdV_III	Brca1_Trp53_12M	chr5:93309721-93309821
LINE/L1	L1MdA_III	Brca1_Trp53_12M	chr5:93309721-93309821
LINE/L1	L1MdV_III	Brca1_Trp53_12M	chr5:93315936-93316036
LINE/L1	L1_Mur2	Brca1_Trp53_12M	chr5:93440138-93440238
LINE/L1	L1MdA_I	Brca1_Trp53_12M	chr5:93440138-93440238
LINE/L1	L1MdA_III	Brca1_Trp53_12M	chr5:93446693-93446793
LINE/L1	L1MdF_I	Brca1_Trp53_12M	chr5:97150695-97150795
LINE/L1	L1MdTf_III	Brca1_Trp53_12M	chr5:97246806-97246906
LINE/L1	L1MdTf_II	Brca1_Trp53_12M	chr5:97519664-97519764
LINE/L1	L1MdTf_II	Brca1_Trp53_12M	chr5:97526124-97526224
LINE/L1	L1MdV_II	Brca1_Trp53_12M	chr5:97792401-97792501
LINE/L1	L1MdV_II	Brca1_Trp53_12M	chr5:97792402-97792502
LINE/L1	Lx4A	Brca1_Trp53_12M	chr5:97798489-97798589
LINE/L1	Lx4A	Brca1_Trp53_12M	chr5:97798542-97798642
LINE/L1	L1MdV_II	Brca1_Trp53_12M	chr5:97988628-97988728
LINE/L1	L1MdTf_II	Brca1_Trp53_12M	chr5:97995788-97995888
LINE/L1	Lx7	Brca1_Trp53_12M	chr6:9214628-9214728
LINE/L1	Lx7	Brca1_Trp53_12M	chr7:27933083-27933183
LINE/L1	L1MdF_IV	Brca1_Trp53_12M	chr7:41661282-41661382
LINE/L1	L1MdTf_III	Brca1_Trp53_12M	chr8:100687666-100687766
LINE/L1	L1MdMus_II	Brca1_Trp53_12M	chr8:73418196-73418296
LINE/L1	Lx5	Brca1_Trp53_12M	chr9:111236278-111236378
LINE/L1	L1MdV_II	Brca1_Trp53_12M	chr9:31625219-31625319
LINE/L1	L1MdFanc_I	Brca1_Trp53_12M	chr9:31625379-31625479
LINE/L1	L1Lx_II	Brca1_Trp53_12M	chr9:31625389-31625489
LINE/L1	L1MdV_II	Brca1_Trp53_12M	chr9:31625584-31625684
[truncated: 6,715 more rows]

## Sheet: Sheet2
A24	chr10:113061199-113061299	(TC)n	Simple_repeat
A24	chr10:113061199-113061299	(TG)n	Simple_repeat
A24	chr10:113061241-113061341	(CT)n	Simple_repeat
A24	chr10:113061241-113061341	(TG)n	Simple_repeat
A24	chr10:113061241-113061341	L1_Mur2	LINE/L1
A24	chr10:115881329-115881429	L1MdF_II	LINE/L1
A24	chr10:77526467-77526567	(A)n	Simple_repeat
A24	chr11:100360893-100360993	(T)n	Simple_repeat
A24	chr11:101347093-101347193	(CTG)n	Simple_repeat
A24	chr11:101347139-101347239	(CTG)n	Simple_repeat
A24	chr11:101526828-101526928	B3	SINE/B2
A24	chr11:101642569-101642669	B1_Mus2	SINE/Alu
A24	chr11:101642585-101642685	B1_Mus2	SINE/Alu
A24	chr11:101645335-101645435	B1_Mm	SINE/Alu
A24	chr11:101670259-101670359	MIRc	SINE/MIR
A24	chr11:101676208-101676308	B2_Mm1t	SINE/B2
A24	chr11:101676387-101676487	B2_Mm2	SINE/B2
A24	chr11:101676387-101676487	B1_Mur3	SINE/Alu
A24	chr11:101721553-101721653	B2_Mm2	SINE/B2
A24	chr11:101721612-101721712	ORR1B1-int	LTR/ERVL-MaLR
A24	chr11:101895620-101895720	URR1A	DNA/hAT-Charlie
A24	chr11:102124627-102124727	(A)n	Simple_repeat
A24	chr11:102282662-102282762	(AC)n	Simple_repeat
A24	chr11:102283291-102283391	ORR1A3-int	LTR/ERVL-MaLR
A24	chr11:102283291-102283391	B1_Mus2	SINE/Alu
A24	chr11:102634050-102634150	ORR1B1-int	LTR/ERVL-MaLR
A24	chr11:102634050-102634150	ID_B1	SINE/B4
A24	chr11:102634096-102634196	ORR1B1-int	LTR/ERVL-MaLR
A24	chr11:102634096-102634196	B1_Mus2	SINE/Alu
A24	chr11:102784669-102784769	B1_Mus2	SINE/Alu
A24	chr11:102798362-102798462	B2_Mm1a	SINE/B2
A24	chr11:102798362-102798462	B1_Mus2	SINE/Alu
A24	chr11:102829495-102829595	RMER19B	LTR/ERVK
A24	chr11:103083612-103083712	RLTR4_Mm	LTR/ERV1
A24	chr11:103092655-103092755	RLTR4_Mm	LTR/ERV1
A24	chr11:104510482-104510582	RLTR20A3_MM	LTR/ERVK
A24	chr11:104510542-104510642	RLTR20A3_MM	LTR/ERVK
A24	chr11:104672376-104672476	(T)n	Simple_repeat
A24	chr11:104672592-104672692	B2_Mm1a	SINE/B2
A24	chr11:107472693-107472793	(T)n	Simple_repeat
A24	chr11:111509934-111510034	(TTCTC)n	Simple_repeat
A24	chr11:111510153-111510253	(TCTC)n	Simple_repeat
A24	chr11:111510153-111510253	(CTCCCTCC)n	Simple_repeat
A24	chr11:111510153-111510253	(TCTC)n	Simple_repeat
A24	chr11:111758104-111758204	(AT)n	Simple_repeat
A24	chr11:29672679-29672779	ORR1B1-int	LTR/ERVL-MaLR
A24	chr11:29672679-29672779	PB1D9	SINE/Alu
A24	chr11:29672846-29672946	(A)n	Simple_repeat
A24	chr11:29672846-29672946	(AAAAC)n	Simple_repeat
A24	chr11:3943205-3943305	B2_Mm1a	SINE/B2
A24	chr11:3943205-3943305	ORR1A3-int	LTR/ERVL-MaLR
A24	chr11:42260913-42261013	A-rich	Low_complexity
A24	chr11:48810106-48810206	RSINE1	SINE/B4
A24	chr11:49194476-49194576	IAPLTR1a_Mm	LTR/ERVK
A24	chr11:5841208-5841308	LTRIS6	LTR/ERV1
A24	chr11:63825642-63825742	(TTG)n	Simple_repeat
A24	chr11:64724409-64724509	Lx8b	LINE/L1
A24	chr11:64724658-64724758	B3	SINE/B2
A24	chr11:64791994-64792094	IAPLTR1_Mm	LTR/ERVK
A24	chr11:64797403-64797503	IAPLTR1_Mm	LTR/ERVK
A24	chr11:65451726-65451826	IAPLTR1a_Mm	LTR/ERVK
A24	chr11:65458977-65459077	IAPLTR1_Mm	LTR/ERVK
A24	chr11:65496588-65496688	L1MdA_I	LINE/L1
A24	chr11:65497269-65497369	L1MdA_I	LINE/L1
A24	chr11:65502792-65502892	GA-rich	Low_complexity
A24	chr11:65502792-65502892	(GAAG)n	Simple_repeat
A24	chr11:65515622-65515722	L1M2	LINE/L1
A24	chr11:65658793-65658893	IAPEY3-int	LTR/ERVK
A24	chr11:65658794-65658894	IAPEY3-int	LTR/ERVK
A24	chr11:66495354-66495454	MTA_Mm	LTR/ERVL-MaLR
A24	chr11:66495753-66495853	MTA_Mm	LTR/ERVL-MaLR
A24	chr11:66505122-66505222	B3A	SINE/B2
A24	chr11:66667950-66668050	(T)n	Simple_repeat
A24	chr11:66669411-66669511	L1MdTf_I	LINE/L1
A24	chr11:66775725-66775825	(TTG)n	Simple_repeat
A24	chr11:66776391-66776491	L1MdTf_I	LINE/L1
A24	chr11:66784012-66784112	(TTTGG)n	Simple_repeat
A24	chr11:66786803-66786903	L1MdTf_III	LINE/L1
A24	chr11:66827740-66827840	RLTRETN_Mm	LTR/ERVK
A24	chr11:66828063-66828163	RLTRETN_Mm	LTR/ERVK
A24	chr11:66865110-66865210	L1MdA_I	LINE/L1
A24	chr11:66865703-66865803	L1MdA_II	LINE/L1
A24	chr11:67273749-67273849	(TC)n	Simple_repeat
A24	chr11:67763928-67764028	(GTTTTG)n	Simple_repeat
A24	chr11:67847087-67847187	B1_Mus2	SINE/Alu
A24	chr11:67866298-67866398	MT2_Mm	LTR/ERVL
A24	chr11:67872693-67872793	MT2_Mm	LTR/ERVL
A24	chr11:69083985-69084085	IAPLTR2b	LTR/ERVK
A24	chr11:69084631-69084731	IAPLTR2a	LTR/ERVK
A24	chr11:69172062-69172162	(A)n	Simple_repeat
A24	chr11:69588055-69588155	B1_Mur3	SINE/Alu
A24	chr11:69723974-69724074	(AAAT)n	Simple_repeat
A24	chr11:69723974-69724074	B2_Mm1t	SINE/B2
A24	chr11:69724168-69724268	B2_Mm1t	SINE/B2
A24	chr11:69763338-69763438	B2_Mm2	SINE/B2
A24	chr11:69764866-69764966	B1F2	SINE/Alu
A24	chr11:69764874-69764974	B1F2	SINE/Alu
A24	chr11:69765034-69765134	B1_Mur1	SINE/Alu
A24	chr11:70795942-70796042	(T)n	Simple_repeat
A24	chr11:70796848-70796948	L1MdA_I	LINE/L1
A24	chr11:70887997-70888097	B1_Mus2	SINE/Alu
A24	chr11:70888294-70888394	B1_Mus2	SINE/Alu
A24	chr11:71040210-71040310	IAPLTR1a_Mm	LTR/ERVK
A24	chr11:71044674-71044774	IAPLTR1_Mm	LTR/ERVK
A24	chr11:71079735-71079835	RLTRETN_Mm	LTR/ERVK
A24	chr11:71091219-71091319	ERVB7_1-LTR_MM	LTR/ERVK
A24	chr11:71104927-71105027	RMER21A	LTR/ERV1
A24	chr11:71139802-71139902	L1_Rod	LINE/L1
A24	chr11:71145388-71145488	L1MdV_II	LINE/L1
A24	chr11:71158424-71158524	Lx8	LINE/L1
A24	chr11:71168161-71168261	L1MdTf_I	LINE/L1
A24	chr11:71177045-71177145	L1_Mur2	LINE/L1
A24	chr11:71188121-71188221	L1MdTf_III	LINE/L1
A24	chr11:71189203-71189303	L1MdV_I	LINE/L1
A24	chr11:71189793-71189893	L1_Rod	LINE/L1
A24	chr11:71197380-71197480	Lx5c	LINE/L1
A24	chr11:71197821-71197921	Lx5c	LINE/L1
A24	chr11:71198131-71198231	Lx5c	LINE/L1
A24	chr11:71296931-71297031	(TCCTTG)n	Simple_repeat
A24	chr11:71297226-71297326	RMER2	LTR/ERV1
A24	chr11:71300099-71300199	L1MdV_I	LINE/L1
A24	chr11:71307542-71307642	RLTR45	LTR/ERVK
A24	chr11:71320020-71320120	LTRIS_Mm	LTR/ERV1
A24	chr11:71320497-71320597	LTRIS_Mm	LTR/ERV1
A24	chr11:71320539-71320639	RLTR13B1	LTR/ERVK
A24	chr11:71321414-71321514	RLTR13B1	LTR/ERVK
A24	chr11:71328807-71328907	L1MdMus_I	LINE/L1
A24	chr11:71505691-71505791	MT2_Mm	LTR/ERVL
A24	chr11:71512098-71512198	MT2_Mm	LTR/ERVL
A24	chr11:71875187-71875287	MT2_Mm	LTR/ERVL
A24	chr11:71881582-71881682	MT2_Mm	LTR/ERVL
A24	chr11:71927921-71928021	IAPLTR1_Mm	LTR/ERVK
A24	chr11:71928258-71928358	IAPLTR1_Mm	LTR/ERVK
A24	chr11:71991767-71991867	(CT)n	Simple_repeat
A24	chr11:71991773-71991873	(CT)n	Simple_repeat
A24	chr11:71992730-71992830	B1_Mus2	SINE/Alu
A24	chr11:72171258-72171358	L1MD2	LINE/L1
A24	chr11:72171258-72171358	(T)n	Simple_repeat
A24	chr11:72171477-72171577	B2_Mm1a	SINE/B2
A24	chr11:72276553-72276653	RLTR10	LTR/ERVK
A24	chr11:72279428-72279528	RLTR10	LTR/ERVK
A24	chr11:72326489-72326589	MT2_Mm	LTR/ERVL
A24	chr11:72332915-72333015	MT2_Mm	LTR/ERVL
A24	chr11:72717836-72717936	B2_Mm1a	SINE/B2
A24	chr11:73122024-73122124	(AC)n	Simple_repeat
A24	chr11:73122024-73122124	RMER10B	LTR/ERVL
A24	chr11:74540126-74540226	IAPLTR2_Mm	LTR/ERVK
A24	chr11:74545347-74545447	IAPLTR1_Mm	LTR/ERVK
A24	chr11:74706282-74706382	(TTAT)n	Simple_repeat
A24	chr11:74706457-74706557	B2_Mm1a	SINE/B2
A24	chr11:74706457-74706557	(T)n	Simple_repeat
A24	chr11:74884360-74884460	IAPLTR2_Mm	LTR/ERVK
A24	chr11:74891454-74891554	IAPLTR1_Mm	LTR/ERVK
A24	chr11:75759725-75759825	(TTTTGTA)n	Simple_repeat
A24	chr11:76159055-76159155	B1F2	SINE/Alu
A24	chr11:76548757-76548857	RLTR4_Mm	LTR/ERV1
A24	chr11:76557805-76557905	RLTR4_Mm	LTR/ERV1
A24	chr11:76828075-76828175	MT2_Mm	LTR/ERVL
A24	chr11:76834511-76834611	MT2_Mm	LTR/ERVL
A24	chr11:79688307-79688407	(CCTC)n	Simple_repeat
A24	chr11:97998985-97999085	B1_Mus1	SINE/Alu
A24	chr11:98082076-98082176	B3	SINE/B2
A24	chr11:98082192-98082292	B3	SINE/B2
A24	chr11:98225145-98225245	ORR1B1-int	LTR/ERVL-MaLR
A24	chr11:98238670-98238770	B3A	SINE/B2
A24	chr11:98777786-98777886	(TG)n	Simple_repeat
A24	chr11:99210555-99210655	B3	SINE/B2
A24	chr11:99210555-99210655	MT-int	LTR/ERVL-MaLR
A24	chr11:99210735-99210835	MT-int	LTR/ERVL-MaLR
A24	chr11:99210735-99210835	B3	SINE/B2
A24	chr11:99416097-99416197	(AACA)n	Simple_repeat
A24	chr11:99554550-99554650	ORR1A3-int	LTR/ERVL-MaLR
A24	chr11:99554943-99555043	MT2_Mm	LTR/ERVL
A24	chr11:99554943-99555043	B3	SINE/B2
A24	chr12:54942885-54942985	(T)n	Simple_repeat
A24	chr12:54943078-54943178	B2_Mm1a	SINE/B2
A24	chr12:62678761-62678861	(TTATTT)n	Simple_repeat
A24	chr12:73879146-73879246	L1MdTf_II	LINE/L1
A24	chr12:73879146-73879246	(A)n	Simple_repeat
A24	chr13:108583972-108584072	RLTR15	LTR/ERVK
A24	chr13:108584049-108584149	RLTR15	LTR/ERVK
A24	chr13:108991038-108991138	Lx4A	LINE/L1
A24	chr13:27084761-27084861	L1MdTf_III	LINE/L1
A24	chr13:53968221-53968321	B1F2	SINE/Alu
A24	chr13:64683648-64683748	L1Lx_I	LINE/L1
A24	chr13:67069106-67069206	MTD	LTR/ERVL-MaLR
A24	chr13:67827235-67827335	MTC	LTR/ERVL-MaLR
A24	chr13:76346712-76346812	L1MdF_V	LINE/L1
A24	chr13:76528975-76529075	RMER16-int	LTR/ERVK
A24	chr13:85854442-85854542	(GTGGTG)n	Simple_repeat
A24	chr13:94237982-94238082	ORR1B1-int	LTR/ERVL-MaLR
A24	chr13:94237982-94238082	PB1D9	SINE/Alu
A24	chr14:112970824-112970924	(CCT)n	Simple_repeat
A24	chr14:73727781-73727881	(CAG)n	Simple_repeat
A24	chr14:73727855-73727955	(AGC)n	Simple_repeat
A24	chr14:73727855-73727955	(ACA)n	Simple_repeat
A24	chr14:80741195-80741295	IAPLTR2_Mm	LTR/ERVK
A24	chr15:33243160-33243260	L1_Mur2	LINE/L1
A24	chr15:38281416-38281516	(CA)n	Simple_repeat
A24	chr16:22793780-22793880	GA-rich	Low_complexity
A24	chr16:22793780-22793880	(AGC)n	Simple_repeat
A24	chr16:29477036-29477136	(TC)n	Simple_repeat
A24	chr16:31969469-31969569	B2_Mm2	SINE/B2
A24	chr16:32205511-32205611	B1_Mus1	SINE/Alu
A24	chr16:3690490-3690590	L1MdN_I	LINE/L1
A24	chr16:58184377-58184477	(GT)n	Simple_repeat
A24	chr16:58185139-58185239	Lx5c	LINE/L1
A24	chr16:68555088-68555188	(GATATACA)n	Simple_repeat
A24	chr17:17097433-17097533	L1MdA_III	LINE/L1
A24	chr17:17097433-17097533	L1MdTf_II	LINE/L1
A24	chr17:45640623-45640723	(TGTT)n	Simple_repeat
A24	chr17:45781921-45782021	B1_Mm	SINE/Alu
A24	chr17:9426622-9426722	RLTR10	LTR/ERVK
A24	chr18:22095792-22095892	B1_Mus2	SINE/Alu
A24	chr18:22095792-22095892	(AATA)n	Simple_repeat
A24	chr18:22315331-22315431	(TCTT)n	Simple_repeat
A24	chr18:22315331-22315431	(CT)n	Simple_repeat
A24	chr18:22315331-22315431	(TCTT)n	Simple_repeat
A24	chr18:40422070-40422170	(TCCT)n	Simple_repeat
A24	chr18:66403497-66403597	(CAAAA)n	Simple_repeat
A24	chr18:7801191-7801291	B2_Mm1a	SINE/B2
A24	chr18:7801375-7801475	B2_Mm1t	SINE/B2
A24	chr18:7954444-7954544	L1Lx_II	LINE/L1
A24	chr18:83458784-83458884	(GT)n	Simple_repeat
A24	chr18:88619575-88619675	L1MdTf_III	LINE/L1
A24	chr19:12257942-12258042	Lx5c	LINE/L1
A24	chr19:46098017-46098117	MurERV4_19-int	LTR/ERVK
A24	chr19:46098017-46098117_1	MurERV4_19-int	LTR/ERVK
A24	chr19:46098093-46098193	MurERV4_19-int	LTR/ERVK
A24	chr19:46098093-46098193_1	MurERV4_19-int	LTR/ERVK
A24	chr1:15706185-15706285	MT-int	LTR/ERVL-MaLR
A24	chr1:15706185-15706285	(TTTTGG)n	Simple_repeat
A24	chr1:158377346-158377446	B2_Mm1a	SINE/B2
A24	chr1:16888337-16888437	B1_Mm	SINE/Alu
A24	chr1:16888477-16888577	PB1D9	SINE/Alu
A24	chr1:16888477-16888577	ORR1A2	LTR/ERVL-MaLR
A24	chr1:46274652-46274752	MMVL30-int	LTR/ERV1
A24	chr1:98539716-98539816	(TCCT)n	Simple_repeat
A24	chr2:147011183-147011283	PB1D9	SINE/Alu
A24	chr2:14935305-14935405	(AGGA)n	Simple_repeat
A24	chr2:14935305-14935405	(GAAA)n	Simple_repeat
A24	chr2:152853963-152854063	B2_Mm2	SINE/B2
A24	chr2:170271295-170271395	B2_Mm1t	SINE/B2
A24	chr2:170271433-170271533	B2_Mm1t	SINE/B2
A24	chr2:36346217-36346317	MT2_Mm	LTR/ERVL
A24	chr2:37108112-37108212	L1MdTf_III	LINE/L1
A24	chr2:38128779-38128879	Lx	LINE/L1
A24	chr2:38129556-38129656	L1MdTf_II	LINE/L1
A24	chr2:38564622-38564722	MTA_Mm	LTR/ERVL-MaLR
A24	chr2:38566506-38566606	MTA_Mm	LTR/ERVL-MaLR
A24	chr2:38581739-38581839	B1F	SINE/Alu
A24	chr2:38582736-38582836	L1MdF_V	LINE/L1
A24	chr2:38583046-38583146	L1MdTf_II	LINE/L1
A24	chr2:39525901-39526001	IAPLTR2_Mm	LTR/ERVK
A24	chr2:39530890-39530990	IAPLTR2a	LTR/ERVK
A24	chr2:40017655-40017755	Lx3A	LINE/L1
A24	chr2:40017655-40017755	IAPLTR2a	LTR/ERVK
A24	chr2:40021138-40021238	IAPLTR2_Mm	LTR/ERVK
A24	chr2:40021138-40021238	Lx3_Mus	LINE/L1
A24	chr2:40027886-40027986	Lx	LINE/L1
A24	chr2:40030635-40030735	L1_Mur3	LINE/L1
A24	chr2:40053623-40053723	RLTR14_RN	LTR/ERV1
A24	chr2:40355791-40355891	(T)n	Simple_repeat
A24	chr2:40362503-40362603	L1MdTf_II	LINE/L1
A24	chr2:40368230-40368330	L1MdTf_II	LINE/L1
A24	chr2:40374623-40374723	L1MdA_II	LINE/L1
A24	chr2:40437063-40437163	(T)n	Simple_repeat
A24	chr2:40437842-40437942	L1MdGf_I	LINE/L1
A24	chr2:40438460-40438560	Lx11	LINE/L1
A24	chr2:40486916-40487016	IAPEY2_LTR	LTR/ERVK
A24	chr2:40487268-40487368	IAPEY2_LTR	LTR/ERVK
A24	chr2:40490142-40490242	(TAA)n	Simple_repeat
A24	chr2:40490529-40490629	IAPEY_LTR	LTR/ERVK
A24	chr2:40502219-40502319	L1MdV_III	LINE/L1
A24	chr2:40502226-40502326	L1MdV_III	LINE/L1
A24	chr2:40681874-40681974	(TTAT)n	Simple_repeat
A24	chr2:40682108-40682208	B2_Mm1a	SINE/B2
A24	chr2:40835671-40835771	L1MdF_V	LINE/L1
A24	chr2:40835671-40835771	(TA)n	Simple_repeat
A24	chr2:40835730-40835830	(TA)n	Simple_repeat
A24	chr2:40835730-40835830	L1MdF_V	LINE/L1
A24	chr2:40929471-40929571	L1MdTf_III	LINE/L1
A24	chr2:40936038-40936138	L1MdTf_III	LINE/L1
A24	chr2:40936038-40936138	L1MdV_II	LINE/L1
A24	chr2:41059343-41059443	L1MdTf_III	LINE/L1
A24	chr2:41060699-41060799	L1MdTf_II	LINE/L1
A24	chr2:41063572-41063672	MT2C_Mm	LTR/ERVL
A24	chr2:41070062-41070162	MT2_Mm	LTR/ERVL
A24	chr2:41166535-41166635	L1MdA_I	LINE/L1
A24	chr2:41166998-41167098	L1MdA_II	LINE/L1
A24	chr2:41168643-41168743	L1MdTf_III	LINE/L1
A24	chr2:41171408-41171508	L1MdV_II	LINE/L1
A24	chr2:41324881-41324981	G-rich	Low_complexity
A24	chr2:41359846-41359946	(T)n	Simple_repeat
A24	chr2:41363404-41363504	L1MdTf_I	LINE/L1
A24	chr2:41481076-41481176	L1_Mur2	LINE/L1
A24	chr2:41481240-41481340	ORR1B1	LTR/ERVL-MaLR
A24	chr2:41504526-41504626	RLTR25B	LTR/ERVK
A24	chr2:44359004-44359104	L1MdTf_II	LINE/L1
A24	chr2:44365445-44365545	(A)n	Simple_repeat
A24	chr2:45589906-45590006	Lx4A	LINE/L1
A24	chr2:45589919-45590019	Lx4A	LINE/L1
A24	chr2:45681659-45681759	L1MdTf_I	LINE/L1
A24	chr2:45684082-45684182	A-rich	Low_complexity
A24	chr2:45684082-45684182	GA-rich	Low_complexity
A24	chr2:45926939-45927039	(CTGC)n	Simple_repeat
A24	chr2:45926939-45927039	(CCTT)n	Simple_repeat
A24	chr2:46104525-46104625	(ATATTAA)n	Simple_repeat
A24	chr2:46290746-46290846	L1MdTf_II	LINE/L1
A24	chr2:46297011-46297111	L1MdTf_I	LINE/L1
A24	chr2:46456908-46457008	L1MdFanc_I	LINE/L1
A24	chr2:46457057-46457157	L1MdF_V	LINE/L1
A24	chr2:46574265-46574365	IAPLTR1_Mm	LTR/ERVK
A24	chr2:46579501-46579601	IAPLTR2_Mm	LTR/ERVK
A24	chr2:46579501-46579601	Lx3A	LINE/L1
A24	chr2:46592494-46592594	L1MdF_V	LINE/L1
A24	chr2:46592515-46592615	L1MdF_V	LINE/L1
A24	chr2:46595860-46595960	L1MdF_III	LINE/L1
A24	chr2:46595860-46595960_1	L1MdF_III	LINE/L1
A24	chr2:46635825-46635925	L1MdTf_II	LINE/L1
A24	chr2:46693116-46693216	L1_Mur2	LINE/L1
A24	chr2:46696188-46696288	L1MdFanc_I	LINE/L1
A24	chr2:46696188-46696288	L1_Mur1	LINE/L1
A24	chr2:46699155-46699255	IAPLTR2a	LTR/ERVK
A24	chr2:46699155-46699255	MusHAL1	LINE/L1
A24	chr2:46723362-46723462	L1MdTf_II	LINE/L1
A24	chr2:46730566-46730666	L1MdTf_III	LINE/L1
A24	chr2:47229254-47229354	(T)n	Simple_repeat
A24	chr2:47230192-47230292	L1MdTf_I	LINE/L1
A24	chr2:47411157-47411257	MTA_Mm	LTR/ERVL-MaLR
A24	chr2:47413042-47413142	MTA_Mm	LTR/ERVL-MaLR
A24	chr2:47493431-47493531	L1MdA_VI	LINE/L1
A24	chr2:50679547-50679647	IAPLTR1_Mm	LTR/ERVK
A24	chr2:50686658-50686758	IAPLTR1_Mm	LTR/ERVK
A24	chr2:50747216-50747316	L1MdGf_I	LINE/L1
A24	chr2:50749372-50749472	A-rich	Low_complexity
A24	chr2:50831351-50831451	RLTR10A	LTR/ERVK
A24	chr2:50831754-50831854	RLTR10A	LTR/ERVK
A24	chr2:50893588-50893688	L1MdA_I	LINE/L1
A24	chr2:50893961-50894061	L1MdA_II	LINE/L1
A24	chr2:50939739-50939839	MTC	LTR/ERVL-MaLR
A24	chr2:51000673-51000773	ERVB4_2-LTR_MM	LTR/ERVK
A24	chr2:51026021-51026121	L1MdTf_III	LINE/L1
A24	chr2:51032479-51032579	(A)n	Simple_repeat
A24	chr2:51050745-51050845	L1MdTf_III	LINE/L1
A24	chr2:51052408-51052508	L1MdV_I	LINE/L1
A24	chr2:51085681-51085781	(A)n	Simple_repeat
A24	chr2:51276317-51276417	L1MdTf_I	LINE/L1
A24	chr2:51483699-51483799	RLTR10D	LTR/ERVK
A24	chr2:51490054-51490154	L1MdTf_III	LINE/L1
A24	chr2:51490054-51490154	RLTR10D	LTR/ERVK
A24	chr2:51496922-51497022	RLTRETN_Mm	LTR/ERVK
A24	chr2:51497008-51497108	RLTRETN_Mm	LTR/ERVK
A24	chr2:51548937-51549037	RSINE1	SINE/B4
A24	chr2:51624231-51624331	(AAATAT)n	Simple_repeat
A24	chr2:51624300-51624400	(TAAATA)n	Simple_repeat
A24	chr2:51660615-51660715	(TAGA)n	Simple_repeat
A24	chr2:51673460-51673560	ID_B1	SINE/B4
A24	chr2:51695507-51695607	L1MdTf_III	LINE/L1
A24	chr2:51703207-51703307	Lx11	LINE/L1
A24	chr2:51703221-51703321	Lx11	LINE/L1
A24	chr2:51759317-51759417	(AT)n	Simple_repeat
A24	chr2:51778317-51778417	L1MdF_III	LINE/L1
A24	chr2:51779074-51779174	A-rich	Low_complexity
A24	chr2:51870858-51870958	(TCT)n	Simple_repeat
A24	chr2:51873298-51873398	B2_Mm1t	SINE/B2
A24	chr2:51876567-51876667	IAP1-MM_LTR	LTR/ERVK
A24	chr2:51881547-51881647	L1MdV_I	LINE/L1
A24	chr2:51881547-51881647	L1MdTf_III	LINE/L1
A24	chr2:51882992-51883092	L1Lx_IV	LINE/L1
A24	chr2:51886153-51886253	IAPLTR2_Mm	LTR/ERVK
A24	chr2:51890539-51890639	IAPLTR1a_Mm	LTR/ERVK
A24	chr2:51920280-51920380	B1_Mur1	SINE/Alu
A24	chr2:51920399-51920499	ORR1C2	LTR/ERVL-MaLR
A24	chr2:51999532-51999632	B1_Mur3	SINE/Alu
A24	chr2:51999962-52000062	MTA_Mm	LTR/ERVL-MaLR
A24	chr2:52032041-52032141	(CTGCCT)n	Simple_repeat
A24	chr2:52032470-52032570	(CCTCTG)n	Simple_repeat
A24	chr2:52269321-52269421	RLTR17B_Mm	LTR/ERVK
A24	chr2:52269321-52269421	L1MdTf_II	LINE/L1
A24	chr2:52269844-52269944	L1MdA_I	LINE/L1
A24	chr2:52269844-52269944	RLTR17B_Mm	LTR/ERVK
A24	chr2:52273973-52274073	L1MdN_I	LINE/L1
A24	chr2:52274548-52274648	L1MdA_VII	LINE/L1
A24	chr2:53235439-53235539	L1_Mur2	LINE/L1
A24	chr2:53235690-53235790	L1_Mur2	LINE/L1
A24	chr2:53255032-53255132	B2_Mm2	SINE/B2
A24	chr2:53503295-53503395	L1MdTf_II	LINE/L1
A24	chr2:53509544-53509644	L1MdA_II	LINE/L1
A24	chr2:53510299-53510399	L1MdTf_II	LINE/L1
A24	chr2:53510837-53510937	L1MdTf_I	LINE/L1
A24	chr2:53511785-53511885	RCHARR1	DNA/hAT-Charlie
A24	chr2:53623830-53623930	L1_Mur2	LINE/L1
A24	chr2:53623830-53623930	(CA)n	Simple_repeat
A24	chr2:53624303-53624403	(AAAACA)n	Simple_repeat
A24	chr2:53694293-53694393	L1_Mur2	LINE/L1
A24	chr2:53739816-53739916	L1MdTf_II	LINE/L1
A24	chr2:53740155-53740255	L1MdA_II	LINE/L1
A24	chr2:53755878-53755978	(T)n	Simple_repeat
A24	chr2:53762861-53762961	L1MdTf_III	LINE/L1
A24	chr2:53811537-53811637	(TA)n	Simple_repeat
A24	chr2:5434385-5434485	RMER21A	LTR/ERV1
A24	chr2:54384978-54385078	L1MdTf_I	LINE/L1
A24	chr2:54391902-54392002	L1MdTf_II	LINE/L1
A24	chr2:54419043-54419143	L1MdTf_II	LINE/L1
A24	chr2:54420262-54420362	L1MdV_I	LINE/L1
A24	chr2:54593527-54593627	(T)n	Simple_repeat
A24	chr2:54600577-54600677	L1MdA_II	LINE/L1
A24	chr2:54646260-54646360	L1MdTf_II	LINE/L1
A24	chr2:54647492-54647592	(TCTT)n	Simple_repeat
A24	chr2:54741427-54741527	A-rich	Low_complexity
A24	chr2:54747889-54747989	L1MdTf_II	LINE/L1
A24	chr2:54765942-54766042	MLT2C2	LTR/ERVL
A24	chr2:54803674-54803774	MTA_Mm	LTR/ERVL-MaLR
A24	chr2:54804069-54804169	MTA_Mm	LTR/ERVL-MaLR
A24	chr2:54806629-54806729	Lx5c	LINE/L1
A24	chr2:54806694-54806794	Lx5c	LINE/L1
A24	chr2:55001957-55002057	RMER17A2	LTR/ERVK
A24	chr2:55498389-55498489	(A)n	Simple_repeat
A24	chr2:55654146-55654246	Lx4B	LINE/L1
A24	chr2:55654237-55654337	L1_Mur2	LINE/L1
A24	chr2:55671342-55671442	L1MdTf_II	LINE/L1
A24	chr2:55678202-55678302	(A)n	Simple_repeat
A24	chr2:55699268-55699368	IAPLTR2_Mm	LTR/ERVK
A24	chr2:55699626-55699726	IAPLTR2a2_Mm	LTR/ERVK
A24	chr2:55823684-55823784	L1_Mur3	LINE/L1
A24	chr2:55823684-55823784	L1MdA_I	LINE/L1
A24	chr2:55830069-55830169	(TG)n	Simple_repeat
A24	chr2:55867136-55867236	IAPLTR1_Mm	LTR/ERVK
A24	chr2:55874210-55874310	IAPLTR2_Mm	LTR/ERVK
A24	chr2:55927612-55927712	L1MdV_III	LINE/L1
A24	chr2:55927929-55928029	L1Lx_III	LINE/L1
A24	chr2:56298484-56298584	Lx2B2	LINE/L1
A24	chr2:56304920-56305020	L1MdF_V	LINE/L1
A24	chr2:56304920-56305020	Lx2B2	LINE/L1
A24	chr2:56471869-56471969	L1MdTf_II	LINE/L1
A24	chr2:56792714-56792814	L1MdTf_II	LINE/L1
A24	chr2:56801262-56801362	L1MdTf_II	LINE/L1
A24	chr2:56872684-56872784	L1MdA_IV	LINE/L1
A24	chr2:56879110-56879210	L1MdA_III	LINE/L1
A24	chr2:57005527-57005627	PB1D9	SINE/Alu
A24	chr2:57005527-57005627	L1MdTf_III	LINE/L1
A24	chr2:57005942-57006042	(A)n	Simple_repeat
A24	chr2:57166310-57166410	(ACAT)n	Simple_repeat
A24	chr2:57172815-57172915	MT2_Mm	LTR/ERVL
A24	chr2:57172815-57172915	(CATA)n	Simple_repeat
A24	chr2:57183391-57183491	(CA)n	Simple_repeat
A24	chr2:57214361-57214461	RLTR4_Mm	LTR/ERV1
A24	chr2:57223343-57223443	RLTR4_Mm	LTR/ERV1
A24	chr2:58111182-58111282	(A)n	Simple_repeat
A24	chr2:58256728-58256828	L1MdA_II	LINE/L1
A24	chr2:58263149-58263249	(A)n	Simple_repeat
A24	chr2:58551454-58551554	(TA)n	Simple_repeat
A24	chr2:83288567-83288667	B2_Mm2	SINE/B2
A24	chr2:96001719-96001819	(CAAA)n	Simple_repeat
A24	chr2:97545675-97545775	L1MdFanc_II	LINE/L1
A24	chr3:127112104-127112204	B3A	SINE/B2
A24	chr3:127942288-127942388	PB1D9	SINE/Alu
A24	chr3:150714179-150714279	(AAACC)n	Simple_repeat
A24	chr3:96889315-96889415	GA-rich	Low_complexity
A24	chr4:139657605-139657705	MTA_Mm	LTR/ERVL-MaLR
A24	chr4:139658001-139658101	MTA_Mm	LTR/ERVL-MaLR
A24	chr4:139801305-139801405	MIR3	SINE/MIR
A24	chr4:139952801-139952901	RLTR10C	LTR/ERVK
A24	chr4:139958294-139958394	RLTR10B2	LTR/ERVK
A24	chr4:140337410-140337510	ORR1B1	LTR/ERVL-MaLR
A24	chr4:140411120-140411220	L1MdF_I	LINE/L1
A24	chr4:140508573-140508673	(GCCTACA)n	Simple_repeat
A24	chr4:140574075-140574175	ID	SINE/ID
A24	chr4:140649560-140649660	(GT)n	Simple_repeat
A24	chr4:140671752-140671852	L1MdF_III	LINE/L1
A24	chr4:140672279-140672379	L1MdA_VI	LINE/L1
A24	chr4:140675334-140675434	ID_B1	SINE/B4
A24	chr4:140675334-140675434	B1_Mur4	SINE/Alu
A24	chr4:140675512-140675612	(AAACA)n	Simple_repeat
A24	chr4:140675512-140675612	B3	SINE/B2
A24	chr4:140678318-140678418	B1_Mur3	SINE/Alu
A24	chr4:140678318-140678418	ORR1A3-int	LTR/ERVL-MaLR
A24	chr4:140678976-140679076	ID_B1	SINE/B4
A24	chr4:140706725-140706825	PB1D10	SINE/Alu
A24	chr4:140861985-140862085	L1MdF_V	LINE/L1
A24	chr4:140888637-140888737	RLTR10B2	LTR/ERVK
A24	chr4:140891423-140891523	RLTR10	LTR/ERVK
A24	chr4:140932513-140932613	B3A	SINE/B2
A24	chr4:140938964-140939064	IAPLTR2a2_Mm	LTR/ERVK
A24	chr4:140943787-140943887	IAPLTR2_Mm	LTR/ERVK
A24	chr4:140980146-140980246	B2_Mm1t	SINE/B2
A24	chr4:141109518-141109618	B3	SINE/B2
A24	chr4:141109527-141109627	B3	SINE/B2
A24	chr4:141140360-141140460	B2_Mm1a	SINE/B2
A24	chr4:141207551-141207651	IAPLTR1a_Mm	LTR/ERVK
A24	chr4:141210542-141210642	IAPLTR2_Mm	LTR/ERVK
A24	chr4:141226230-141226330	MurERV4_19-int	LTR/ERVK
A24	chr4:141226230-141226330_1	MurERV4_19-int	LTR/ERVK
A24	chr4:141226236-141226336	MurERV4_19-int	LTR/ERVK
A24	chr4:141226236-141226336_1	MurERV4_19-int	LTR/ERVK
A24	chr4:141378308-141378408	B2_Mm1a	SINE/B2
A24	chr4:141378871-141378971	B2_Mm1t	SINE/B2
A24	chr4:142156260-142156360	MIR1_Amn	SINE/MIR
A24	chr4:142556081-142556181	RLTR10B	LTR/ERVK
A24	chr4:142559307-142559407	RLTR10	LTR/ERVK
A24	chr4:142657725-142657825	(CA)n	Simple_repeat
A24	chr4:142657787-142657887	(CA)n	Simple_repeat
A24	chr4:142779438-142779538	MTA_Mm	LTR/ERVL-MaLR
A24	chr4:142780817-142780917	MTA_Mm	LTR/ERVL-MaLR
A24	chr4:150181870-150181970	B4A	SINE/B4
A24	chr4:150182363-150182463	IAPLTR2b	LTR/ERVK
A24	chr4:150337942-150338042	B1_Mm	SINE/Alu
A24	chr4:150342448-150342548	B3	SINE/B2
A24	chr4:150360046-150360146	(TG)n	Simple_repeat
A24	chr4:150360072-150360172	(TG)n	Simple_repeat
A24	chr4:150466138-150466238	(A)n	Simple_repeat
A24	chr4:150466138-150466238_1	(A)n	Simple_repeat
A24	chr4:150510984-150511084	RSINE1	SINE/B4
A24	chr4:150510999-150511099	RSINE1	SINE/B4
A24	chr4:150510999-150511099	ORR1B1-int	LTR/ERVL-MaLR
A24	chr4:150896398-150896498	(T)n	Simple_repeat
A24	chr4:150896398-150896498	B1_Mus2	SINE/Alu
A24	chr4:151051456-151051556	RSINE1	SINE/B4
A24	chr4:151051530-151051630	RSINE1	SINE/B4
A24	chr4:151921031-151921131	(CA)n	Simple_repeat
A24	chr4:151921107-151921207	(CA)n	Simple_repeat
A24	chr4:48702907-48703007	IAPLTR2b	LTR/ERVK
A24	chr4:74064513-74064613	RMER6C	LTR/ERVK
A24	chr4:74064530-74064630	RMER6C	LTR/ERVK
A24	chr4:76472436-76472536	(AGAA)n	Simple_repeat
A24	chr4:81902315-81902415	(T)n	Simple_repeat
A24	chr4:81902354-81902454	(T)n	Simple_repeat
A24	chr4:81902354-81902454	L1MdTf_III	LINE/L1
A24	chr5:109549473-109549573	MT2_Mm	LTR/ERVL
A24	chr5:18830161-18830261	L1MdA_I	LINE/L1
A24	chr5:36541221-36541321	(TCTT)n	Simple_repeat
A24	chr5:80407099-80407199	RLTR31D_MM	LTR/ERVK
A24	chr5:80407221-80407321	(CT)n	Simple_repeat
A24	chr6:128309782-128309882	RMER16-int	LTR/ERVK
A24	chr6:128309782-128309882	(AG)n	Simple_repeat
A24	chr6:91867538-91867638	ORR1A3-int	LTR/ERVL-MaLR
A24	chr7:107641468-107641568	B1_Mus1	SINE/Alu
A24	chr7:113281882-113281982	B2_Mm1t	SINE/B2
A24	chr7:113281882-113281982_1	B2_Mm1t	SINE/B2
A24	chr7:113282068-113282168	B2_Mm1a	SINE/B2
A24	chr7:120442462-120442562	L1Lx_II	LINE/L1
A24	chr7:120442462-120442562	L1MdA_IV	LINE/L1
A24	chr7:128012817-128012917	(T)n	Simple_repeat
A24	chr7:132630670-132630770	(GCACACAT)n	Simple_repeat
A24	chr7:15884132-15884232	B2_Mm2	SINE/B2
A24	chr7:23715575-23715675	L1MdF_I	LINE/L1
A24	chr7:38236825-38236925	MTD	LTR/ERVL-MaLR
A24	chr7:38236825-38236925	RLTRETN_Mm	LTR/ERVK
A24	chr7:38237161-38237261	RLTRETN_Mm	LTR/ERVK
A24	chr7:38245645-38245745	RLTR15	LTR/ERVK
A24	chr7:41661282-41661382	L1MdF_IV	LINE/L1
A24	chr7:79378062-79378162	(T)n	Simple_repeat
A24	chr8:36321903-36322003	B1_Mus2	SINE/Alu
A24	chr8:36321903-36322003	(AAAC)n	Simple_repeat
A24	chr8:37355566-37355666	RMER17A2	LTR/ERVK
A24	chr8:51725058-51725158	(AC)n	Simple_repeat
A24	chr8:51725058-51725158	GA-rich	Low_complexity
A24	chr8:56220161-56220261	GA-rich	Low_complexity
A24	chr8:56220264-56220364	(GAAGA)n	Simple_repeat
A24	chr8:6558998-6559098	MT2_Mm	LTR/ERVL
A24	chr8:94223680-94223780	(A)n	Simple_repeat
A24	chr8:94223680-94223780	B2_Mm2	SINE/B2
A24	chr8:98021831-98021931	RLTR25B	LTR/ERVK
A24	chr9:21549692-21549792	B2_Mm1a	SINE/B2
A24	chr9:3136222-3136322	(CT)n	Simple_repeat
A24	chr9:38339212-38339312	Lx9	LINE/L1
A24	chr9:38339212-38339312	L1MdTf_II	LINE/L1
A24	chr9:57573107-57573207	B2_Mm2	SINE/B2
A24	chr9:76055773-76055873	(AAAT)n	Simple_repeat
A24	chr9:90534912-90535012	RLTR1B-int	LTR/ERV1
A24	chrX:100442678-100442778	Lx4B	LINE/L1
A24	chrX:100442767-100442867	Lx4B	LINE/L1
A24	chrX:12412915-12413015	RMER6BA	LTR/ERVK
