# Supplementary material for: Heterozygotic Brca1 mutation initiates mouse genome instability at embryonic stage
Source: Oncogenesis. 2022 Jul 22;11(1):41. doi: 10.1038/s41389-022-00417-3 (PMC9307611; doi:10.1038/s41389-022-00417-3)
Supplement: Supplementary file 10 — Table S6 [file 41389_2022_417_MOESM10_ESM.xlsx]

## Sheet: 6
Table S6. SV break sites repaired by different non-homologous pathways
Chr.	Pos.1	Pos. 2	Repaired positions			Repaired sequences		Type
			Pos. 1	Pos. 2		Pos. 1 seq.	Pos. 2 seq.
chr1	43131824	43141696	chr1:43131799-43131824	chr1:43141670-43141695		TTGTATTCCATCTTGCGGGTACCTG	GCGAATGATAAAGGCATGCGTTCTG	NHEJ
chr1	45329107	45330555	chr1:45329082-45329107	chr1:45330529-45330554		CGACCAGGCCTTCCTGGAGCTGCAG	TGTGCAAATTGTACGTTGTTTTTAG	NHEJ
chr1	45344851	45344952	chr1:45344826-45344851	chr1:45344926-45344951		AGTCCAGGACCTGCAGGTCCCAGAG	AACACCATCATGTTCATTTCTTAAG	NHEJ
chr1	63163854	63164728	chr1:63163829-63163854	chr1:63164702-63164727		CTCCTGCAATCTCACTTGCAAACCT	ACTGCTATGCCAGAAGAGAAACATT	NHEJ
chr1	63165034	63169227	chr1:63165009-63165034	chr1:63169201-63169226		AAGAACTCCATCACACCTTCTCTGT	TGATAGGGAATTCCAGGTATCATGT	NHEJ
chr1	63170142	63170849	chr1:63170117-63170142	chr1:63170823-63170848		TTGCTGCTGTGCCAGTTGTGCGAAC	TAATGAATATACAACAAAAACTTAC	NHEJ
chr1	66857555	66863173	chr1:66857530-66857555	chr1:66863147-66863172		GCTTCTGCTCCAGAATGAGAACATC	TACCCCAGGCTGTACCCGCACTCAC	NHEJ
chr1	75190435	75191824	chr1:75190410-75190435	chr1:75191798-75191823		CAGCCCCCTGTCCACCTTGTTAACC	CCCCCGTTACGCATTACAAGCTCAC	NHEJ
chr1	75366844	75367007	chr1:75366819-75366844	chr1:75366981-75367006		CCATTGAGACCCGGGATGGAGAGGT	ATAGACTGGCCTTCTCCTCCTGCTT	NHEJ
chr1	78757541	80767273	chr1:78757516-78757541	chr1:80767247-80767272		ctttctttctttctttctttctttc	ccttcctccctccctccctcccccc	NHEJ
chr1	135836447	135840858	chr1:135836422-135836447	chr1:135840832-135840857		CCTGTGTGCAGTCCCTGTTCAGAGG	TGCAGTGACGTTTTTTCTCTTTCTG	NHEJ
chr1	135846755	135847706	chr1:135846730-135846755	chr1:135847680-135847705		TAGAGGACACCAAACCCAAGCCCAG	ACCCCTGACTCTCCATTCCTCTCTG	NHEJ
chr1	135847773	135847981	chr1:135847748-135847773	chr1:135847955-135847980		GATGGAGAGAGAGTGGACTTTGATG	GCTCTCAGGCAGGCTCTCCCCACAG	NHEJ
chr1	135848098	135848811	chr1:135848073-135848098	chr1:135848785-135848810		CTGATTTCCCTCAAAGACAGGATCG	CAGGAGTGTCTGCCTTTCTCCCTAG	NHEJ
chr1	135848889	135849350	chr1:135848864-135848889	chr1:135849324-135849349		AAGGAAAGGCAGAACCGCCTGGCTG	ATTCATTCCATCTCCATGACAACAG	NHEJ
chr1	171237271	171237942	chr1:171237246-171237271	chr1:171237916-171237941		TCTCCTCCACACGACACAGGTACCT	AAGAGCTGAGCCATGATACGAATCT	NHEJ
chr1	171241138	171246091	chr1:171241113-171241138	chr1:171246065-171246090		CTTTTTCCTTCAAAATGTCCACATC	TGAAACAGCAGCTCTTAGCACTCAC	NHEJ
chr1	172280086	172280571	chr1:172280061-172280086	chr1:172280545-172280570		GTGCACTACACACGCCTTGGCTTCT	TGCGGTCTTTGTAACAGCCTCACCT	NHEJ
chr1	172280707	172284498	chr1:172280682-172280707	chr1:172284472-172284497		TGATCCCCGGTCACCATGATCACCT	TGGGGTGGGTAGGAAGGAGGCCAGT	NHEJ
chr1	173757028	173903217	chr1:173757003-173757028	chr1:173903191-173903216		GGCTATCATGAAAACTACAAAATGA	GGAAAGACAGTCCTGATATGTAAAA	NHEJ
chr1	180168410	180168569	chr1:180168385-180168410	chr1:180168543-180168568		TGGTCAGCAGCGGCCCGGATGACCT	AGGCCAGGGCCCCATTCCTGTTCTT	NHEJ
chr1	184815136	184815678	chr1:184815111-184815136	chr1:184815652-184815677		AGTGAGCACAGCAGGATGCTAGTGA	CACAGCAGGAGTGAGTACAGCAGGA	NHEJ
chr1	188453199	188453712	chr1:188453174-188453199	chr1:188453686-188453711		TAGTCATAGCTGAGACTCCAGGCTC	atttccagcactcacatggcaaccc	NHEJ
chr2	10064312	10068610	chr2:10064287-10064312	chr2:10068584-10068609		TAATATCAGCCTTCTCATACAGAGC	GGCGAGCGAACGCCCCCTAACTCAC	NHEJ
chr2	13578509	13578589	chr2:13578484-13578509	chr2:13578563-13578588		TTTTTGAAGAAACTGCACGATGAAG	CTCTCTGTGTCTGTTCTTTCTCCAG	NHEJ
chr2	36036643	36039710	chr2:36036618-36036643	chr2:36039684-36039709		CGATCTGTTTTCACTTTGGTGACCT	CAGAGCAAGGCCCAGCAGAAACCTT	NHEJ
chr2	36413220	54165582	chr2:36413195-36413220	chr2:54165556-54165581		gagccgaaaatggcgccgcctcaga	AGTCAAATTATAATAACTAATAATA	NHEJ
chr2	38128829	38129606	chr2:38128804-38128829	chr2:38129580-38129605		ACTACCATTAAAAAATGGTCTTTaa	aatacctaataaaaaatggaaaaaa	NHEJ
chr2	40355841	40362553	chr2:40355816-40355841	chr2:40362527-40362552		GGAGAAGAAAATACCCCAAAttttc	agccgggcgggcacctgtcctccgC	NHEJ
chr2	41059393	41060749	chr2:41059368-41059393	chr2:41060723-41060748		cttgcttctttaataagaaacacta	aaaatggaaaaaaaaGAAAAAGAAA	NHEJ
chr2	41359896	41363454	chr2:41359871-41359896	chr2:41363428-41363453		ccaaactctcagtggtctacctctt	gaataaacaggctgagaaagaaatt	NHEJ
chr2	46290796	46297061	chr2:46290771-46290796	chr2:46297035-46297060		CGGCTTCATGCCTAAATGACATTTT	cgcctccccagccgggcgggcacct	NHEJ
chr2	46574294	46579551	chr2:46574269-46574294	chr2:46579525-46579550		ATTAGAAAAACTCAGGAAAATACCA	gcgaatgtgggggcggctcccaaca	NHEJ
chr2	46680539	46693166	chr2:46680514-46680539	chr2:46693140-46693165		ATTGTTTCATTCACCCCCTTCTCCA	ctgattgctttagctagtaaaatta	NHEJ
chr2	47492566	47493481	chr2:47492541-47492566	chr2:47493455-47493480		ATTTTGGAAACAGTTCAAATATATA	acaaaaatattaaaaaagaaAAAAA	NHEJ
chr2	50747266	50749422	chr2:50747241-50747266	chr2:50749396-50749421		tcccattcaagaaTGTAGctgggca	aaaaaaaaccaaaaaaaaaaaaaaa	NHEJ
chr2	50772653	50774170	chr2:50772628-50772653	chr2:50774144-50774169		TTAACAACCACAGGAATATATTTTC	ACTCCAGAAAAATTAATGACACATC	NHEJ
chr2	51483835	51490104	chr2:51483810-51483835	chr2:51490078-51490103		tgcttgcatgttgaaaggttcctga	aaaaatggaaagaaaaaAAAAAAAA	NHEJ
chr2	51549687	51550055	chr2:51549662-51549687	chr2:51550029-51550054		CCAGCCAATTGAAAACTGCTGTTTa	ataaaaaaatatataaaaaaaaGAA	NHEJ
chr2	51694464	51695557	chr2:51694439-51694464	chr2:51695531-51695556		CTGGAGTCGAGACTCCAGGAGGTAA	ggtaagaaggacacatgctccacta	NHEJ
chr2	51778367	51779124	chr2:51778342-51778367	chr2:51779098-51779123		CAATTGATTCAAGAAAAGAATCAGa	aaaaagaaaactgaaaaaaaaaaaa	NHEJ
chr2	51881597	51883042	chr2:51881572-51881597	chr2:51883016-51883041		tgagaaagaaattagaaaaactaca	ttttgtacagagaaaaaaaaaaaaa	NHEJ
chr2	52274023	52274598	chr2:52273998-52274023	chr2:52274572-52274597		AGTACGAAAGCGTGTTTAAGAATCA	cgtaataaaaaaTAAGAGAAAAAAA	NHEJ
chr2	53206022	53206090	chr2:53205997-53206022	chr2:53206064-53206089		GAAAATGTACCTTTCTTTGTTTTTA	ATTTATAAAATAATTATATGGAGAA	NHEJ
chr2	54646310	54647542	chr2:54646285-54646310	chr2:54647516-54647541		AATATCTCATGATCTTTCTTTCTTT	Atctttctttctttctttctttctt	NHEJ
chr2	54741477	54747939	chr2:54741452-54741477	chr2:54747913-54747938		GTGCACTACATAATACTCTATTTCa	aaatacctaataaaaaatggaaaaa	NHEJ
chr2	55385939	55386762	chr2:55385914-55385939	chr2:55386736-55386761		GTGACCTCTCTTAGAGAGtattttt	tccattgtgtaaatgtaccacattt	NHEJ
chr2	57005577	57005992	chr2:57005552-57005577	chr2:57005966-57005991		ctgggattaaaggtgtgcgccacca	TTTAGAACAGTAAAAAAAAAAAAAA	NHEJ
chr2	73909942	73910955	chr2:73909917-73909942	chr2:73910929-73910954		TGCAACTCTGGATCCAGCTCGGATC	CTGGGCCGAGGCCCGGGTTACGCAC	NHEJ
chr2	91132774	91132853	chr2:91132749-91132774	chr2:91132827-91132852		GCGTGGAGTACTGCCAGGAGGGATG	TTGACTCATTTATGCCTGCACCCAG	NHEJ
chr2	108261067	108262665	chr2:108261042-108261067	chr2:108262639-108262664		gcattttctcaattagtgatcaagg	cagctcctgctttctgacctgcttg	NHEJ
chr2	114049361	114049515	chr2:114049336-114049361	chr2:114049489-114049514		TGTCACGGACAATTTCACGTTCAGC	cacacacacacacacacacacTTAC	NHEJ
chr2	114052061	114052762	chr2:114052036-114052061	chr2:114052736-114052761		CACAGCTTTGGTGGGTTCTGTAGGC	TGCAGGGAGCAAGGCTGGGACTCAC	NHEJ
chr3	60132135	60532310	chr3:60132110-60132135	chr3:60532284-60532309		gaagaatagggaatagaagtgggca	TCCTCATTGGGATTTTAGCAGTAGA	NHEJ
chr3	67589940	67592570	chr3:67589915-67589940	chr3:67592544-67592569		CTTCAACTCAGCATGGCCAGAATTG	AGACCTGCTGCTTTTCCTTTCTCAG	NHEJ
chr3	79623679	79628518	chr3:79623654-79623679	chr3:79628492-79628517		TTAAGGCATGAAACCAGTGATACGC	GTCCCCACCAGGAGTTTCGTCTCAC	NHEJ
chr3	101579920	101581145	chr3:101579895-101579920	chr3:101581119-101581144		AGCCTCCCAGGGCCTGGATCATACC	CCCGCCATGCACAGGGACAAGGCTC	NHEJ
chr3	102142277	102144153	chr3:102142252-102142277	chr3:102144127-102144152		GTGGATTGACCCAGATGACTTTCCA	CTAACTTGGCCTTTTTGTTGCTGCA	NHEJ
chr3	102144229	102145197	chr3:102144204-102144229	chr3:102145171-102145196		ATTGGGGTGGTGAATGTAACCGATG	GGGCTCATTCTGTTCCTCATTGCAG	NHEJ
chr3	123026233	123034192	chr3:123026208-123026233	chr3:123034166-123034191		TGCCCAGGTCCATGCCGTCAACATC	GACGATGAAGAGCTTTTAGTGGTAC	NHEJ
chr3	142352886	142391713	chr3:142352861-142352886	chr3:142391687-142391712		AGATGCCTTGCCACCATCCTTCAGC	AGTTACGTCTGTCAAGGTTGCTTAC	NHEJ
chr3	153933136	153936292	chr3:153933111-153933136	chr3:153936266-153936291		TTAGAACGTGCCAACAAGAAATACC	TGGAAGGTACAGTAATGAAGAGGCC	NHEJ
chr4	15922557	15924252	chr4:15922532-15922557	chr4:15924226-15924251		TCTACCCCATTCAGCTGCAAGTGAC	CAACACAATTAACTCAGTAGTGCTC	NHEJ
chr4	15933096	15945283	chr4:15933071-15933096	chr4:15945257-15945282		TGTTTTTGTTCCAAAGCTGAAAAAC	CCTGACCCACGCCGCGCTGCCTTAC	NHEJ
chr4	16570580	16572451	chr4:16570555-16570580	chr4:16572425-16572450		ttcatcacctctgtgagctgactat	ttctgacctctgtgggtagtccaat	NHEJ
chr4	18421922	18428434	chr4:18421897-18421922	chr4:18428408-18428433		AATATTATGTTACAAAACAACATGA	gaacgctgctgctgtCAAGTTTATA	NHEJ
chr4	18421944	18428424	chr4:18421919-18421944	chr4:18428398-18428423		TGAAAAACAAGTTTATAATAATTTT	ccaagatggcgaacgctgctgctgt	NHEJ
chr4	18717949	18720675	chr4:18717924-18717949	chr4:18720649-18720674		TCTAATTGTTTGTTTCACATTTTTt	catctaacgagatgatcatgtggtt	NHEJ
chr4	19774579	19776926	chr4:19774554-19774579	chr4:19776900-19776925		TTGATGGATTAAGGAATGCATTtca	aaaaaaaaaaaaaaaaaaaaaaaaa	NHEJ
chr4	40277746	40279156	chr4:40277721-40277746	chr4:40279130-40279155		ACTGGAGCGGTACGCCTTAAAGACC	CGGACACCCGTGTGGCTCATCACTC	NHEJ
chr4	47208363	47208443	chr4:47208338-47208363	chr4:47208417-47208442		CGGCGGCTGCACCATGACACACAGG	TCACCTTCTCTGCCACCGCTTCTTG	NHEJ
chr4	139280584	139287026	chr4:139280559-139280584	chr4:139287000-139287025		CCTGGGAGGCAGCCTAACCAGACAG	TCTCTGACTAAACAATGTATCTCTG	NHEJ
chr4	139333038	139333912	chr4:139333013-139333038	chr4:139333886-139333911		agaggccagcagaggttatctgtgc	GCAGCCTGTTCCCGTGATGTATATC	NHEJ
chr4	140508652	140509826	chr4:140508627-140508652	chr4:140509800-140509825		AGCCTACAGCCTGGACCACTACAGT	GTCTATGTGTGTCTACAGATTTGAT	NHEJ
chr4	140508679	140509826	chr4:140508654-140508679	chr4:140509800-140509825		ATGTGTGCCTACAGCCTGGACCACT	GTCTATGTGTGTCTACAGATTTGAT	NHEJ
chr4	140706441	140706775	chr4:140706416-140706441	chr4:140706749-140706774		GTTCTGGGGATGGAACCTAAGCTTA	gacaaattaacaccgggctgggcta	NHEJ
chr4	140861512	140862035	chr4:140861487-140861512	chr4:140862009-140862034		AGTGTGGTCAGGGTTGGCAGTGAGT	aaatcttgctagtgtatacaatggt	NHEJ
chr4	140897063	140897952	chr4:140897038-140897063	chr4:140897926-140897951		gggctatacagagaaaccctgtctt	gGaatagccttgaccacaccagcct	NHEJ
chr4	140973020	140973664	chr4:140972995-140973020	chr4:140973638-140973663		TATGTGATCAAGGATCTAGTCCCTG	TTTCTCTCTCCTTTCTTTCCCTCAG	NHEJ
chr4	141128859	141129375	chr4:141128834-141128859	chr4:141129349-141129374		aaggaaaggggaaaggaaaggggaa	GCGAGGGGAGGGCACTGTTTACTGA	NHEJ
chr4	141130156	141130384	chr4:141130131-141130156	chr4:141130358-141130383		ACAGCTCTCAGTTGGTTCTGTTttc	ccactgagccatctcaccagccccC	NHEJ
chr4	141378337	141378939	chr4:141378312-141378337	chr4:141378913-141378938		tgtaatgagatcagatgccctcttc	tccagaggtcctgagttcaaatccc	NHEJ
chr4	141378355	141378921	chr4:141378330-141378355	chr4:141378895-141378920		cctcttctggagtgtctgaagacag	gtgcctgccgactgctcttccagag	NHEJ
chr4	143084528	143085547	chr4:143084503-143084528	chr4:143085521-143085546		ttcaataacgtgcaaaaagcactga	tgactccaccagagtatcctgacaA	NHEJ
chr4	143474702	143481095	chr4:143474677-143474702	chr4:143481069-143481094		tgagtagtactccattgtgtaagta	aaccaggaatagccactacaGtata	NHEJ
chr4	144057699	144142456	chr4:144057674-144057699	chr4:144142430-144142455		CTGAAATACGTGACATAGAACTTTT	TAGCCTGTGCGCAAATCAACAGGAT	NHEJ
chr4	144057708	144142439	chr4:144057683-144057708	chr4:144142413-144142438		GTGACATAGAACTTTTATATTTCTT	CATGATTCCTTGATGAATAGCCTGT	NHEJ
chr4	144816692	144823220	chr4:144816667-144816692	chr4:144823194-144823219		ggggttgttctaagaatatcattaa	ctaataaaaaatggaaagaaaaaAA	NHEJ
chr4	144838841	144849111	chr4:144838816-144838841	chr4:144849085-144849110		agtgaataaattaatgaaTGAATGA	actctagagaaccctgactaataca	NHEJ
chr4	144924291	144924423	chr4:144924266-144924291	chr4:144924397-144924422		tgtttctctctgtttctctctctct	ctctctctctctctctctctttctt	NHEJ
chr4	144966436	144966935	chr4:144966411-144966436	chr4:144966909-144966934		TTCATGATGGCATTACAATGGTACA	caagttcagcttgggaagccagtca	NHEJ
chr4	145413537	145588705	chr4:145413512-145413537	chr4:145588679-145588704		tgagtctgtaaaactctcccagtaa	ttactgtagaaatcttttctcataa	NHEJ
chr4	145424514	145426355	chr4:145424489-145424514	chr4:145426329-145426354		gttatagttgtctctggttagagat	tacaaggtggtaagagtaaatcaat	NHEJ
chr4	145427767	145437529	chr4:145427742-145427767	chr4:145437503-145437528		ggatcccattaaccaagaaatctgc	ggaaaatgctgttgtccacgatccc	NHEJ
chr4	145452256	146051401	chr4:145452231-145452256	chr4:146051375-146051400		TTGCTGTGTCTCTTCATGGTTCTGA	CTCTTGAATTCAAGGAAGTATGAGA	NHEJ
chr4	145452271	146051411	chr4:145452246-145452271	chr4:146051385-146051410		ATGGTTCTGAAGTCATTAATACCCA	CAAGGAAGTATGAGAGAAAAATATA	NHEJ
chr4	145488295	145556565	chr4:145488270-145488295	chr4:145556539-145556564		GTTACCTTCATAGGAAAAGCAACAA	CCCCCCCCAAAAAAAAGAAATTAAA	NHEJ
chr4	145488422	145556553	chr4:145488397-145488422	chr4:145556527-145556552		TGAAGCAAGACTTGTAATTCTGAAA	gtcttgaaaCCCCCCCCCCCAAAAA	NHEJ
chr4	145488422	145556558	chr4:145488397-145488422	chr4:145556532-145556557		TGAAGCAAGACTTGTAATTCTGAAA	gaaaCCCCCCCCCCCAAAAAAAAGA	NHEJ
chr4	145488422	145556559	chr4:145488397-145488422	chr4:145556533-145556558		TGAAGCAAGACTTGTAATTCTGAAA	aaaCCCCCCCCCCCAAAAAAAAGAA	NHEJ
chr4	145535738	147257646	chr4:145535713-145535738	chr4:147257620-147257645		ctccacctggcttttttgatgatgt	tcttttatttatctacatgtcaaat	NHEJ
chr4	145535738	147257660	chr4:145535713-145535738	chr4:147257634-147257659		ctccacctggcttttttgatgatgt	acatgtcaaatgttatgccccttct	NHEJ
chr4	145549995	145550573	chr4:145549970-145549995	chr4:145550547-145550572		ttaagagcactgtctgctcttccaa	aaaatttttttacctttattcttca	NHEJ
chr4	145552396	146144316	chr4:145552371-145552396	chr4:146144290-146144315		ggactcccccaagttctgactcagg	tcccccacgttctgactcaggatag	NHEJ
chr4	145555693	146486172	chr4:145555668-145555693	chr4:146486146-146486171		TATAAAGTATTATAAGGAGATCAAT	CAGTCATTTTTATTATCCAGTTAGT	NHEJ
chr4	145556722	145557013	chr4:145556697-145556722	chr4:145556987-145557012		TCTGTTCCACAGGTTTTAAAAGGGG	AGATTCTATGAACCTGGGGGTTTTG	NHEJ
chr4	145557691	146487998	chr4:145557666-145557691	chr4:146487972-146487997		TGCAGCATTCCAAGAAGTTACCTGT	GTAATTTCTTATGAGGCTTTATTAT	NHEJ
chr4	146911513	147777706	chr4:146911488-146911513	chr4:147777680-147777705		acagaaatttttaacagagcttGAA	ttttgtatcaccattgctggtctta	NHEJ
chr4	146911513	147777711	chr4:146911488-146911513	chr4:147777685-147777710		acagaaatttttaacagagcttGAA	tatcaccattgctggtcttaagaaa	NHEJ
chr4	146911518	147777705	chr4:146911493-146911518	chr4:147777679-147777704		aatttttaacagagcttGAAAATGT	cttttgtatcaccattgctggtctt	NHEJ
chr4	146913026	147778998	chr4:146913001-146913026	chr4:147778972-147778997		tagattataaaattgtcccagacaa	atagaacacctgaaggtcccaaaca	NHEJ
chr4	146913081	147778976	chr4:146913056-146913081	chr4:147778950-147778975		acaaacacggcttgcaggagttgta	gagctgtgctagatgtagttccata	NHEJ
chr4	147853718	147853937	chr4:147853693-147853718	chr4:147853911-147853936		TATTTGAAGTAGATATTAAAGTTTA	aataaataaataaatCTTTTTAAAA	NHEJ
chr4	147898643	147902928	chr4:147898618-147898643	chr4:147902902-147902927		CGAGAAAAGAGCAGGGACATCTCGC	CCCTGAATCCACACCACCTCCTTAC	NHEJ
chr4	147950520	147950698	chr4:147950495-147950520	chr4:147950672-147950697		tggtctacatactgagTTCTGGGAC	ggttgctgggatttgaactccagac	NHEJ
chr4	148216488	148216576	chr4:148216463-148216488	chr4:148216550-148216575		tcctagcacccatgtttggcagctc	tgcacacacacacacacacacacac	NHEJ
chr4	148216488	148216578	chr4:148216463-148216488	chr4:148216552-148216577		tcctagcacccatgtttggcagctc	cacacacacacacacacacacacac	NHEJ
chr4	148216488	148216580	chr4:148216463-148216488	chr4:148216554-148216579		tcctagcacccatgtttggcagctc	cacacacacacacacacacacacac	NHEJ
chr4	148406782	148406905	chr4:148406757-148406782	chr4:148406879-148406904		caactcactctgtagcccagctagg	TTCTTCTCCCTGATGATACCAGAGG	NHEJ
chr4	148522496	148522579	chr4:148522471-148522496	chr4:148522553-148522578		GCGGTACCTTTTCACCACGTGATCT	TCGCttcttttcttttcttttcctt	NHEJ
chr4	148559920	148560057	chr4:148559895-148559920	chr4:148560031-148560056		agagagagagagagagagagagaga	gaaagaaagaaagaggaagaaagga	NHEJ
chr4	149400593	149400779	chr4:149400568-149400593	chr4:149400753-149400778		TTATGTTTAGGCTGATTTttttttt	ctgagccatctcaccagccccTGAT	NHEJ
chr4	151922134	151922483	chr4:151922109-151922134	chr4:151922457-151922482		atgcatctctctccacttccagcct	agtgtgaccaactgcctctcacagt	NHEJ
chr5	3236388	3236940	chr5:3236363-3236388	chr5:3236914-3236939		CAAACCATGTAAGAAGACCATGTTA	aaaaaaaaaaaaaaaaaaaaaaaaa	NHEJ
chr5	3283793	3285801	chr5:3283768-3283793	chr5:3285775-3285800		cccttccctttccttcccttcccct	AGCTGACAGGAAACTTTCTGAAGAT	NHEJ
chr5	5113041	5115380	chr5:5113016-5113041	chr5:5115354-5115379		TCATGATGTGCCCTAAAGttaatat	CTTGATGCTGCTTTAGTGTGAACCT	NHEJ
chr5	5272022	5272357	chr5:5271997-5272022	chr5:5272331-5272356		GCTCTCAGTATACAGCACACACAGC	AACGCTCACAGAAAAAACATTTTTC	NHEJ
chr5	5630469	5636890	chr5:5630444-5630469	chr5:5636864-5636889		aagttagaatagaaaAtgatttaga	aaaaaaTAAAAAAAAAAGAAAAAAA	NHEJ
chr5	6602670	6603652	chr5:6602645-6602670	chr5:6603626-6603651		tgggtcaccttgggcgctgagtcgg	atctcaggtgcagaagatttcattg	NHEJ
chr5	6874189	6875780	chr5:6874164-6874189	chr5:6875754-6875779		TGACCTTTAAAGAAATTGAACTgca	aaaaaaaaaataaaaaaaaaaaaaa	NHEJ
chr5	7070076	7070562	chr5:7070051-7070076	chr5:7070536-7070561		GGTTAATGTCAAATGGCATTGAAAC	cactttaagaagcattcaacaaccc	NHEJ
chr5	7085471	7092124	chr5:7085446-7085471	chr5:7092098-7092123		ATGAGGCTTCAAGAATAGAGTCTca	gaaaaaaaaaaaaaaaaaaaaaaaa	NHEJ
chr5	7653572	7653625	chr5:7653547-7653572	chr5:7653599-7653624		TACAGTTGGGCCAAGAAGGAGAGGT	GTATGAAATCCTCAACAAATTATTT	NHEJ
chr5	17797185	17798227	chr5:17797160-17797185	chr5:17798201-17798226		ATCCGAACACAGCGTAGATAGACCT	TCTAATATTTACACTCCAGAAACTT	NHEJ
chr5	36495278	36508358	chr5:36495253-36495278	chr5:36508332-36508357		ACTTACTGTACAAGGTGAAAATCCT	AAAACAAAACTGGAAAACATCACTT	NHEJ
chr5	77349501	77351226	chr5:77349476-77349501	chr5:77351200-77351225		AGGTTATAACTGAGCACCTTCACCT	TTTTAAATGGCGAGCTGGCTTACAT	NHEJ
chr5	104089719	104090390	chr5:104089694-104089719	chr5:104090364-104090389		TACATTGGAAGTTCGTGCAAGAACC	GCTGCAGCTCACACAGTGTCCACTC	NHEJ
chr5	104094768	104097709	chr5:104094743-104094768	chr5:104097683-104097708		GTCAGAGAGAAACCTTGTACTTGTC	GTACCACAGAAGAAAGGACATTTAC	NHEJ
chr5	104097777	104113377	chr5:104097752-104097777	chr5:104113351-104113376		CAGCCTTCATGCTGGCTAGATCTGC	CAATATAAGCAAATTTAACATTTAC	NHEJ
chr5	105745808	119975976	chr5:105745783-105745808	chr5:119975950-119975975		tgtgtgcgtgagtgtgtgtgtgtgt	tgtgtatgtgagtatgtatgcatgt	NHEJ
chr5	122101839	122102696	chr5:122101814-122101839	chr5:122102670-122102695		ACCCAGATCCAGGAGTTCAAGGAAG	AGCTGAGCAGTGACTCTCCCCACAG	NHEJ
chr5	122458222	122458448	chr5:122458197-122458222	chr5:122458422-122458447		CTCCTTACACTGTAGGAAATGACTC	GCTTTAAAAAAAAGTGGCTAAATAC	NHEJ
chr5	122459651	122459976	chr5:122459626-122459651	chr5:122459950-122459975		CCAAGGGCTGCCGTCAGGAAGATAC	TGTTTAGTTCCAGTCAGACACCCAC	NHEJ
chr5	122460197	122460641	chr5:122460172-122460197	chr5:122460615-122460640		AGCATCATTCACACCATCACCAGTC	CGTGTAAGTCTAGCTAAAATCTTAC	NHEJ
chr5	122461986	122465946	chr5:122461961-122461986	chr5:122465920-122465945		CTTCTTCATCAGCTGCTTTATGACC	CAGCATACTGTGCTGAGCTCAATAC	NHEJ
chr5	122467796	122469350	chr5:122467771-122467796	chr5:122469324-122469349		TTCTACTTTGTCCAGAATGAACATC	ATCACAGAGAACGCCCCTTACTCAC	NHEJ
chr5	122471255	122473208	chr5:122471230-122471255	chr5:122473182-122473207		CTTGATGACGGAGACAGATTCACCT	ATTTTCCAATATATATATAATACTT	NHEJ
chr5	122473291	122489238	chr5:122473266-122473291	chr5:122489212-122489237		TATCAGCAGGAACTTTGTCACCAAC	ATAAATAAAACTGAATTCAACTCAC	NHEJ
chr5	134627776	134639239	chr5:134627751-134627776	chr5:134639213-134639238		TGGCCACCAGCACTGCCTCGGGACC	CGCCTGACCGCGCCCCGCTCGCCTC	NHEJ
chr5	135787618	135789198	chr5:135787593-135787618	chr5:135789172-135789197		GACGATCATCCCCCTGATCTCTCAG	CTCACATAGTCCTTGGCTTGCCCTG	NHEJ
chr5	139799220	139800083	chr5:139799195-139799220	chr5:139800057-139800082		CCAAGCCCAACAAGGCATTGAAGGT	CTGACCGCTGCTCGTGTGGCTCTTT	NHEJ
chr6	5495032	5496031	chr6:5495007-5495032	chr6:5496005-5496030		TTCTTTCACAGGCATTTTCTGAACC	CTGGGCCCTGCGTCGCCCGCCTCTC	NHEJ
chr6	6558492	6560408	chr6:6558467-6558492	chr6:6560382-6560407		TAGCCGTGCTTCTCCAGCTCAGCAC	AATAAAAATGTGGCTGAGAACCTAC	NHEJ
chr6	20534445	20536092	chr6:20534420-20534445	chr6:20536066-20536091		aaggcattttctcaattagtgatca	tgcttcctgacctgcttgagttcca	NHEJ
chr6	24598157	24603299	chr6:24598132-24598157	chr6:24603273-24603298		AACGGCTGGGGGAATGTGGAAAGGT	GCTTACAGATGTCACTGCACTCCTT	NHEJ
chr6	32852216	32892292	chr6:32852191-32852216	chr6:32892266-32892291		GGTGACTTTGTAGAACTCTGAGCTC	AAGCATCAACAAGAAATAGCCATAC	NHEJ
chr6	52622962	52630186	chr6:52622937-52622962	chr6:52630160-52630185		ACTTCTGCTGGGGAGGATGCTACCT	CTAAAGCAAATCCAGAGCCAAGCCT	NHEJ
chr6	73271123	73275201	chr6:73271098-73271123	chr6:73275175-73275200		GCGTTTCTGAAGGAGCATAACTCAG	TCACAACCTCTCTCTCTCTCTCCAG	NHEJ
chr6	126822190	126824936	chr6:126822165-126822190	chr6:126824910-126824935		CGGCATCACGTCTGAGATATGTATC	AGAGGCTTGCTATGCCAAGACTTAC	NHEJ
chr7	3619507	3619998	chr7:3619482-3619507	chr7:3619972-3619997		AAGGCCACACCCTACAACTACCCAG	CTCAGTGGCGCATCCTTCTGTTTTG	NHEJ
chr7	13500342	13502822	chr7:13500317-13500342	chr7:13502796-13502821		ggccagttgagcgcacgcaacaAGT	agggagatataaaaacaagggagat	NHEJ
chr7	15917540	15919848	chr7:15917515-15917540	chr7:15919822-15919847		AAGGCCGGCCAGGAGCTTTCAGGAC	CCCCCCCCCAAACAGTCTCCCTTAC	NHEJ
chr7	19420299	19421205	chr7:19420274-19420299	chr7:19421179-19421204		CGTCTGCAGAAGCGCGGCACAGGTG	TGCCTCTGTGGCGTTTGCTCCCGCG	NHEJ
chr7	27314384	27319411	chr7:27314359-27314384	chr7:27319385-27319410		GTAGTGTCTCACACTCATTCACATC	AGCCTATTCTTTTCTGGTCCCTTAC	NHEJ
chr7	29098916	29099479	chr7:29098891-29098916	chr7:29099453-29099478		CCCTCCCCGTGGGTGACCTCTCCCT	ACCGTCTGGGCGCACGCTtgtgtgt	NHEJ
chr7	38269405	38269598	chr7:38269380-38269405	chr7:38269572-38269597		GTTTTTTTAAAAAAGTACTCCTCAa	acaaaaaaaacaaaacaaaataaGA	NHEJ
chr7	90455520	90457070	chr7:90455495-90455520	chr7:90457044-90457069		GGTTTATGACTTTCCATCTTGGACC	CAGCGCGACATTGGCACAGCTACTC	NHEJ
chr7	120654063	120656099	chr7:120654038-120654063	chr7:120656073-120656098		CCCAGGCTGCAGCTGCTGGAGAGGT	TGATGACTTTTTACTTGTGTGCCCT	NHEJ
chr7	120656178	120657517	chr7:120656153-120656178	chr7:120657491-120657516		CAGTGCAGATGTCCAAGCTGCCAAG	CTGACATCTGCCTTTTATTGGACAG	NHEJ
chr7	143849351	143855748	chr7:143849326-143849351	chr7:143855722-143855747		TTATGGCCCTTCCAAAGTGGGGCCA	ttgacaaccaggaatagccactaca	NHEJ
chr7	145220233	145220444	chr7:145220208-145220233	chr7:145220418-145220443		aattctagaagacccaagttTgttg	ctcccaagtgctagaattaaaggag	NHEJ
chr8	11201831	11202894	chr8:11201806-11201831	chr8:11202868-11202893		ACCTTCAGCACCAGCGCTGGTGTGC	GAAATGTAGTCTCCCAAACACTCAC	NHEJ
chr8	15063961	15065694	chr8:15063936-15063961	chr8:15065668-15065693		CCTGGACCAATATGCATTGAAAAAG	CTAATTATTTTCACGGTTTATTCAG	NHEJ
chr8	46207621	46208398	chr8:46207596-46207621	chr8:46208372-46208397		GTGTCCCCGTGTACATAATATCAGC	CACACTTGGGGGAGTTCATGCTTAC	NHEJ
chr8	68887607	68892594	chr8:68887582-68887607	chr8:68892568-68892593		GTGGTGATCCATGGATGGACGGTAA	AAGAAATCCTGCACTGTCCTTTTCA	NHEJ
chr8	68901331	68902284	chr8:68901306-68901331	chr8:68902258-68902283		GAAAGCCGGAGAGACTCAGAAAAAG	TGCTTCCATCTTCTTTCTCCCACAG	NHEJ
chr8	128720476	128722378	chr8:128720451-128720476	chr8:128722352-128722377		ACATTTGAGTGTGGAGCCTGCAGGT	TTTATGTGACTGTGTTTGGATCTTT	NHEJ
chr9	37557684	37557745	chr9:37557659-37557684	chr9:37557719-37557744		AAGATATGTGAAATGCCCTGTTATT	GGGGCTGCAGCGTGTTGGGTTTCCT	NHEJ
chr9	53594508	53594692	chr9:53594483-53594508	chr9:53594666-53594691		GCATGGAGTGGAAATAGGTAAACCT	TATAAAAGCAAATGTGTGTTTTCAT	NHEJ
chr9	54592478	54595166	chr9:54592453-54592478	chr9:54595140-54595165		ATGAAGATTTTTGATGCTGCCAAAG	CACTGTGCTGCTGTGTGGCTTCTAG	NHEJ
chr9	67032027	67032794	chr9:67032002-67032027	chr9:67032768-67032793		TCTTCTTCAAGCTCGGCACATTTGC	ATGTGGTAGCAATGGGCCCGCTTAC	NHEJ
chr9	75393532	75395508	chr9:75393507-75393532	chr9:75395482-75395507		ATCTGTTCAAGTTCATGTGCACCTG	GATACACTTTTCCCATACAACACTG	NHEJ
chr9	75398751	75409861	chr9:75398726-75398751	chr9:75409835-75409860		ACCGTCCATCTTACTCTGATACAAC	cccggccACACACACATACACACTC	NHEJ
chr9	107620464	107635097	chr9:107620439-107620464	chr9:107635071-107635096		GCTCTTCCCTGACTCTCCAGCACCT	AGGGTCCCAGAACGGGGCGCTGCCT	NHEJ
chr9	108944889	108945357	chr9:108944864-108944889	chr9:108945331-108945356		GGAGGGGCCCAGTGAGAACGTCAGG	GCAGCTGACTCGGCTGCATGTCTTG	NHEJ
chr9	118567251	118568962	chr9:118567226-118567251	chr9:118568936-118568961		AGGAGCAGGAGTTGAGAGAACAGGT	ATGGTATGGCTTGAATATTATTTTT	NHEJ
chr10	60300305	60300534	chr10:60300280-60300305	chr10:60300508-60300533		CCTGCCAGACCCTTACCAGAAGCAG	ACTGGGACCCGTGCCCCTTTTCTTG	NHEJ
chr10	60300882	60301694	chr10:60300857-60300882	chr10:60301668-60301693		ATGGAGACTGCCGCCCGATGCAATG	GACCTGTCTCCCTTTCTCCTCATAG	NHEJ
chr10	75936004	75936235	chr10:75935979-75936004	chr10:75936209-75936234		GCAGTGCGGCTGCCAGGCCGGTCAG	CTTGTTTCTCTCCTCTTGCTTCCTG	NHEJ
chr10	79710920	79711494	chr10:79710895-79710920	chr10:79711468-79711493		CGGAAGCCAGACCAGACCCTGGACG	AATGAGCCCTGTTTTGTATCCCCAG	NHEJ
chr10	80142608	80143828	chr10:80142583-80142608	chr10:80143802-80143827		TCACCTTTGCCTCCCCGACGCAGGT	GCCTACCCCATGGTGTACACTCTCT	NHEJ
chr10	80255021	80255088	chr10:80254996-80255021	chr10:80255062-80255087		AGATGGCCCCCGCGCTCCGAAAGGT	CAGTTATCTGACCTGTGTGTCTTGT	NHEJ
chr10	128086198	128086296	chr10:128086173-128086198	chr10:128086270-128086295		GCTTTACCCAGGCTGGCTCAGAGGT	CCATTATTCTTTACTTCTGTCTTTT	NHEJ
chr11	4702221	4703904	chr11:4702196-4702221	chr11:4703878-4703903		GTGCTTTATATGTTTCCACAGTTTC	GGCAGGGGTCGGAGTTCCAACTCAC	NHEJ
chr11	6355448	6355553	chr11:6355423-6355448	chr11:6355527-6355552		TTGACCGTGCTAAGCCTGTCTGGTA	TCACTCCCCCTCTCTGTTTCTCTCA	NHEJ
chr11	29672877	102634099	chr11:29672852-29672877	chr11:102634073-102634098		aaccctgtctcaaaaacccaaaaaa	ATCTGAGGCtaaataaattaatcaa	NHEJ
chr11	48801835	48802273	chr11:48801810-48801835	chr11:48802247-48802272		GCTGCGCCTCTGGGATCTCACAACG	AAAGTGACCAGGTTCTCCTTCTTAG	NHEJ
chr11	50087462	50093723	chr11:50087437-50087462	chr11:50093697-50093722		TGTTGTTCGGGTTCTCCCCTGCAAG	GACGTAATTCTCTGTTCCTTTCTAG	NHEJ
chr11	55402073	55405177	chr11:55402048-55402073	chr11:55405151-55405176		GTCTTGTTGTCATTGCTGCATACCT	TTTGCTGGGCCCAGGCCCCAGCTCT	NHEJ
chr11	70014544	70014631	chr11:70014519-70014544	chr11:70014605-70014630		ATTGTGCCTGTTCTTCACTGAGCAC	AGTGACTGACTAAGCCTTTACTTAC	NHEJ
chr11	70657267	70657869	chr11:70657242-70657267	chr11:70657843-70657868		CAAAGTTCCAAGGAAGGCTTTCCAG	TTGCTCACTCACATCTCCTGTGGTG	NHEJ
chr11	75755681	75756817	chr11:75755656-75755681	chr11:75756791-75756816		GTCCAAGGTTTTCTATTATAAAATG	TTTTTTGTCTACTATTGTATTGTAG	NHEJ
chr11	88205360	88209853	chr11:88205335-88205360	chr11:88209827-88209852		TTACCAGGAGGATCAGATTCGAGCG	TTCATATTGTTTCTATATTTTCTAG	NHEJ
chr11	94936445	94937910	chr11:94936420-94936445	chr11:94937884-94937909		TCCTGACGCATGGCCAAGAAGACAG	CCTGTGTCTCTTCCCATTTGCTCAG	NHEJ
chr11	99210605	99210785	chr11:99210580-99210605	chr11:99210759-99210784		ccaggttcagtttccagcacccaca	gaaaatatcagggcacagtcaatca	NHEJ
chr11	99433719	99433820	chr11:99433694-99433719	chr11:99433794-99433819		TTTATCATTCTGTAAACAGATGTGC	AACTCGAACCAAATGATAACACGAC	NHEJ
chr11	101157524	101157630	chr11:101157499-101157524	chr11:101157604-101157629		GATGGAAGTGACAGTCTAGAGGTGA	TGGGGACATCATATAGAGCGCATTA	NHEJ
chr11	101522998	101526878	chr11:101522973-101522998	chr11:101526852-101526877		cacctgaaatgggtgctgggaattc	aagagggctgcagatctcctggaac	NHEJ
chr11	101626145	101626304	chr11:101626120-101626145	chr11:101626278-101626303		GAAGCTTTTACTTCCTGAGCtttgt	aggcgtgtgccaccacgcccggctT	NHEJ
chr11	102282713	102283341	chr11:102282688-102282713	chr11:102283315-102283340		gaagactccctaggcctgcatacat	gggcgtggtggcacacgcctttaat	NHEJ
chr11	104520838	104521383	chr11:104520813-104520838	chr11:104521357-104521382		ACGAAGAAGGCTCATCAAACCTTCT	ACAGTAAGCATTTACAAACAGACCT	NHEJ
chr11	104526971	104528263	chr11:104526946-104526971	chr11:104528237-104528262		ACTTGGGGTTTCTAATGGCAAAATC	TTTTACAATATCTTGTGTGACTTAC	NHEJ
chr11	105045064	105045305	chr11:105045039-105045064	chr11:105045279-105045304		GGGATGGGGACAGGGTGTCCATGAA	ggaattattctaagcatgttacaga	NHEJ
chr11	105045065	105045305	chr11:105045040-105045065	chr11:105045279-105045304		GGATGGGGACAGGGTGTCCATGAAA	ggaattattctaagcatgttacaga	NHEJ
chr11	105045093	105045305	chr11:105045068-105045093	chr11:105045279-105045304		AAAAAAAAAGGGAGATAAAATGTAA	ggaattattctaagcatgttacaga	NHEJ
chr11	109651068	109653776	chr11:109651043-109651068	chr11:109653750-109653775		GCCCCTGCTCGTGCCGCCGCCCGCC	CCCAGCATGTGTGTTCTTTGTCTCC	NHEJ
chr12	65070053	65073815	chr12:65070028-65070053	chr12:65073789-65073814		CAGTAATTTATGCTCTGCAAGAAAC	CTGGCCGCCCAGATGCCTTTGGTAC	NHEJ
chr12	74708110	74708333	chr12:74708085-74708110	chr12:74708307-74708332		CTTGAAATTGGCAGCAGATCATTTT	ctaggccatcttttgatgcattgat	NHEJ
chr12	78845305	78847767	chr12:78845280-78845305	chr12:78847741-78847766		TGCGTTCAATCCGGGGAATAATGAC	GGACCTCCCAGAAGCTCTGACTCAC	NHEJ
chr13	10811993	10812354	chr13:10811968-10811993	chr13:10812328-10812353		TGGGGTCAATTAGAAAATACTAGTA	aataaaaaatggaaaaaaaaaAAAA	NHEJ
chr13	10876885	10877053	chr13:10876860-10876885	chr13:10877027-10877052		agccaaagcactagctatgcaagtc	gagaaactctatcttaagcaaaacc	NHEJ
chr13	11353674	11353828	chr13:11353649-11353674	chr13:11353802-11353827		CATATATTAgtgtgtgtgtgtgtgt	tctagccaaagagagccttaaactt	NHEJ
chr13	11440500	11441322	chr13:11440475-11440500	chr13:11441296-11441321		ctagagatgagattaagaaaggtga	aaaaatggaaaaaaaaaaaaaaaga	NHEJ
chr13	11440507	11441322	chr13:11440482-11440507	chr13:11441296-11441321		tgagattaagaaaggtgagagctca	aaaaatggaaaaaaaaaaaaaaaga	NHEJ
chr13	11736548	11736603	chr13:11736523-11736548	chr13:11736577-11736602		tcatatgTCTATACCCCCCACAGAT	tatgtgtgtgtgtgtgtgtgtgtgt	NHEJ
chr13	11747649	11750689	chr13:11747624-11747649	chr13:11750663-11750688		AAAGATCCTCACCGAGTAATAGTAC	ATCACACTATATCTCTGCTAATCAC	NHEJ
chr13	11889947	11890081	chr13:11889922-11889947	chr13:11890055-11890080		tgtctctctgtctctctgtctctct	ctctctccctccctccctccctctt	NHEJ
chr13	11954435	11955125	chr13:11954410-11954435	chr13:11955099-11955124		gtgagctccatgttatatgagacac	taacctgagttcaatctctggaacc	NHEJ
chr13	12272765	12275078	chr13:12272740-12272765	chr13:12275052-12275077		ATGATCCATCAGGCCGTTCTTCCTC	CACGCAACTAGAGAGAGAGCAGTAC	NHEJ
chr13	12309718	12310846	chr13:12309693-12309718	chr13:12310820-12310845		CAGGTTTGGGCAGCCTTTCCCCTGA	TTGGCATTTGATGTCAGCATGCCCA	NHEJ
chr13	12332619	12332880	chr13:12332594-12332619	chr13:12332854-12332879		CACTGTTTTCAGAAAAACATTTCAt	tactggttagttcataatgttgttT	NHEJ
chr13	12391158	12391948	chr13:12391133-12391158	chr13:12391922-12391947		gcagatttctgagttcgaggccagc	gcaggcagatttctgagttcaaggc	NHEJ
chr13	23684622	23692176	chr13:23684597-23684622	chr13:23692150-23692175		ACCAGCTCCAAGTGATCCTGCCAAG	TCTCTCTCTCTCTCCCTCTCTACAG	NHEJ
chr13	30541342	30545034	chr13:30541317-30541342	chr13:30545008-30545033		GGGAAAAACGGACAGAAGCAGGAAC	TCGGGGTACTCCGAAGCCGGCTCAC	NHEJ
chr13	59101389	59107951	chr13:59101364-59101389	chr13:59107925-59107950		ACCTGCCCCCCTTCCCAGGAACATC	ctgtggcttaggtcgcctccccagc	NHEJ
chr13	62045264	62166479	chr13:62045239-62045264	chr13:62166453-62166478		aaatcatccctctttcctcccatac	atgagtgttttcttcccccttctac	NHEJ
chr13	64046579	64046773	chr13:64046554-64046579	chr13:64046747-64046772		cctatagaatccacaagtatgatTT	cttacatataataaataaaaatctt	NHEJ
chr13	64304354	64304472	chr13:64304329-64304354	chr13:64304446-64304471		cgttaatcccagcaccagggaggca	ATCTCAGTGAGACTTCCTTGGCTGA	NHEJ
chr13	64970880	64973466	chr13:64970855-64970880	chr13:64973440-64973465		atagtatgcactcactgataagtgg	TAAAAGGTCCATTTGTGAACACACG	NHEJ
chr13	66062067	66143761	chr13:66062042-66062067	chr13:66143735-66143760		tgagacatgtgtgaggcgtgtgtgt	ggcgtgtgtgtgaggcctgtgaggt	NHEJ
chr13	68829083	68829276	chr13:68829058-68829083	chr13:68829250-68829275		aaatgtatccctggggcttataaca	gaagggcccttcgtgggtggtgcca	NHEJ
chr13	69464779	69464974	chr13:69464754-69464779	chr13:69464948-69464973		TCATTTTATTATAATTAGCTCACAA	ataaataaataaatcttaaaaaaaa	NHEJ
chr13	69679443	69679631	chr13:69679418-69679443	chr13:69679605-69679630		attggttgtaataaagatcagacga	aaataaataaatctttaaaaaaaaa	NHEJ
chr13	74344938	74350146	chr13:74344913-74344938	chr13:74350120-74350145		CTGTTTTTGGAGTGTTCCTGGCCAC	CTGCCATTTCGTGGCACTAACTCAC	NHEJ
chr13	76211961	76212326	chr13:76211936-76211961	chr13:76212300-76212325		AATTCTCCAACTTGCTTGAAAGTTG	tgatcaacggtgggagggcccattg	NHEJ
chr13	77114186	77114384	chr13:77114161-77114186	chr13:77114358-77114383		ctccaccttgttctattactttttc	acccactgagccatctcaccagccc	NHEJ
chr13	81940120	81940307	chr13:81940095-81940120	chr13:81940281-81940306		TTTGATAGTGCTTAATTGCCttttt	cactgagccatctcaccagccccAT	NHEJ
chr13	91853650	91855736	chr13:91853625-91853650	chr13:91855710-91855735		ATAACAATCTGAACAAGCTCAACCT	TACATTTCCGGTTGAGAGAGGCTTT	NHEJ
chr13	114826283	114828287	chr13:114826258-114826283	chr13:114828261-114828286		CCAAGGTGCCCATATGGAAAAAGGT	AATACCTGCTCTCGTTCTGGTTTTT	NHEJ
chr14	34579328	34588377	chr14:34579303-34579328	chr14:34588351-34588376		GGCTGCCTTGCTGCCTGGAGTGATC	GAGGCTGTGGGCCATGTGCACTTAC	NHEJ
chr14	46779034	46780110	chr14:46779009-46779034	chr14:46780084-46780109		TCATCACTGGTCTACTCATATACCT	AACTATTTGAAGCGTATCTAAATAT	NHEJ
chr14	51908655	51910058	chr14:51908630-51908655	chr14:51910032-51910057		TTCAACTGTGTCCGGGTGGTTCAGC	TTGAAGGACTCCTGAAGCCTCTCAC	NHEJ
chr14	51910121	51910315	chr14:51910096-51910121	chr14:51910289-51910314		TGGTCCAGAGATGGGTACTGATATC	TGCTTAGTAAGGAACTCATTCTTAC	NHEJ
chr14	54948206	54948292	chr14:54948181-54948206	chr14:54948266-54948291		GTTCAGTCAGGTCTGAGATCTCCTC	CTTCCCTGTCCCCCAGCTCGCCCAC	NHEJ
chr14	54956640	54956876	chr14:54956615-54956640	chr14:54956850-54956875		AGCAGGCCCGCCTTGAAGAACACCT	CAGCCATTATTTAGAGCTCTAGACT	NHEJ
chr14	54961271	54961729	chr14:54961246-54961271	chr14:54961703-54961728		GGTTGTTGGTGACCAGCAGCATGTC	AAGGGCAGTGGTCAGGTCAGGTTAC	NHEJ
chr14	73363145	73364539	chr14:73363120-73363145	chr14:73364513-73364538		ACTGGCTTCCCGCTTCTGAATACCT	GTCATGGGAATTCTCTGACTCTCCT	NHEJ
chr14	73552899	73560439	chr14:73552874-73552899	chr14:73560413-73560438		CTACGCTGCGAGCCGCCGCCCAGGT	TACTTAAATGTGTCTCCATTTTTTT	NHEJ
chr14	73569025	73579356	chr14:73569000-73569025	chr14:73579330-73579355		ATAACAATGGAGAGGTCATTTCAAG	GCTTTGTCTCCTTCCTCCCTTGTAG	NHEJ
chr14	73592754	73593675	chr14:73592729-73592754	chr14:73593649-73593674		ACCTGTTGTGGTGCGGTTACAAGGT	ATGCTTCTATTCATAACTCATTTCT	NHEJ
chr14	76619594	76619758	chr14:76619569-76619594	chr14:76619732-76619757		GAGGTGAACTTAAAAATACATTGTa	ctaaatacctaataaaaaatggaaa	NHEJ
chr15	58937467	58939273	chr15:58937442-58937467	chr15:58939247-58939272		GGATGGAGAGCTGGGATCGGGAGGT	AATTGTCCCTTCCTTGTCCCCTTCT	NHEJ
chr15	73756103	73756797	chr15:73756078-73756103	chr15:73756771-73756796		GGACGCCATCCAGTTCATCCGACAG	TCCCTCTCTCTGTCCTTGTCTGCAG	NHEJ
chr15	77017799	77022489	chr15:77017774-77017799	chr15:77022463-77022488		GTCTCAGGGTGAGTCTTAAACAGAC	TGAGATAAGGGTCTCTTCCTCTTAC	NHEJ
chr15	98604734	98609226	chr15:98604709-98604734	chr15:98609200-98609225		GGAGGCCACTAAACCATGACATGCT	TTACCTGCTGGGGGGGGGGGGGGGT	NHEJ
chr16	18066599	18066693	chr16:18066574-18066599	chr16:18066667-18066692		AGAGCCTGGTCAAGGAGCTGCCCAG	ccgCGCTCACCCGGCGATCTACCCG	NHEJ
chr16	20674236	20675342	chr16:20674211-20674236	chr16:20675316-20675341		GGTCTCTCCCCTTCAGCCAGCGTTT	CCCACTTGCTTTCTGTTTTCCTAAT	NHEJ
chr16	84827996	84828425	chr16:84827971-84827996	chr16:84828399-84828424		TGTCGATGACTTCAAATTTGGGATC	AAATTTCGTTTGCGACAAAACTTAC	NHEJ
chr17	5439634	5440131	chr17:5439609-5439634	chr17:5440105-5440130		TGCAGAACCAAGGAAAATTCCACCT	TCACATCCCAGCTCAGAGCAAGCAT	NHEJ
chr17	13328166	13455085	chr17:13328141-13328166	chr17:13455059-13455084		CCTCCCCTCCTCAAAGCTAGGCAGA	CCCTACAGAGAACCTGGAGCTTATA	NHEJ
chr17	39528387	39632525	chr17:39528362-39528387	chr17:39632499-39632524		CAATATGTTTGTGCCCTATGCATAT	GAATATAGACTGTGCCACACGATTT	NHEJ
chr17	44021096	44036970	chr17:44021071-44021096	chr17:44036944-44036969		CACACCAGTCCTCAACTATGACCTT	TTCTCAGCCAATGTCTCTTGCTTTT	NHEJ
chr17	66087573	66089230	chr17:66087548-66087573	chr17:66089204-66089229		GGTACTTGTAAAACTTCAGCCACCT	TTTCCTGAGACAAATTGAATTCAAT	NHEJ
chr17	66089494	66091864	chr17:66089469-66089494	chr17:66091838-66091863		GTTATTCTCAGGAGTATCTCTATGC	ATTATGAGGAATCCCAATTACTTAC	NHEJ
chr17	73115784	73115994	chr17:73115759-73115784	chr17:73115968-73115993		TGTACCACATTGAAAAACAAATACA	aaaaaaaaaaaaaaaaaaaaaaaaa	NHEJ
chr18	35174422	35175097	chr18:35174397-35174422	chr18:35175071-35175096		ATTACTTGTTCAGCTGAAAGTTGTG	TTGCTTTTGTGGTTTGTTTTTTTAG	NHEJ
chr18	36742659	36744181	chr18:36742634-36742659	chr18:36744155-36744180		ACACCGTCTTCTCTTGGCCAAAAGC	CTGACCTCCGGCGACCAGTACTCAC	NHEJ
chr18	77781094	77781209	chr18:77781069-77781094	chr18:77781183-77781208		CCCAAACCAGAGCCATGAAGCAGGT	TCATGGTGACACTAACTTGTGTGCT	NHEJ
chr19	6391481	6392679	chr19:6391456-6391481	chr19:6392653-6392678		TGCACATCATCACCTTGTATAACCG	GGCCTGATGCTTCTCTTCTCTACAG	NHEJ
chr19	6906953	6907064	chr19:6906928-6906953	chr19:6907038-6907063		CGTTGTCTATCACCATGGAGAACCT	AGGCTGGGGGGAGGGGGTCTACTTT	NHEJ
chr19	6908118	6909456	chr19:6908093-6908118	chr19:6909430-6909455		ACTGAGGGAATGGCATCTCCCACCT	TGGACCCAGGAAAGGTAAAACCGGT	NHEJ
chr19	36117942	36118226	chr19:36117917-36117942	chr19:36118200-36118225		CCTCGGCACATCCACAGGTTCAGTC	TGTGCAATAACCAAACAGTCCTTAC	NHEJ
chr19	43507435	43507870	chr19:43507410-43507435	chr19:43507844-43507869		CAGAAAACACAGCATTATGGTTCTC	CCCCCTCTATGGCTAGCAGGCTCAC	NHEJ
chr19	44552854	44553669	chr19:44552829-44552854	chr19:44553643-44553668		GTACATGTCTAGGTCCCAGTGTATC	AAGGGAAGGGTAATCCTTTTCTCAC	NHEJ
chr19	44553769	44554929	chr19:44553744-44553769	chr19:44554903-44554928		GGGAGCATCGGGTAGTCGCCATACC	CTGACCCGAGTCCTCTACCTCACTC	NHEJ
chrX	7212862	7255413	chrX:7212837-7212862	chrX:7255387-7255412		AGCTTTAAAAGTAGCAATAGCAATA	aagtttggatcccagcatccatata	NHEJ
chrX	160128559	160129408	chrX:160128534-160128559	chrX:160129382-160129407		GCAATTCCTGCTCCCAGGGGCACCT	CTAACATATCTGCTCTTCCTCAGTT	NHEJ
chrX	167208052	167209106	chrX:167208027-167208052	chrX:167209080-167209105		GTCAGACATGGTTGCTGGAAGGAGC	AGAAGGAAGGGGCCCTGGGGCTCAC	NHEJ
chr1	182186315	182186635	chr1:182186290-182186315	chr1:182186609-182186634		gttgtatgaaaaaTAActttctttc	tccctccctcccttctttctctctc	MMEJ
chr2	40490192	40490579	chr2:40490167-40490192	chr2:40490553-40490578		ttgaatatgtcatGtaatagtaata	cttgccggtcgagcgagacgcaata	MMEJ
chr2	50990446	51000723	chr2:50990421-50990446	chr2:51000697-51000722		AGGAAGGAATAGAGGGCCCTTGCGT	gaataactggacctgctggatgggt	MMEJ
chr2	53810364	53811587	chr2:53810339-53810364	chr2:53811561-53811586		GTTTCCTCTTCTATCCCTTACATAT	cttggttAATTTTCtttatatatat	MMEJ
chr2	148872044	148872817	chr2:148872019-148872044	chr2:148872791-148872816		GATCTGGAAGGAGCAGAGTGCCTTC	CCTTAGGCTGATATCAAGTACCTAC	MMEJ
chr4	18221621	18228040	chr4:18221596-18221621	chr4:18228014-18228039		AAAGTAATTTAGAAACTACAAATAA	tacctaataaaaaatggaaaaaaaa	MMEJ
chr4	140766695	140766771	chr4:140766670-140766695	chr4:140766745-140766770		GGAGCCTATCGTGACATCTGAGGGG	TGTTTGAGGGGACACACTGAAGAGG	MMEJ
chr4	143474702	143481093	chr4:143474677-143474702	chr4:143481067-143481092		tgagtagtactccattgtgtaagta	acaaccaggaatagccactacaGta	MMEJ
chr4	143474702	143481166	chr4:143474677-143474702	chr4:143481140-143481165		tgagtagtactccattgtgtaagta	ttccagcttctggctattataaata	MMEJ
chr4	144229318	144235656	chr4:144229293-144229318	chr4:144235630-144235655		aataaaaaaatatttaaaaaaaaaA	aaatggaaagaaaaaAAAACAAAAA	MMEJ
chr4	144229319	144235656	chr4:144229294-144229319	chr4:144235630-144235655		ataaaaaaatatttaaaaaaaaaAA	aaatggaaagaaaaaAAAACAAAAA	MMEJ
chr4	145488419	145557013	chr4:145488394-145488419	chr4:145556987-145557012		AATTGAAGCAAGACTTGTAATTCTG	AGATTCTATGAACCTGGGGGTTTTG	MMEJ
chr4	146906304	146907162	chr4:146906279-146906304	chr4:146907136-146907161		attacaatgaaaatctgcctaaaaa	tgaaaaaaaaaaAAAAGAAAAGAaa	MMEJ
chr4	151046906	151047007	chr4:151046881-151046906	chr4:151046981-151047006		gcactctgatgttatcagaactcag	acagtaccagatggaaacttctgag	MMEJ
chr5	5783860	5786515	chr5:5783835-5783860	chr5:5786489-5786514		acacacacacacacacacacacaca	cggctccccacCCCCCCcacacaca	MMEJ
chr5	5783866	5786515	chr5:5783841-5783866	chr5:5786489-5786514		acacacacacacacacacacacaca	cggctccccacCCCCCCcacacaca	MMEJ
chr5	7112131	7112453	chr5:7112106-7112131	chr5:7112427-7112452		AATAGTCCACTTTGGGTTTATAAAA	atacctaataaaaaatggaaaaaaa	MMEJ
chr5	7498171	7499040	chr5:7498146-7498171	chr5:7499014-7499039		aaaaaaaagtgtggatagaaaaaaa	aaaaaataaaaaaaaaaagaaaaaa	MMEJ
chr7	99154701	99156977	chr7:99154676-99154701	chr7:99156951-99156976		TGGGGACAGTGATGGGCTCCCCCAC	CTTCAACACGAGGCTTAGGACTCAC	MMEJ
chr8	11207408	11209524	chr8:11207383-11207408	chr8:11209498-11209523		TGGGCCAGGAAACCCTCTTGGACCT	ACCTACACAACCCAAGGACTCACCT	MMEJ
chr8	46209510	46210809	chr8:46209485-46209510	chr8:46210783-46210808		ATCTGTTTGCTGGCATGCTGGACCT	ccccgctcgcgccCCCAGCCGTCCT	MMEJ
chr8	68899538	68901148	chr8:68899513-68899538	chr8:68901122-68901147		GAGCGAGAACATTCCCTTCACCCTG	CCAACTTTGTGGAATTTTCACCCAG	MMEJ
chr9	22144519	22144713	chr9:22144494-22144519	chr9:22144687-22144712		CATAAGCAGCATTGAAAATTAACAA	aaataaataaatctttaaaaaaaaa	MMEJ
chr11	98082126	98082242	chr11:98082101-98082126	chr11:98082216-98082241		acccatccataacaaggtgtgtgca	atccctggtcctttgcaagggtcca	MMEJ
chr11	121247060	121250293	chr11:121247035-121247060	chr11:121250267-121250292		TGACTGTGTGCTGACATCAGGTGAG	GGAGATTTTGTCCTCTCTGTTTGAG	MMEJ
chr13	10602774	10609182	chr13:10602749-10602774	chr13:10609156-10609181		AAATCTCAAACCAGTGTTATAAAAA	aGTCACTTAATAAAATGTAAAAAAA	MMEJ
chr13	11527854	11528007	chr13:11527829-11527854	chr13:11527981-11528006		ATACGATCTATGGAATATAAAAATa	ctgtctcgaaaaaccaaaaAAAAAA	MMEJ
chr13	11692855	11696565	chr13:11692830-11692855	chr13:11696539-11696564		GCAAAAGTACCTTAAATTAATTTTt	aaagtctttaatttctttctttatt	MMEJ
chr14	83454108	91082707	chr14:83454083-83454108	chr14:91082681-91082706		ttaaatagaagttctccattttttt	cacacaggtttgcctggccctttat	MMEJ
chr17	37670489	37670861	chr17:37670464-37670489	chr17:37670835-37670860		CTGTGAGAAAATGAGCAAAGAGaaa	ctaataaaaaatggaaaaaaaaaAA	MMEJ
chr17	40908799	40908858	chr17:40908774-40908799	chr17:40908832-40908857		tgtgtgtgtgtgtatatatatatat	tatacatatatatacatataaacat	MMEJ
chr17	74030086	74030284	chr17:74030061-74030086	chr17:74030258-74030283		gtatatatatgtatgtgtatgtatg	gtgtgtgtgtgtgtgtgtgtgtgtg	MMEJ
chr4	140508677	140509796	chr4:140508652-140508677	chr4:140509770-140509795		CTATGTGTGCCTACAGCCTGGACCA	CTATGTGTACCTACAGCCTGGATCA	SSA
chr18	81712175	81712774	chr18:81712150-81712175	chr18:81712748-81712773		gctcacatacagtgcacacatacag	gctcacatacagtgctcacatacag	SSA
