# Supplementary material for: Heterozygotic Brca1 mutation initiates mouse genome instability at embryonic stage
Source: Oncogenesis. 2022 Jul 22;11(1):41. doi: 10.1038/s41389-022-00417-3 (PMC9307611; doi:10.1038/s41389-022-00417-3)
Supplement: Supplementary file 11 — Table S7 [file 41389_2022_417_MOESM11_ESM.xlsx]

## Sheet: 7a
Table S7a. Genome instability-affected genes
Gene	Type of variation
Acadl	SV	Indel	CNV
Gm13212	SV	Indel	CNV
Ifi204	SV	Indel	CNV
Ifi211	SV	Indel	CNV
Skint6	SV	Indel	CNV
Zfp808	SV	Indel	CNV
Zfp980	SV	Indel	CNV
Zfp981	SV	Indel	CNV
Zfp982	SV	Indel	CNV
Zfp984	SV	Indel	CNV
Zfp987	SV	Indel	CNV
Zfp990	SV	Indel	CNV
Acadvl	SV	Indel	-
Akt1s1	SV	Indel	-
Alk	SV	Indel	-
Apobec2	SV	Indel	-
Atp2a2	SV	Indel	-
Atp5a1	SV	Indel	-
Atp5b	SV	Indel	-
Casc3	SV	Indel	-
Casz1	SV	Indel	-
Cdc27	SV	Indel	-
Cnih1	SV	Indel	-
Cox4i1	SV	Indel	-
Cox7a1	SV	Indel	-
Crip2	SV	Indel	-
Cyc1	SV	Indel	-
Dazap2	SV	Indel	-
Eef2	SV	Indel	-
Fbxo17	SV	Indel	-
Gfap	SV	Indel	-
Gm10324	SV	Indel	-
Gm572	SV	Indel	-
Hadha	SV	Indel	-
Hspb7	SV	Indel	-
Ifi207	SV	Indel	-
Igfbp7	SV	Indel	-
Ltbp4	SV	Indel	-
Mapk6	SV	Indel	-
Mrgprf	SV	Indel	-
Mrgprx1	SV	Indel	-
Myh6	SV	Indel	-
Myo9b	SV	Indel	-
Phf21a	SV	Indel	-
Pop4	SV	Indel	-
Prdm2	SV	Indel	-
Pygb	SV	Indel	-
Rif1	SV	Indel	-
Spata21	SV	Indel	-
Tnnc1	SV	Indel	-
Tnnt2	SV	Indel	-
Ttc14	SV	Indel	-
Tubg2	SV	Indel	-
Ugt1a9	SV	Indel	-
Uqcrc2	SV	Indel	-
Vps52	SV	Indel	-
1700030F04Rik	SV	-	CNV
2210408I21Rik	SV	-	CNV
2810404M03Rik	SV	-	CNV
4930486L24Rik	SV	-	CNV
4930563M21Rik	SV	-	CNV
Abi1	SV	-	CNV
Adcy2	SV	-	CNV
Agbl4	SV	-	CNV
Arfip1	SV	-	CNV
Bicc1	SV	-	CNV
Birc6	SV	-	CNV
Cast	SV	-	CNV
Ccdc122	SV	-	CNV
Ccnyl1	SV	-	CNV
Cdk14	SV	-	CNV
Cfh	SV	-	CNV
Cmc1	SV	-	CNV
Crp	SV	-	CNV
Crxos	SV	-	CNV
Csgalnact1	SV	-	CNV
Csmd1	SV	-	CNV
Cyp2c53-ps	SV	-	CNV
Cyp4a31	SV	-	CNV
D030024E09Rik	SV	-	CNV
Diaph3	SV	-	CNV
Dpy30	SV	-	CNV
Enox1	SV	-	CNV
Fam110b	SV	-	CNV
Fv1	SV	-	CNV
Galnt2	SV	-	CNV
Galntl6	SV	-	CNV
Ghr	SV	-	CNV
Gm29536	SV	-	CNV
Gm36117	SV	-	CNV
Gm6034	SV	-	CNV
Gm7030	SV	-	CNV
Gm8016	SV	-	CNV
Gpc5	SV	-	CNV
Grin2b	SV	-	CNV
Hdac9	SV	-	CNV
Kcnh1	SV	-	CNV
Kcnip4	SV	-	CNV
Kcnn2	SV	-	CNV
Lrp1b	SV	-	CNV
Ltbp1	SV	-	CNV
Macrod2	SV	-	CNV
Mctp1	SV	-	CNV
Mtr	SV	-	CNV
Myom1	SV	-	CNV
Nhej1	SV	-	CNV
Npas3	SV	-	CNV
Nr3c2	SV	-	CNV
Padi2	SV	-	CNV
Pcdh15	SV	-	CNV
Pcdh7	SV	-	CNV
Pde4d	SV	-	CNV
Pde4dip	SV	-	CNV
Pole4	SV	-	CNV
Pot1b	SV	-	CNV
Prkn	SV	-	CNV
Ptprt	SV	-	CNV
Rex2,4933438K21Rik	SV	-	CNV
Rsl1	SV	-	CNV
Ryr2	SV	-	CNV
Sgcz	SV	-	CNV
Slf1	SV	-	CNV
Spag16	SV	-	CNV
Steap4	SV	-	CNV
Tbc1d14	SV	-	CNV
Tcp10c	SV	-	CNV
Tdrd3	SV	-	CNV
Tek	SV	-	CNV
Tex11	SV	-	CNV
Tiam1	SV	-	CNV
Tmem267	SV	-	CNV
Trim30d	SV	-	CNV
Ttc27	SV	-	CNV
Ugt1a10	SV	-	CNV
Ush2a	SV	-	CNV
Vwa8	SV	-	CNV
Zfp708	SV	-	CNV
Zfp804b	SV	-	CNV
Zfp874a	SV	-	CNV
Zfp972	SV	-	CNV
Zfp981,1700095A21Rik	SV	-	CNV
Zfp985	SV	-	CNV
1700001P01Rik	SV	-	-
1700012B07Rik	SV	-	-
1700016L04Rik	SV	-	-
1700031A10Rik	SV	-	-
1700048M11Rik	SV	-	-
1700048M11Rik,Smim11	SV	-	-
1700057H21Rik	SV	-	-
1700084F23Rik	SV	-	-
1700095A21Rik	SV	-	-
1810034E14Rik	SV	-	-
2310043O21Rik	SV	-	-
2510039O18Rik	SV	-	-
3110039I08Rik	SV	-	-
3830403N18Rik	SV	-	-
4732471J01Rik	SV	-	-
4930404H11Rik	SV	-	-
4930511A08Rik	SV	-	-
4930524C18Rik	SV	-	-
4930525G20Rik	SV	-	-
4930543E12Rik	SV	-	-
4930555B11Rik	SV	-	-
4930559C10Rik	SV	-	-
4932438A13Rik	SV	-	-
6030458C11Rik	SV	-	-
9230112J17Rik	SV	-	-
9830132P13Rik	SV	-	-
A530046M15Rik	SV	-	-
A530058N18Rik	SV	-	-
A930016O22Rik	SV	-	-
Aadacl3	SV	-	-
Aadacl4	SV	-	-
Abca16	SV	-	-
Ablim1	SV	-	-
Acadm	SV	-	-
Acadvl,Dvl2	SV	-	-
Acat1	SV	-	-
Aco2	SV	-	-
Aco2,,Polr3h	SV	-	-
Acot13	SV	-	-
Actc1	SV	-	-
Actc1,A530058N18Rik,C130080G10Rik	SV	-	-
Actn2	SV	-	-
Actr10	SV	-	-
Acyp2	SV	-	-
Adam22	SV	-	-
Adck2	SV	-	-
Adcy6	SV	-	-
Aff4	SV	-	-
Agbl1	SV	-	-
Ak1	SV	-	-
Akap9	SV	-	-
Akt3	SV	-	-
Aldh4a1	SV	-	-
Aldoa	SV	-	-
Aldoa,Fam57b	SV	-	-
Aldoart2	SV	-	-
Anapc13	SV	-	-
Ank2	SV	-	-
Anks1b	SV	-	-
Aopep	SV	-	-
Aplp2	SV	-	-
Arhgap12	SV	-	-
Arhgap15	SV	-	-
Arhgef10l	SV	-	-
Arhgef19	SV	-	-
Arl6ip6	SV	-	-
Arntl	SV	-	-
Asb2	SV	-	-
Asb7	SV	-	-
Ascc3	SV	-	-
Asph	SV	-	-
Astn1	SV	-	-
Astn2	SV	-	-
Asxl3	SV	-	-
Atg4c	SV	-	-
Atg9a	SV	-	-
Atl1	SV	-	-
Atn1	SV	-	-
Atp10b	SV	-	-
Atp13a2	SV	-	-
Atp1a1	SV	-	-
Atp1a2	SV	-	-
Atp1a2,Igsf8	SV	-	-
Atp1b1	SV	-	-
Atp5b,Mir677	SV	-	-
Atp5c1	SV	-	-
Atp5d	SV	-	-
Atp5f1	SV	-	-
Atp5g1	SV	-	-
Atp5g3	SV	-	-
Atp5j	SV	-	-
Atp6v1c1	SV	-	-
Atp6v1d	SV	-	-
Auts2	SV	-	-
Awat2	SV	-	-
B2m	SV	-	-
B2m,Patl2	SV	-	-
B3gnt2	SV	-	-
B430010I23Rik	SV	-	-
Bace1	SV	-	-
Baz1a	SV	-	-
BB557941	SV	-	-
Bend3	SV	-	-
Bet1l	SV	-	-
Brca1	SV	-	-
Bsg	SV	-	-
Bysl	SV	-	-
C130080G10Rik	SV	-	-
Cacna1a	SV	-	-
Cacna1d	SV	-	-
Cacna1e	SV	-	-
Cacna2d3	SV	-	-
Calm1	SV	-	-
Camta1	SV	-	-
Capzb	SV	-	-
Car13	SV	-	-
Casq2	SV	-	-
Cbx1	SV	-	-
Ccdc144b	SV	-	-
Ccdc6	SV	-	-
Ccnd2	SV	-	-
Ccnd3	SV	-	-
Cd2ap	SV	-	-
Cd36	SV	-	-
Cd81	SV	-	-
Cd81,R74862	SV	-	-
Cdc14b	SV	-	-
Cdc14b,1810034E14Rik	SV	-	-
Cdk12	SV	-	-
Cdk13	SV	-	-
Cdk14,,1700015F17Rik,Cldn12,Gtpbp10,Cfap69,Gm8773,Steap2,Steap1,Zfp804b,Tex47,Steap4,Sri,Adam22	SV	-	-
Cdk19	SV	-	-
Cdk6	SV	-	-
Cdkl5	SV	-	-
Celf2	SV	-	-
Cep85l	SV	-	-
Cetn3	SV	-	-
Cfap69	SV	-	-
Chchd10	SV	-	-
Chchd10,Mmp11	SV	-	-
Chchd3	SV	-	-
Chp1	SV	-	-
Chrac1	SV	-	-
Chst9	SV	-	-
Ckm	SV	-	-
Ckm,A930016O22Rik	SV	-	-
Ckmt2	SV	-	-
Clcn5	SV	-	-
Clcn5,Mir500,Mir501,,Mir188,Mir362,Mir532	SV	-	-
Clcn6	SV	-	-
Clcnkb	SV	-	-
Clmp	SV	-	-
Clstn1	SV	-	-
Clvs1	SV	-	-
Cmtm3	SV	-	-
Cnbp	SV	-	-
Cog6	SV	-	-
Col15a1	SV	-	-
Col1a1	SV	-	-
Col3a1	SV	-	-
Col4a1	SV	-	-
Col4a2	SV	-	-
Commd1	SV	-	-
Copb1	SV	-	-
Coq7	SV	-	-
Coq8a	SV	-	-
Coq9	SV	-	-
Corin	SV	-	-
Cox17	SV	-	-
Cox4i1,Emc8,Galnt2	SV	-	-
Cox4i1,Galnt2	SV	-	-
Cox5a	SV	-	-
Cox6a2	SV	-	-
Cox6a2,Itgad	SV	-	-
Cox6b1	SV	-	-
Cox7a2	SV	-	-
Cox8b	SV	-	-
Cplane2	SV	-	-
Cpt1b	SV	-	-
Cpt2	SV	-	-
Crebbp	SV	-	-
Crocc	SV	-	-
Cryab	SV	-	-
Cs	SV	-	-
Csl	SV	-	-
Csnk1g2	SV	-	-
Csnk2b	SV	-	-
Cspp1	SV	-	-
Csrp3	SV	-	-
Cst3	SV	-	-
Ctla2b	SV	-	-
Ctnnbip1	SV	-	-
Ctsd	SV	-	-
Cux2	SV	-	-
Cxcr6,Fyco1	SV	-	-
Cyp2a22,,Cyp2a12	SV	-	-
Cyp4a31,Cyp4b1-ps2,Cyp4a32	SV	-	-
Cyp4a32	SV	-	-
Cyp4f41-ps	SV	-	-
Cytip	SV	-	-
D630013N20Rik	SV	-	-
Dcaf7	SV	-	-
Dcbld2	SV	-	-
Dcn	SV	-	-
Ddx43	SV	-	-
Ddx46	SV	-	-
Decr1	SV	-	-
Decr1,,Mir6400	SV	-	-
Def6	SV	-	-
Dennd1a	SV	-	-
Des	SV	-	-
Dgat2	SV	-	-
Dgcr6	SV	-	-
Dgcr6,Prodh	SV	-	-
Dhrs3	SV	-	-
Disp3	SV	-	-
Dld	SV	-	-
Dlg2	SV	-	-
Dmpk	SV	-	-
Dnajc5	SV	-	-
Dock7	SV	-	-
Dpy19l4	SV	-	-
Draxin	SV	-	-
Dscam	SV	-	-
Dvl2	SV	-	-
Dynll2	SV	-	-
Dynlrb1	SV	-	-
Ech1	SV	-	-
Echdc1	SV	-	-
Eci1	SV	-	-
Ect2l	SV	-	-
Edaradd	SV	-	-
Eef1a2	SV	-	-
Efcab3	SV	-	-
Efcab3,Mettl2,Tlk2,1700052K11Rik,Mrc2,March10	SV	-	-
Efl1	SV	-	-
Ehbp1l1	SV	-	-
Ehd4	SV	-	-
Eif2a	SV	-	-
Eif4g1	SV	-	-
Eif4g2	SV	-	-
Eif4h	SV	-	-
Eipr1	SV	-	-
Eln	SV	-	-
Emc8	SV	-	-
Eno3	SV	-	-
Epb41	SV	-	-
Esp16	SV	-	-
Esp18	SV	-	-
Esyt3	SV	-	-
Etfb	SV	-	-
Etfb,,Mir7051	SV	-	-
Etfdh	SV	-	-
Exoc6b	SV	-	-
Exosc10	SV	-	-
Eya4	SV	-	-
F630042J09Rik,Zfp458,Zfp457,Zfp595,Zfp953,Zfp456,Zfp429,Zfp459,Zfp874a,Zfp874b,Zfp58,Zfp87,Zfp748,9430065F17Rik,Zfp729b,Zfp729a,Zfp738,Zfp65,Zfp85os	SV	-	-
F8	SV	-	-
F830208F22Rik,Siglec15,Slc14a1,Slc14a2,Setbp1,Adnp2,Rbfa,Txnl4a,Hsbp1l1,Pqlc1,Kcng2,Ctdp1,Nfatc1,Atp9b,Mir5127	SV	-	-
Fabp4	SV	-	-
Fam131c	SV	-	-
Fam155a	SV	-	-
Fam162a	SV	-	-
Fam49a	SV	-	-
Fam53b	SV	-	-
Fam57b	SV	-	-
Farsa	SV	-	-
Fblim1	SV	-	-
Fbxo34	SV	-	-
Fermt2	SV	-	-
Fgf10	SV	-	-
Fgf12	SV	-	-
Fgfr1	SV	-	-
Fgfr2	SV	-	-
Fgfr4	SV	-	-
Fh1	SV	-	-
Fhl2	SV	-	-
Fkbp3	SV	-	-
Fkbp9	SV	-	-
Fndc3b	SV	-	-
Fndc5	SV	-	-
Foxn3	SV	-	-
Fut1	SV	-	-
Fyco1	SV	-	-
Gabra2	SV	-	-
Gabra4	SV	-	-
Gadl1	SV	-	-
Gak	SV	-	-
Galnt13	SV	-	-
Gcfc2	SV	-	-
Gli2	SV	-	-
Glra2	SV	-	-
Glyatl3	SV	-	-
Gm10324,2410141K09Rik	SV	-	-
Gm10635	SV	-	-
Gm10863	SV	-	-
Gm11127	SV	-	-
Gm11562	SV	-	-
Gm11562,Krtap2-4	SV	-	-
Gm13023,Gm13084,Gm13103,Pramef6,,Pramef25,Pramef17,Pramel4,Gm13102,Oog3,Oog2,C87977	SV	-	-
Gm13023,Gm13084,Gm13103,Pramef6,Pramef25,Pramef17,Pramel4,Gm13102,Oog3,Oog2	SV	-	-
Gm13078	SV	-	-
Gm13078,,Gm13023,Gm13084,Gm13103,Pramef6	SV	-	-
Gm13083	SV	-	-
Gm13083,,Gm13088,Gm13089,Gm13078,Gm13023,Gm13084,Gm13103,Pramef6	SV	-	-
Gm13083,Gm13088,,Gm13089,Gm13078,Gm13023,Gm13084,Gm13103,Pramef6	SV	-	-
Gm13083,Gm13088,Gm13089,Gm13078,Gm13023,Gm13084,Gm13103,Pramef6	SV	-	-
Gm13084	SV	-	-
Gm13084,Gm13103,Pramef6,,Pramef25,Pramef17,Pramel4,Gm13102,Oog3,Oog2	SV	-	-
Gm13088,,Gm13089,Gm13078,Gm13023,Gm13084,Gm13103	SV	-	-
Gm13089,Gm13078,Gm13023,Gm13084	SV	-	-
Gm13089,Gm13078,Gm13023,Gm13084,Gm13103,Pramef6,Pramef25,Pramef17,Pramel4,Gm13102,Oog3	SV	-	-
Gm13103,Pramef6,,Pramef25,Pramef17,Pramel4,Gm13102,Oog3	SV	-	-
Gm13212,,Zfp980,Znf41-ps,Gm13238,Gm13034,Zfp987,Zfp600,Zfp991,Zfp992,Zfp981,1700095A21Rik,Rex2,4933438K21Rik,Zfp982	SV	-	-
Gm13212,,Zfp980,Znf41-ps,Gm13238,Gm13034,Zfp987,Zfp600,Zfp991,Zfp992,Zfp981,1700095A21Rik,Rex2,4933438K21Rik,Zfp982,Zfp985,Zfp979,Zfp534,Zfp984	SV	-	-
Gm13212,Zfp980,Znf41-ps,Gm13238,Gm13034,Zfp987	SV	-	-
Gm13212,Zfp980,Znf41-ps,Gm13238,Gm13034,Zfp987,Zfp600,Zfp991,Zfp992	SV	-	-
Gm13212,Zfp980,Znf41-ps,Gm13238,Gm13034,Zfp987,Zfp600,Zfp991,Zfp992,Zfp981,1700095A21Rik	SV	-	-
Gm13212,Zfp980,Znf41-ps,Gm13238,Gm13034,Zfp987,Zfp600,Zfp991,Zfp992,Zfp981,1700095A21Rik,Rex2,4933438K21Rik	SV	-	-
Gm13238,,Gm13034,Zfp987,Zfp600,Zfp991,Zfp992,Zfp981,1700095A21Rik	SV	-	-
Gm13490	SV	-	-
Gm13497	SV	-	-
Gm13546	SV	-	-
Gm13546,Cytip	SV	-	-
Gm17745	SV	-	-
Gm20740	SV	-	-
Gm29536,Kcne4,Scg2,Ap1s3,Wdfy1,Mrpl44,Serpine2,Fam124b,Cul3,1700016L21Rik,Dock10	SV	-	-
Gm3086	SV	-	-
Gm32455,Pcdh17,9630013A20Rik,4930529K09Rik,Diaph3,Tdrd3,Pcdh20,4930474H20Rik	SV	-	-
Gm3604	SV	-	-
Gm37013	SV	-	-
Gm38666	SV	-	-
Gm38667	SV	-	-
Gm44502	SV	-	-
Gm44502,Cpt1b	SV	-	-
Gm6034,Gm11127,,H2-Bl,Gm7030,H2-T-ps,H2-T10	SV	-	-
Gm813	SV	-	-
Gmeb1	SV	-	-
Gmpr	SV	-	-
Gnai2	SV	-	-
Gnas	SV	-	-
Gnb4	SV	-	-
Gnb5	SV	-	-
Gnl3l	SV	-	-
Golga4	SV	-	-
Got1	SV	-	-
Gpr139	SV	-	-
Grcc10	SV	-	-
Grcc10,Atn1	SV	-	-
Gria1	SV	-	-
Grsf1	SV	-	-
Gsg1l	SV	-	-
Gsn	SV	-	-
H2afv	SV	-	-
Hadh	SV	-	-
Haus7	SV	-	-
Hibadh	SV	-	-
Hint1	SV	-	-
Hira	SV	-	-
Hist1h2bc	SV	-	-
Hjv	SV	-	-
Hmcn1	SV	-	-
Hnrnpa2b1	SV	-	-
Hnrnpl	SV	-	-
Hopx	SV	-	-
Hormad1	SV	-	-
Hs6st3	SV	-	-
Hspb8	SV	-	-
Ice1	SV	-	-
Idh2	SV	-	-
Idh3a	SV	-	-
Idh3b	SV	-	-
Idh3g	SV	-	-
Ifi214,,Ifi213	SV	-	-
Ifi214,Ifi213,Ifi209,Ifi208	SV	-	-
Ifitm3	SV	-	-
Igsf11	SV	-	-
Igsf21	SV	-	-
Igsf8	SV	-	-
Il1rapl1	SV	-	-
Immt	SV	-	-
Ino80dos	SV	-	-
Iqschfp	SV	-	-
Isca1	SV	-	-
Itgad	SV	-	-
Itgam	SV	-	-
Itgb1	SV	-	-
Itih4	SV	-	-
Itm2b	SV	-	-
Ivns1abp	SV	-	-
Jph2	SV	-	-
Kansl1	SV	-	-
Kazn	SV	-	-
Kcnb2	SV	-	-
Kcnd2	SV	-	-
Kcng2	SV	-	-
Kcnj12	SV	-	-
Kcnj5	SV	-	-
Kcnmb4	SV	-	-
Kcnt2	SV	-	-
Kdm8	SV	-	-
Kif1c	SV	-	-
Kifc1	SV	-	-
Kitl	SV	-	-
Klhl25	SV	-	-
Klra17	SV	-	-
Kpna7	SV	-	-
Krt20	SV	-	-
Krtap2-4	SV	-	-
Kynu	SV	-	-
Lama3	SV	-	-
Laptm4a	SV	-	-
Lclat1	SV	-	-
Ldb3	SV	-	-
Ldhal6b,Tmem242	SV	-	-
Lgals1	SV	-	-
Lgals8	SV	-	-
Lhpp	SV	-	-
Lhx6	SV	-	-
Lhx8	SV	-	-
Lima1	SV	-	-
Lims1	SV	-	-
Lmo7	SV	-	-
Lmod2	SV	-	-
Lncpint	SV	-	-
Lpl	SV	-	-
Lpp	SV	-	-
Lrba	SV	-	-
Lrrc4c	SV	-	-
Lrrc8d	SV	-	-
Lsm12	SV	-	-
Luc7l3	SV	-	-
Mafk	SV	-	-
Mageb18	SV	-	-
Magi1	SV	-	-
Magi2	SV	-	-
Maml3	SV	-	-
Man2a1	SV	-	-
Map1lc3a	SV	-	-
Mapre1	SV	-	-
Mapre2	SV	-	-
Mapt	SV	-	-
Marc2	SV	-	-
March2	SV	-	-
Marf1	SV	-	-
Mb	SV	-	-
Mbnl1	SV	-	-
Mboat2	SV	-	-
Mcoln2	SV	-	-
Mdh2	SV	-	-
Me3	SV	-	-
Med1	SV	-	-
Med17	SV	-	-
Memo1	SV	-	-
Mertk	SV	-	-
Mfn1	SV	-	-
Mfn2	SV	-	-
Mfsd1	SV	-	-
Mfsd14b	SV	-	-
Mhrt	SV	-	-
Mib2	SV	-	-
Micos10	SV	-	-
Mindy2	SV	-	-
Mir7051	SV	-	-
Mlxip	SV	-	-
Mmp11	SV	-	-
Mmp16	SV	-	-
Mndal,Ifi211	SV	-	-
Mocs2	SV	-	-
Morc1	SV	-	-
Morrbid	SV	-	-
Mpc2	SV	-	-
Mrpl10	SV	-	-
Mrps23	SV	-	-
Mrps28	SV	-	-
Msh5	SV	-	-
Msi2	SV	-	-
Msrb3	SV	-	-
Mta3	SV	-	-
Mtor	SV	-	-
Mtus1	SV	-	-
Mxd3	SV	-	-
Mybpc3	SV	-	-
Myh6,Mir208a,Myh7,Mhrt	SV	-	-
Myh7	SV	-	-
Myl2	SV	-	-
Myl3	SV	-	-
Mylk	SV	-	-
Myo16	SV	-	-
Myom2	SV	-	-
Myoz2	SV	-	-
Myzap	SV	-	-
Nap1l1	SV	-	-
Narf	SV	-	-
Nbas	SV	-	-
Ndrg2	SV	-	-
Ndufa1	SV	-	-
Ndufa10	SV	-	-
Ndufa11	SV	-	-
Ndufa11,Vmac	SV	-	-
Ndufa13	SV	-	-
Ndufa13,Yjefn3	SV	-	-
Ndufa2	SV	-	-
Ndufa3	SV	-	-
Ndufa4	SV	-	-
Ndufa5	SV	-	-
Ndufa8	SV	-	-
Ndufa9	SV	-	-
Ndufb10	SV	-	-
Ndufb11	SV	-	-
Ndufb2	SV	-	-
Ndufb2,Adck2	SV	-	-
Ndufb5	SV	-	-
Ndufb6	SV	-	-
Ndufb7	SV	-	-
Ndufb8	SV	-	-
Ndufb9	SV	-	-
Ndufc1	SV	-	-
Ndufs1	SV	-	-
Ndufs1,Ino80dos	SV	-	-
Ndufs2	SV	-	-
Ndufs4	SV	-	-
Ndufs7	SV	-	-
Ndufv2	SV	-	-
Ndufv3	SV	-	-
Neb	SV	-	-
Nedd4	SV	-	-
Nek6	SV	-	-
Nell1	SV	-	-
Nipsnap1	SV	-	-
Nipsnap2	SV	-	-
Nisch	SV	-	-
Nmbr	SV	-	-
Nol4l	SV	-	-
Nos1ap	SV	-	-
Npl	SV	-	-
Nppb	SV	-	-
Nrep	SV	-	-
Nrxn3	SV	-	-
Nsun2	SV	-	-
Ntrk2	SV	-	-
Nup98	SV	-	-
Nvl	SV	-	-
Nxph1	SV	-	-
Obscn	SV	-	-
Ocln	SV	-	-
Ogdh	SV	-	-
Olfr58,Olfr859	SV	-	-
Olfr92	SV	-	-
Oog2	SV	-	-
Oog3,Oog2,C87977,,Pramel5	SV	-	-
Osbpl1a	SV	-	-
Osbpl6	SV	-	-
Oxct1	SV	-	-
Pacrg	SV	-	-
Padi4	SV	-	-
Pard3b	SV	-	-
Patl2	SV	-	-
Pax7	SV	-	-
Pcsk2	SV	-	-
Pdap1	SV	-	-
Pdha1	SV	-	-
Pdk4	SV	-	-
Pdlim5	SV	-	-
Pdpk1	SV	-	-
Pdpn	SV	-	-
Pdss2	SV	-	-
Pecam1	SV	-	-
Pfkm	SV	-	-
Pgam2	SV	-	-
Pgd	SV	-	-
Phb2	SV	-	-
Phc1	SV	-	-
Phip	SV	-	-
Phyh	SV	-	-
Phyhipl	SV	-	-
Picalm	SV	-	-
Pik3cd	SV	-	-
Pink1	SV	-	-
Pitpnc1	SV	-	-
Piwil2	SV	-	-
Pla2r1	SV	-	-
Plcb4	SV	-	-
Plcd3	SV	-	-
Plch1	SV	-	-
Pld5	SV	-	-
Pln	SV	-	-
Pln,,Cep85l	SV	-	-
Plod1	SV	-	-
Plppr1	SV	-	-
Plxna4	SV	-	-
Pmm2	SV	-	-
Polr3gl	SV	-	-
Polr3h	SV	-	-
Popdc2	SV	-	-
Ppargc1a	SV	-	-
Ppfibp1	SV	-	-
Ppil1	SV	-	-
Ppp4r1	SV	-	-
Pramef17,,Pramel4,Gm13102,Oog3,Oog2,C87977,Pramel5,Gm13128	SV	-	-
Pramef17,Pramel4,Gm13102,Oog3,Oog2,C87977,Pramel5,Gm13128,Gm13119	SV	-	-
Pramef25,,Pramef17,Pramel4,Gm13102,Oog3,Oog2,C87977,Pramel5,Gm13128	SV	-	-
Pramef6	SV	-	-
Pramel4,Gm13102	SV	-	-
Pramel4,Gm13102,Oog3,Oog2,C87977	SV	-	-
Pramel4,Gm13102,Oog3,Oog2,C87977,Pramel5	SV	-	-
Prdm5	SV	-	-
Prdx3	SV	-	-
Prdx5	SV	-	-
Prickle2	SV	-	-
Prkag2	SV	-	-
Prkar1a	SV	-	-
Prkch	SV	-	-
Prkg1	SV	-	-
Prodh	SV	-	-
Prxl2c	SV	-	-
Psap	SV	-	-
Ptk2b	SV	-	-
Ptms	SV	-	-
Ptp4a3	SV	-	-
Ptprq	SV	-	-
Ptprz1	SV	-	-
Puf60	SV	-	-
Pxk	SV	-	-
Pygm	SV	-	-
R74862	SV	-	-
Rab31	SV	-	-
Rab3gap2	SV	-	-
Rab40b	SV	-	-
Rab5if	SV	-	-
Rab7	SV	-	-
Rack1	SV	-	-
Rack1,Snord96a	SV	-	-
Rad51b	SV	-	-
Raet1c	SV	-	-
Ralbp1	SV	-	-
Rasef	SV	-	-
Rbm20	SV	-	-
Rbms3	SV	-	-
Rcan2	SV	-	-
Rcc2	SV	-	-
Rdx	SV	-	-
Rere	SV	-	-
Rere,,Slc45a1,1700045H11Rik,Errfi1,Park7,Tnfrsf9,Camta1,Uts2,Per3,Vamp3,Gm13090	SV	-	-
Rev3l	SV	-	-
Rex2,4933438K21Rik,Zfp982	SV	-	-
Rex2,4933438K21Rik,Zfp982,Zfp985	SV	-	-
Rex2,4933438K21Rik,Zfp982,Zfp985,Zfp979,Zfp534,Zfp984	SV	-	-
Rexo2	SV	-	-
Rgs3	SV	-	-
Rgs6	SV	-	-
Rhbdl3	SV	-	-
Rhot1	SV	-	-
Rmdn1	SV	-	-
Rnf13	SV	-	-
Rnf130	SV	-	-
Rnf217	SV	-	-
Rnf220	SV	-	-
Rpl8	SV	-	-
Rps14	SV	-	-
Rps3	SV	-	-
Rps6ka1	SV	-	-
Rrp1b	SV	-	-
Rsrc1	SV	-	-
Rtkn2	SV	-	-
Ryr1	SV	-	-
S100a1	SV	-	-
Samd4b	SV	-	-
Samd9l	SV	-	-
Sar1a	SV	-	-
Saraf	SV	-	-
Sav1	SV	-	-
Scamp1	SV	-	-
Schip1	SV	-	-
Schip1,Iqschfp	SV	-	-
Scn3a	SV	-	-
Sdcbp	SV	-	-
Sdha	SV	-	-
Sdhb	SV	-	-
Sdhc	SV	-	-
Sdhd	SV	-	-
Selenow	SV	-	-
Sem1	SV	-	-
Serpinh1	SV	-	-
Sfmbt1	SV	-	-
Sgtb	SV	-	-
Sh3bgr	SV	-	-
Siae	SV	-	-
Slc12a9	SV	-	-
Slc20a2	SV	-	-
Slc22a28,Slc22a29	SV	-	-
Slc25a11	SV	-	-
Slc25a12	SV	-	-
Slc25a33	SV	-	-
Slc25a4	SV	-	-
Slc28a3	SV	-	-
Slc2a3	SV	-	-
Slc30a6	SV	-	-
Slc35d2	SV	-	-
Slc35f1	SV	-	-
Slc39a14	SV	-	-
Slc3a1	SV	-	-
Slc6a11	SV	-	-
Slc6a6	SV	-	-
Smarca5-ps,Zfp990,Gm13212	SV	-	-
Smarca5-ps,Zfp990,Gm13212,Zfp980,Znf41-ps,Gm13238	SV	-	-
Smarca5-ps,Zfp990,Gm13212,Zfp980,Znf41-ps,Gm13238,Gm13034,Zfp987,Zfp600,Zfp991,Zfp992,Zfp981,1700095A21Rik,Rex2,4933438K21Rik	SV	-	-
Smarcc2	SV	-	-
Smarce1	SV	-	-
Smchd1	SV	-	-
Smdt1	SV	-	-
Smg6	SV	-	-
Smim11	SV	-	-
Smyd1	SV	-	-
Snx27	SV	-	-
Snx9	SV	-	-
Sod2	SV	-	-
Sod2,Gm36117	SV	-	-
Sorbs2	SV	-	-
Sorbs2os	SV	-	-
Sos1	SV	-	-
Sparc	SV	-	-
Sparcl1	SV	-	-
Spast	SV	-	-
Spata17	SV	-	-
Spata45	SV	-	-
Spats1	SV	-	-
Sphkap	SV	-	-
Sptbn4	SV	-	-
Srd5a2	SV	-	-
Srgap1	SV	-	-
Srgap3	SV	-	-
Srl	SV	-	-
Ss18l2	SV	-	-
Stau2	SV	-	-
Stk24	SV	-	-
Stk38	SV	-	-
Styx	SV	-	-
Sucla2	SV	-	-
Suclg1	SV	-	-
Susd6	SV	-	-
Svil	SV	-	-
Swt1	SV	-	-
Syce3	SV	-	-
Szrd1	SV	-	-
Tacc1	SV	-	-
Tacr1	SV	-	-
Tas1r2	SV	-	-
Tas1r2,Aldh4a1	SV	-	-
Tcf4	SV	-	-
Tenm3	SV	-	-
Tesc	SV	-	-
Tex35,,Rasal2,2810025M15Rik,Cryzl2,Gm15486,Sec16b,Brinp2,Astn1,Mir488,Pappa2,Cop1,Scarna3a,Mir1843b,Tnr	SV	-	-
Tfeb	SV	-	-
Thsd7a	SV	-	-
Thsd7b	SV	-	-
Tirap	SV	-	-
Tjap1	SV	-	-
Tkt	SV	-	-
Tlk2	SV	-	-
Tll1	SV	-	-
Tmbim4	SV	-	-
Tmc5	SV	-	-
Tmem126a	SV	-	-
Tmem14a	SV	-	-
Tmem242	SV	-	-
Tmem38a	SV	-	-
Tmem50a	SV	-	-
Tmem8b	SV	-	-
Tmod1	SV	-	-
Tmsb4x	SV	-	-
Tnfaip6	SV	-	-
Tnfrsf1b	SV	-	-
Tnfrsf21	SV	-	-
Tnnc1,Nisch	SV	-	-
Tnni3	SV	-	-
Tnr	SV	-	-
Togaram2	SV	-	-
Tpbpa	SV	-	-
Tpbpb	SV	-	-
Tpcn2	SV	-	-
Tpm1	SV	-	-
Trdn	SV	-	-
Trim41	SV	-	-
Trim50	SV	-	-
Trpc5	SV	-	-
Tsc22d4	SV	-	-
Tshz2	SV	-	-
Ttc28	SV	-	-
Ttc37	SV	-	-
Ttll1	SV	-	-
Ttll8	SV	-	-
Ube4b	SV	-	-
Ubxn8	SV	-	-
Ugt1a2	SV	-	-
Ugt1a5	SV	-	-
Ugt1a6a	SV	-	-
Ugt1a6b	SV	-	-
Ugt1a7c	SV	-	-
Uhrf1bp1l	SV	-	-
Uimc1	SV	-	-
Uqcr10	SV	-	-
Uqcrc1	SV	-	-
Uqcrfs1	SV	-	-
Uqcrq	SV	-	-
Usp32	SV	-	-
Usp48	SV	-	-
Vamp3	SV	-	-
Vamp3,Camta1	SV	-	-
Vav3	SV	-	-
Vdac1	SV	-	-
Vim	SV	-	-
Vit	SV	-	-
Vldlr	SV	-	-
Vmac	SV	-	-
Vps13d	SV	-	-
Vps26a	SV	-	-
Wdr27	SV	-	-
Wtap	SV	-	-
Wwox	SV	-	-
Xpnpep1	SV	-	-
Xpo7	SV	-	-
Yipf1	SV	-	-
Yjefn3	SV	-	-
Ywhae	SV	-	-
Zbtb17	SV	-	-
Zfhx4	SV	-	-
Zfp273	SV	-	-
Zfp455	SV	-	-
Zfp458	SV	-	-
Zfp512	SV	-	-
Zfp729a	SV	-	-
Zfp729b	SV	-	-
Zfp729b,,Zfp729a	SV	-	-
Zfp804b,Tex47,Steap4,Sri,Adam22	SV	-	-
Zfp850	SV	-	-
Zfp85os	SV	-	-
Zfp933	SV	-	-
Zfp934	SV	-	-
Zfp935	SV	-	-
Zfp961	SV	-	-
Zfp974	SV	-	-
Zfp980,,Znf41-ps,Gm13238,Gm13034,Zfp987,Zfp600,Zfp991,Zfp992,Zfp981,1700095A21Rik	SV	-	-
Zfp982,,Zfp985,Zfp979,Zfp534,Zfp984	SV	-	-
Zfp985,Zfp979,,Zfp534,Zfp984	SV	-	-
Zfp987,Zfp600,,Zfp991,Zfp992,Zfp981,1700095A21Rik,Rex2,4933438K21Rik,Zfp982,Zfp985,Zfp979,Zfp534,Zfp984	SV	-	-
Zfp990,,Gm13212	SV	-	-
Zfp990,,Gm13212,Zfp980,Znf41-ps,Gm13238,Gm13034,Zfp987,Zfp600,Zfp991,Zfp992,Zfp981,1700095A21Rik,Rex2,4933438K21Rik	SV	-	-
Zfp990,,Gm13212,Zfp980,Znf41-ps,Gm13238,Gm13034,Zfp987,Zfp600,Zfp991,Zfp992,Zfp981,1700095A21Rik,Rex2,4933438K21Rik,Zfp982	SV	-	-
Zfp992,,Zfp981,1700095A21Rik,Rex2,4933438K21Rik	SV	-	-
Zfp992,,Zfp981,1700095A21Rik,Rex2,4933438K21Rik,Zfp982,Zfp985,Zfp979,Zfp534,Zfp984	SV	-	-
Zhx3	SV	-	-
Znrf1	SV	-	-
Znrf2	SV	-	-
Zp4-ps	SV	-	-
Zrsr1	SV	-	-
2410141K09Rik	-	Indel	CNV
4930519F16Rik	-	Indel	CNV
9830107B12Rik	-	Indel	CNV
Asmt	-	Indel	CNV
Atf2	-	Indel	CNV
Atp1b3	-	Indel	CNV
Aurkc	-	Indel	CNV
Bpnt1	-	Indel	CNV
Cbr1	-	Indel	CNV
Cd200r2	-	Indel	CNV
Cd244a	-	Indel	CNV
Dcpp2	-	Indel	CNV
Dcpp3	-	Indel	CNV
Defb8	-	Indel	CNV
Eif5	-	Indel	CNV
Epha6	-	Indel	CNV
Esp31	-	Indel	CNV
Esp34	-	Indel	CNV
Galc	-	Indel	CNV
Gbp2b	-	Indel	CNV
Gm10471	-	Indel	CNV
Gm14393	-	Indel	CNV
Gm14851	-	Indel	CNV
Gm1979	-	Indel	CNV
Gm3409	-	Indel	CNV
Gm4884	-	Indel	CNV
Gm8909	-	Indel	CNV
H2-Q1	-	Indel	CNV
H2-Q2	-	Indel	CNV
Ifi205	-	Indel	CNV
Ifi208	-	Indel	CNV
Itln1	-	Indel	CNV
Krtap19-1	-	Indel	CNV
Mrgpra3	-	Indel	CNV
Mrgpra4	-	Indel	CNV
Nxpe5	-	Indel	CNV
Pkd1l2	-	Indel	CNV
Ppp2r5a	-	Indel	CNV
Rex2	-	Indel	CNV
Rnf121	-	Indel	CNV
Serpina3b	-	Indel	CNV
Sirpb1a	-	Indel	CNV
Sirpb1c	-	Indel	CNV
Skint11	-	Indel	CNV
Skint5	-	Indel	CNV
Slfn9	-	Indel	CNV
Sp140	-	Indel	CNV
Ticrr	-	Indel	CNV
Ubap2	-	Indel	CNV
Vmn1r122	-	Indel	CNV
Vmn1r159	-	Indel	CNV
Vmn2r114	-	Indel	CNV
Vmn2r115	-	Indel	CNV
Vmn2r117	-	Indel	CNV
Vmn2r30	-	Indel	CNV
Vmn2r32	-	Indel	CNV
Vmn2r48	-	Indel	CNV
Vmn2r50	-	Indel	CNV
Zbtb10	-	Indel	CNV
Zfp457	-	Indel	CNV
Zfp534	-	Indel	CNV
Zfp600	-	Indel	CNV
Zfp712	-	Indel	CNV
Zfp936	-	Indel	CNV
1110059E24Rik	-	Indel	-
2210016F16Rik	-	Indel	-
AA414768	-	Indel	-
Adam9	-	Indel	-
Adamts13	-	Indel	-
Adnp	-	Indel	-
Agap1	-	Indel	-
Ahctf1	-	Indel	-
Ahdc1	-	Indel	-
Aim2	-	Indel	-
Alyref	-	Indel	-
Ankrd45	-	Indel	-
Ap1m1	-	Indel	-
Arhgap27	-	Indel	-
Arhgap39	-	Indel	-
Arid1b	-	Indel	-
Arl4a	-	Indel	-
Arrb2	-	Indel	-
Asna1	-	Indel	-
Atg9b	-	Indel	-
AY358078	-	Indel	-
B230307C23Rik	-	Indel	-
Bcl2l10	-	Indel	-
Bfsp2	-	Indel	-
Bmp6	-	Indel	-
Brdt	-	Indel	-
Brf2	-	Indel	-
Brpf1	-	Indel	-
Btnl4	-	Indel	-
Btnl6	-	Indel	-
C87977	-	Indel	-
C9	-	Indel	-
Cacnb1	-	Indel	-
Cacul1	-	Indel	-
Cadps2	-	Indel	-
Calr4	-	Indel	-
Ccdc115	-	Indel	-
Ccdc88b	-	Indel	-
Ccnq	-	Indel	-
Cd24a	-	Indel	-
Cdc5l	-	Indel	-
Cdsn	-	Indel	-
Cdv3	-	Indel	-
Cep89	-	Indel	-
Chd3	-	Indel	-
Cherp	-	Indel	-
Chuk	-	Indel	-
Cited1	-	Indel	-
Clec2g	-	Indel	-
Clip4	-	Indel	-
Cntnap1	-	Indel	-
Cort	-	Indel	-
Cox8a	-	Indel	-
Cpeb2	-	Indel	-
Cpsf4	-	Indel	-
Crb1	-	Indel	-
Cxxc1	-	Indel	-
Cyp4a30b	-	Indel	-
Daxx	-	Indel	-
Dazap1	-	Indel	-
Dbpht2	-	Indel	-
Dbr1	-	Indel	-
Dcpp1	-	Indel	-
Ddx27	-	Indel	-
Defa26	-	Indel	-
Defa30	-	Indel	-
Defa32	-	Indel	-
Defb35	-	Indel	-
Dhx8	-	Indel	-
Dnah8	-	Indel	-
Dnajb5	-	Indel	-
Dock9	-	Indel	-
Dppa4	-	Indel	-
Drosha	-	Indel	-
Dtwd2	-	Indel	-
Dusp8	-	Indel	-
Dync1i2	-	Indel	-
Ecscr	-	Indel	-
Eef1a1	-	Indel	-
Efhd2	-	Indel	-
Efna3	-	Indel	-
Elf1	-	Indel	-
Enah	-	Indel	-
Ermn	-	Indel	-
Evl	-	Indel	-
Exd2	-	Indel	-
Fam170b	-	Indel	-
Fam171b	-	Indel	-
Fam71e1	-	Indel	-
Fbxo22	-	Indel	-
Fhod3	-	Indel	-
Fkbpl	-	Indel	-
Flt3l	-	Indel	-
Flywch1	-	Indel	-
Fmn1	-	Indel	-
Foxn2	-	Indel	-
Gab3	-	Indel	-
Gapdhs	-	Indel	-
Gas1	-	Indel	-
Gbp3	-	Indel	-
Ggt6	-	Indel	-
Glrp1	-	Indel	-
Gls	-	Indel	-
Gm13089	-	Indel	-
Gm13103	-	Indel	-
Gm2022	-	Indel	-
Gm2083;Mup17	-	Indel	-
Gm4303;Gm4305;Gm4307	-	Indel	-
Gm4736	-	Indel	-
Gm5591	-	Indel	-
Gm5885	-	Indel	-
Gm8369	-	Indel	-
Gm9573	-	Indel	-
Gpatch8	-	Indel	-
H2-D1;H2-L	-	Indel	-
H2-K1	-	Indel	-
H2-Q10	-	Indel	-
H2-Q4	-	Indel	-
H2-T23	-	Indel	-
Habp4	-	Indel	-
Hc	-	Indel	-
Hcn1	-	Indel	-
Hdac5	-	Indel	-
Hectd4	-	Indel	-
Hnrnpa0	-	Indel	-
Hnrnpab	-	Indel	-
Hoxa4	-	Indel	-
Hs1bp3	-	Indel	-
Hsp90ab1	-	Indel	-
Il2	-	Indel	-
Inhba	-	Indel	-
Kars	-	Indel	-
Kcnn3	-	Indel	-
Kdm1b	-	Indel	-
Kdm6b	-	Indel	-
Klra1;Klra15;Klra22	-	Indel	-
Kmt2d	-	Indel	-
Krt10	-	Indel	-
Krt13	-	Indel	-
Krt2	-	Indel	-
Krt77	-	Indel	-
Krtap4-2	-	Indel	-
Krtap4-9	-	Indel	-
Krtap9-3	-	Indel	-
Ky	-	Indel	-
Lap3	-	Indel	-
Larp1b	-	Indel	-
Lmnb1	-	Indel	-
LOC666331	-	Indel	-
Lor	-	Indel	-
Lpgat1	-	Indel	-
Lrrc63	-	Indel	-
Magel2	-	Indel	-
Map1a	-	Indel	-
Map2k4	-	Indel	-
Map7d2	-	Indel	-
Mcm7	-	Indel	-
Mdc1	-	Indel	-
Mdh1	-	Indel	-
Mecp2	-	Indel	-
Med12l	-	Indel	-
Mfap5	-	Indel	-
Mfrp	-	Indel	-
Mllt3	-	Indel	-
Morf4l2	-	Indel	-
Mppe1	-	Indel	-
Mrgpra6	-	Indel	-
Mrgpra9	-	Indel	-
Mrgprb4	-	Indel	-
Muc4	-	Indel	-
Muc6	-	Indel	-
Mup13	-	Indel	-
Nacad	-	Indel	-
Ndufv1	-	Indel	-
Nemf	-	Indel	-
Nkx6-1	-	Indel	-
Nlgn2	-	Indel	-
Nolc1	-	Indel	-
Nop9	-	Indel	-
Noxa1	-	Indel	-
Nphp3	-	Indel	-
Nr3c1	-	Indel	-
Nrxn2	-	Indel	-
Nudt9	-	Indel	-
Numbl	-	Indel	-
Nup37	-	Indel	-
Olfr160	-	Indel	-
Olfr262	-	Indel	-
Olfr365	-	Indel	-
Olfr427;Olfr426	-	Indel	-
Olfr68	-	Indel	-
Olfr849	-	Indel	-
Olfr895	-	Indel	-
Paip1	-	Indel	-
Pccb	-	Indel	-
Pdcd7	-	Indel	-
Per3	-	Indel	-
Pfdn2	-	Indel	-
Phgr1	-	Indel	-
Phldb3	-	Indel	-
Phlpp1	-	Indel	-
Pias3	-	Indel	-
Pira6	-	Indel	-
Pnma2	-	Indel	-
Ppp1r13l	-	Indel	-
Ppp2r2d	-	Indel	-
Prb1	-	Indel	-
Prg4	-	Indel	-
Prh1	-	Indel	-
Prpmp5	-	Indel	-
Psat1	-	Indel	-
Rad51c	-	Indel	-
Ranbp2	-	Indel	-
Raph1	-	Indel	-
Rasa2	-	Indel	-
Rev1	-	Indel	-
Rhbdd3	-	Indel	-
Ring1	-	Indel	-
Ripply1	-	Indel	-
Rlf	-	Indel	-
Rnf213	-	Indel	-
Rpl31-ps12	-	Indel	-
Rps19bp1	-	Indel	-
Rrs1	-	Indel	-
Sap30bp	-	Indel	-
Sdc3	-	Indel	-
Sec24b	-	Indel	-
Serpina3f;Serpina3g	-	Indel	-
Serpina3j	-	Indel	-
Serpina3k	-	Indel	-
Sertad1	-	Indel	-
Setd1b	-	Indel	-
Sfr1	-	Indel	-
Sgo2b	-	Indel	-
Shank3	-	Indel	-
Skint7	-	Indel	-
Slc25a3	-	Indel	-
Smad5	-	Indel	-
Smarcd2	-	Indel	-
Sox3	-	Indel	-
Speer4b	-	Indel	-
Speer4d	-	Indel	-
Spen	-	Indel	-
Spire1	-	Indel	-
Sppl2c	-	Indel	-
Spry4	-	Indel	-
Srd5a1	-	Indel	-
Srrm4	-	Indel	-
St6galnac5	-	Indel	-
Stk11ip	-	Indel	-
Suv39h2	-	Indel	-
Synm	-	Indel	-
Taar8c	-	Indel	-
Taf4	-	Indel	-
Tas2r117	-	Indel	-
Tead2	-	Indel	-
Terf2	-	Indel	-
Thap1	-	Indel	-
Thrap3	-	Indel	-
Tmem121b	-	Indel	-
Tmem28	-	Indel	-
Tnfrsf22	-	Indel	-
Tob1	-	Indel	-
Trip12	-	Indel	-
Tspyl2	-	Indel	-
Txndc11	-	Indel	-
Ubald2	-	Indel	-
Ubtf	-	Indel	-
Ugt1a1;Ugt1a10;Ugt1a2;Ugt1a5;Ugt1a6a;Ugt1a6b;Ugt1a7c;Ugt1a9	-	Indel	-
Usp8	-	Indel	-
Utp14a	-	Indel	-
Vash1	-	Indel	-
Vcpkmt	-	Indel	-
Vgll3	-	Indel	-
Vmn1r103	-	Indel	-
Vmn1r119	-	Indel	-
Vmn1r129	-	Indel	-
Vmn1r151	-	Indel	-
Vmn1r185	-	Indel	-
Vmn1r67	-	Indel	-
Vmn2r116	-	Indel	-
Vmn2r36	-	Indel	-
Vmn2r40	-	Indel	-
Vmn2r41	-	Indel	-
Vmn2r51	-	Indel	-
Was	-	Indel	-
Wipf2	-	Indel	-
Wipf3	-	Indel	-
Xkr4	-	Indel	-
Ybx1	-	Indel	-
Zbtb12	-	Indel	-
Zbtb38	-	Indel	-
Zcchc10	-	Indel	-
Zfp148	-	Indel	-
Zfp318	-	Indel	-
Zfp33b	-	Indel	-
Zfp459	-	Indel	-
Zfp462	-	Indel	-
Zfp608	-	Indel	-
Zfp628	-	Indel	-
Zfp65	-	Indel	-
Zfp69	-	Indel	-
Zfp759	-	Indel	-
Zfp771	-	Indel	-
Zfp865	-	Indel	-
Zfp957	-	Indel	-
Zfp97	-	Indel	-
Zic5	-	Indel	-
Zkscan3	-	Indel	-
Zmym3	-	Indel	-
Zswim6	-	Indel	-
Zswim6;Zswim6	-	Indel	-
1110020A21Rik	-	-	CNV
1300017J02Rik	-	-	CNV
1600014C10Rik	-	-	CNV
1700001G01Rik	-	-	CNV
1700001J03Rik	-	-	CNV
1700010N08Rik	-	-	CNV
1700018F24Rik,Kpna7	-	-	CNV
1700019A02Rik	-	-	CNV
1700026F02Rik	-	-	CNV
1700030N03Rik	-	-	CNV
1700084F23Rik,Gm3772	-	-	CNV
1700110I07Rik	-	-	CNV
1810064F22Rik	-	-	CNV
2310016D03Rik	-	-	CNV
2410002F23Rik	-	-	CNV
2410002F23Rik,Snord88a	-	-	CNV
2410017I17Rik	-	-	CNV
2610005L07Rik	-	-	CNV
2700054A10Rik	-	-	CNV
2900052N01Rik	-	-	CNV
2900052N01Rik,Gm4791	-	-	CNV
3110015C05Rik	-	-	CNV
3110070M22Rik,Tmem267	-	-	CNV
3632454L22Rik	-	-	CNV
4921515E04Rik	-	-	CNV
4930425L21Rik	-	-	CNV
4930434J06Rik	-	-	CNV
4930449I24Rik	-	-	CNV
4930449I24Rik,Gm6370	-	-	CNV
4930467D21Rik	-	-	CNV
4930467E23Rik	-	-	CNV
4930474H20Rik	-	-	CNV
4930502A04Rik	-	-	CNV
4930513D17Rik	-	-	CNV
4930521O17Rik	-	-	CNV
4930556M19Rik	-	-	CNV
4930558C23Rik	-	-	CNV
4930572O03Rik	-	-	CNV
4930573H18Rik,Gja5	-	-	CNV
4930579F01Rik	-	-	CNV
4931408C20Rik	-	-	CNV
4933406C10Rik	-	-	CNV
4933407K13Rik	-	-	CNV
4933416M06Rik	-	-	CNV
4933438K21Rik	-	-	CNV
5430401F13Rik	-	-	CNV
5430427M07Rik,Cep128	-	-	CNV
5530400C23Rik	-	-	CNV
5730522E02Rik	-	-	CNV
6820431F20Rik	-	-	CNV
9130019P16Rik	-	-	CNV
9330158H04Rik	-	-	CNV
9530036O11Rik	-	-	CNV
9830107B12Rik,A530064D06Rik	-	-	CNV
a	-	-	CNV
A2m	-	-	CNV
A330008L17Rik	-	-	CNV
A530021J07Rik	-	-	CNV
A530032D15Rik	-	-	CNV
A530032D15Rik,C130026I21Rik	-	-	CNV
A530064D06Rik	-	-	CNV
A630073D07Rik	-	-	CNV
A730017L22Rik,4930402H24Rik	-	-	CNV
AA792892	-	-	CNV
Aar2	-	-	CNV
Abca4	-	-	CNV
Abcc10	-	-	CNV
Abcc9	-	-	CNV
Abcg2	-	-	CNV
Abi3bp	-	-	CNV
Acaca	-	-	CNV
Acss3	-	-	CNV
Adam18	-	-	CNV
Adcy3	-	-	CNV
Adh1	-	-	CNV
Adh6-ps1	-	-	CNV
Agmo	-	-	CNV
Ago3	-	-	CNV
Ahr	-	-	CNV
AI506816	-	-	CNV
Aldh1l1	-	-	CNV
Alms1	-	-	CNV
Alms1-ps2	-	-	CNV
Alms1-ps2,Nat8f6	-	-	CNV
Angpt1	-	-	CNV
Ankfn1	-	-	CNV
Ankrd26	-	-	CNV
Ano10	-	-	CNV
Ano3	-	-	CNV
Aox2	-	-	CNV
Apol7b	-	-	CNV
Apol7e	-	-	CNV
Arhgap42	-	-	CNV
Arid4a	-	-	CNV
Armc6	-	-	CNV
Asz1	-	-	CNV
Atf7ip	-	-	CNV
Atg4a	-	-	CNV
Atp2c1	-	-	CNV
Atp6v0a2	-	-	CNV
AY761184	-	-	CNV
B3gat2	-	-	CNV
Bace2	-	-	CNV
BB287469	-	-	CNV
Bbx	-	-	CNV
BC021767	-	-	CNV
BC049715,Smco3	-	-	CNV
BC049715,Smco3,Wbp11	-	-	CNV
Bend7	-	-	CNV
Bglap3,Paqr6	-	-	CNV
Bglap3,Paqr6,Bglap2	-	-	CNV
Bin3	-	-	CNV
Bmpr1b	-	-	CNV
Bsn,4930447F24Rik	-	-	CNV
Btbd35f21	-	-	CNV
Btla	-	-	CNV
Bzw1	-	-	CNV
C130026I21Rik	-	-	CNV
C1s1	-	-	CNV
C1s2	-	-	CNV
Cacna1c	-	-	CNV
Cacna2d1	-	-	CNV
Cadm1	-	-	CNV
Camsap2	-	-	CNV
Caps2	-	-	CNV
Car10	-	-	CNV
Casd1	-	-	CNV
Catsperb	-	-	CNV
Ccdc127	-	-	CNV
Ccdc127,Lrrc14b	-	-	CNV
Ccdc148	-	-	CNV
Ccdc57	-	-	CNV
Ccdc91	-	-	CNV
Ccl27a	-	-	CNV
Ccl27a,Il11ra1	-	-	CNV
Cct6a	-	-	CNV
Cd200r4	-	-	CNV
Cd84	-	-	CNV
Cdh10	-	-	CNV
Cdh12	-	-	CNV
Cdh18	-	-	CNV
Cdh6	-	-	CNV
Cdh7	-	-	CNV
Cdk17	-	-	CNV
Cenpo	-	-	CNV
Cep128	-	-	CNV
Cep128,5430427M07Rik	-	-	CNV
Cep85	-	-	CNV
Cep97	-	-	CNV
Ces1a	-	-	CNV
Ces1c	-	-	CNV
Cfap36	-	-	CNV
Cfap53	-	-	CNV
Cfap54	-	-	CNV
Cfap57	-	-	CNV
Cftr	-	-	CNV
Chia1,Chil3,Chil4	-	-	CNV
Chrm3	-	-	CNV
Cks1brt	-	-	CNV
Clec2f	-	-	CNV
Clic5	-	-	CNV
Cntn2	-	-	CNV
Cntn4	-	-	CNV
Cntn5	-	-	CNV
Cntnap3	-	-	CNV
Cntnap5a	-	-	CNV
Cntnap5c	-	-	CNV
Col25a1	-	-	CNV
Col5a2	-	-	CNV
Commd10	-	-	CNV
Coro2a	-	-	CNV
Cped1	-	-	CNV
Cpne1	-	-	CNV
Cpne4	-	-	CNV
Cpne8	-	-	CNV
Csnk1g1	-	-	CNV
Ctcfl	-	-	CNV
Ctnna2	-	-	CNV
Ctnna3	-	-	CNV
Ctnnd2	-	-	CNV
Cuedc1	-	-	CNV
Cylc1	-	-	CNV
Cyp2c38	-	-	CNV
Cyp2c39	-	-	CNV
Cyp2c66	-	-	CNV
Cyp2c67	-	-	CNV
Cyp2c68	-	-	CNV
Cyp2g1	-	-	CNV
Cyp3a16	-	-	CNV
Cyp3a25	-	-	CNV
Cyp3a41a	-	-	CNV
Cyp3a41b	-	-	CNV
Cyp3a44	-	-	CNV
Cyp4a10	-	-	CNV
Cyp4a12a	-	-	CNV
Cysltr2	-	-	CNV
D10Wsu102e	-	-	CNV
D2hgdh	-	-	CNV
D6Ertd474e	-	-	CNV
D6Wsu163e	-	-	CNV
Dach1	-	-	CNV
Dcc	-	-	CNV
Ddr2	-	-	CNV
Ddx39b,Mir8094	-	-	CNV
Ddx39b,Mir8094,H2-D1,H2-L	-	-	CNV
Defa17	-	-	CNV
Defa21	-	-	CNV
Defa23	-	-	CNV
Defa25	-	-	CNV
Defa27	-	-	CNV
Defa30,Defa22	-	-	CNV
Defa35	-	-	CNV
Defb50	-	-	CNV
Depdc5	-	-	CNV
Dera	-	-	CNV
Dgkk	-	-	CNV
Dglucy	-	-	CNV
Dhrs2	-	-	CNV
Diaph2	-	-	CNV
Dlgap1	-	-	CNV
Dlgap2	-	-	CNV
Dmd	-	-	CNV
Dnaaf2	-	-	CNV
Dnah6	-	-	CNV
Dnah7c	-	-	CNV
Dnajb14	-	-	CNV
Dock10	-	-	CNV
Dock3	-	-	CNV
Dop1a	-	-	CNV
Dph6	-	-	CNV
Dpp6	-	-	CNV
Dpysl3	-	-	CNV
Drd3	-	-	CNV
Dst	-	-	CNV
Dtd1	-	-	CNV
Dydc2	-	-	CNV
Dync2h1	-	-	CNV
E130304I02Rik	-	-	CNV
E330020D12Rik	-	-	CNV
E330021D16Rik	-	-	CNV
E330023G01Rik	-	-	CNV
Echdc3,A230108P19Rik	-	-	CNV
Egfem1	-	-	CNV
Egflam	-	-	CNV
Ehbp1	-	-	CNV
Eif2ak1	-	-	CNV
Eif3j1	-	-	CNV
Emc2	-	-	CNV
Emcn	-	-	CNV
Epb41l3	-	-	CNV
Eps15	-	-	CNV
Erbb4	-	-	CNV
Ercc5	-	-	CNV
Ercc6l2	-	-	CNV
Esp38	-	-	CNV
Etl4	-	-	CNV
Etnk2	-	-	CNV
Etv5	-	-	CNV
EU599041	-	-	CNV
Exoc4	-	-	CNV
F830045P16Rik	-	-	CNV
Fam129c	-	-	CNV
Fam163a	-	-	CNV
Fam205a1	-	-	CNV
Fam45a	-	-	CNV
Fam71d	-	-	CNV
Farp1	-	-	CNV
Fbxl2	-	-	CNV
Fcgbp	-	-	CNV
Fcgr3,Mir6546	-	-	CNV
Fcrl5	-	-	CNV
Fhit	-	-	CNV
Filip1	-	-	CNV
Flg2	-	-	CNV
Fndc3a	-	-	CNV
Fstl5	-	-	CNV
Fto	-	-	CNV
Fut10	-	-	CNV
Gabrg3	-	-	CNV
Gabrr3	-	-	CNV
Gal3st2b	-	-	CNV
Gal3st2c	-	-	CNV
Gbp2b,Gbp2	-	-	CNV
Gcnt2	-	-	CNV
Gfer	-	-	CNV
Gfra2	-	-	CNV
Gja5,4930573H18Rik	-	-	CNV
Gm10033	-	-	CNV
Gm10220	-	-	CNV
Gm10354	-	-	CNV
Gm10354,Gm17019	-	-	CNV
Gm10373	-	-	CNV
Gm10436	-	-	CNV
Gm10439	-	-	CNV
Gm10696	-	-	CNV
Gm12381	-	-	CNV
Gm12505	-	-	CNV
Gm12718	-	-	CNV
Gm13238	-	-	CNV
Gm13986	-	-	CNV
Gm14085	-	-	CNV
Gm14295	-	-	CNV
Gm14305,Zfp973	-	-	CNV
Gm14548	-	-	CNV
Gm14595	-	-	CNV
Gm15080	-	-	CNV
Gm15091	-	-	CNV
Gm15097	-	-	CNV
Gm15107	-	-	CNV
Gm15127	-	-	CNV
Gm1527	-	-	CNV
Gm1604b	-	-	CNV
Gm16090	-	-	CNV
Gm16223	-	-	CNV
Gm17019	-	-	CNV
Gm19782	-	-	CNV
Gm1979,Gm5862	-	-	CNV
Gm1995	-	-	CNV
Gm20754	-	-	CNV
Gm21083,Speer4d,4930572O03Rik	-	-	CNV
Gm21319	-	-	CNV
Gm21671	-	-	CNV
Gm28453	-	-	CNV
Gm2897	-	-	CNV
Gm31508	-	-	CNV
Gm33251	-	-	CNV
Gm3402	-	-	CNV
Gm3402,Gm3404	-	-	CNV
Gm3404	-	-	CNV
Gm3404,Gm3409	-	-	CNV
Gm35722	-	-	CNV
Gm37013,Gm38667,Gm38666	-	-	CNV
Gm3985	-	-	CNV
Gm4737	-	-	CNV
Gm4788	-	-	CNV
Gm4791	-	-	CNV
Gm4871,Kpna7	-	-	CNV
Gm4981,Dux	-	-	CNV
Gm5114	-	-	CNV
Gm5142	-	-	CNV
Gm5150	-	-	CNV
Gm525	-	-	CNV
Gm5592	-	-	CNV
Gm5662	-	-	CNV
Gm5862	-	-	CNV
Gm5886	-	-	CNV
Gm5916	-	-	CNV
Gm6034,Gm11127	-	-	CNV
Gm6034,Gm11127,H2-Bl,Gm7030,H2-T-ps,H2-T10	-	-	CNV
Gm6213	-	-	CNV
Gm6345	-	-	CNV
Gm6370	-	-	CNV
Gm6408	-	-	CNV
Gm6408,4930449I24Rik,Gm6370	-	-	CNV
Gm6408,Gm6370	-	-	CNV
Gm6623	-	-	CNV
Gm7030,H2-T-ps,H2-T10	-	-	CNV
Gm7073,Atp11c	-	-	CNV
Gm7361	-	-	CNV
Gm7609,C130026I21Rik	-	-	CNV
Gm7849	-	-	CNV
Gm8300	-	-	CNV
Gm8579	-	-	CNV
Gm8615,Mm2pr,Hmgb1	-	-	CNV
Gm8994	-	-	CNV
Gm9125	-	-	CNV
Gm9732	-	-	CNV
Gm9732,1700001F09Rik	-	-	CNV
Gm9733	-	-	CNV
Gm9758	-	-	CNV
Gm9758,Speer4e	-	-	CNV
Gm9833	-	-	CNV
Gng10	-	-	CNV
Gnpda1	-	-	CNV
Golt1b	-	-	CNV
Gp6	-	-	CNV
Gphn	-	-	CNV
Gpr176	-	-	CNV
Gpr31b	-	-	CNV
Grid1	-	-	CNV
Grik1	-	-	CNV
Grk4	-	-	CNV
Gtf2ird1	-	-	CNV
Gtf3c3	-	-	CNV
Gucy2c	-	-	CNV
H2-Bl	-	-	CNV
H2-Q8,H2-Q6,H2-Q7,H2-Q9	-	-	CNV
H2-T10,Gm7030	-	-	CNV
H2-T3	-	-	CNV
Hamp2	-	-	CNV
Heatr5b	-	-	CNV
Hecw1	-	-	CNV
Herc2	-	-	CNV
Hist4h4	-	-	CNV
Hivep1	-	-	CNV
Hivep3	-	-	CNV
Hjurp	-	-	CNV
Hjurp,Trpm8	-	-	CNV
Hnrnpf	-	-	CNV
Hs2st1	-	-	CNV
Ifi202b	-	-	CNV
Ifi203	-	-	CNV
Ifi209	-	-	CNV
Ifi213	-	-	CNV
Ifi214	-	-	CNV
Ifit3,Ifit1bl1,Ifit3b	-	-	CNV
Ift140	-	-	CNV
Igsf5	-	-	CNV
Il11ra1	-	-	CNV
Immp2l	-	-	CNV
Impg2	-	-	CNV
Intu	-	-	CNV
Iqcm	-	-	CNV
Itln1,Cd244a	-	-	CNV
Itpr1	-	-	CNV
Kank1	-	-	CNV
Kcnab1	-	-	CNV
Kcnh8	-	-	CNV
Kcnj6	-	-	CNV
Kcnk2	-	-	CNV
Kctd1	-	-	CNV
Khdrbs2	-	-	CNV
Kif21a	-	-	CNV
Kif27	-	-	CNV
Klra10	-	-	CNV
Klra13-ps	-	-	CNV
Klra14-ps	-	-	CNV
Klra14-ps,Klra9	-	-	CNV
Klra18	-	-	CNV
Klra2	-	-	CNV
Klra22	-	-	CNV
Klra22,Klra6	-	-	CNV
Klra6,Klra18	-	-	CNV
Klra7	-	-	CNV
Klra8	-	-	CNV
Klra8,Klra14-ps	-	-	CNV
Klra8,Klra14-ps,Klra9	-	-	CNV
Klra9	-	-	CNV
Klra9,Klra7	-	-	CNV
Klrb1a	-	-	CNV
Klrb1b,Klrb1c	-	-	CNV
Klrb1c,Klrb1b	-	-	CNV
Klrc1	-	-	CNV
Klrc2	-	-	CNV
Klri1	-	-	CNV
Kmt2a	-	-	CNV
L3mbtl4	-	-	CNV
Large1	-	-	CNV
Layn	-	-	CNV
Lct	-	-	CNV
Lgmn	-	-	CNV
Lhfpl3	-	-	CNV
Lin28b	-	-	CNV
Lingo2	-	-	CNV
Lmntd1	-	-	CNV
LOC100504039	-	-	CNV
LOC100861615	-	-	CNV
LOC102632463	-	-	CNV
LOC102638913,5430401F13Rik	-	-	CNV
Lrmda	-	-	CNV
Lrrc2	-	-	CNV
Lrrk1	-	-	CNV
Lrrk2	-	-	CNV
Lsamp	-	-	CNV
Luzp4	-	-	CNV
Map2	-	-	CNV
Mapk1ip1l	-	-	CNV
March1	-	-	CNV
Mb21d2	-	-	CNV
Mccc1os,Ccdc144b	-	-	CNV
Me1	-	-	CNV
Med12l,P2ry12	-	-	CNV
Med26	-	-	CNV
Megf11	-	-	CNV
Mfap1a	-	-	CNV
Mfhas1	-	-	CNV
Mgat4c	-	-	CNV
Micu3	-	-	CNV
Mid1	-	-	CNV
Mid1,G530011O06Rik	-	-	CNV
Mir344h-1,A230057D06Rik	-	-	CNV
Mir6388	-	-	CNV
Mir692-2,Grik3	-	-	CNV
Mlip	-	-	CNV
Mmp2	-	-	CNV
Mndal	-	-	CNV
Mob3b	-	-	CNV
Mov10	-	-	CNV
Mptx2	-	-	CNV
Mpv17l	-	-	CNV
Mrgpra2a	-	-	CNV
Mrgpra2b	-	-	CNV
Mrps10	-	-	CNV
Mrs2	-	-	CNV
Msl2	-	-	CNV
Msr1	-	-	CNV
Mta1	-	-	CNV
Mtmr3	-	-	CNV
Mtmr7	-	-	CNV
Mttp	-	-	CNV
Mucl1	-	-	CNV
Mucl2	-	-	CNV
Mup10	-	-	CNV
Mup17	-	-	CNV
Mup18	-	-	CNV
Mup2	-	-	CNV
Mup20	-	-	CNV
Mup22	-	-	CNV
Mup5	-	-	CNV
Mup7	-	-	CNV
Mup9	-	-	CNV
Myo3b	-	-	CNV
Myo5b	-	-	CNV
Myof	-	-	CNV
NA,1700001F09Rik	-	-	CNV
NA,1700003G18Rik,1110004F10Rik	-	-	CNV
NA,1700010N08Rik	-	-	CNV
NA,1700110I07Rik	-	-	CNV
NA,2410017I17Rik	-	-	CNV
NA,4930467E23Rik	-	-	CNV
NA,5430401F13Rik	-	-	CNV
NA,9530036O11Rik	-	-	CNV
NA,A530032D15Rik	-	-	CNV
NA,A530032D15Rik,C130026I21Rik	-	-	CNV
NA,AA792892	-	-	CNV
NA,Agbl1	-	-	CNV
NA,AI506816	-	-	CNV
NA,Aopep	-	-	CNV
NA,Arfip1	-	-	CNV
NA,BC046251	-	-	CNV
NA,Borcs5	-	-	CNV
NA,C130026I21Rik	-	-	CNV
NA,C130026I21Rik,Gm7609	-	-	CNV
NA,Car10	-	-	CNV
NA,Cd244a	-	-	CNV
NA,Cep128	-	-	CNV
NA,Cntn5	-	-	CNV
NA,Cyp39a1	-	-	CNV
NA,Cyp3a41a	-	-	CNV
NA,Cyp4f41-ps	-	-	CNV
NA,Dcaf1,Manf	-	-	CNV
NA,Dcpp2	-	-	CNV
NA,Dpysl5	-	-	CNV
NA,Dtwd2	-	-	CNV
NA,Dux	-	-	CNV
NA,Dydc2	-	-	CNV
NA,Ercc6l2	-	-	CNV
NA,Etl4	-	-	CNV
NA,Fam241b	-	-	CNV
NA,Fbxl7	-	-	CNV
NA,Gm10471	-	-	CNV
NA,Gm13034	-	-	CNV
NA,Gm14393	-	-	CNV
NA,Gm20765	-	-	CNV
NA,Gm21190	-	-	CNV
NA,Gm21190,Gm21083,Speer4d	-	-	CNV
NA,Gm21190,Gm21083,Speer4d,4930572O03Rik	-	-	CNV
NA,Gm28453	-	-	CNV
NA,Gm4791	-	-	CNV
NA,Gm4981,Dux	-	-	CNV
NA,Gm5468	-	-	CNV
NA,Gm5592	-	-	CNV
NA,Gm5862	-	-	CNV
NA,Gm7030	-	-	CNV
NA,Gm7609,C130026I21Rik	-	-	CNV
NA,Gm8994	-	-	CNV
NA,Gm9732	-	-	CNV
NA,H2-Bl	-	-	CNV
NA,H2-Bl,Gm7030,H2-T-ps,H2-T10	-	-	CNV
NA,H2-D1,H2-L	-	-	CNV
NA,H2-K1	-	-	CNV
NA,H2-Q8,H2-Q6	-	-	CNV
NA,H2-Q8,H2-Q6,H2-Q7,H2-Q9	-	-	CNV
NA,H60b,Raet1c	-	-	CNV
NA,Hdhd3,Alad	-	-	CNV
NA,Hdhd3,Alad,Pole3	-	-	CNV
NA,Kansl1l	-	-	CNV
NA,Kcnip4	-	-	CNV
NA,Klhl7	-	-	CNV
NA,Klra17	-	-	CNV
NA,Klra8	-	-	CNV
NA,Klra8,Klra14-ps	-	-	CNV
NA,Klra8,Klra14-ps,Klra9	-	-	CNV
NA,Lrmda	-	-	CNV
NA,Mir7094-1	-	-	CNV
NA,Mir7094-2	-	-	CNV
NA,Mup2	-	-	CNV
NA,Mup5	-	-	CNV
NA,Nlrp9b	-	-	CNV
NA,Nrg1	-	-	CNV
NA,Olfr213	-	-	CNV
NA,Olfr239	-	-	CNV
NA,Pacsin2	-	-	CNV
NA,Phldb2	-	-	CNV
NA,Piezo2	-	-	CNV
NA,Prdm6	-	-	CNV
NA,Ptprd	-	-	CNV
NA,Ralgapa2	-	-	CNV
NA,Rex2	-	-	CNV
NA,Rims2	-	-	CNV
NA,Rn45s	-	-	CNV
NA,Sema5b	-	-	CNV
NA,Serpina1b	-	-	CNV
NA,Serpina1c	-	-	CNV
NA,Serpina1e	-	-	CNV
NA,Sh3bp4	-	-	CNV
NA,Sirpb1b	-	-	CNV
NA,Skint2	-	-	CNV
NA,Skint6	-	-	CNV
NA,Slco1a6	-	-	CNV
NA,Smarca5-ps	-	-	CNV
NA,Smok2a,Smok2b,Gm10512	-	-	CNV
NA,Snhg14	-	-	CNV
NA,Sp100	-	-	CNV
NA,Sp140	-	-	CNV
NA,Ssh2	-	-	CNV
NA,Syt6	-	-	CNV
NA,Tcp10c	-	-	CNV
NA,Tcstv3	-	-	CNV
NA,Tdpoz1	-	-	CNV
NA,Tmem135	-	-	CNV
NA,Traf5	-	-	CNV
NA,Trim12a,Gm15133	-	-	CNV
NA,Trim30d	-	-	CNV
[truncated: 372 more rows]

## Sheet: 7b
Table S7b. Genes affected by the four SV clusters
Hotspot			Genes within hotspot region	No.
Chr.	Start	End
chr4	139320925	151922486	Aadacl3,Aadacl4,Aadacl4fm1,Aadacl4fm2,AAdacl4fm3,Aadacl4fm4,Aadacl4fm5,Agmat,Agtrap,AI507597,Aldh4a1,Angptl7,Arhgef10l,Arhgef19,Atp13a2,B330016D10Rik,BC080695,C87977,Camta1,Car6,Casp9,Casz1,Cela2a,Cenps,Clcn6,Clcnka,Clcnkb,Clstn1,Cort,Cplane2,Crocc,Ctnnbip1,Ctrc,Ctrcos,Ddi2,Dffa,Dhrs3,Disp3,Dnajc16,Draxin,Efhd2,Emc1,Eno1,Epha2,Errfi1,Exosc10,Fam131c,Fblim1,Fbxo2,Fbxo42,Fbxo44,Fbxo6,Fhad1,Fhad1os1…	195
chr5	3152512	8342821	Adam22,Akap9,Ankib1,Cdk14,Cdk6,Cfap69,Cldn12,Cyp51,Fam133b,Fzd1,Gatad1,Gm8773,Gtpbp10,Krit1,Lrrd1,Mterf1a,Mterf1b,Pex1,Rbm48,Sri,Steap1,Steap2,Steap4,Tex47,Tmbim7,Zfp804b,1700015F17Rik,1700109H08Rik	28
chr11	96075557	107346908	Aarsd1,Acbd4,Ace,Ace3,Acly,Adam11,Aoc2,Aoc3,Arf2,Arhgap23,Arhgap27,Arhgap27os3,Arl4d,Arl5c,Asb16,Atp5g1,Atp6v0a1,Atxn7l3,B230217C12Rik,BC030867,Becn1,Bloodlinc,Bptf,Brca1,C130046K22Rik,C1ql1,Cacnb1,Calcoco2,Casc3,Cavin1,Cbx1,Ccdc103,Ccdc43,Ccdc47,Ccr10,Ccr7,Cd300lg,Cd79b,Cdc27,Cdc6,Cdk12,Cdk5rap3,Cep95,Cfap97d1,Cisd3,Cnp,Cntd1,Cntnap1,Coa3,Coasy,Copz2,Crhr1,Csf3,Cwc25,Cyb561,D030028A08Rik,Dcaf7,D…	364
chr13	11440505	13139770	Actn2,Edaradd,Ero1lb,Gm10336,Gpr137b-ps,Heatr1,Lgals8,Mtr,Prl2c2,Prl2c3,Prl2c4,Ryr2,Zp4-ps	13

## Sheet: 7c
Table S7c. Three Pax7 intron SVs in Brca1 mutant mice
Chr.	Pos. 1	Pos. 2	Ter. info	SV type	Gene		Sample
					Pos. 1	Pos. 2
chr4	139791320	139791946	5 to 5	INV	Pax7	Pax7	Brca1_16.5E
chr4	139791320	139791946	5 to 5	INV	Pax7	Pax7	Brca1_16.5E
chr4	139791320	139791946	5 to 5	INV	Pax7	Pax7	Brca1_4M
chr4	139791320	139791946	5 to 5	INV	Pax7	Pax7	Brca1_8M
chr4	139791320	139791946	5 to 5	INV	Pax7	Pax7	Brca1_12M
chr4	139801273	139801481	3 to 3	INV	Pax7	Pax7	Brca1_16.5E
chr4	139801273	139801481	3 to 3	INV	Pax7	Pax7	Brca1_4M
chr4	139801333	139801481	3 to 3	INV	Pax7	Pax7	Brca1_16.5E
chr4	139801355	139801474	5 to 5	INV	Pax7	Pax7	Brca1_16.5E
chr4	139801333	139801481	3 to 3	INV	Pax7	Pax7	Brca1_1M
chr4	139801355	139801474	5 to 5	INV	Pax7	Pax7	Brca1_1M
chr4	139801355	139801474	5 to 5	INV	Pax7	Pax7	Brca1_4M
chr4	139801333	139801481	3 to 3	INV	Pax7	Pax7	Brca1_8M
chr4	139801355	139801474	5 to 5	INV	Pax7	Pax7	Brca1_8M
chr4	139801333	139801481	3 to 3	INV	Pax7	Pax7	Brca1_12M
chr4	139801355	139801474	5 to 5	INV	Pax7	Pax7	Brca1_12M

## Sheet: 7d
Table S7d. KEGG classification of genome instability-affected genes in Brca1 mutant mice
Description	ID	GeneRatio	BgRatio	p value	p.adjust	q value	Gene ID	Count
Thermogenesis	mmu04714	77/757	232/8610	2.09663e-26	6.39472e-24	4.98777e-24	66052/226646/227197/67273/11947/68094/66043/75406/66152/22272/11951/57376/17993/66694/210044/66945/66218/66445/12895/11512/12856/11957/68342/69875/72900/17991/11946/67264/11949/14683/68375/228033/11950/66046/66377/12896/67680/18158/56717/230075/19017/17992/66108/68202/68198/67003/12862/12869/12865/110323/66091/67605/12857/67184/66916/22273/66925/12858/12866/54405/108099/14182/19091/78330/20111/20…	77
Huntington disease	mmu05016	64/757	194/8610	6.54386e-22	3.99175e-20	3.1135e-20	66052/226646/227197/67273/11947/66043/75406/66152/22333/22272/11951/17993/66694/66945/66218/66445/11957/20656/68342/69875/72900/17991/11946/67264/11949/18798/68375/228033/11950/66046/66377/67680/230075/19017/17992/66108/68202/68198/67003/12862/12869/12865/110323/66091/12857/11739/67184/66916/22273/66925/12858/12866/54405/78330/14812/104130/12914/12868/228980/13417/17995/100101919/16438/330355	64
Alzheimer disease	mmu05010	63/757	175/8610	6.43613e-24	4.90755e-22	3.8278e-22	66052/226646/227197/67273/11947/66043/75406/17762/66152/22272/11951/12313/17993/66694/66945/12289/66218/66445/11957/68342/69875/72900/17991/11946/67264/11949/18798/68375/228033/11950/66046/66377/67680/230075/11938/17992/66108/68202/68198/67003/12862/12869/12865/110323/66091/12857/16956/67184/66916/22273/66925/12858/12866/54405/78330/14812/104130/23821/12868/17995/16438/12288/56175	63
Herpes simplex virus 1 infection	mmu05168	62/757	439/8610	0.000102746	0.00173437	0.00135278	23797/380855/218311/238690/238692/100416706/100529082/12010/433801/626316/433804/100041677/242747/56717/18707/100043772/234413/432769/212569/71508/630579/212281/630294/195531/628709/69623/14972/15006/15013/15015/15007/667977/667666/668620/21681/78251/431706/328274/235907/15040/15139/664987/381549/22759/12675/13163/20684/233147/619310/210853/224691/14963/15043/22033/18706/15467/232855/210135/44900…	62
Parkinson disease	mmu05012	59/757	144/8610	6.78826e-26	6.9014e-24	5.38297e-24	66052/226646/227197/67273/11947/66043/75406/66152/22333/22272/11951/17993/66694/66945/66218/66445/11957/50873/68342/69875/72900/17991/11946/67264/11949/68375/228033/11950/66046/66377/68943/67680/230075/17992/66108/68202/68198/67003/12862/12869/12865/110323/66091/12857/11739/67184/66916/14678/22273/66925/12858/12866/54405/78330/104130/12868/17995/66725/22201	59
Oxidative phosphorylation	mmu00190	57/757	134/8610	4.6861e-26	6.9014e-24	5.38297e-24	66052/226646/227197/67273/11947/66043/75406/66152/22272/11951/73834/17993/66694/66945/66218/66445/12856/11957/68342/69875/72900/17991/11946/67264/11949/68375/228033/11950/66046/66377/67680/230075/17992/66108/68202/68198/67003/12862/12869/12865/110323/66091/12857/67184/66916/22273/66925/12858/12866/54405/66335/78330/76429/104130/12868/17995/21871	57
Non-alcoholic fatty liver disease (NAFLD)	mmu04932	49/757	151/8610	1.09771e-16	4.78289e-15	3.73057e-15	66052/226646/23797/227197/67273/75406/66152/22272/17993/66694/66945/66218/66445/68342/69875/72900/17991/67264/68375/66046/66377/67680/18707/230075/208104/17992/66108/68202/68198/67003/12862/12869/12865/110323/66091/12857/67184/66916/22273/66925/12858/12866/54405/108099/78330/104130/12868/17995/18706	49
Retrograde endocannabinoid signaling	mmu04723	46/757	150/8610	1.08704e-14	4.14434e-13	3.23251e-13	226646/227197/67273/75406/17993/210044/12289/66218/11512/68342/69875/72900/17991/67264/18798/68375/14696/66046/66377/230075/14395/14397/17992/66108/68202/68198/66091/67184/66916/12286/14678/54405/78330/16521/14799/104130/14697/17995/116837/16438/12288/14407/104111/16522/328699/14700	46
PI3K-Akt signaling pathway	mmu04151	43/757	358/8610	0.021094	0.102122	0.0796534	21960/23797/17311/12189/22627/12842/18212/14600/14696/56717/18707/21687/50791/12571/12444/14924/14183/12826/12827/16412/14182/16774/12445/20662/18607/14165/14697/14186/14256/52432/226849/15516/11909/12675/98432/13638/16183/13869/18706/74370/22084/14700/11600	43
Human papillomavirus infection	mmu05165	40/757	361/8610	0.0736176	0.241434	0.188314	21960/23797/103768/13543/12842/73834/100529082/14683/56717/18707/12571/12444/14924/12826/12827/16412/66335/16774/630294/433586/12445/20662/12914/23859/52432/14972/15006/15013/15015/15007/667977/226849/15040/12675/21871/14963/15043/18706/22084/19664	40
Cardiac muscle contraction	mmu04260	35/757	78/8610	2.44898e-17	1.2449e-15	9.70999e-16	21956/11931/98660/66152/22272/20191/66694/12294/12289/21924/17888/66445/11464/11928/17906/11938/67003/12862/12869/12865/110323/21954/12857/22273/17897/12858/22003/12866/140781/12868/11933/12295/12288/12293/20541	35
Human cytomegalovirus infection	mmu05163	34/757	256/8610	0.00955768	0.0560595	0.0437254	23797/12313/210044/19229/11512/100529082/12010/18798/14683/14696/56717/18707/12571/14678/630294/20662/14697/14972/15006/15013/15015/15007/667977/15040/11909/12675/16438/104111/14963/15043/22033/18706/22084/14700	34
MAPK signaling pathway	mmu04010	34/757	294/8610	0.0585055	0.20749	0.161839	12290/23797/17311/17762/18212/12294/12289/21687/14183/12286/14182/20111/20662/14165/14186/14256/18218/26398/11909/114713/216869/12295/12675/13638/13163/13869/12288/19418/12293/329502/20112/56274/11600/240168	34
Carbon metabolism	mmu01200	33/757	120/8610	1.60054e-09	4.88166e-08	3.80761e-08	66052/14194/12974/56012/18293/13808/13382/66945/21881/20916/11429/18642/14718/170718/11364/67680/110208/17448/97212/56451/11674/269951/109264/66925/110446/67834/18597/15929/71832/66904/17449/107272/17436	33
Adrenergic signaling in cardiomyocytes	mmu04261	33/757	148/8610	4.01507e-07	9.41997e-06	7.34741e-06	21956/11931/98660/23797/18821/12313/20191/210044/12294/12289/21924/17888/11512/11464/18798/14683/11928/17906/11938/21954/14678/17897/22003/140781/52432/226849/11933/11909/12295/12288/104111/12293/20541	33
Human T-cell leukemia virus 1 infection	mmu05166	29/757	246/8610	0.0626058	0.214548	0.167344	23797/217232/22333/210044/11512/100529082/12010/18707/12444/11739/630294/12445/12914/26398/14972/15006/15013/15015/15007/667977/15040/11909/12675/16183/104111/14963/15043/18706/17128	29
Endocytosis	mmu04144	29/757	270/8610	0.149451	0.392953	0.306497	100529082/106572/98878/12345/19349/14183/17999/30930/630294/14186/14972/15006/15013/15015/15007/667977/22376/84092/15040/216869/347722/330319/68524/56324/14963/15043/13858/14772/20408	29
cAMP signaling pathway	mmu04024	28/757	211/8610	0.017777	0.0918978	0.0716787	11931/98660/23797/18821/12313/238871/20191/210044/12289/11512/14683/11928/57257/18707/11938/21954/14678/21844/14799/14812/12914/11933/12638/12288/54611/104111/18706/23984	28
Viral carcinogenesis	mmu05203	28/757	231/8610	0.0499143	0.189264	0.147622	22627/68024/100529082/227753/18707/12571/12444/630294/12445/12914/79221/15184/14972/15006/15013/15015/15007/667977/15040/11909/114713/20684/320332/14963/15043/22033/18706/19664	28
Human immunodeficiency virus 1 infection	mmu05170	28/757	239/8610	0.0706366	0.234176	0.182653	23797/12313/19229/100529082/12010/14696/21938/56717/18707/14678/209387/630294/14697/14972/15006/15013/15015/15007/667977/15040/11767/12675/16438/14963/15043/22033/18706/14700	28
cGMP-PKG signaling pathway	mmu04022	27/757	172/8610	0.00210143	0.0206754	0.0161264	11931/98660/23797/18821/22333/12313/210044/12289/11512/18798/11928/18158/11938/11739/14678/58802/107589/140781/19091/11933/11909/16438/12288/54611/104111/20541/57080	27
Calcium signaling pathway	mmu04020	27/757	189/8610	0.00782958	0.0487351	0.0380126	12290/18821/72469/22333/12313/20191/210044/12289/21924/19229/18798/14683/11938/233979/20190/11739/12286/107589/21336/13869/16438/12288/104111/70086/20541/269717/12671	27
Dilated cardiomyopathy (DCM)	mmu05414	26/757	90/8610	2.89225e-08	8.01942e-07	6.25501e-07	21956/13346/18821/20191/210044/12294/12289/21924/17888/11512/11464/14683/17868/17906/11938/21954/16412/17897/22003/140781/12295/12288/104111/12293/13405/20541	26
Retinol metabolism	mmu00830	26/757	91/8610	3.71797e-08	9.44984e-07	7.37071e-07	94284/394432/394433/394435/22236/394434/394430/666168/20148/245532/100040843/435802/11522/277753/100041375/13097/213043/13117/13114/53973/337924/56388/13098/433247/103142/69888	26
Ras signaling pathway	mmu04014	26/757	233/8610	0.121598	0.34988	0.272901	23797/17311/12313/18212/14696/18707/21687/14183/14182/19765/21844/14812/20662/14165/14697/14186/14256/114713/12675/13638/19418/18706/329502/14700/11600/240168	26
Cell adhesion molecules (CAMs)	mmu04514	25/757	171/8610	0.00769254	0.0487351	0.0380126	18613/100529082/241568/16409/16412/18191/207683/630294/18260/53321/14972/15006/15013/15015/15007/667977/15040/216856/18190/20970/192167/14963/15043/21367/54725	25
NOD-like receptor signaling pathway	mmu04621	25/757	206/8610	0.0606168	0.212192	0.165506	226691/15951/22333/18798/67414/170731/383619/55932/14468/634825/626708/15516/100041890/100038927/12675/16438/66298/100041688/13236/100041811/382000/22033/497114/23855/665927	25
Rap1 signaling pathway	mmu04015	25/757	209/8610	0.0694526	0.232781	0.181565	23797/17311/12313/210044/11512/18798/14683/18707/21687/50791/14924/16409/14183/16412/14678/14182/21844/14812/14165/14186/13638/104111/18706/11600/240168	25
Epstein-Barr virus infection	mmu05169	25/757	230/8610	0.156107	0.400691	0.312532	23797/100529082/12010/22352/18707/12571/12444/20422/17999/630294/12445/26398/14972/15006/15013/15015/15007/667977/15040/12675/14963/15043/22033/18706/19664	25
Cellular senescence	mmu04218	24/757	186/8610	0.0358784	0.149903	0.116922	23797/22333/12313/12289/100529082/56717/18707/12571/12444/11739/630294/12445/14972/15006/15013/15015/15007/667977/15040/16438/14963/15043/18706/22084	24
Kaposi sarcoma-associated herpesvirus infection	mmu05167	24/757	217/8610	0.142171	0.387162	0.30198	23797/12313/100529082/14696/56717/18707/12571/630294/12914/14697/26398/14972/15006/15013/15015/15007/667977/15040/12675/16438/14963/15043/18706/14700	24
Phagosome	mmu04145	23/757	181/8610	0.0456371	0.180269	0.140607	73834/100529082/18779/22319/12491/19349/16409/16412/66335/630294/14972/15006/15013/15015/15007/667977/15040/13427/21871/14963/15043/20288/110350	23
Hypertrophic cardiomyopathy (HCM)	mmu05410	22/757	86/8610	3.24286e-06	7.06479e-05	5.51042e-05	21956/13346/20191/12294/12289/21924/17888/11464/17868/17906/11938/21954/16412/17897/22003/108099/140781/12295/12288/12293/13405/20541	22
Circadian entrainment	mmu04713	22/757	99/8610	3.62976e-05	0.000651222	0.000507942	70729/12313/20191/210044/12289/11512/18798/14683/14696/20190/14678/19091/16521/14799/14812/14697/18628/16438/12288/104111/16522/14700	22
Thyroid hormone signaling pathway	mmu04919	22/757	115/8610	0.000369721	0.00532982	0.00415717	11931/98660/23797/18821/72469/19014/17888/53901/18798/11928/56717/18707/11938/234959/18607/12914/329650/11933/18706/22084/58807/17978	22
Estrogen signaling pathway	mmu04915	22/757	134/8610	0.0029881	0.026805	0.0209074	23797/66809/12313/210044/11512/18798/14683/18707/13033/14678/16521/20662/16661/16663/15516/11909/16438/104111/18706/17390/16522/17978	22
Dopaminergic synapse	mmu04728	22/757	135/8610	0.00328289	0.028444	0.0221859	23797/12313/12289/18798/14683/14696/11865/12286/14678/16521/14799/14812/14697/52432/226849/11909/216869/16438/12288/16522/14700/13490	22
Apelin signaling pathway	mmu04371	22/757	139/8610	0.00471748	0.0350934	0.0273723	23797/12313/20191/210044/11512/18798/14696/56717/17906/19017/20190/14678/17897/108099/107589/14697/15184/16438/104111/20541/14700/17128	22
Oxytocin signaling pathway	mmu04921	22/757	154/8610	0.0153948	0.083614	0.0652175	13629/16515/12313/20191/210044/12294/12289/11512/18798/14683/20190/14678/108099/107589/16521/12295/16438/12288/104111/12293/329502/16522	22
Regulation of actin cytoskeleton	mmu04810	22/757	217/8610	0.271423	0.576643	0.449772	56419/227753/57257/18707/17906/16409/381924/14183/16412/19684/19241/14182/107589/21844/20662/14165/14186/22376/13800/54004/18706/12671	22
Morphine addiction	mmu05032	21/757	92/8610	3.55791e-05	0.000651222	0.000507942	238871/210044/11512/14683/14696/14395/14397/12286/14678/16521/14697/216869/54611/14407/104111/14772/16522/23984/328699/14700/218461	21
Relaxin signaling pathway	mmu04926	21/757	131/8610	0.00489601	0.0355543	0.0277318	23797/12825/12842/210044/11512/18798/14683/14696/18707/12826/12827/14678/20662/14697/26398/11909/216869/104111/18706/17390/14700	21
Axon guidance	mmu04360	21/757	180/8610	0.109639	0.321538	0.250794	241568/18707/16412/14678/226251/22067/50780/117600/243743/259302/13800/13840/13638/214968/12167/20348/57764/19876/18706/13176/20349	21
Glutamatergic synapse	mmu04724	20/757	114/8610	0.00204469	0.0206754	0.0161264	210044/12289/11512/18798/14683/14696/12286/14678/14799/14812/14697/14660/58234/16438/12288/104111/224997/329502/14805/14700	20
Inflammatory mediator regulation of TRP channels	mmu04750	20/757	127/8610	0.00726074	0.0476547	0.0371698	12313/210044/11512/18798/14683/666168/18707/18755/100040843/435802/277753/16438/104111/13097/18706/13117/13098/329502/433247/69888	20
Vascular smooth muscle contraction	mmu04270	20/757	140/8610	0.0202404	0.0995698	0.0776627	12313/210044/12289/11512/18798/14683/666168/18158/58802/18755/107589/19091/100040843/435802/277753/16438/12288/104111/13117/329502	20
Chemokine signaling pathway	mmu04062	20/757	200/8610	0.305307	0.6171	0.481327	23797/210044/19229/11512/18798/57257/14696/18707/14678/21844/20662/14697/22376/216869/12675/20301/104111/18706/14772/14700	20
Neuroactive ligand-receptor interaction	mmu04080	20/757	348/8610	0.987838	0.999984	0.77997	18101/14600/14395/14397/237213/14799/14812/21336/494546/12854/14815/15139/104443/14407/70086/14803/328699/14805/12671/13490	20
Citrate cycle (TCA cycle)	mmu00020	19/757	32/8610	8.09091e-13	2.74192e-11	2.13865e-11	66052/14194/12974/18293/13382/66945/20916/11429/170718/67680/17448/56451/269951/66925/67834/18597/15929/71832/17449	19
Chemical carcinogenesis	mmu05204	19/757	94/8610	0.000445766	0.00566495	0.00441856	94284/394432/394433/394435/22236/394434/394430/12408/11522/100041375/13097/13114/53973/337924/56388/13098/20859/433247/69888	19
Serotonergic synapse	mmu04726	19/757	132/8610	0.0216215	0.10304	0.0803695	12289/140492/18798/14683/14696/16508/12286/14678/16521/14697/16438/12288/13097/13098/329502/16522/433247/14700/69888	19
Cushing syndrome	mmu04934	19/757	159/8610	0.10394	0.317016	0.247267	14194/13543/210044/12289/11512/18798/14683/12571/14678/84092/11909/381022/16438/12288/214162/104111/11622/16526/218461	19
Insulin secretion	mmu04911	18/757	86/8610	0.000401073	0.00532982	0.00415717	11931/98660/20191/210044/12289/11512/140492/18798/14683/11928/58802/11933/11909/140493/12288/104111/116838/12671	18
Steroid hormone biosynthesis	mmu00140	18/757	89/8610	0.000620156	0.00727491	0.0056743	94284/394432/394433/394435/22236/394434/394430/94224/78925/100041375/13097/13114/53973/337924/56388/13098/433247/69888	18
GABAergic synapse	mmu04727	18/757	90/8610	0.000713075	0.00805511	0.00628285	210044/12289/11512/14696/14395/14397/12286/14678/243616/14697/14660/12288/14407/104111/268566/16522/328699/14700	18
Staphylococcus aureus infection	mmu05150	18/757	96/8610	0.00156028	0.0164098	0.0127994	12628/16409/634825/16661/626708/15139/100041890/100038927/66298/100041688/13236/100041811/382000/317677/497114/23855/665927/50908	18
Cholinergic synapse	mmu04725	18/757	113/8610	0.00938746	0.0560595	0.0437254	23797/16515/210044/12289/11512/18798/14696/18707/12286/14678/14697/16438/12288/104111/18706/16522/14700/12671	18
AMPK signaling pathway	mmu04152	18/757	126/8610	0.0266809	0.116252	0.0906748	23797/13629/12895/18642/56717/18707/12491/19017/67605/108099/18607/52432/226849/12638/107476/18706/74370/22084	18
Platelet activation	mmu04611	17/757	125/8610	0.0461016	0.180269	0.140607	23797/12825/12842/210044/11512/18798/14683/18707/16412/14678/107589/19091/16438/243816/104111/18706/329502	17
Proteoglycans in cancer	mmu05205	17/757	204/8610	0.629336	0.914035	0.712932	23797/13179/12842/109676/56717/18707/16412/19684/14182/21844/20662/18607/14000/13869/16438/18706/17390	17
Gastric acid secretion	mmu04971	16/757	74/8610	0.000568372	0.00693414	0.00540851	11931/98660/12313/210044/11512/18798/14683/11928/14678/107589/11933/12638/16438/104111/16526/12671	16
Viral myocarditis	mmu05416	16/757	88/8610	0.00383617	0.0300008	0.0234001	17888/208643/100529082/13690/140781/630294/14972/15006/15013/15015/15007/667977/15040/14963/15043/13405	16
Antigen processing and presentation	mmu04612	16/757	91/8610	0.00538897	0.0382241	0.0298141	100529082/12010/630294/14972/15006/15013/15015/15007/667977/15040/15516/16642/16641/14963/15043/19141	16
Glucagon signaling pathway	mmu04922	16/757	102/8610	0.0159004	0.083614	0.0652175	23797/56012/12313/210044/12895/19309/18798/110078/14683/19017/18597/108099/12914/11909/16438/107476	16
Autophagy - animal	mmu04140	16/757	130/8610	0.105469	0.317412	0.247576	23797/245860/56717/18707/242557/19349/13033/67605/18607/213948/16438/74302/18706/74370/22084/666468	16
Hippo signaling pathway	mmu04390	16/757	154/8610	0.27802	0.580795	0.45301	13543/22627/12444/64010/12445/14633/23859/21677/52432/170788/12161/12167/12386/56274/216033/17128	16
mTOR signaling pathway	mmu04150	16/757	155/8610	0.286794	0.591028	0.460992	23797/13543/73834/56717/18707/67605/66335/20111/20662/18607/12675/18706/277854/74370/22084/20112	16
Focal adhesion	mmu04510	16/757	199/8610	0.684466	0.948919	0.74014	21960/23797/12842/57257/18707/17906/12444/12826/12827/16412/16774/107589/12445/20662/18607/18706	16
Fatty acid degradation	mmu00071	15/757	50/8610	1.52002e-05	0.00030907	0.000241069	11363/11370/12895/13177/15107/11364/12896/666168/97212/110446/100040843/435802/11522/277753/13117	15
Graft-versus-host disease	mmu05332	15/757	65/8610	0.000401921	0.00532982	0.00415717	100529082/630294/14972/15006/15013/15015/15007/667977/15040/16183/16641/16640/14963/15043/16638	15
Biosynthesis of amino acids	mmu01230	15/757	78/8610	0.00289065	0.0267166	0.0208385	12974/56012/13808/238505/21881/11429/18642/14718/170718/11674/269951/67834/15929/71832/107272	15
Salivary secretion	mmu04970	15/757	78/8610	0.00289065	0.0267166	0.0208385	11931/98660/12313/210044/11512/18798/13010/14683/11928/19091/381833/11933/16438/104111/12671	15
Aldosterone synthesis and secretion	mmu04925	15/757	102/8610	0.0324728	0.137558	0.107293	11931/98660/12313/210044/12289/11512/18798/14683/11928/16521/11933/11909/16438/12288/104111	15
Pancreatic secretion	mmu04972	15/757	105/8610	0.040648	0.164882	0.128605	11931/98660/20191/210044/11512/18798/14683/11928/11938/233979/11933/12638/16438/104111/12671	15
Natural killer cell mediated cytotoxicity	mmu04650	15/757	118/8610	0.0929477	0.292258	0.227956	19370/19229/57257/18707/20662/18106/14972/15040/16642/16641/16640/18706/16638/77777/16639	15
Cell cycle	mmu04110	15/757	123/8610	0.120977	0.34988	0.272901	217232/22627/218294/22642/12571/12444/69010/12445/12914/17220/140557/20842/211586/17128/19090	15
Insulin signaling pathway	mmu04910	15/757	140/8610	0.247596	0.543287	0.423754	23797/19084/12313/19309/110078/56717/18707/19017/108099/20662/18607/107476/18706/74370/22084	15
Phospholipase D signaling pathway	mmu04072	15/757	149/8610	0.32978	0.644762	0.502903	23797/17311/210044/19229/11512/18798/14683/56717/18707/20662/104111/18706/22084/329502/331374	15
JAK-STAT signaling pathway	mmu04630	15/757	165/8610	0.486016	0.810327	0.632041	23797/14580/14600/56717/18707/12444/12445/20662/12914/16183/229615/56324/213043/18706/16157	15
RNA transport	mmu03013	15/757	167/8610	0.50546	0.810327	0.632041	192160/208643/13628/269966/13690/66161/13627/217869/69736/21681/19386/218693/78655/72322/668137	15
Tight junction	mmu04530	15/757	167/8610	0.50546	0.810327	0.632041	12289/74094/17906/14924/16412/19684/17999/108099/21844/18260/23859/52432/22376/12638/72058	15
Alcoholism	mmu05034	15/757	199/8610	0.771792	0.974587	0.760161	77605/12313/68024/18212/14683/14696/14678/14812/20662/14697/79221/15184/11909/320332/14700	15
Bile secretion	mmu04976	14/757	72/8610	0.00354385	0.028444	0.0221859	11931/98660/210044/11512/140492/14683/11928/11933/12638/108096/104111/26357/20859/28254	14
Arrhythmogenic right ventricular cardiomyopathy (ARVC)	mmu05412	14/757	72/8610	0.00354385	0.028444	0.0221859	13346/20191/11472/12294/12289/11938/16412/12295/12386/12288/12293/13405/20541/216033	14
PPAR signaling pathway	mmu03320	14/757	85/8610	0.0156002	0.083614	0.0652175	11363/12895/11770/11364/12896/666168/12491/16956/100040843/18607/435802/277753/13117/17436	14
Longevity regulating pathway	mmu04211	14/757	90/8610	0.0247471	0.110998	0.0865764	23797/210044/11512/20656/56717/18707/19017/67605/108099/11909/104111/18706/74370/22084	14
GnRH signaling pathway	mmu04912	14/757	90/8610	0.0247471	0.110998	0.0865764	12313/210044/12289/19229/11512/18798/14683/20662/26398/16438/12288/104111/329502/17390	14
Insulin resistance	mmu04931	14/757	110/8610	0.101275	0.312009	0.243362	23797/12895/19309/110078/56717/18707/208104/12491/19017/108099/20111/18607/18706/20112	14
Oocyte meiosis	mmu04114	14/757	116/8610	0.138867	0.384649	0.30002	217232/22627/12313/210044/11512/69010/20111/226849/231207/16438/104111/140557/20874/20112	14
MicroRNAs in cancer	mmu05206	14/757	281/8610	0.99491	0.999984	0.77997	21960/12189/22352/56717/17389/12571/12444/19684/22003/20662/12914/14660/74370/22762	14
Type I diabetes mellitus	mmu04940	13/757	70/8610	0.00727238	0.0476547	0.0371698	100529082/630294/14972/15006/15013/15015/15007/667977/15040/16183/19276/14963/15043	13
Autoimmune thyroid disease	mmu05320	13/757	79/8610	0.019513	0.0991912	0.0773674	100529082/630294/14972/15006/15013/15015/15007/667977/15040/16183/22018/14963/15043	13
Progesterone-mediated oocyte maturation	mmu04914	13/757	90/8610	0.0502635	0.189264	0.147622	23797/217232/210044/11512/18707/69010/14678/20111/15516/231207/104111/18706/20112	13
Protein digestion and absorption	mmu04974	13/757	90/8610	0.0502635	0.189264	0.147622	11931/98660/12825/12842/11928/12819/13717/12826/12827/20532/11933/20541/12832	13
Prostate cancer	mmu05215	13/757	97/8610	0.0817097	0.265122	0.206791	23797/94224/56717/18707/14183/14182/20662/18607/12914/15516/12675/104156/18706	13
Leukocyte transendothelial migration	mmu04670	13/757	115/8610	0.209119	0.490841	0.382847	18613/19229/57257/18707/17906/16409/16412/14678/18260/12386/18706/17390/216033	13
Osteoclast differentiation	mmu04380	13/757	128/8610	0.334646	0.647266	0.504856	23797/14200/18707/100038947/18729/320832/12675/751864/668101/18706/18725/18733/100038909	13
Ubiquitin mediated proteolysis	mmu04120	13/757	139/8610	0.450532	0.778813	0.607461	12189/217232/50873/12211/63958/69010/17999/14897/245350/229615/22201/17318/15204	13
Longevity regulating pathway - multiple species	mmu04213	12/757	62/8610	0.0069607	0.0476547	0.0371698	23797/210044/11512/20656/56717/18707/67605/12955/108099/104111/18706/74370	12
Allograft rejection	mmu05330	12/757	64/8610	0.00900402	0.0549245	0.0428402	100529082/630294/14972/15006/15013/15015/15007/667977/15040/16183/14963/15043	12
Thyroid hormone synthesis	mmu04918	12/757	73/8610	0.0244534	0.110998	0.0865764	11931/98660/210044/11512/18798/14683/11928/11933/11909/16438/104111/22018	12
Small cell lung cancer	mmu05222	12/757	92/8610	0.107192	0.317412	0.247576	23797/22642/18707/12571/12826/12827/16412/16774/12675/22033/18706/14198	12
Amoebiasis	mmu05146	12/757	103/8610	0.192222	0.461635	0.360067	12825/12842/18798/14683/18707/19349/16409/12826/12827/16774/12279/18706	12
Parathyroid hormone synthesis, secretion and action	mmu04928	12/757	107/8610	0.229163	0.521602	0.406841	238871/210044/11512/18798/14683/17389/14678/14182/11909/216869/16438/104111	12
Purine metabolism	mmu00230	12/757	136/8610	0.539425	0.835151	0.651403	238871/66355/210044/11512/11636/74167/14917/54611/104111/14198/23984/218461	12
Signaling pathways regulating pluripotency of stem cells	mmu04550	12/757	137/8610	0.549995	0.842957	0.657492	23797/13543/51869/18707/14183/14182/14186/17129/16323/12167/18706/17128	12
Wnt signaling pathway	mmu04310	12/757	161/8610	0.767108	0.974587	0.760161	13543/13001/18798/67087/12444/243548/12445/12914/56505/239405/17128/407821	12
Hepatocellular carcinoma	mmu05225	12/757	171/8610	0.832242	0.983852	0.767388	23797/68094/13543/57376/56717/18707/12571/20662/83796/239985/18706/17128	12
Mitophagy - animal	mmu04137	11/757	63/8610	0.0202251	0.0995698	0.0776627	245860/59040/50873/13001/67414/68943/170731/19349/21425/84092/213948	11
Cortisol synthesis and secretion	mmu04927	11/757	69/8610	0.0372046	0.153343	0.119605	210044/12289/11512/18798/14683/11909/16438/12288/104111/16526/218461	11
Complement and coagulation cascades	mmu04610	11/757	88/8610	0.14798	0.392469	0.306119	12628/16409/14069/15139/12279/232345/20701/20704/268591/317677/50908	11
Arachidonic acid metabolism	mmu00590	11/757	89/8610	0.156335	0.400691	0.312532	666168/100040843/435802/12408/277753/13097/13117/13098/329502/433247/69888	11
Endocrine resistance	mmu01522	11/757	93/8610	0.19203	0.461635	0.360067	23797/19014/210044/11512/14683/56717/18707/20662/104111/18706/17390	11
Phosphatidylinositol signaling system	mmu04070	11/757	98/8610	0.241225	0.540982	0.421956	72469/12313/18798/18707/16438/18705/18704/74302/18706/54384/331374	11
Melanogenesis	mmu04916	11/757	100/8610	0.262111	0.562984	0.439118	17311/13543/12313/210044/11512/18798/14683/14678/12914/50518/104111	11
AGE-RAGE signaling pathway in diabetic complications	mmu04933	11/757	101/8610	0.272775	0.576643	0.449772	23797/12825/72469/12842/18798/18707/12826/12827/18706/17390/17128	11
HIF-1 signaling pathway	mmu04066	11/757	105/8610	0.316671	0.635426	0.495622	23797/13808/56717/18707/21687/11674/18597/12914/71775/18706/11600	11
FoxO signaling pathway	mmu04068	11/757	132/8610	0.619771	0.91319	0.712272	23797/20656/18707/12444/108099/20662/18607/12914/12675/18706/17128	11
Measles	mmu05162	11/757	144/8610	0.731481	0.974587	0.760161	23797/14694/13001/18707/12571/12444/12445/12675/16183/18706/15467	11
Gastric cancer	mmu05226	11/757	150/8610	0.77845	0.977067	0.762095	23797/13543/56717/18707/14183/20662/14165/12386/18706/216033/17128	11
Hepatitis C	mmu05160	11/757	160/8610	0.843222	0.989439	0.771746	23797/22627/18707/12571/12520/20662/18260/52432/12675/18706/15467	11
Hepatitis B	mmu05161	11/757	163/8610	0.859502	0.995962	0.776833	23797/19229/18707/117149/20662/12914/26398/11909/12675/18706/17128	11
Influenza A	mmu05164	11/757	164/8610	0.864623	0.995962	0.776833	23797/22333/18707/12571/269966/11739/12445/12914/54188/12675/18706	11
Propanoate metabolism	mmu00640	10/757	31/8610	0.000208554	0.00318046	0.0024807	13382/20916/11364/97212/56451/110446/52665/66904/107476/380660	10
Pyruvate metabolism	mmu00620	10/757	38/8610	0.00126291	0.0137567	0.01073	14194/75572/13382/17448/109264/110446/18597/17449/107476/17436	10
Carbohydrate digestion and absorption	mmu04973	10/757	43/8610	0.00342811	0.028444	0.0221859	11931/98660/23797/12289/11928/83770/18707/11933/18706/226413	10
Linoleic acid metabolism	mmu00591	10/757	50/8610	0.0105046	0.0593314	0.0462775	100041375/13097/13114/53973/337924/56388/13098/329502/433247/69888	10
Regulation of lipolysis in adipocytes	mmu04923	10/757	56/8610	0.0226359	0.106215	0.0828455	23797/210044/11512/14683/11770/18707/14678/19091/104111/18706	10
Lysine degradation	mmu00310	10/757	59/8610	0.0315328	0.135458	0.105655	13382/15107/110593/18822/97212/110446/64707/208043/381022/214162	10
Central carbon metabolism in cancer	mmu05230	10/757	64/8610	0.051375	0.19109	0.149047	23797/56012/18642/56717/18707/14183/18597/14182/14660/18706	10
Metabolism of xenobiotics by cytochrome P450	mmu00980	10/757	66/8610	0.0612227	0.212192	0.165506	94284/394432/394433/394435/22236/394434/394430/12408/11522/20859	10
TGF-beta signaling pathway	mmu04350	10/757	95/8610	0.323398	0.638032	0.497654	13179/69585/268977/12914/17129/12161/16323/12167/66438/17128	10
mRNA surveillance pathway	mmu03015	10/757	96/8610	0.335305	0.647266	0.504856	103677/192160/76626/52432/226849/21681/54188/70248/668137/233789	10
Choline metabolism in cancer	mmu05231	10/757	99/8610	0.371452	0.69081	0.53882	23797/56717/18707/20662/18607/22376/18706/22084/329502/331374	10
Chagas disease (American trypanosomiasis)	mmu05142	10/757	103/8610	0.420178	0.745083	0.581152	23797/18798/14683/18707/14678/52432/26398/12675/16183/18706	10
Neurotrophin signaling pathway	mmu04722	10/757	121/8610	0.629087	0.914035	0.712932	23797/22627/12313/18212/18707/20111/20662/18607/18706/20112	10
Spliceosome	mmu03040	10/757	133/8610	0.743449	0.974587	0.760161	212880/67959/68816/217207/71702/27967/21681/14105/66585/668137	10
Apoptosis	mmu04210	10/757	136/8610	0.767933	0.974587	0.760161	23797/18707/13033/18607/16906/12675/13163/20739/16438/18706	10
Fluid shear stress and atherosclerosis	mmu05418	10/757	143/8610	0.818533	0.979029	0.763626	23797/18613/12313/18707/26398/15516/12675/12167/18706/17390	10
Breast cancer	mmu05224	10/757	147/8610	0.843456	0.989439	0.771746	23797/12189/13543/56717/18707/12571/14182/20662/14165/18706	10
Valine, leucine and isoleucine degradation	mmu00280	9/757	56/8610	0.0538975	0.198057	0.154481	13382/67041/15107/11364/97212/58875/110446/66904/213043	9
Fatty acid metabolism	mmu01212	9/757	61/8610	0.0839611	0.266751	0.208062	11363/11370/12895/15107/11364/12896/97212/110446/107476	9
Long-term depression	mmu04730	9/757	61/8610	0.0839611	0.266751	0.208062	18798/14683/20190/12286/14678/19091/14799/16438/329502	9
Long-term potentiation	mmu04720	9/757	67/8610	0.131018	0.366609	0.285949	12313/18798/14799/14812/20111/12914/16438/12288/20112	9
Drug metabolism - cytochrome P450	mmu00982	9/757	68/8610	0.139987	0.384649	0.30002	94284/394432/394433/394435/22236/394434/394430/11522/213043	9
B cell receptor signaling pathway	mmu04662	9/757	72/8610	0.178837	0.450787	0.351606	23797/57257/18707/12520/20662/12675/18706/18733/240168	9
Inositol phosphate metabolism	mmu00562	9/757	73/8610	0.189245	0.461635	0.360067	72469/18798/269437/18707/18705/18704/74302/18706/54384	9
Pancreatic cancer	mmu05212	9/757	75/8610	0.21082	0.490841	0.382847	23797/56717/18707/12571/19765/12675/18706/19361/17128	9
Renin secretion	mmu04924	9/757	76/8610	0.221963	0.509012	0.39702	12313/12289/11512/18798/14683/14678/16438/12288/54611	9
Gap junction	mmu04540	9/757	86/8610	0.343122	0.65819	0.513376	210044/11512/18798/14683/14678/19091/20662/16438/104111	9
Taste transduction	mmu04742	9/757	88/8610	0.368716	0.69081	0.53882	11512/20269/83770/14395/14397/12286/353166/12288/12671	9
Glycerophospholipid metabolism	mmu00564	9/757	97/8610	0.484468	0.810327	0.632041	67216/225010/226856/214253/381925/18618/329502/19210/331374	9
Sphingolipid signaling pathway	mmu04071	9/757	124/8610	0.773279	0.974587	0.760161	23797/18798/18707/13033/14678/18607/52432/226849/18706	9
Systemic lupus erythematosus	mmu05322	9/757	143/8610	0.892069	0.998348	0.778694	77605/68024/14812/15139/12279/320332/20822/317677/50908	9
Protein processing in endoplasmic reticulum	mmu04141	9/757	163/8610	0.956113	0.999984	0.77997	20224/50873/13002/63958/12955/99683/15516/80286/15467	9
Tuberculosis	mmu05152	9/757	178/8610	0.979107	0.999984	0.77997	23797/12313/18779/19349/16409/13033/117149/12914/21871	9
Transcriptional misregulation in cancer	mmu05202	9/757	183/8610	0.98387	0.999984	0.77997	18509/22642/18647/12444/16409/70122/214162/104156/109115	9
Cytokine-cytokine receptor interaction	mmu04060	9/757	296/8610	0.999984	0.999984	0.77997	14600/21938/94185/12161/16323/16183/12167/20301/16157	9
2-Oxocarboxylic acid metabolism	mmu01210	8/757	19/8610	0.000108043	0.00173437	0.00135278	12974/11429/14718/170718/269951/67834/15929/71832	8
Glyoxylate and dicarboxylate metabolism	mmu00630	8/757	31/8610	0.00436599	0.0332906	0.0259661	12974/13382/11429/17448/110446/71832/66904/17449	8
Aldosterone-regulated sodium reabsorption	mmu04960	8/757	38/8610	0.0156722	0.083614	0.0652175	11931/98660/11928/18707/18607/110784/11933/18706	8
Endocrine and other factor-regulated calcium reabsorption	mmu04961	8/757	55/8610	0.106259	0.317412	0.247576	11931/98660/11512/18798/14683/11928/11933/20541	8
Non-small cell lung cancer	mmu05223	8/757	66/8610	0.221107	0.509012	0.39702	23797/18707/12571/11682/20662/18607/18706/14198	8
Glycolysis / Gluconeogenesis	mmu00010	8/757	67/8610	0.233323	0.527137	0.411157	56012/13808/13382/18642/11674/18597/14447/11522	8
Fc epsilon RI signaling pathway	mmu04664	8/757	68/8610	0.245768	0.543182	0.423672	23797/57257/18707/20662/18607/26398/18706/329502	8
Adipocytokine signaling pathway	mmu04920	8/757	71/8610	0.2843	0.589874	0.460091	23797/12895/21938/56717/12491/19017/108099/12675	8
Adherens junction	mmu04520	8/757	72/8610	0.297483	0.608941	0.474963	13001/14182/380928/12914/22376/12386/216033/17128	8
Bacterial invasion of epithelial cells	mmu05100	8/757	74/8610	0.324246	0.638032	0.497654	18707/16412/12488/22376/12386/18706/216033/20362	8
Pertussis	mmu05133	8/757	76/8610	0.351416	0.669886	0.5225	12313/16409/16412/14678/117149/15139/317677/50908	8
ErbB signaling pathway	mmu04012	8/757	84/8610	0.46131	0.790448	0.616535	23797/56717/18707/20662/26398/13869/18706/18183	8
ECM-receptor interaction	mmu04512	8/757	86/8610	0.488425	0.810327	0.632041	21960/12842/12491/12826/12827/16412/16774/243816	8
Drug metabolism - other enzymes	mmu00983	8/757	87/8610	0.501847	0.810327	0.632041	94284/394432/394433/394435/22236/394434/394430/13884	8
PD-L1 expression and PD-1 checkpoint pathway in cancer	mmu05235	8/757	88/8610	0.51516	0.818352	0.638301	23797/13001/56717/18707/11682/117149/12675/18706	8
T cell receptor signaling pathway	mmu04660	8/757	101/8610	0.673644	0.947476	0.739015	23797/57257/18707/20662/18607/12675/16183/18706	8
TNF signaling pathway	mmu04668	8/757	110/8610	0.762553	0.974587	0.760161	23797/21938/18707/26398/11909/12675/22033/18706	8
Ribosome biogenesis in eukaryotes	mmu03008	8/757	116/8610	0.811365	0.979029	0.763626	67459/13001/66161/101592/104444/237107/72554/14000	8
Necroptosis	mmu04217	8/757	177/8610	0.990343	0.999984	0.77997	22333/77605/19309/110078/11739/15516/22033/329502	8
Ascorbate and aldarate metabolism	mmu00053	7/757	27/8610	0.00734351	0.0476547	0.0371698	94284/394432/394433/394435/22236/394434/394430	7
Pentose and glucuronate interconversions	mmu00040	7/757	34/8610	0.0260209	0.11502	0.0897135	94284/394432/394433/394435/22236/394434/394430	7
Nicotine addiction	mmu05033	7/757	40/8610	0.0572747	0.205515	0.160298	14395/14397/12286/14799/14812/14407/328699	7
Porphyrin and chlorophyll metabolism	mmu00860	7/757	41/8610	0.0640695	0.217124	0.169353	94284/394432/394433/394435/22236/394434/394430	7
Mineral absorption	mmu04978	7/757	45/8610	0.0959252	0.298543	0.232858	11931/98660/11928/11933/71775/171429/20541	7
Tryptophan metabolism	mmu00380	7/757	48/8610	0.124623	0.351944	0.27451	13382/70789/15107/97212/110446/107626/213043	7
Type II diabetes mellitus	mmu04930	7/757	48/8610	0.124623	0.351944	0.27451	12290/12289/56717/18707/12286/12288/18706	7
Endometrial cancer	mmu05213	7/757	58/8610	0.245553	0.543182	0.423672	23797/18707/20662/18607/12386/18706/216033	7
Amphetamine addiction	mmu05031	7/757	68/8610	0.389916	0.712121	0.555442	12313/12289/14683/14799/14812/11909/12288	7
Acute myeloid leukemia	mmu05221	7/757	69/8610	0.404761	0.726189	0.566415	23797/56717/18707/16409/20662/12675/18706	7
Glioma	mmu05214	7/757	75/8610	0.492861	0.810327	0.632041	23797/12313/56717/18707/12571/20662/18706	7
Chronic myeloid leukemia	mmu05220	7/757	76/8610	0.50721	0.810327	0.632041	23797/18707/12571/20662/12675/18706/17128	7
Synaptic vesicle cycle	mmu04721	7/757	77/8610	0.52142	0.819759	0.639398	73834/12286/66335/243616/116837/21871/208898	7
Fc gamma R-mediated phagocytosis	mmu04666	7/757	87/8610	0.653136	0.935241	0.729472	23797/227753/57257/18707/22376/18706/329502	7
Colorectal cancer	mmu05210	7/757	88/8610	0.66506	0.943457	0.73588	23797/56717/18707/20662/18706/13176/17128	7
C-type lectin receptor signaling pathway	mmu04625	7/757	112/8610	0.873205	0.995962	0.776833	23797/12313/18707/12675/16183/16438/18706	7
Lysosome	mmu04142	7/757	124/8610	0.92808	0.999984	0.77997	19156/17775/13033/14420/11767/21871/19141	7
Proximal tubule bicarbonate reclamation	mmu04964	6/757	22/8610	0.0099164	0.0570661	0.0445105	11931/98660/11928/14660/11933/17449	6
Autophagy - other	mmu04136	6/757	32/8610	0.0570738	0.205515	0.160298	245860/56717/242557/213948/74370/666468	6
Homologous recombination	mmu03440	6/757	41/8610	0.14694	0.392469	0.306119	12189/19363/20184/20422/114714/19361	6
Vasopressin-regulated water reabsorption	mmu04962	6/757	43/8610	0.172592	0.438672	0.342156	68097/11512/14683/13427/104111/110350	6
Hedgehog signaling pathway	mmu04340	6/757	44/8610	0.186065	0.45766	0.356967	103236/12444/14633/14451/216869/214897	6
Arginine and proline metabolism	mmu00330	6/757	50/8610	0.274142	0.576643	0.449772	76722/19125/14718/212647/12715/66988	6
Cysteine and methionine metabolism	mmu00270	6/757	52/8610	0.305515	0.6171	0.481327	238505/14718/17448/17449/107272/11615	6
Ovarian steroidogenesis	mmu04913	6/757	57/8610	0.385981	0.709182	0.55315	210044/11512/14683/12161/104111/329502	6
Glycerolipid metabolism	mmu00561	6/757	61/8610	0.450521	0.778813	0.607461	67216/225010/67800/16956/381925/331374	6
Renal cell carcinoma	mmu05211	6/757	68/8610	0.558774	0.852131	0.664647	14194/23797/18707/20662/12914/18706	6
Melanoma	mmu05218	6/757	72/8610	0.615932	0.91319	0.712272	23797/18707/12571/14182/14165/18706	6
Platinum drug resistance	mmu01524	6/757	77/8610	0.681134	0.948919	0.74014	23797/12189/18707/19714/18607/18706	6
EGFR tyrosine kinase inhibitor resistance	mmu01521	6/757	80/8610	0.716615	0.974587	0.760161	23797/56717/18707/14183/20662/18706	6
Peroxisome	mmu04146	6/757	84/8610	0.759538	0.974587	0.760161	20656/54683/16922/51798/269951/93734	6
Hematopoietic cell lineage	mmu04640	6/757	95/8610	0.852557	0.995962	0.776833	17311/12491/16409/14256/12484/16157	6
Toll-like receptor signaling pathway	mmu04620	6/757	99/8610	0.878101	0.995962	0.776833	23797/18707/117149/26398/12675/18706	6
Th17 cell differentiation	mmu04659	6/757	102/8610	0.894728	0.998348	0.778694	56717/15516/12675/16183/11622/17128	6
Toxoplasmosis	mmu05145	6/757	108/8610	0.922237	0.999984	0.77997	23797/16412/14678/16774/18607/12675	6
Ribosome	mmu03010	6/757	175/8610	0.998604	0.999984	0.77997	107732/26961/27050/20044/665562/64657	6
Pentose phosphate pathway	mmu00030	5/757	32/8610	0.145222	0.391972	0.305731	21881/18642/110208/11674/232449	5
ABC transporters	mmu02010	5/757	48/8610	0.416058	0.742092	0.578819	12638/20928/224814/11304/26357	5
Notch signaling pathway	mmu04330	5/757	49/8610	0.433934	0.760631	0.593279	13543/433586/12914/18223/19664	5
Fanconi anemia pathway	mmu03460	5/757	51/8610	0.469292	0.799631	0.623698	12189/19714/114714/56210/19361	5
Cytosolic DNA-sensing pathway	mmu04623	5/757	64/8610	0.674106	0.947476	0.739015	78929/69870/383619/12675/26388	5
Prolactin signaling pathway	mmu04917	5/757	72/8610	0.770607	0.974587	0.760161	23797/18707/12444/20662/18706	5
RNA degradation	mmu03018	5/757	83/8610	0.865619	0.995962	0.776833	13808/218343/18642/50912/22057	5
Rheumatoid arthritis	mmu05323	5/757	84/8610	0.872333	0.995962	0.776833	73834/21687/66335/21871/11600	5
NF-kappa B signaling pathway	mmu04064	5/757	109/8610	0.968446	0.999984	0.77997	171211/13001/117149/12675/22033	5
Butanoate metabolism	mmu00650	4/757	27/8610	0.209298	0.490841	0.382847	67041/15107/97212/110446	4
Collecting duct acid secretion	mmu04966	4/757	27/8610	0.209298	0.490841	0.382847	73834/56365/66335/21871	4
DNA replication	mmu03030	4/757	35/8610	0.370721	0.69081	0.53882	66979/17220/59001/18974	4
Tyrosine metabolism	mmu00350	4/757	40/8610	0.472318	0.800316	0.624233	14718/11522/22018/213043	4
Nucleotide excision repair	mmu03420	4/757	43/8610	0.530309	0.829457	0.646962	66979/22592/59001/18974	4
Cocaine addiction	mmu05030	4/757	48/8610	0.619312	0.91319	0.712272	14683/14678/14812/11909	4
N-Glycan biosynthesis	mmu00510	4/757	50/8610	0.651798	0.935241	0.729472	17158/80286/240119/67569	4
Amyotrophic lateral sclerosis (ALS)	mmu05014	4/757	52/8610	0.682382	0.948919	0.74014	21938/14799/14812/13163	4
VEGF signaling pathway	mmu04370	4/757	58/8610	0.762556	0.974587	0.760161	23797/18707/18706/329502	4
Legionellosis	mmu05134	4/757	58/8610	0.762556	0.974587	0.760161	20224/13628/16409/13627	4
Glutathione metabolism	mmu00480	4/757	64/8610	0.826057	0.980636	0.764879	110208/269951/66988/71522	4
p53 signaling pathway	mmu04115	4/757	71/8610	0.881671	0.995962	0.776833	12571/12444/12445/22084	4
Salmonella infection	mmu05132	4/757	78/8610	0.921151	0.999984	0.77997	19349/22376/13427/110350	4
Th1 and Th2 cell differentiation	mmu04658	4/757	87/8610	0.954413	0.999984	0.77997	433586/12675/16183/19664	4
IL-17 signaling pathway	mmu04657	4/757	91/8610	0.96456	0.999984	0.77997	50772/15516/12675/22033	4
Glycosaminoglycan biosynthesis - heparan sulfate / heparin	mmu00534	3/757	24/8610	0.354323	0.671234	0.523551	50787/23908/83398	3
Folate biosynthesis	mmu00790	3/757	26/8610	0.403722	0.726189	0.566415	17434/12408/268566	3
Hippo signaling pathway - multiple species	mmu04392	3/757	26/8610	0.403722	0.726189	0.566415	64010/21677/56274	3
Glycosphingolipid biosynthesis - lacto and neolacto series	mmu00601	3/757	27/8610	0.428025	0.754611	0.588584	53625/14343/14538	3
Mucin type O-glycan biosynthesis	mmu00512	3/757	28/8610	0.451967	0.778813	0.607461	271786/108148/270049	3
Circadian rhythm	mmu04710	3/757	30/8610	0.498525	0.810327	0.632041	11865/108099/18628	3
beta-Alanine metabolism	mmu00410	3/757	32/8610	0.542996	0.836434	0.652404	11364/97212/73748	3
Fructose and mannose metabolism	mmu00051	3/757	35/8610	0.605192	0.91319	0.712272	18642/54128/11674	3
Base excision repair	mmu03410	3/757	35/8610	0.605192	0.91319	0.712272	66979/59001/18974	3
Nicotinate and nicotinamide metabolism	mmu00760	3/757	36/8610	0.624633	0.914035	0.712932	226518/213043/74080	3
Alanine, aspartate and glutamate metabolism	mmu00250	3/757	38/8610	0.661509	0.942806	0.735372	14718/212647/14660	3
Glycine, serine and threonine metabolism	mmu00260	3/757	40/8610	0.695689	0.955789	0.745499	56012/13382/107272	3
Fat digestion and absorption	mmu04975	3/757	40/8610	0.695689	0.955789	0.745499	12491/67800/17777	3
Ferroptosis	mmu04216	3/757	41/8610	0.711772	0.9735	0.759313	66734/213053/71775	3
Amino sugar and nucleotide sugar metabolism	mmu00520	3/757	49/8610	0.817555	0.979029	0.763626	74091/54128/26384	3
Cholesterol metabolism	mmu04979	3/757	49/8610	0.817555	0.979029	0.763626	22333/12491/16956	3
Malaria	mmu05144	3/757	49/8610	0.817555	0.979029	0.763626	18613/12491/12520	3
D-Glutamine and D-glutamate metabolism	mmu00471	2/757	4/8610	0.0410852	0.164882	0.128605	14660/217830	2
Sulfur relay system	mmu04122	2/757	8/8610	0.151694	0.395443	0.308439	17434/18041	2
Vitamin B6 metabolism	mmu00750	2/757	9/8610	0.184172	0.456687	0.356208	107272/213043	2
Sulfur metabolism	mmu00920	2/757	9/8610	0.184172	0.456687	0.356208	23827/59010	2
Synthesis and degradation of ketone bodies	mmu00072	2/757	11/8610	0.251284	0.543558	0.423966	67041/110446	2
Taurine and hypotaurine metabolism	mmu00430	2/757	11/8610	0.251284	0.543558	0.423966	73748/71522	2
Non-homologous end-joining	mmu03450	2/757	13/8610	0.318914	0.635743	0.495869	75570/19090	2
Thiamine metabolism	mmu00730	2/757	15/8610	0.384993	0.709182	0.55315	11636/18041	2
Arginine biosynthesis	mmu00220	2/757	19/8610	0.507451	0.810327	0.632041	14718/14660	2
One carbon pool by folate	mmu00670	2/757	19/8610	0.507451	0.810327	0.632041	238505/107747	2
Glycosaminoglycan biosynthesis - chondroitin sulfate / dermatan sulfate	mmu00532	2/757	20/8610	0.53551	0.833319	0.649974	234356/338362	2
Mannose type O-glycan biosynthesis	mmu00515	2/757	23/8610	0.612902	0.91319	0.712272	16795/280645	2
Terpenoid backbone biosynthesis	mmu00900	2/757	23/8610	0.612902	0.91319	0.712272	71365/110446	2
Protein export	mmu03060	2/757	28/8610	0.719293	0.974587	0.760161	20813/93757	2
Fatty acid elongation	mmu00062	2/757	29/8610	0.737352	0.974587	0.760161	15107/97212	2
Antifolate resistance	mmu01523	2/757	30/8610	0.754411	0.974587	0.760161	12675/26357	2
RNA polymerase	mmu03020	2/757	30/8610	0.754411	0.974587	0.760161	78929/69870	2
Galactose metabolism	mmu00052	2/757	32/8610	0.785673	0.979029	0.763626	18642/226413	2
Starch and sucrose metabolism	mmu00500	2/757	33/8610	0.799952	0.979029	0.763626	19309/110078	2
SNARE interactions in vesicular transport	mmu04130	2/757	33/8610	0.799952	0.979029	0.763626	22319/54399	2
Prion diseases	mmu05020	2/757	34/8610	0.81338	0.979029	0.763626	15139/12279	2
Basal transcription factors	mmu03022	2/757	44/8610	0.909178	0.999984	0.77997	228980/57080	2
Basal cell carcinoma	mmu05217	2/757	63/8610	0.978862	0.999984	0.77997	13543/14633	2
Aminoacyl-tRNA biosynthesis	mmu00970	2/757	66/8610	0.983336	0.999984	0.77997	66590/85305	2
Leishmaniasis	mmu05140	2/757	67/8610	0.984612	0.999984	0.77997	16409/16412	2
Phenylalanine, tyrosine and tryptophan biosynthesis	mmu00400	1/757	8/8610	0.521234	0.819759	0.639398	14718	1
Ubiquinone and other terpenoid-quinone biosynthesis	mmu00130	1/757	11/8610	0.636847	0.920561	0.718022	12850	1
Glycosaminoglycan biosynthesis - keratan sulfate	mmu00533	1/757	14/8610	0.72457	0.974587	0.760161	53625	1
Glycosphingolipid biosynthesis - ganglio series	mmu00604	1/757	15/8610	0.748825	0.974587	0.760161	26938	1
Glycosphingolipid biosynthesis - globo and isoglobo series	mmu00603	1/757	16/8610	0.770948	0.974587	0.760161	14343	1
Selenocompound metabolism	mmu00450	1/757	17/8610	0.791124	0.979029	0.763626	238505	1
Nitrogen metabolism	mmu00910	1/757	17/8610	0.791124	0.979029	0.763626	71934	1
Pantothenate and CoA biosynthesis	mmu00770	1/757	18/8610	0.809525	0.979029	0.763626	73748	1
Fatty acid biosynthesis	mmu00061	1/757	19/8610	0.826306	0.980636	0.764879	107476	1
Other types of O-glycan biosynthesis	mmu00514	1/757	22/8610	0.868299	0.995962	0.776833	240119	1
Phenylalanine metabolism	mmu00360	1/757	23/8610	0.879908	0.995962	0.776833	14718	1
Vitamin digestion and absorption	mmu04977	1/757	24/8610	0.890495	0.998348	0.778694	245532	1
Glycosylphosphatidylinositol (GPI)-anchor biosynthesis	mmu00563	1/757	25/8610	0.90015	0.998348	0.778694	27392	1
alpha-Linolenic acid metabolism	mmu00592	1/757	25/8610	0.90015	0.998348	0.778694	329502	1
Phototransduction	mmu04744	1/757	27/8610	0.916983	0.999984	0.77997	12313	1
Maturity onset diabetes of the young	mmu04950	1/757	27/8610	0.916983	0.999984	0.77997	18096	1
Apoptosis - multiple species	mmu04215	1/757	32/8610	0.947686	0.999984	0.77997	12211	1
Thyroid cancer	mmu05216	1/757	37/8610	0.967043	0.999984	0.77997	76551	1
African trypanosomiasis	mmu05143	1/757	39/8610	0.972606	0.999984	0.77997	18798	1
Bladder cancer	mmu05219	1/757	41/8610	0.977232	0.999984	0.77997	17390	1
Intestinal immune network for IgA production	mmu04672	1/757	43/8610	0.981077	0.999984	0.77997	16183	1
Proteasome	mmu03050	1/757	46/8610	0.985664	0.999984	0.77997	20422	1
Ether lipid metabolism	mmu00565	1/757	47/8610	0.986931	0.999984	0.77997	329502	1
Sphingolipid metabolism	mmu00600	1/757	48/8610	0.988086	0.999984	0.77997	14420	1
Inflammatory bowel disease (IBD)	mmu05321	1/757	59/8610	0.995699	0.999984	0.77997	16183	1
RIG-I-like receptor signaling pathway	mmu04622	1/757	68/8610	0.998133	0.999984	0.77997	12675	1
