# Supplementary material for: Heterozygotic Brca1 mutation initiates mouse genome instability at embryonic stage
Source: Oncogenesis. 2022 Jul 22;11(1):41. doi: 10.1038/s41389-022-00417-3 (PMC9307611; doi:10.1038/s41389-022-00417-3)
Supplement: Supplementary file 12 — Table S8 [file 41389_2022_417_MOESM12_ESM.xlsx]

## Sheet: S8a
Table S8a. de novo SVs
Sample	Chr. 1	Pos. 1	Chr. 2	Pos. 2	Ter. info	SV type	Genes between two positions	Gene in pos. 1	Gene in pos. 2
10.5E	chr1	79937005	chr3	156177899	5to3	BND	-	-	-
10.5E	chr1	88022027	chr1	88074266	3to5	DEL	Ugt1a10,Ugt1a9	-	Ugt1a9
10.5E	chr1	83400234	chr5	100146726	5to5	BND	-	Sphkap	Tmem150c
10.5E	chr1	143697604	chr19	55781532	5to5	BND	-	Cdc73	Tcf7l2
10.5E	chr1	38614583	chr5	30696305	5to3	BND	-	Aff3	-
10.5E	chr1	159778518	chr13	62562866	3to3	BND	-	Tnr	-
10.5E	chr1	57499713	chr5	81150557	5to3	BND	-	-	Adgrl3
10.5E	chr1	150520457	chr10	91495378	5to5	BND	-	-	-
10.5E	chr1	183746820	chr6	13326940	3to3	BND	-	-	-
10.5E	chr1	173452627	chr10	119073831	3to3	BND	-	Aim2	-
10.5E	chr2	67421744	chr5	22976589	5to5	BND	-	-	Lhfpl3
10.5E	chr2	14860175	chr7	127220746	3to3	BND	-	Cacnb2	-
10.5E	chr2	42475173	chr13	113205193	3to3	BND	-	Lrp1b	-
10.5E	chr2	69497721	chr17	13654971	3to5	BND	-	Lrp2	-
10.5E	chr2	159830377	chr19	3821355	5to5	BND	-	-	-
10.5E	chr3	96486086	chr3	96494820	5to5	INV	-	-	-
10.5E	chr3	89983316	chr11	101606383	5to5	BND	-	-	-
10.5E	chr3	89983491	chr11	101606396	3to3	BND	-	-	-
10.5E	chr3	119551011	chrX	79697531	3to3	BND	-	-	-
10.5E	chr3	3664833	chr16	18688015	3to3	BND	-	-	-
10.5E	chr3	62993281	chr8	8542137	5to3	BND	-	-	-
10.5E	chr3	47218825	chr3	47220796	3to5	DEL	-	-	-
10.5E	chr4	91177714	chr9	20241173	3to3	BND	-	-	Olfr872
10.5E	chr4	149312377	chr10	13028288	5to5	BND	-	-	-
10.5E	chr5	145592407	chr5	145727723	5to3	DUP	Cyp3a41a	-	-
10.5E	chr5	23828483	chr5	23832588	3to5	DEL	-	-	-
10.5E	chr5	106382963	chr12	55408516	5to3	BND	-	-	Psma6
10.5E	chr5	88415943	chr8	46125193	3to3	BND	-	-	Snx25
10.5E	chr5	23311456	chr5	27949924	5to3	DUP	5031425E22Rik,AI506816,2700038G22Rik,Tomm7,Snord93,Mir684-1,Kcnh2,Atg9b,Cdk5,Asic3,Tmub1,Asb10,Iqca1l,Mir671,Smarcd3,1700022A21Rik,2900005J15Rik,4831440E17Rik,Cct8l1,1700096K18Rik,Gm5862,Speer4a,Gm7361,Speer4b,Rint1,Pus7,Nupl2,Slc4a2,Agap3,Fastk,Abcb8,Chpf2,Abcf2,Wdr86,Nub1,Crygn,Rheb,Galnt11,Galntl5,Gm1979,Gm10220,5031410I06Rik,Htr5a,Srpk2,Fam126a,Kmt2e,Prkag2,Gbx1,Prkag2os1,Nos3,Kmt2c,Gm10471,A…	-	-
10.5E	chr5	146100815	chr11	79462096	5to3	BND	-	Cyp3a59	Nf1
10.5E	chr6	131780473	chr6	131782408	3to5	DEL	-	-	-
10.5E	chr6	25162129	chr6	25257155	3to5	DEL	-	-	-
10.5E	chr6	82250243	chr8	71267070	3to5	BND	-	-	Haus8
10.5E	chr6	98506042	chr7	132284657	3to3	BND	-	-	Chst15
10.5E	chr6	9529466	chr11	102892069	5to3	BND	-	-	Gfap
10.5E	chr6	38045615	chrX	112506416	3to3	BND	-	Svopl	2010106E10Rik
10.5E	chr7	113281931	chr11	102830179	5to3	BND	-	Arntl	-
10.5E	chr7	113282118	chr11	102829607	3to5	BND	-	Arntl	-
10.5E	chr7	18611387	chr7	18651599	5to3	DUP	Psg21,Psg23	Psg23	Psg21
10.5E	chr7	133627153	.	.	3to.	.	-	-	-
10.5E	chr7	113281932	chr11	102830141	5to3	BND	-	Arntl	-
10.5E	chr7	29202138	chr7	29716755	5to3	DUP	2200002D01Rik,Ppp1r14a,Catsperg1,Yif1b,Dpf1,Spint2,Catsperg2,Kcnk6,Sipa1l3	Catsperg1	Catsperg2
10.5E	chr7	80080369	chr9	105813174	5to5	BND	-	Zfp710	Col6a6
10.5E	chr7	67384114	chr18	80333112	5to5	BND	-	-	Kcng2
10.5E	chr8	72039050	chr8	72081304	3to5	DEL	Olfr372	-	-
10.5E	chr8	75921788	chr12	95060260	3to3	BND	-	Iqcm	-
10.5E	chr9	81943361	chrX	59195014	5to5	BND	-	Mei4	Fgf13
10.5E	chr9	30677382	chrX	153431632	5to3	BND	-	-	-
10.5E	chr9	58811197	chr9	102506707	5to3	DUP	Gm20199,Gramd2,Gm7616,Gm5122,4933433G08Rik,Rplp1,Mir5133,2300009A05Rik,1700055C04Rik,1110036E04Rik,Scarletltr,Snord16a,Snapc5,Uchl4,Kbtbd13,Pif1,Snx22,Ciao2a,Fbxl22,Rps27l,Mir190a,Mir7241,Mir7242,M5C1000I18Rik,C2cd4b,C2cd4a,Gm20745,Rora,9530091C08Rik,Mir3109,Foxb1,Gtf2a2,Gcnt3,Mir5626,Gm3458,BC065403,4930509E16Rik,Dnaaf4,Ccpg1os,Khdc3,Gm16551,Mir1970c,4933433G15Rik,C920006O11Rik,Omt2a,Omt2b,Dppa5…	-	Ky
10.5E	chr10	57152058	chr18	70653729	5to3	BND	-	-	-
10.5E	chr10	61718575	chr19	11050138	5to3	BND	-	Aifm2	AW112010
10.5E	chr11	101522998	chr11	101526878	3to5	DEL	Brca1	Brca1	Brca1
10.5E	chr11	101606383	chr19	45990506	5to5	BND	-	-	Armh3
10.5E	chr11	101642619	chr18	7801253	5to5	BND	-	-	-
10.5E	chr11	101642631	chr18	7801425	3to3	BND	-	-	-
10.5E	chr11	101721603	chr11	101721662	3to5	DEL	-	-	-
10.5E	chr11	101895670	chr11	101895758	3to5	DEL	-	-	-
10.5E	chr11	101900150	chr13	11818127	3to5	BND	-	-	Ryr2
10.5E	chr11	102282712	chr11	102283341	3to5	DEL	-	-	-
10.5E	chr11	102798184	chr11	102798412	3to5	DEL	-	-	-
10.5E	chr11	103083662	chr11	103092705	3to5	DEL	Plcd3	Plcd3	Plcd3
10.5E	chr11	104310656	chr12	69965925	5to3	BND	-	Mapt	Sav1
10.5E	chr11	104310671	chr12	69965012	3to5	BND	-	Mapt	Sav1
10.5E	chr11	104433937	chr11	104435197	3to5	DEL	Kansl1	Kansl1	Kansl1
10.5E	chr11	104672426	chr11	104672642	3to5	DEL	-	-	-
10.5E	chr11	104679675	chr11	105464268	3to3	INV	1700052K11Rik,Efcab3,Mettl2,Mrc2,March10,Tlk2	-	-
10.5E	chr11	101157524	chr11	101157630	3to5	DEL	Tubg2	Tubg2	Tubg2
10.5E	chr11	101670099	chr11	101670309	3to5	DEL	-	-	-
10.5E	chr11	102124046	chr11	102124677	3to5	DEL	-	-	-
10.5E	chr11	102784719	chr11	102784812	3to5	DEL	-	-	-
10.5E	chr11	104510532	chr11	104510592	3to5	DEL	Cdc27	Cdc27	Cdc27
10.5E	chr11	101642363	chr11	101645391	3to3	INV	-	-	-
10.5E	chr11	101642619	chr18	7801241	5to5	BND	-	-	-
10.5E	chr11	104679823	chr11	105464164	5to5	INV	1700052K11Rik,Efcab3,Mettl2,Mrc2,March10,Tlk2	-	-
10.5E	chr11	102282713	chr11	102283341	3to5	DEL	-	-	-
10.5E	chr11	101642357	chr11	101645356	3to3	INV	-	-	-
10.5E	chr11	101642631	chr18	7801426	3to3	BND	-	-	-
10.5E	chr12	30979473	chr15	42793370	3to3	BND	-	-	-
10.5E	chr12	37857781	chr13	58598539	5to5	BND	-	-	Slc28a3
10.5E	chr13	11127091	chr13	11129553	3to5	DEL	-	-	-
10.5E	chr13	60901797	chr13	60939781	5to3	DUP	Tpbpb,Tpbpa,Ctla2a	Tpbpb	Tpbpa
10.5E	chr13	67840685	chr13	67842570	3to5	DEL	Gm10037	Gm10037	Gm10037
10.5E	chr13	108987222	chr13	108991395	3to3	INV	Pde4d	Pde4d	Pde4d
10.5E	chr13	37306446	chrX	99977630	5to5	BND	-	-	Eda
10.5E	chr14	78494760	chr19	22439367	5to5	BND	-	Akap11	Trpm3
10.5E	chr17	39532502	chr17	39637478	3to5	DEL	Esp16	-	-
10.5E	chr17	46149234	chr9	105813224	5to3	BND	-	Mad2l1bp	Col6a6
10.5E	chr17	46149267	chr9	105813253	3to5	BND	-	Mad2l1bp	Col6a6
10.5E	chrX	116884956	chrX	168202456	5to5	INV	H2ab1,Tgif2lx2,Tgif2lx1,Pabpc5,H2ab3,Nap1l3,Astx6,Astx5,Vmn2r121,4921511C20Rik,Tspan6,Mir3112,Timm8a1,Rpl36a,Hnrnph2,B230119M05Rik,Armcx1,Mir7093,Armcx6,3632454L22Rik,Gm15023,Tceal6,Pramel3,Tmsb15a,Mir7646,Armcx5,Mir1970,Arxes2,Arxes1,Bex2,Nxf3,5730412P04Rik,Bex4,Tceal8,Mir6383,Tceal5,Bex1,Tceal7,Tceal9,Bex3,Tceal3,Rab9b,H2bfm,Tmsb15b2,Tmsb15b1,Zcchc18,Tex13a,4930513O06Rik,4933428M09Rik,Trap1a,Pl…	-	Frmpd4
16.5E	chr1	74612111	chrX	81319708	3to3	BND	-	Stk36	-
16.5E	chr2	81560770	chr8	42336512	3to3	BND	-	-	-
16.5E	chr6	77955650	chr16	46576405	5to5	BND	-	Ctnna2	-
16.5E	chr7	143908596	chr14	75600265	3to5	BND	-	-	-
16.5E	chr11	101522998	chr11	101526878	3to5	DEL	Brca1	Brca1	Brca1
16.5E	chr11	101642619	chr18	7801241	5to5	BND	-	-	-
16.5E	chr11	101642631	chr18	7801395	3to3	BND	-	-	-
16.5E	chr11	101895670	chr11	101895758	3to5	DEL	-	-	-
16.5E	chr11	102282718	chr11	102283337	3to5	DEL	-	-	-
16.5E	chr11	102798184	chr11	102798412	3to5	DEL	-	-	-
16.5E	chr11	104310656	chr12	69965925	5to3	BND	-	Mapt	Sav1
16.5E	chr11	104310671	chr12	69965012	3to5	BND	-	Mapt	Sav1
16.5E	chr11	104433937	chr11	104435197	3to5	DEL	Kansl1	Kansl1	Kansl1
16.5E	chr11	104672426	chr11	104672642	3to5	DEL	-	-	-
16.5E	chr11	104679813	chr11	105464163	5to5	INV	1700052K11Rik,Efcab3,Mettl2,Mrc2,March10,Tlk2	-	-
16.5E	chr3	89983316	chr11	101606383	5to5	BND	-	-	-
16.5E	chr7	113281932	chr11	102829851	5to3	BND	-	Arntl	-
16.5E	chr7	113282118	chr11	102829673	3to5	BND	-	Arntl	-
16.5E	chr7	130997527	chr10	12526050	5to5	BND	-	-	Utrn
16.5E	chr2	111333990	chr6	117343895	3to3	BND	-	-	-
16.5E	chr4	149663829	chr8	115204818	5to3	BND	-	Pik3cd	Wwox
16.5E	chr17	3870354	chr17	35229301	3to3	INV	4930548J01Rik,Ldhal6b,Gm8363,Gtf2h5,Dynlt1b,Tmem181b-ps,Mir692-1,Tagap1,Ttll2,Ccr6,Prr18,Cahm,1700110C19Rik,Tcp1,Snora20,Mrpl18,Gm36117,Gpr31b,Gm11166,Smok2b,Smok4a,Gm7168,Dact2,4930474M22Rik,1600012H06Rik,Gm3435,Pdcd2,Prdm9,4933401D09Rik,Rgmb,Mir125a,Spaca6,Mir99b,Mirlet7e,Has1,Fpr1,Fpr3,Fpr-rs6,Vmn1r224,Vmn1r225,Fpr-rs3,Vmn1r226,Vmn1r227,Vmn1r228,Vmn1r229,Vmn1r230,Vmn1r231,Vmn1r232,Vmn1r233,Vmn…	-	Nfkbil1
16.5E	chr9	109908536	chr17	3408642	5to5	BND	-	-	Tiam2
16.5E	chr16	34967041	chr16	58069713	3to5	DEL	Wdr5b,Ccdc58,Cstdc4,Gm6815,Csta3,Stfa1,Cstdc5,Gm36028,BC031361,Cox17,Adprh,Gm36742,Mir6540,Ndufs5-ps,Mir568,Mir3470b,Mir3081,Abhd10,Dppa4,Gm5485,Retnlb,Retnla,Gm19723,Ccdc54,Dubr,Mir6363,1700116B05Rik,Mir5118,Cep97,Zbtb11os1,Trmt10c,Mir1970b,Hacd2,Sec22a,1600019K03Rik,Pdia5,Slc49a4,Parp14,Parp9,Dtx3l,Kpna1,Stfa2l1,Csta1,Csta2,Cstdc6,Stfa2,Casr,Stfa3,Cd86,Slc15a2,Eaf2,4930565N06Rik,Golgb1,Fbxo40,R…	Mylk	-
16.5E	chr2	27414381	chr9	17386264	5to5	BND	-	Vav2	-
16.5E	chr18	38462504	chr18	38469147	3to5	DEL	Ndfip1	Ndfip1	-
16.5E	chr11	54848472	chr18	74332232	3to3	BND	-	Lyrm7	Cfap53
16.5E	chr14	48189028	chrX	87116978	5to5	BND	-	Peli2	Il1rapl1
16.5E	chr1	64723524	chr7	104501051	5to5	BND	-	Ccnyl1	Trim30d
16.5E	chr1	58334489	chr13	72046173	5to3	BND	-	Aox2	-
16.5E	chr14	65630071	chr14	65630627	3to5	DEL	Nuggc	Nuggc	Nuggc
16.5E	chr11	101721603	chr11	101721662	3to5	DEL	-	-	-
16.5E	chr11	102124046	chr11	102124677	3to5	DEL	-	-	-
16.5E	chr11	102784719	chr11	102784812	3to5	DEL	-	-	-
16.5E	chr11	104510532	chr11	104510592	3to5	DEL	Cdc27	Cdc27	Cdc27
16.5E	chr8	118430308	chr16	23592497	5to5	BND	-	Cdh13	-
16.5E	chr2	160402278	chr7	141603006	3to3	BND	-	-	Ap2a2
16.5E	chr7	135074107	chr7	136586977	3to3	INV	1700120G07Rik,Nps,Foxi2,Mir1962,5830432E09Rik,Mki67,C230079O03Rik,Dock1,Ptpre,Clrn3,C030029H02Rik	Dock1	-
16.5E	chr7	140628015	chr17	41305214	3to3	BND	-	-	-
16.5E	chr1	164044282	chr12	6204586	5to5	BND	-	-	-
16.5E	chr11	101642631	chr18	7801423	3to3	BND	-	-	-
16.5E	chr11	104310600	chr12	69965012	3to5	BND	-	Mapt	Sav1
16.5E	chr11	104560371	chr11	104560474	5to3	DUP	Gm11665,Myl4	Myl4	Myl4
16.5E	chr11	104679813	chr11	105464164	5to5	INV	1700052K11Rik,Efcab3,Mettl2,Mrc2,March10,Tlk2	-	-
16.5E	chr6	140461786	chr7	17038462	3to5	BND	-	Plekha5	Hif3a
16.5E	chr6	9529466	chr11	102892069	5to3	BND	-	-	Gfap
16.5E	chr7	113281932	chr11	102829800	5to3	BND	-	Arntl	-
16.5E	chr7	113282080	chr11	102829584	3to5	BND	-	Arntl	-
16.5E	chr7	15884177	chr11	101847020	3to5	BND	-	Crxos	-
16.5E	chr10	17444132	chr18	80481313	5to3	BND	-	-	-
16.5E	chr15	30663835	chr16	55857422	5to5	BND	-	Ctnnd2	Nxpe3
16.5E	chr2	10201344	chr16	53249545	5to5	BND	-	Itih5	-
16.5E	chr12	58640684	chr14	62538421	5to5	BND	-	-	-
16.5E	chr5	19030385	chr12	59909021	5to5	BND	-	-	-
16.5E	chr9	18666668	chr11	85528615	5to5	BND	-	-	Bcas3
16.5E	chr16	35692156	chr16	40880773	3to3	INV	Wdr5b,Ccdc58,Cstdc4,Gm6815,Csta3,Stfa1,Cstdc5,Gm36028,BC031361,Cox17,Adprh,Gm36742,Slc49a4,Parp14,Parp9,Dtx3l,Kpna1,Stfa2l1,Csta1,Csta2,Cstdc6,Stfa2,Casr,Stfa3,Cd86,Slc15a2,Eaf2,4930565N06Rik,Golgb1,Fbxo40,Rabl3,Gtf2e1,Ndufb4,Fstl1,Gpr156,4930542C21Rik,Popdc2,Maats1,Cd80,Timmdc1,Tmem39a,B4galt4,Tex55,Fam162a,Hspbap1,Stxbp5l,Hgd,Polq,Hcls1,Iqcb1,Gsk3b,Nr1i2,Arhgap31,Pla1a,Poglut1,Lrrc58,Igsf11,Ild…	-	Lsamp
16.5E	chr5	28350425	chr11	9372056	5to5	BND	-	Rbm33	Abca13
16.5E	chr4	45419976	chr15	4606487	3to5	BND	-	-	-
16.5E	chr9	46973657	chr13	81110984	3to3	BND	-	-	Adgrv1
16.5E	chr13	40176771	chr15	94050809	5to3	BND	-	Ofcc1	-
16.5E	chr11	54848468	chr18	74332322	3to3	BND	-	Lyrm7	Cfap53
16.5E	chr6	57643359	chr10	51123453	3to5	BND	-	Herc6	-
16.5E	chr4	55764326	chr8	4246172	5to5	BND	-	-	Map2k7
16.5E	chr9	66845484	chr19	37172256	3to5	BND	-	Rab8b	Cpeb3
16.5E	chr8	71151938	chr8	71843845	3to3	INV	Ocel1,Nr2f6,Ankle1,Abhd8,Mrpl34,Dda1,Gtpbp3,Ccdc194,Mvb12a,Bst2,Tmem221,Pgls,Mir6769b,Insl3,Gm7827,Haus8,Ushbp1,Babam1,Use1,Ano8,Plvap,Fam129c,Colgalt1,Slc27a1,Jak3,Unc13a,Fcho1,Gm38415,Nxnl1,B3gnt3,Myo9b	Gm7827	-
16.5E	chr14	68595230	chr18	57222814	3to5	BND	-	-	Megf10
16.5E	chr2	81066238	chr6	101880886	3to3	BND	-	-	-
16.5E	chr9	70521524	chr16	84615274	3to5	BND	-	-	-
16.5E	chr10	105008606	chr12	68098373	3to3	BND	-	-	-
16.5E	chr11	101642619	chr18	7801246	5to5	BND	-	-	-
16.5E	chr11	101642631	chr18	7801425	3to3	BND	-	-	-
16.5E	chr11	101900156	chr13	11818127	3to5	BND	-	-	Ryr2
16.5E	chr11	102891604	chr12	25604576	5to3	BND	-	Gfap	-
16.5E	chr2	111256431	chr19	51898322	5to3	BND	-	-	-
16.5E	chr9	105500301	chr9	105501705	3to3	INV	Atp2c1	Atp2c1	Atp2c1
16.5E	chr2	143314567	chr9	117730514	5to3	BND	-	-	-
16.5E	chr17	10865177	.	.	5to.	.	-	Prkn	-
16.5E	chr17	31291409	chrX	109034901	5to5	BND	-	-	-
16.5E	chr17	38579869	chr17	38675342	5to3	DUP	Esp31	-	-
16.5E	chr17	56311789	chrX	97920324	5to5	BND	-	Uhrf1	-
16.5E	chr3	57257072	chr5	31070837	5to3	BND	-	-	Cad
1M	chr4	133155449	chr9	38324181	5to3	BND	-	Wasf2	-
1M	chr5	151425218	chr12	19957520	3to3	BND	-	Gm3704	-
1M	chr1	186133715	chr4	113971741	3to5	BND	-	-	Skint5
1M	chr15	101433138	chr15	101527882	3to5	DEL	Krt81,Krt86,Krt83,Gm6042,Krt87,Krt84,Krt85,Krt88	Krt85	Krt84
1M	chr5	111892202	chr10	62542025	5to3	BND	-	-	-
1M	chr12	115129122	chr12	115342154	5to3	DUP	-	-	-
1M	chr12	5081786	chr18	21728476	5to5	BND	-	Klhl29	-
1M	chr5	14138163	chr18	63950283	5to5	BND	-	Sema3e	Wdr7
1M	chr14	10982135	chr14	92391083	3to3	INV	Mir5124b,Fezf2,Psmd6,Olfr720,Olfr31,Oxsm,Pou5f1-rs6,Nkiras1,Gm3629,Rtraf,Saysd1,Mrps16,Dnajc9,Myoz1,Mir6946,6230400D17Rik,Fut11,Chchd1,Gm30108,Dusp13,Comtd1,4930519K11Rik,Mir7210,Gm32123,4930572O13Rik,Mir3075,4931406H21Rik,Gm45915,Ppif,Ppifos,Plac9b,Plac9a,Tmem254a,Tmem254b,Tmem254c,Duxbl1,Duxbl2,Duxbl3,Mir7672,Pde12,Selenok,Mir6947,4831407H17Rik,Mir3076,Mustn1,Glt8d1,Snord69,Spcs1,Snord19,Smim4,…	Fhit	-
1M	chr7	18616477	chr7	18656791	3to5	DEL	Psg21,Psg23	Psg23	-
1M	chr12	14145869	chr15	37640700	5to3	BND	-	-	Ncald
1M	chr3	29676206	chr3	78203906	3to5	DEL	Actrt3,Mir7008,4930429B21Rik,Zfp639,Ndufb5,Mir1897,Gm3143,Gm38509,Mir6378,Mccc1os,1810062G17Rik,Mir7009,Il2,Gm12532,Bbs12,Cetn4,Nudt6,4930594O21Rik,Spry1,Gm10731,1700034I23Rik,Platr4,Pcdh10,Pabpc4l,Mir6379,Gm7977,1700018B24Rik,Pcdh18,4930577N17Rik,Mgarp,Ndufc1,Exosc8,Dclk1,Mab21l1,4933417G07Rik,Mir12194,Mir12195,Mir6377,Commd2,Pfn2,Gm8234,F630111L10Rik,P2ry13,Aadac,Sucnr1,P2ry1,Rap2b,Strit1,E1303…	Egfem1	-
1M	chr13	19311302	chr13	19336572	3to5	DEL	-	-	-
1M	chr2	166012896	chr7	39581772	3to3	BND	-	Ncoa3	-
1M	chr5	55518569	chr6	117451562	5to5	BND	-	-	-
1M	chr6	117310622	chr7	41738903	5to3	BND	-	-	-
1M	chr7	35273930	chr8	92330433	3to5	BND	-	Wdr88	Crnde
1M	chr1	29942848	chr1	29949205	3to5	DEL	-	-	-
1M	chr1	46426855	chr1	53705907	5to5	INV	Mir6350,Nabp1,Osgepl1,Asdurf,Slc39a10,Cavin2,Stat1,Gls,Nab1,Gm28178,Nemp2,Inpp1,Hibch,1700019D03Rik,Mstn,1700019A02Rik,Ormdl1,Dnah7c,Tmeff2,9330175M20Rik,Myo1b,Stat4,Gm17767,Asnsd1,Mfsd6,Pms1,C230029F24Rik,Dnah7a	Dnah7c	Dnah7a
1M	chr17	39370807	chr17	39477370	5to5	INV	Esp18	-	-
1M	chr17	39532496	chr17	39637427	3to5	DEL	Esp16	-	-
1M	chr4	60227833	chr5	125915334	5to5	BND	-	-	-
1M	chr10	52369321	chr14	62978854	5to5	BND	-	Gopc	Defb48
1M	chr10	53584242	chr11	99166508	3to3	BND	-	Mcm9	-
1M	chr10	74027064	chr14	61499563	5to3	BND	-	Pcdh15	4930556J02Rik
1M	chr15	70889295	chr15	70890395	3to5	DEL	-	-	-
1M	chr3	64012040	chr6	17900794	3to5	BND	-	Gmps	St7
1M	chr12	88054389	chr12	88121147	3to5	DEL	-	-	-
1M	chr1	96822301	chr9	105035628	5to5	BND	-	Slco4c1	-
1M	chr5	141723534	chr5	141724044	3to5	DEL	Sdk1	Sdk1	Sdk1
1M	chr9	121089147	chr9	121089722	3to5	DEL	Ulk4	Ulk4	Ulk4
1M	chr9	91875203	chr9	91875495	5to3	DUP	-	-	-
1M	chr5	96846585	chr5	96847241	3to5	DEL	-	-	-
1M	chr9	107392686	chr9	107393540	3to5	DEL	-	-	-
1M	chr2	171137262	chr14	11904800	3to3	BND	-	-	Ptprg
1M	chr6	89521792	chr14	12599224	5to3	BND	-	Chchd6	Cadps
1M	chr6	117310615	chr7	41738903	5to3	BND	-	-	-
1M	chr13	94984618	chr13	119070736	5to5	INV	Zbed3,Snora47,S100z,Nsa2,Enc1,Eyelinc18,Btf3,Foxd1,2310005E17Rik,Tmem174,Tmem171,1700024P04Rik,2310020H05Rik,6430562O15Rik,Cartpt,Serf1,Smn1,Taf9,Mrps36,Ccnb1,4922502H24Rik,Pik3r1,Shld3,3830408C21Rik,AI197445,Smim15,Mir582,Gapt,Gm38397,Actbl2,Ccno,Mcidas,Gpx8,Mir449b,Mir449c,Mir449a,1700084D21Rik,Hspb3,Pelo,Isl1,Gm6416,Mrps30,Wdr41,Aggf1,F2rl1,Crhbp,F2r,F2rl2,Poc5,Polk,Hmgcr,Gcnt4,1700029F12Rik,G…	Wdr41	-
1M	chr14	118683961	chr17	48121469	5to5	BND	-	Abcc4	-
1M	chr14	123131760	chr16	50546409	3to3	BND	-	-	G730013B05Rik
1M	chr2	50224147	chr3	40322360	3to3	BND	-	-	-
1M	chr10	99773552	chr15	71381444	5to5	BND	-	Gm35206	-
1M	chr6	51795159	chr10	96602120	3to3	BND	-	-	-
1M	chr1	58696704	chr1	58896777	3to5	DEL	Cflar,Casp8	-	-
1M	chr1	59154025	chr3	113840382	5to5	BND	-	Mpp4	-
1M	chr2	59942410	chr16	62983132	3to5	BND	-	Baz2b	-
1M	chr12	44151807	chr12	44156542	3to5	DEL	-	-	-
1M	chr18	46791567	chr18	46793209	3to5	DEL	-	-	-
1M	chr3	48143528	chr5	47776589	3to3	BND	-	-	-
1M	chr3	52425962	chr6	82229682	3to3	BND	-	-	-
1M	chr5	51370074	chr10	16420163	3to3	BND	-	-	-
1M	chr2	154872598	chr8	52196116	3to5	BND	-	Eif2s2	-
1M	chr5	68641628	chr14	99093625	3to5	BND	-	-	Dis3
1M	chr8	49801336	chr14	95530508	3to5	BND	-	-	-
1M	chr5	99038677	chr14	48851757	3to5	BND	-	-	-
1M	chr7	103606452	chr8	43409911	3to5	BND	-	-	-
1M	chr3	96486085	chr3	96494843	5to5	INV	-	-	-
1M	chr16	97721542	chr16	97724039	3to5	DEL	-	-	-
1M	chr11	112077659	chr17	86931623	5to5	BND	-	-	-
1M	chr11	60515767	chr17	86689499	5to5	BND	-	Myo15	-
1M	chr10	61121978	chr16	89086513	5to3	BND	-	Sgpl1	-
1M	chr1	146422806	chrX	129221735	3to3	BND	-	-	-
1M	chr5	84787956	chrX	128188325	5to3	BND	-	-	-
1M	chr5	86843111	chr15	89673182	5to3	BND	-	-	-
1M	chr3	85856217	chr6	105296465	5to3	BND	-	-	-
1M	chr1	4480846	chrX	138390033	5to5	BND	-	-	Il1rapl2
1M	chr5	8342821	chr7	116452448	5to3	BND	-	Adam22	-
1M	chr19	8016502	chr19	8310413	5to3	DUP	Slc22a29,Slc22a28	-	-
1M	chr1	104341578	chr6	6381075	3to3	BND	-	-	-
1M	chr1	108672947	chr13	37984982	3to5	BND	-	-	Ssr1
1M	chr1	113604905	chr2	20413862	3to3	BND	-	-	Etl4
1M	chr1	14145486	chr1	116622759	5to5	INV	Msc,Rpl7,D030040B21Rik,Tmem70,Defb18,Defb41,Mir206,Mir133b,Il17a,Il17f,Tmem14a,Gm4956,Khdc1a,Khdc1c,Khdc1b,Mir30a,Mir30c-2,Gm20172,4931408C20Rik,Gm597,Mir6342,LOC115487084,Pih1d3,Gm4850,Gm9839,Gm5415,1700001G17Rik,Zfp451,Gm15455,Mir6896,Mir5103,Imp4,Prss39,Arhgef4,Mir6897,Neurl3,Mir6898,Ankrd23,Ankrd39,Cox5b,Lipt1,Lyg1,Mir6349,Snord89,Cnot11,Gm3646,Gm16894,Il1rl1,2900092D14Rik,Dalir,Ecrg4,Mettl21…	-	-
1M	chr3	10850604	chr12	107865502	5to5	BND	-	-	-
1M	chr7	18445524	chr7	18497341	5to3	DUP	Psg26	-	-
1M	chr7	18616450	chr7	18656800	3to5	DEL	Psg21,Psg23	Psg23	-
1M	chr13	18032697	chrX	161003296	3to3	BND	-	-	-
1M	chr2	114549540	chr13	15928095	3to3	BND	-	Dph6	B230303A05Rik
1M	chr1	25567883	chr19	40974603	5to5	BND	-	Adgrb3	Blnk
1M	chr1	29942851	chr1	29949221	3to5	DEL	-	-	-
1M	chr5	21189783	chr16	25661579	5to5	BND	-	Gsap	-
1M	chr5	22810814	chrX	9503127	5to5	BND	-	Lhfpl3	-
1M	chr10	82517504	chr10	82519153	3to5	DEL	-	-	-
1M	chr19	31855996	chr19	31860786	3to5	DEL	-	-	-
1M	chr4	25992786	chr17	8669684	3to3	BND	-	-	Pde10a
1M	chr7	32252161	chr7	33215128	3to5	DEL	Scgb1b12,Scgb1b29,Scgb2b17,Scgb2b15,Scgb1b17,Scgb1b15,Scgb2b18,Scgb2b12	-	-
1M	chr6	32040753	chr9	29281239	5to5	BND	-	-	Ntm
1M	chr12	35984439	chr18	41023572	5to3	BND	-	-	-
1M	chr2	105049588	chr18	40208101	5to3	BND	-	-	Yipf5
1M	chr14	35071734	chrX	120832469	5to5	BND	-	Grid1	Pcdh11x
1M	chr17	39370945	chr17	39477353	3to3	INV	Esp18	-	-
1M	chr17	39866758	chr18	5995564	5to5	BND	-	-	-
1M	chr5	109409519	chr9	35184604	3to3	BND	-	-	Tirap
1M	chr6	42366457	chr10	55869268	3to5	BND	-	Epha1	-
1M	chr2	41761203	chr19	26707386	3to3	BND	-	Lrp1b	Smarca2
1M	chr4	64102364	chrX	153267348	3to3	BND	-	-	Klf8
1M	chr8	62518328	chr13	80894411	5to3	BND	-	-	Arrdc3
1M	chr9	104945660	chr13	80011455	5to5	BND	-	Cpne4	-
1M	chr1	79749954	chr4	33519742	5to3	BND	-	Wdfy1	-
1M	chr1	83920410	chr16	71334930	5to5	BND	-	-	-
1M	chr2	79057410	chr10	5182233	3to3	BND	-	-	Syne1
1M	chr9	74506836	chr10	113916430	5to3	BND	-	-	-
1M	chr14	73882718	chr14	73882922	5to5	INV	-	-	-
1M	chr13	105345190	chr16	39354570	5to3	BND	-	-	-
1M	chr4	138979256	chr16	35890677	5to5	BND	-	Tmco4	-
1M	chr4	69925448	chr4	134473428	3to3	INV	C630043F03Rik,Aldoart1,Gm11487,Gm11236,Gm11237,Gm11239,Gm38423,Gm11238,Gm428,Gm13871,Gm11758,Gm11757,Gm11756,2310002L09Rik,Dmac1,Cer1,Gm11413,6030471H07Rik,Saxo1os,Scarna8,Rraga,LOC101055843,Plin2,Rps6,Mir491,Ifna14,Ifna15,Ifna9,Ifna12,C87499,Ifna13,Ifna2,Ifna16,Ifnab,Gm13286,Gm13283,Gm13271,Gm13289,Ifnz,Gm13285,Gm13272,Gm13290,Gm13278,Gm13277,Gm13287,Gm13279,Gm13275,Gm13276,Ifna7,Gm13288,Ifna11,…	-	Stmn1
1M	chr6	69857537	chr16	33634583	5to5	BND	-	-	Slc12a8
1M	chr1	67112744	chr5	79787870	5to5	BND	-	-	-
1M	chr11	111210701	chr11	111210842	3to5	DEL	-	-	-
1M	chr15	84524537	chr15	84525122	3to5	DEL	-	-	-
1M	chr9	36755633	chr9	36756208	3to5	DEL	Stt3a	Stt3a	Stt3a
1M	chr5	84781443	chrX	155506085	5to5	BND	-	-	-
1M	chr5	88418098	chr6	44051644	5to3	BND	-	-	-
1M	chr3	85284808	chr11	118664841	3to5	BND	-	-	Rbfox3
1M	chr9	86625665	chr18	71907914	5to3	BND	-	Me1	Dcc
1M	chr11	103556496	chr12	85507883	3to3	BND	-	Gm884	-
1M	chr12	87446063	chr12	115341220	3to3	INV	Slirp,Gm8300,Gm16381,Gm21319,Gm1995,Gm2016,Gm2022,Gm2042,Gm6803,Gm46993,Gm5662,Gm7104,Gm5039,Mir8099-1,Mir8099-2,1700019M22Rik,Gm40893,4930474N09Rik,1700064M15Rik,Mir1190,D130020L05Rik,Kif4-ps,Gm20036,Mir1936,Moap1,Gon7,Cox8c,Gm29508,Fam181a,Ifi27l2a,Ifi27,Ifi27l2b,Serpina6,Serpina16,Serpina1b,Serpina1d,Serpina1c,Serpina4-ps1,Serpina3g,Mir12183,Serpina3k,Serpina3m,Serpina3n,Gsc,Snhg10,Mir3069,Sca…	Slirp	-
1M	chr4	137079969	chr15	33958491	5to3	BND	-	-	-
1M	chr4	141952597	chr12	110503178	5to5	BND	-	Fhad1	Ppp2r5c
1M	chr13	117550778	chr17	43909312	5to5	BND	-	-	Rcan2
1M	chr6	68967823	chr17	43321529	3to5	BND	-	-	Adgrf1
1M	chr8	71076944	chr8	71866165	3to3	INV	Ocel1,Nr2f6,Ankle1,Abhd8,Mrpl34,Dda1,Gtpbp3,Ccdc194,Mvb12a,Bst2,Tmem221,Pgls,Mir6769b,Insl3,Gm7827,Haus8,Ushbp1,Babam1,Use1,Ano8,Plvap,Fam129c,Colgalt1,Slc27a1,Jak3,Unc13a,Fcho1,Gm38415,Nxnl1,B3gnt3,Myo9b	-	-
1M	chr8	72022031	chr8	72070885	3to5	DEL	Olfr372	-	-
1M	chr10	81922085	chr11	88459844	5to3	BND	-	Gm3055	Msi2
1M	chr10	86740386	chr14	118202840	5to5	BND	-	Ttc41	-
1M	chr11	91147440	chr15	61138164	5to3	BND	-	-	-
1M	chr14	119180841	chr15	77065984	5to3	BND	-	Hs6st3	-
1M	chr1	95898641	chr5	104054269	5to5	BND	-	-	Nudt9
1M	chr16	97721528	chr16	97724071	3to5	DEL	-	-	-
1M	chr6	117726204	chr16	98090930	5to5	BND	-	1700030F04Rik	-
1M	chr10	70647626	chr19	60400038	5to3	BND	-	D630013N20Rik	-
1M	chr14	4180380	chr19	56562415	5to5	BND	-	-	Nhlrc2
1M	chr13	80393538	chr13	89682097	5to3	DUP	5430425K12Rik,Mir3961,C130071C03Rik,Mir9-2,Mir9b-2,A230107N01Rik,Cox7c,Arrdc3,Mblac2,Polr3g,2810049E08Rik,Gm17750,Rasa1,Hapln1,Vcan,Adgrv1,Lysmd3,9330111N05Rik,Mef2c,Tmem161b,Ccnh,Cetn3,Edil3	-	Vcan
1M	chr3	127285654	chr7	119133265	5to5	BND	-	Ank2	-
1M	chr3	14813703	chr13	75543265	3to5	BND	-	-	-
1M	chr7	118342727	chr13	81309364	5to3	BND	-	-	Adgrv1
1M	chr7	122416596	chr7	141376009	3to3	INV	4930413G21Rik,Aqp8,1700123J17Rik,Mir7058,Lat,Spns1,Cd19,Tufm,Mir7059,Il27,Apobr,Nupr1,Sult1a1,Slx1b,Bola2,Coro1a,Gdpd3,Ppp4c,Tbx6,4930451I11Rik,Doc2a,Hirip3,Asphd1,Cdiptos,Pagr1a,Prrt2,Zg16,AI467606,Qprt,Spn,Cd2bp2,Mylpf,Sept1,Gm4532,Dctpp1,Sephs2,Zfp768,Zfp747,E430018J23Rik,Mir684-1,Zfp764,Zfp688,Zfp689,Prr14,Mir7060,1700008J07Rik,Snora30,Tmem265,Ccdc189,1700120K04Rik,Zfp629,Bcl7c,Mir762,Ctf2,Or…	Prkcb	-
1M	chr1	53040709	chrX	131049600	5to3	BND	-	-	-
1M	chr10	114010441	chrX	130324300	5to3	BND	-	-	Diaph2
1M	chr2	126033564	chr4	91707060	5to3	BND	-	Fam227b	-
1M	chr4	150824727	chr8	12722901	5to5	BND	-	-	-
1M	chr4	85228203	chrX	136838972	5to3	BND	-	Sh3gl2	-
1M	chr4	87649210	chr8	57052439	3to3	BND	-	-	-
1M	chr8	16136148	chr10	109669992	3to3	BND	-	Csmd1	-
1M	chrX	55813597	chrX	135668050	5to3	DUP	1600025M17Rik,Gm648,Mir5116,Brs3,Gm14718,Snord61,Rbmx,Gpr101,Mir504,Mir505,Gm715,Gm38438,Sox3,Cdr1,C030023E24Rik,Gm4988,Ldoc1,4931400O07Rik,Tslrn1,Gm6760,Ctag2,Slitrk2,Mir742,Mir743,Mir883a,Mir743b,Mir883b,Mir471,Mir741,Mir878,Mir881,Mir463,Mir880,Mir871,Mir465b-1,Mir465c-1,Mir465b-2,Mir465c-2,Mir465d,Mir465,Gm1140,Gm14692,4933436I01Rik,Mir547,Mir201,Mir509,Fmr1os,Gm6812,1700020N15Rik,1110012L19R…	-	Tcp11x2
1M	chr1	15773121	chr6	99059714	3to5	BND	-	-	Foxp1
1M	chr4	20936351	chr7	52275506	5to5	BND	-	-	-
1M	chr6	25613330	chr16	26343042	5to5	BND	-	-	-
1M	chr1	184715542	chr6	135173216	3to5	BND	-	4930488B22Rik	-
1M	chr2	22275363	chr6	140389179	3to3	BND	-	Myo3a	-
1M	chr3	33218774	chr6	137009985	5to5	BND	-	-	-
1M	chr6	130733953	chr6	130990218	5to3	DUP	-	-	-
1M	chr6	132243052	chr18	28436786	5to5	BND	-	Gm4736	-
1M	chr3	153960336	chr17	83108486	5to5	BND	-	-	-
1M	chr11	61476505	chr12	30159706	5to3	BND	-	-	-
1M	chr11	62860970	chr1	104434743	3to3	BND	-	Fbxw10	-
1M	chr2	166309963	chr12	33730393	3to3	BND	-	-	-
1M	chr2	168965254	chr11	68030347	5to5	BND	-	-	Stx8
1M	chr2	169613333	chrX	38433798	3to5	BND	-	-	Lamp2
1M	chr2	34413307	chr12	35761484	5to3	BND	-	Mapkap1	-
1M	chr1	41878534	chr1	83050928	3to3	INV	2900092D14Rik,Dalir,Ecrg4,Mettl21c,Poglut2,Mettl21e,Mir6350,Nabp1,Osgepl1,Asdurf,Mir7681,Hspe1,Mars2,1700003I22Rik,Hsfy2,9130024F11Rik,1700066M21Rik,Bzw1,Clk1,Cflar,Fzd7,Snord70,Snord11,Pard3bos2,4930487H11Rik,Snora41,Eef1b2,Gm13749,Mir6899,Mettl21a,Cryge,Crygc,Crygd,Crygb,Cryga,Crygf,Apol7d,Gm8883,Tnp1,1700027A15Rik,Mir6351,Cxcr2,Cxcr1,Mir1928,Aamp,Gpbar1,Mir26b,Ctdsp1,Bcs1l,Cdk5r2,Fev,Mir375,Ih…	-	-
1M	chr1	78550967	chr8	92311764	3to3	BND	-	-	-
1M	chr6	36232667	chr10	38509145	5to3	BND	-	-	-
1M	chr1	58219157	chr3	115241530	3to5	BND	-	Aox4	-
1M	chr1	59721623	chr18	10058169	5to3	BND	-	-	-
1M	chr4	57791726	chr7	33570478	5to3	BND	-	Pakap	-
1M	chr16	58820544	chr16	58832372	3to5	DEL	Olfr175	-	-
1M	chr7	92952047	chr16	60457875	3to3	BND	-	-	Epha6
1M	chr7	93180507	chr9	113517478	3to5	BND	-	Gm15501	AU023762
1M	chr2	65754858	chr2	65756739	3to5	DEL	Scn2a	Scn2a	Scn2a
1M	chr14	61352051	.	.	5to.	.	-	Ebpl	-
1M	chr14	66253901	chr15	16672479	5to3	BND	-	Ptk2b	-
1M	chr10	100035660	chr16	82308539	3to3	BND	-	Kitl	-
1M	chr8	99930824	chr8	110555196	5to5	INV	1600027J07Rik,Cmtm2b,Cmtm3,Cdh16,Ciao2b,Ces2a,Ces2b,Ces2c,Ces2e,Ces2g,Tradd,B3gnt9,Hsf4,Nol3,Exoc3l,Mir328,Elmo3,Tmem208,Tppp3,Hsd11b2,Agrp,Mir1966,Pard6a,Acd,Enkd1,Cenpt,Thap11,Nrn1l,Ctrl,Psmb10,Lcat,Mir7074,Dpep3,Ddx28,Zfp90,Pdf,Tmed6,Nip7,Mir7075,Mir140,Psmd7,Mir3108,Gm1943,Txnl4b,Dhodh,Atxn1l,Snord71,Tat,Tle7,Cmtr2,Gm21283,Cdh5,Gm29682,Tk2,Cklf,Cmtm2a,Cmtm1,Cmtm4,Dync1li2,Nae1,Car7,Rrad,Ces2d…	-	Hydin
1M	chr1	156073123	chr5	144767467	5to5	BND	-	-	-
1M	chr3	141683638	chr5	145064646	3to3	BND	-	Unc5c	-
1M	chr5	132405786	chr11	15473270	5to3	BND	-	Auts2	-
1M	chr10	130436799	chr19	6554995	5to3	BND	-	-	-
1M	chr4	126180047	chr7	63543495	5to5	BND	-	Thrap3	Otud7a
1M	chr4	112901027	chr4	113631702	5to3	DUP	Skint5,Skint6	Skint6	Skint5
1M	chr4	113330183	.	.	5to.	.	-	-	-
1M	chr4	113886622	chr4	113894714	3to5	DEL	Skint5	Skint5	Skint5
1M	chr3	100647929	chr15	3740541	3to5	BND	-	Man1a2	-
1M	chr3	101505538	chr9	24167399	3to3	BND	-	-	Npsr1
1M	chr13	69030855	chr13	69031100	3to5	DEL	-	-	-
1M	chr13	13754501	chr13	13755177	3to5	DEL	Lyst	Lyst	Lyst
1M	chr13	21461062	chr13	21461163	3to5	DEL	-	-	-
1M	chr5	34409448	chr5	34410063	3to5	DEL	Fam193a	Fam193a	Fam193a
1M	chr13	59403763	chr13	59404354	3to5	DEL	-	-	-

## Sheet: S8b
Table S8b. de novo Indels
Sample	Chr.	Start	End	Ref.	Alt.	Class	Gene	Indel type	Het./hom.
10.5E	chr1	9546499	9546499	-	AAATA	exonic	Rrs1	frameshift insertion	het
10.5E	chr1	9546501	9546503	CCC	-	exonic	Rrs1	nonframeshift deletion	het
10.5E	chr1	38088030	38088030	C	-	exonic	Rev1	frameshift deletion	het
10.5E	chr1	38088054	38088069	CTCTGTAGGGTATTGA	-	exonic	Rev1	frameshift deletion	het
10.5E	chr1	38088076	38088077	CA	-	exonic	Rev1	frameshift deletion	het
10.5E	chr1	38088135	38088135	-	C	exonic	Rev1	frameshift insertion	het
10.5E	chr1	38088140	38088140	-	AGGATAGA	exonic	Rev1	frameshift insertion	het
10.5E	chr1	39988999	39989001	GAG	-	exonic	Map4k4	nonframeshift deletion	het
10.5E	chr1	87443797	87443799	CAG	-	exonic	Gigyf2	nonframeshift deletion	het
10.5E	chr1	88503491	88503492	CT	-	exonic	Glrp1	frameshift deletion	het
10.5E	chr1	88503494	88503494	C	-	exonic	Glrp1	frameshift deletion	het
10.5E	chr1	106393192	106393200	AGCAGCAGC	-	exonic	Phlpp1	nonframeshift deletion	het
10.5E	chr1	106393195	106393200	AGCAGC	-	exonic	Phlpp1	nonframeshift deletion	het
10.5E	chr2	32206560	32206562	CAG	-	exonic	Prrc2b	nonframeshift deletion	het
10.5E	chr2	73440075	73440077	CCT	-	exonic	Wipf1	nonframeshift deletion	het
10.5E	chr2	73850717	73850717	-	TTTTTTAATGTCATCTTCGGAAGCCTTCTTGAATTCATTTTCAAATGGACTTGCCAACTCATTGAACAAACC	exonic	Atf2	nonframeshift insertion	het
10.5E	chr2	92320384	92320386	GCA	-	exonic	Phf21a	nonframeshift deletion	het
10.5E	chr2	118777907	118777969	CATGGTGGCCCATCCCATGGCCATGGCCCAGGGCACTGTCCTGGAGGACATCACCCTCCAGGG	-	exonic	Phgr1	nonframeshift deletion	het
10.5E	chr2	154627941	154627947	TCCTCCA	-	exonic	Zfp341	frameshift deletion	het
10.5E	chr2	154627953	154627961	TCCGCCTCT	-	exonic	Zfp341	nonframeshift deletion	het
10.5E	chr2	154627967	154627968	CA	-	exonic	Zfp341	frameshift deletion	het
10.5E	chr2	156356555	156356555	-	AAC	exonic	Cnbd2	nonframeshift insertion	hom
10.5E	chr2	177948556	177948557	AC	-	exonic	Gm14326	frameshift deletion	het
10.5E	chr3	15416881	15416881	-	AA	exonic	Sirpb1a	frameshift insertion	het
10.5E	chr3	15416885	15416886	GC	-	exonic	Sirpb1a	frameshift deletion	het
10.5E	chr3	33800436	33800436	-	GAAAGAGAAGAGA	exonic	Ttc14	frameshift insertion	het
10.5E	chr3	51697580	51697582	CTG	-	exonic	Maml3	nonframeshift deletion	het
10.5E	chr3	94488231	94488233	CAG	-	exonic	Celf3	nonframeshift deletion	het
10.5E	chr3	108905238	108905238	-	CATCTGGGACTTTCTGTTGGCTACTCCTAGTTCTCCTTCCCTTTTGCT	exonic	Prpf38b	nonframeshift insertion	het
10.5E	chr3	133486575	133486577	CTG	-	exonic	Tet2	nonframeshift deletion	het
10.5E	chr3	142572686	142572689	TAGT	-	exonic	Gbp3	frameshift deletion	het
10.5E	chr4	41195672	41195744	CCTAGGAAAAAAAACAGCTGTCACACAGGAGACTACTACTCCAGGTTCCAGTCCCGGAGAGGAGCTGACATTA	-	exonic	Ubap2	frameshift deletion	het
10.5E	chr4	41199897	41199897	-	GTTTTTTTTA	exonic	Ubap2	frameshift insertion	het
10.5E	chr4	55011306	55011306	-	GCCCCCCCCCCCCCCCCC	exonic	Zfp462	nonframeshift insertion	het
10.5E	chr4	55011306	55011306	-	GGCCC	exonic	Zfp462	frameshift insertion	het
10.5E	chr4	55011322	55011323	AG	-	exonic	Zfp462	frameshift deletion	het
10.5E	chr4	109235745	109235745	-	TC	exonic	Calr4	frameshift insertion	het
10.5E	chr4	112842910	112842910	-	TC	exonic	Skint6	frameshift insertion	hom
10.5E	chr4	112842915	112842915	-	GAAA	exonic	Skint6	frameshift insertion	hom
10.5E	chr4	112842919	112842919	-	CCAAAA	exonic	Skint6	nonframeshift insertion	hom
10.5E	chr4	112842921	112842921	-	T	exonic	Skint6	frameshift insertion	hom
10.5E	chr4	112842923	112842930	TTTGAAGA	-	exonic	Skint6	frameshift deletion	hom
10.5E	chr4	112842936	112842938	CGC	-	exonic	Skint6	nonframeshift deletion	hom
10.5E	chr4	112842947	112842953	TACACAG	-	exonic	Skint6	frameshift deletion	hom
10.5E	chr4	112842957	112842957	-	GCCG	exonic	Skint6	frameshift insertion	hom
10.5E	chr4	112842959	112842959	-	G	exonic	Skint6	frameshift insertion	hom
10.5E	chr4	113171500	113171503	TTTG	-	exonic	Skint6	frameshift deletion	het
10.5E	chr4	113535703	113535703	-	TC	exonic	Skint5	frameshift insertion	het
10.5E	chr4	113535705	113535707	CAC	-	exonic	Skint5	nonframeshift deletion	het
10.5E	chr4	113535714	113535714	-	ACAGG	exonic	Skint5	frameshift insertion	het
10.5E	chr4	113535716	113535718	TTT	-	exonic	Skint5	nonframeshift deletion	het
10.5E	chr4	113535722	113535722	G	-	exonic	Skint5	frameshift deletion	het
10.5E	chr4	113535726	113535726	C	-	exonic	Skint5	frameshift deletion	het
10.5E	chr4	113559877	113559877	-	G	exonic	Skint5	frameshift insertion	hom
10.5E	chr4	113559882	113559883	AT	-	exonic	Skint5	frameshift deletion	hom
10.5E	chr4	114227802	114227802	-	TG	exonic	Skint11	frameshift insertion	hom
10.5E	chr4	115452766	115452766	C	-	exonic	Cyp4a30b	frameshift deletion	het
10.5E	chr4	135920805	135920807	TGC	-	exonic	Fuca1	nonframeshift deletion	het
10.5E	chr4	145537497	145537497	-	TGAATGTGACAAATGCTTTACTACAAAAGGCAATCTGATAATTCATCAGAGAATTCATACAGGAGAGAAACCTTACAAATGCAA	exonic	Zfp990	nonframeshift insertion	het
10.5E	chr4	145537584	145537584	-	ATGTGACAAATGCTTTACTAAAAAAAGCAGTCTGAGAATTCATCAGAGAATTCATACAGGAGAGAAACCTTACAAATGCAGTGAATGTGACAAATGCTTTACTACAAAAGGCAATCTGATAATTCATCAGAGAATTCATACAGGAGAGAAACCTTACAAATGCAATGA	exonic	Zfp990	nonframeshift insertion	het
10.5E	chr4	145702604	145702604	-	AA	exonic	Zfp980	frameshift insertion	het
10.5E	chr4	146190236	146190236	C	-	exonic	Zfp600	frameshift deletion	het
10.5E	chr4	146537450	146537451	TG	-	exonic	Zfp981	frameshift deletion	het
10.5E	chr4	146537454	146537454	-	AC	exonic	Zfp981	frameshift insertion	het
10.5E	chr4	147512856	147512857	TA	-	exonic	Zfp982	frameshift deletion	het
10.5E	chr4	147512860	147512860	-	TG	exonic	Zfp982	frameshift insertion	het
10.5E	chr4	147512874	147512875	TA	-	exonic	Zfp982	frameshift deletion	het
10.5E	chr4	147513190	147513190	-	TTATAAAAAA	exonic	Zfp982	frameshift insertion	hom
10.5E	chr4	147584102	147584102	-	AACTTACTATTCATCAGAGAATTCATACAGGAGAGAAACCTTATACATGTAGTGAATGTAACAAATGCTTTACTCAAAA	exonic	Zfp985	frameshift insertion	het
10.5E	chr4	147584106	147584106	-	CATCG	exonic	Zfp985	frameshift insertion	het
10.5E	chr4	147675359	147675364	TCTCAG	-	exonic	Zfp534	nonframeshift deletion	het
10.5E	chr4	147675367	147675444	TGGTTTTATCAGTAAAGCATTTGCCACATTCACTGCATTTGTAAGGTTTCTCTCCTTTATGAATTCTCTGATGCATAG	-	exonic	Zfp534	nonframeshift deletion	het
10.5E	chr4	147678306	147678306	-	A	exonic	Zfp534	frameshift insertion	het
10.5E	chr4	147755739	147755739	-	TC	exonic	Zfp984	frameshift insertion	het
10.5E	chr5	24391863	24391863	-	GC	exonic	Atg9b	frameshift insertion	het
10.5E	chr5	24391877	24391880	GTTG	-	exonic	Atg9b	frameshift deletion	het
10.5E	chr5	45495281	45495281	-	ATCTGGACCTCCTCTCAAAGCAGGCAAAACCAGAACCTTCTATGGTCTGCATCAGGACTTCCCCAGCGTG	exonic	Lap3	frameshift insertion	het
10.5E	chr5	45511217	45511217	-	ATCTGCAGGTGCGT	exonic	Lap3	frameshift insertion	het
10.5E	chr5	104050817	104050817	-	T	exonic	Nudt9	frameshift insertion	het
10.5E	chr5	104059782	104059782	-	ATATATAAGGGGTATGTTGACGACCCTCGGAACACTGACAATGCATGGATGGAGACGGAAGCC	exonic	Nudt9	nonframeshift insertion	het
10.5E	chr5	104582517	104582517	-	TAAAGCCTTTTCGAGTCCCAGTTATCTTCAAAATCATAAAAGAACACATACTGGAGAGAAGCCCTATGAGTGTAACCAATGTGG	exonic	Zfp33b	nonframeshift insertion	het
10.5E	chr5	120140281	120140283	GAG	-	exonic	Rbm19	nonframeshift deletion	het
10.5E	chr5	138065681	138065681	G	-	exonic	Smok3c	frameshift deletion	het
10.5E	chr5	138065751	138065751	-	CCCC	exonic	Smok3c	frameshift insertion	het
10.5E	chr5	138065759	138065760	AA	-	exonic	Smok3c	frameshift deletion	het
10.5E	chr5	144790963	144790979	CTTCCCCAGCCCCTGTG	-	exonic	Trrap	frameshift deletion	het
10.5E	chr5	146466827	146466827	-	CTTTTTTGTAGTAAAATTTAATTATTTTTTATTATATATTTTCT	exonic	Wasf3	frameshift insertion	het
10.5E	chr5	146491783	146491784	GG	-	exonic	Gm6370	frameshift deletion	het
10.5E	chr5	146491785	146491785	-	C	exonic	Gm6370	frameshift insertion	het
10.5E	chr5	146491786	146491786	-	C	exonic	Gm6370	frameshift insertion	het
10.5E	chr5	146525834	146525836	CTC	-	exonic	Gm3404	nonframeshift deletion	het
10.5E	chr6	54485523	54485529	GACTCCG	-	exonic	Wipf3	frameshift deletion	het
10.5E	chr6	87111940	87111942	AGC	-	exonic	D6Ertd527e	nonframeshift deletion	het
10.5E	chr6	113320540	113320542	CAG	-	exonic	Brpf1	nonframeshift deletion	het
10.5E	chr6	124860984	124860984	-	C	exonic	Gpr162	frameshift insertion	het
10.5E	chr6	132312223	132312223	-	AGGAC	exonic	Prpmp5	frameshift insertion	het
10.5E	chr6	132571703	132571786	CCACAGCCGAGACCCCCTCAAGGCCCACCACCACCAGGAGGCCCACAGCCGAGACCCCCTCAAGGCCCACCACCACCAGGAGTA	-	exonic	Prh1	nonframeshift deletion	het
10.5E	chr6	132803833	132803838	GACTAC	-	exonic	Tas2r117	nonframeshift deletion	het
10.5E	chr6	132803849	132803849	-	GC	exonic	Tas2r117	frameshift insertion	het
10.5E	chr6	132803851	132803852	TT	-	exonic	Tas2r117	frameshift deletion	het
10.5E	chr7	4919458	4919458	-	G	exonic	Zfp628	frameshift insertion	het
10.5E	chr7	7002935	7002935	-	GCC	exonic	Aurkc	nonframeshift insertion	hom
10.5E	chr7	7002942	7002942	C	-	exonic	Aurkc	frameshift deletion	hom
10.5E	chr7	9942428	9942428	G	-	exonic	Vmn2r48	frameshift deletion	het
10.5E	chr7	10087563	10087563	-	CT	exonic	Vmn2r51	frameshift insertion	hom
10.5E	chr7	10087568	10087569	GT	-	exonic	Vmn2r51	frameshift deletion	hom
10.5E	chr7	12665504	12665504	-	TTT	exonic	Vmn2r55	nonframeshift insertion	het
10.5E	chr7	19000879	19000879	-	CC	exonic	Mypop	frameshift insertion	het
10.5E	chr7	20510243	20510243	C	-	exonic	Vmn1r103	frameshift deletion	het
10.5E	chr7	21360651	21360653	CGG	-	exonic	Vmn1r129	nonframeshift deletion	het
10.5E	chr7	22499387	22499387	C	-	exonic	Vmn1r151	frameshift deletion	hom
10.5E	chr7	26611332	26611332	-	A	exonic	Vmn1r185	frameshift insertion	het
10.5E	chr7	26611337	26611340	ATGT	-	exonic	Vmn1r185	frameshift deletion	het
10.5E	chr7	26611342	26611342	-	TAA	exonic	Vmn1r185	nonframeshift insertion	het
10.5E	chr7	41044079	41044080	GC	-	exonic	Gm4884	frameshift deletion	het
10.5E	chr7	41044082	41044088	GTTTACC	-	exonic	Gm4884	frameshift deletion	het
10.5E	chr7	44500373	44500378	GAGGAG	-	exonic	Fam71e1	nonframeshift deletion	het
10.5E	chr7	44500376	44500378	GAG	-	exonic	Fam71e1	nonframeshift deletion	het
10.5E	chr7	44853989	44853989	-	CTGCCCCAAG	exonic	Akt1s1	frameshift insertion	het
10.5E	chr7	44854651	44854651	G	-	exonic	Akt1s1	frameshift deletion	het
10.5E	chr7	45225793	45225793	-	G	exonic	Tead2	frameshift insertion	het
10.5E	chr7	46801667	46801673	ATTAGCA	-	exonic	Gtf2h1	frameshift deletion	het
10.5E	chr7	47981144	47981145	CA	-	exonic	Mrgpra4	frameshift deletion	het
10.5E	chr7	47981544	47981544	-	AAA	exonic	Mrgpra4	nonframeshift insertion	het
10.5E	chr7	47981556	47981556	A	-	exonic	Mrgpra4	frameshift deletion	het
10.5E	chr7	62377824	62377826	CCT	-	exonic	Magel2	nonframeshift deletion	het
10.5E	chr7	79669682	79669682	-	CCCCCTGTGTTCCAGAGTGGGTCCAGCAGGAGCTTAGTCATACCAGCTCCTGGAGTCCAGCTCTTGTC	exonic	Ticrr	frameshift insertion	het
10.5E	chr7	81078338	81078339	TG	-	exonic	Alpk3	frameshift deletion	het
10.5E	chr7	90443272	90443274	GGA	-	exonic	Crebzf	nonframeshift deletion	het
10.5E	chr7	102023390	102023390	-	CCCTATGGTTGATGCCATATAGTCTGCACACATTTCTGCAAAGTCACGCTCAAGAA	exonic	Rnf121	frameshift insertion	het
10.5E	chr7	102035461	102035461	-	ATTGTAAGAA	exonic	Rnf121	frameshift insertion	het
10.5E	chr7	123001953	123001955	AAG	-	exonic	Rbbp6	nonframeshift deletion	het
10.5E	chr7	127796419	127796421	AGC	-	exonic	Setd1a	nonframeshift deletion	het
10.5E	chr7	138846704	138846704	-	CC	exonic	Ppp2r2d	frameshift insertion	het
10.5E	chr7	138869855	138869855	-	ATAAAACTATTAAATTATGGAAAATAA	exonic	Ppp2r2d	nonframeshift insertion	het
10.5E	chr7	139638921	139638924	TCTC	-	exonic	Cfap46	frameshift deletion	hom
10.5E	chr7	139638928	139638928	C	-	exonic	Cfap46	frameshift deletion	hom
10.5E	chr7	139638930	139638930	C	-	exonic	Cfap46	frameshift deletion	hom
10.5E	chr8	20059074	20059076	ACA	-	exonic	Gm21119	nonframeshift deletion	het
10.5E	chr8	20059076	20059076	-	TT	exonic	Gm21119	frameshift insertion	het
10.5E	chr8	26160857	26160869	AGCATCTGCTCGG	-	exonic	Thap1	frameshift deletion	het
10.5E	chr8	72320044	72320044	-	GGGGGGG	exonic	Klf2	frameshift insertion	het
10.5E	chr8	108793960	108793960	-	G	exonic	Zfhx3	frameshift insertion	het
10.5E	chr8	122478985	122478987	GCA	-	exonic	Ctu2	nonframeshift deletion	het
10.5E	chr8	129283227	129283227	-	GG	exonic	Gm32856	frameshift insertion	het
10.5E	chr8	129283230	129283231	AC	-	exonic	Gm32856	frameshift deletion	het
10.5E	chr9	31090403	31090412	TGGCAGGAGT	-	exonic	St14	frameshift deletion	het
10.5E	chr9	38595010	38595010	-	TGGAATGAAATATGAGGACTTATTTCTAATGTGTGCTTTTTTCTTTG	exonic	Olfr913	frameshift insertion	hom
10.5E	chr9	55218479	55218479	-	GTCTTCTGGACAATCCTGAACTTCGTGTGGTCCTTGTCTTTGGCTATACCTGCT	exonic	Fbxo22	nonframeshift insertion	het
10.5E	chr9	78478773	78478774	TT	-	exonic	Eef1a1	frameshift deletion	het
10.5E	chr9	103453120	103453120	-	TCATCATAATTTAGTGACCCTCCTGGATCGCTGTCTCCTTGCTCCTT	exonic	Bfsp2	frameshift insertion	hom
10.5E	chr11	16867288	16867288	-	GCTGAGGCAGGGGAGTGACCCTGAGTGCAGCTGGGGTGGAGGAGAAG	exonic	Egfr	frameshift insertion	het
10.5E	chr11	23364481	23364483	CAC	-	exonic	Usp34	nonframeshift deletion	het
10.5E	chr11	23744487	23744488	GA	-	exonic	Rel	frameshift deletion	het
10.5E	chr11	46140037	46140037	-	GGGGGGGGGGGGGGGGGGGGGGGGGGGGGGGGGGGGGGGGG	exonic	Adam19	frameshift insertion	het
10.5E	chr11	69898200	69898206	AGGCTGT	-	exonic	2810408A11Rik	frameshift deletion	het
10.5E	chr11	87617294	87617294	C	-	exonic	Hsf5	frameshift deletion	het
10.5E	chr11	98003231	98003231	-	TCTTGAGTTCACTTCTTTAGAGTGTCTTCTCAGGGCAGAGGGCATAAAACAGCTGATA	exonic	Cacnb1	frameshift insertion	het
10.5E	chr11	98885065	98885065	G	-	exonic	Wipf2	frameshift deletion	het
10.5E	chr11	98885071	98885071	G	-	exonic	Wipf2	frameshift deletion	het
10.5E	chr11	100119778	100119778	-	TTGAG	exonic	Krt13	frameshift insertion	het
10.5E	chr11	101157519	101157629	AGGTGAGGATCTTCAACAGTGAAGCATGCTGGGGGGAAAGATCAGGCATGATTCAATCACGTGAAACATTCAACTCCGCATTCATTTGGGGACATCATATAGAGCGCATTA	-	exonic	Tubg2	frameshift deletion	het
10.5E	chr11	101189564	101189564	-	CCCCAG	exonic	Cntnap1	nonframeshift insertion	het
10.5E	chr11	101615885	101615885	A	-	exonic	LOC666331	frameshift deletion	het
10.5E	chr11	101738195	101738195	-	A	exonic	Dhx8	frameshift insertion	het
10.5E	chr11	101738196	101738196	-	ACCGA	exonic	Dhx8	frameshift insertion	het
10.5E	chr11	102202146	102202146	-	TCC	exonic	Hdac5	nonframeshift insertion	het
10.5E	chr11	102306946	102306946	-	TCC	exonic	Ubtf	nonframeshift insertion	het
10.5E	chr11	102313881	102313881	-	C	exonic	Ubtf	frameshift insertion	het
10.5E	chr11	102480176	102480176	-	TCCTCCTCTTCTTCC	exonic	Gpatch8	nonframeshift insertion	het
10.5E	chr11	102888683	102888685	CAC	-	exonic	Gfap	nonframeshift deletion	het
10.5E	chr11	115933780	115933780	-	GAGGAGAAA	exonic	Sap30bp	nonframeshift insertion	het
10.5E	chr11	115960591	115960591	-	CATCTACGAGAAACTGATCCAGTTCTGTGCCATTGATGAGCTGGGCACCAACTACCCAAAGGATAT	exonic	Sap30bp	nonframeshift insertion	het
10.5E	chr11	116581330	116581332	GGC	-	exonic	Ube2o	nonframeshift deletion	het
10.5E	chr11	120595047	120595053	CCGGTGC	-	exonic	Alyref	frameshift deletion	het
10.5E	chr12	40036265	40036265	G	-	exonic	Arl4a	frameshift deletion	het
10.5E	chr12	80949818	80949823	GGAGCC	-	exonic	Srsf5	nonframeshift deletion	het
10.5E	chr12	87960274	87960276	CTT	-	exonic	Gm2042	nonframeshift deletion	het
10.5E	chr12	98213025	98213025	-	ATCTCTCACACACCAGTGGTGATCGCCTATAACACTGATTGTGCTGGA	exonic	Galc	nonframeshift insertion	het
10.5E	chr12	102561393	102561395	AGC	-	exonic	Chga	nonframeshift deletion	het
10.5E	chr12	111542841	111542841	-	TTTT	exonic	Eif5	frameshift insertion	het
10.5E	chr13	17803890	17803892	GCT	-	exonic	Cdk13	nonframeshift deletion	het
10.5E	chr13	21396403	21396405	CTC	-	exonic	Zkscan3	nonframeshift deletion	het
10.5E	chr13	38346251	38346262	CAGCAGCAGCAG	-	exonic	Bmp6	nonframeshift deletion	het
10.5E	chr13	38346254	38346262	CAGCAGCAG	-	exonic	Bmp6	nonframeshift deletion	het
10.5E	chr13	47078393	47078393	-	CAGA	exonic	Kdm1b	frameshift insertion	het
10.5E	chr13	56723993	56723993	-	TAGTCTTATCTCCAGTGTTAGTGCCTTGTCACAATGAATTCAATCCACAACACAGCCTTCTGGTTCAGTT	exonic	Smad5	frameshift insertion	het
10.5E	chr13	56727654	56727654	-	GCTGACACCCCTCCCCCTGCCTATATGCCACCTGATGATCAGATGGCTCCAGATAATTCCCAGCCTAT	exonic	Smad5	frameshift insertion	het
10.5E	chr13	62173111	62173194	AAAAACCCTACAAATGTAATCAATGTGATAAAGCCTTTTTCCAATACAGTAATCTCCACATTCATAGAAAAACACATACTGGAC	-	exonic	Zfp808	nonframeshift deletion	het
10.5E	chr13	119445848	119445848	-	ATTAAA	exonic	Paip1	nonframeshift insertion	het
10.5E	chr14	32836159	32836161	AGC	-	exonic	Fam170b	nonframeshift deletion	het
10.5E	chr14	51826227	51826227	-	TT	exonic	AY358078	frameshift insertion	het
10.5E	chr14	51826231	51826232	CG	-	exonic	AY358078	frameshift deletion	het
10.5E	chr14	55746403	55746405	GAG	-	exonic	Nop9	nonframeshift deletion	het
10.5E	chr15	27748644	27748644	-	GCC	exonic	Trio	nonframeshift insertion	het
10.5E	chr15	98257035	98257035	-	T	exonic	H1fnt	frameshift insertion	het
10.5E	chr16	32752875	32752876	CC	-	exonic	Muc4	frameshift deletion	het
10.5E	chr16	32755173	32755175	CAG	-	exonic	Muc4	nonframeshift deletion	het
10.5E	chr16	32755179	32755179	-	GTA	exonic	Muc4	nonframeshift insertion	hom
10.5E	chr16	32755752	32755752	-	GG	exonic	Muc4	frameshift insertion	het
10.5E	chr16	32755754	32755754	T	-	exonic	Muc4	frameshift deletion	het
10.5E	chr16	32755757	32755757	T	-	exonic	Muc4	frameshift deletion	het
10.5E	chr16	33497342	33497342	-	A	exonic	Zfp148	frameshift insertion	het
10.5E	chr16	35000506	35000508	GAG	-	exonic	Mylk	nonframeshift deletion	het
10.5E	chr17	23312186	23312186	C	-	exonic	Vmn2r114	frameshift deletion	het
10.5E	chr17	23401727	23401729	TTT	-	exonic	Vmn2r116	nonframeshift deletion	het
10.5E	chr17	33999932	33999935	CTTC	-	exonic	H2-K1	frameshift deletion	het
10.5E	chr17	33999936	33999936	-	AGAG	exonic	H2-K1	frameshift insertion	het
10.5E	chr17	34646001	34646010	GAACGAACTA	-	exonic	Fkbpl	frameshift deletion	het
10.5E	chr17	35619696	35619785	GGTGGTCAGGGTAGGTGTAGAGCCTGAGGCAGTGCTGGATTCAGTGGTGGTCAGGATGGGGGTAGAGCCTGAGCCACTCCTGGATGCAGT	-	exonic	Gm9573	nonframeshift deletion	het
10.5E	chr17	35620078	35620167	CCTGAGCCACGCCTGGATGCAGTGGTGGTCAGGGTAGGTGTAGAGCCTGAGCCAGTGCTGGATACAGTGGTGGTCGGGGTGGGCGTAGAT	-	exonic	Gm9573	nonframeshift deletion	hom
10.5E	chr17	35847894	35847902	GAGGAGGAG	-	exonic	Mdc1	nonframeshift deletion	het
10.5E	chr17	35847897	35847902	GAGGAG	-	exonic	Mdc1	nonframeshift deletion	het
10.5E	chr17	38644691	38644691	T	-	exonic	Esp31	frameshift deletion	het
10.5E	chr17	45568058	45568058	-	TT	exonic	Hsp90ab1	frameshift insertion	het
10.5E	chr17	48423149	48423149	-	TTGTTTTGTTTTTAACCAAA	exonic	Apobec2	frameshift insertion	het
10.5E	chr17	66117301	66117304	GCCT	-	exonic	Washc1	frameshift deletion	het
10.5E	chr17	71902654	71902654	-	C	exonic	Alk	frameshift insertion	het
10.5E	chr18	22524881	22524884	TTGG	-	exonic	Asxl3	frameshift deletion	het
10.5E	chr18	49723814	49723814	-	TGACTGTGCATCTGTCTGGGGGAAGGCATG	exonic	Dtwd2	nonframeshift insertion	het
10.5E	chr18	49723814	49723814	-	TGACTGTGCATCTGTCTGGGGGAAGGCATGCTG	exonic	Dtwd2	nonframeshift insertion	het
10.5E	chr18	56749741	56749743	GAG	-	exonic	Lmnb1	nonframeshift deletion	het
10.5E	chr18	76860654	76860655	AG	-	exonic	Skor2	frameshift deletion	het
10.5E	chr19	5279521	5279523	TCC	-	exonic	Sf3b2	nonframeshift deletion	het
10.5E	chr19	11511736	11511737	GT	-	exonic	Gm8369	frameshift deletion	het
10.5E	chr19	44077377	44077377	-	AGACAGGCAATTTTAAGGAG	exonic	Chuk	frameshift insertion	het
10.5E	chr19	47732755	47732802	GAGAATCCACCATCACCACCGACTTCACCTGCCGTTCCTCAGACCAGG	-	exonic	Sfr1	nonframeshift deletion	het
10.5E	chrX	48273116	48273116	-	ATACCACAAAATT	exonic	Utp14a	frameshift insertion	het
10.5E	chrX	99821122	99821124	CTG	-	exonic	Tmem28	nonframeshift deletion	het
10.5E	chrX	138982678	138982680	GCA	-	exonic	Nrk	nonframeshift deletion	het
10.5E	chrX	153007639	153007639	A	-	exonic	Usp51	frameshift deletion	het
10.5E	chrX	153007645	153007648	GCCT	-	exonic	Usp51	frameshift deletion	het
10.5E	chrX	153007652	153007666	GCCAAACCTCCGCCT	-	exonic	Usp51	nonframeshift deletion	het
16.5E	chr1	87127768	87127770	CAC	-	exonic	Akp3	nonframeshift deletion	het
16.5E	chr1	120603243	120603243	-	CCCACCCCCCCCCA	exonic	En1	frameshift insertion	het
16.5E	chr1	172070060	172070060	G	-	exonic	Ncstn	frameshift deletion	het
16.5E	chr1	189896587	189896587	-	TCTGCCGCTGGCCGCCGCTCAGGGAGTAGAGGGGGCGATCCGCCAGATGGGCGATGCCGAGCGCATGCAGGGCGCGGCCGGCCGCCAGTATGTCCTCGTCCGCGAGGCGCATGGAGAGGCTGT	exonic	Smyd2	nonframeshift insertion	het
16.5E	chr2	5957850	5957850	-	AGAGAAAGAAGAATCTCTTCAGCTTCATCAGGAG	exonic	Upf2	frameshift insertion	het
16.5E	chr2	26998300	26998300	-	TTAATGGACACACTTG	exonic	Adamts13	frameshift insertion	hom
16.5E	chr2	32288318	32288318	-	C	exonic	Golga2	frameshift insertion	het
16.5E	chr2	73845553	73845553	-	ACAATTGGC	exonic	Atf2	nonframeshift insertion	het
16.5E	chr2	73850717	73850717	-	TTTTTTAATGTCATCTTCGGAAGCCTTCTTGAATTCATTTTCAAATGGACTTG	exonic	Atf2	frameshift insertion	het
16.5E	chr2	92320384	92320386	GCA	-	exonic	Phf21a	nonframeshift deletion	het
16.5E	chr2	126737553	126737553	-	ATGT	exonic	Usp8	frameshift insertion	het
16.5E	chr2	145860301	145860301	-	GCC	exonic	Rin2	nonframeshift insertion	het
16.5E	chr2	145860313	145860315	AGG	-	exonic	Rin2	nonframeshift deletion	het
16.5E	chr2	154627935	154627935	A	-	exonic	Zfp341	frameshift deletion	het
16.5E	chr2	154627941	154627941	T	-	exonic	Zfp341	frameshift deletion	het
16.5E	chr2	154627944	154627947	TCCA	-	exonic	Zfp341	frameshift deletion	het
16.5E	chr2	154627953	154627961	TCCGCCTCT	-	exonic	Zfp341	nonframeshift deletion	het
16.5E	chr2	156356555	156356555	-	AACTCACTC	exonic	Cnbd2	nonframeshift insertion	hom
16.5E	chr2	164499800	164499800	-	TCTG	exonic	Pigt	frameshift insertion	het
16.5E	chr2	164499803	164499803	-	CCACAGGCCAGTGAGTAG	exonic	Pigt	nonframeshift insertion	het
16.5E	chr2	175061663	175061679	TTTATGTTTTTGGAGGT	-	exonic	Gm14393	frameshift deletion	het
16.5E	chr2	175061682	175061748	TCACTTCTTGCAAAGGCTTTTCCACATTGGTTACATTCATAGGGTTTCTCTCCTGTATGTGTTCGCT	-	exonic	Gm14393	frameshift deletion	het
16.5E	chr2	178033031	178033047	TAGAAAGCTGTACTCTC	-	exonic	Zfp971	frameshift deletion	het
16.5E	chr2	178033095	178033113	CCAATGTGGTAAAGCCTTT	-	exonic	Zfp971	frameshift deletion	het
16.5E	chr2	178033117	178033123	CAAAGCT	-	exonic	Zfp971	frameshift deletion	het
16.5E	chr2	179976202	179976202	-	GGCGGT	exonic	Taf4	nonframeshift insertion	hom
16.5E	chr3	96598771	96598771	-	G	exonic	Ankrd34a	frameshift insertion	het
16.5E	chr3	107458610	107458612	CCG	-	exonic	Kcnc4	nonframeshift deletion	het
16.5E	chr3	108905238	108905238	-	CATCTGGGACTTTCTGTTGGCTACTCCTAGTTCTCCTTCCCTTTTGCT	exonic	Prpf38b	nonframeshift insertion	het
16.5E	chr3	127029479	127029479	-	AAGTGACCATCCGTAAAGATCTGGCCGTGCTGGAGACCGGTGGTCTGCTGCTGCGTCGCTACGGTGGCGCCGTTCCCCTCCCCTCCGAGATGGTGGTGGAGTCGAACCCCGAACAAGT	exonic	Ank2	frameshift insertion	het
16.5E	chr3	152981172	152981174	CTG	-	exonic	St6galnac5	nonframeshift deletion	hom
16.5E	chr4	31964279	31964290	CCGCCTCGTCCT	-	exonic	Map3k7	nonframeshift deletion	het
16.5E	chr4	42957127	42957127	-	GTGTGTGTGTGTGTGTGTGCACGCGCAAGTGTGTGCGCGCACGCGCGCGCAAGT	exonic	Dnajb5	nonframeshift insertion	het
16.5E	chr4	42957127	42957127	-	GTGTGTGTGTGTGTGTGCACGCGCAAGTGTGTGCGCGCACGCGCGCGCAA	exonic	Dnajb5	frameshift insertion	het
16.5E	chr4	55011306	55011306	-	GGCC	exonic	Zfp462	frameshift insertion	het
16.5E	chr4	55011322	55011323	AG	-	exonic	Zfp462	frameshift deletion	het
16.5E	chr4	112846669	112846670	AT	-	exonic	Skint6	frameshift deletion	hom
16.5E	chr4	112846673	112846673	-	GA	exonic	Skint6	frameshift insertion	hom
16.5E	chr4	113524099	113524102	GCTG	-	exonic	Skint5	frameshift deletion	hom
16.5E	chr4	113524102	113524102	-	CACA	exonic	Skint5	frameshift insertion	hom
16.5E	chr4	113535746	113535746	-	GCAA	exonic	Skint5	frameshift insertion	het
16.5E	chr4	113535749	113535752	ATTT	-	exonic	Skint5	frameshift deletion	het
16.5E	chr4	113539313	113539315	CTG	-	exonic	Skint5	nonframeshift deletion	hom
16.5E	chr4	113539317	113539317	-	GGG	exonic	Skint5	nonframeshift insertion	hom
16.5E	chr4	114244653	114244653	-	A	exonic	Skint11	frameshift insertion	hom
16.5E	chr4	114244656	114244656	G	-	exonic	Skint11	frameshift deletion	hom
16.5E	chr4	114244685	114244698	AACAATATTTTGTC	-	exonic	Skint11	frameshift deletion	hom
16.5E	chr4	114244703	114244715	TCAAGAAAGTTGT	-	exonic	Skint11	frameshift deletion	hom
16.5E	chr4	115452755	115452755	-	GG	exonic	Cyp4a30b	frameshift insertion	het
16.5E	chr4	126166973	126166975	CTC	-	exonic	Thrap3	nonframeshift deletion	het
16.5E	chr4	126167617	126167619	GGA	-	exonic	Thrap3	nonframeshift deletion	het
16.5E	chr4	133061541	133061541	-	GCCC	exonic	Ahdc1	frameshift insertion	het
16.5E	chr4	133061548	133061549	AA	-	exonic	Ahdc1	frameshift deletion	het
16.5E	chr4	133061556	133061557	GG	-	exonic	Ahdc1	frameshift deletion	het
16.5E	chr4	143616149	143616149	-	CT	exonic	Gm13083	frameshift insertion	hom
16.5E	chr4	143616153	143616154	TG	-	exonic	Gm13083	frameshift deletion	hom
16.5E	chr4	144362846	144362847	CT	-	exonic	Gm13119	frameshift deletion	het
16.5E	chr4	145701828	145701830	GGC	-	exonic	Zfp980	nonframeshift deletion	het
16.5E	chr4	145701832	145701912	GTCTTAGAGTTCATCATAGAATTCATGCAGGAGAGAAACCGTACCAATGCAGTGAGTGTGACAAATGCTTTACTGACAAAG	-	exonic	Zfp980	nonframeshift deletion	het
16.5E	chr4	145702548	145702629	AAATGCAGTGAATGTGACAAATGCTTTACCCGAAAATCACATCTTAGTATTCATCAGAATTCATACAGGAGAGAAACTGTAC	-	exonic	Zfp980	frameshift deletion	het
16.5E	chr4	146196204	146196371	GACAAATGCTTTACCCAACCATCCCCTCTCAGTATTCATCGTAGAATTCATTCAGGAGAGAAACCTTACAAATGTAGTGAATGCGACAAATGCTTTACTGACAAAGGCAGTCTCAGAGTTCATCAGAGAATTCATATAGGAGAGAAACCGTACAAATGCAGTGAGTGT	-	exonic	Zfp600	nonframeshift deletion	het
16.5E	chr4	147057894	147057977	AAATGTAGTGAATGCGACAAATGCTTTACTGACAAATGCACTCTGAGAAAGCATCAGAGAATTCATACAGGAGAGAAACCTTAT	-	exonic	Rex2	nonframeshift deletion	het
16.5E	chr4	147674518	147674518	-	ACCAAGATAGAA	exonic	Zfp534	nonframeshift insertion	het
16.5E	chr5	36507706	36507706	-	ATAACCCACATCCGG	exonic	Tbc1d14	nonframeshift insertion	het
16.5E	chr5	36507706	36507706	-	ATAACCCACATCCGGCCGGTAACAAGTATAAG	exonic	Tbc1d14	frameshift insertion	het
16.5E	chr5	45495281	45495281	-	ATCTGGACCTCCTCTCAAAGCAGGCAAAACCAGAACCTTCTATG	exonic	Lap3	frameshift insertion	het
16.5E	chr5	45497434	45497434	-	CGGGATGCAGGCAGGTCCAAGACCTGGAGCTGCCGTCGGTGGA	exonic	Lap3	frameshift insertion	het
16.5E	chr5	92187765	92187765	T	-	exonic	Uso1	frameshift deletion	het
16.5E	chr5	104050817	104050817	-	TGAAAGCAACTTCTCTCCCAAGTTTAATGAAAAGGACGGGCATGTT	exonic	Nudt9	frameshift insertion	het
16.5E	chr5	104059782	104059782	-	ATATATAAGGGGTATGTTGACGACCCTCGGAACACTGACAATGCATGGATGGAGACGGAAGCC	exonic	Nudt9	nonframeshift insertion	het
16.5E	chr5	104582517	104582517	-	TAAAGCCTTTTCGAGTCCCAGTTATCTTCAAAATCATAAAAGAACACATACTGGAGAGAAGCCCTATGAGTGTAACCAATGTGG	exonic	Zfp33b	nonframeshift insertion	het
16.5E	chr5	104582648	104582648	-	AT	exonic	Zfp33b	frameshift insertion	het
16.5E	chr5	104582650	104582650	-	TGGAGAGAAGCCCTATGAGTGTAATCAATGTGGTAAAGCCTTTTCATGTCACAGTTATCTTCAGATTCATAAAAGATCACAT	exonic	Zfp33b	frameshift insertion	het
16.5E	chr5	116444770	116444772	CTG	-	exonic	Srrm4	nonframeshift deletion	het
16.5E	chr5	140885921	140885921	-	TGAGT	exonic	Card11	frameshift insertion	het
16.5E	chr5	140885922	140885922	-	AGGCCGAGATGGCGCAGGCGCGCATCGACAATATCTCGGTGCTGTCGGCGCTGGCGAACAAGTTCTCCAATCCGCTGATCGCCTATGTGGGGCCGCTT	exonic	Card11	frameshift insertion	het
16.5E	chr5	145126932	145126932	-	CCAAGTCTCAGCAGGGGCAAGGCCAA	exonic	Arpc1b	frameshift insertion	het
16.5E	chr5	146525834	146525836	CTC	-	exonic	Gm3404	nonframeshift deletion	het
16.5E	chr5	146556169	146556171	CTC	-	exonic	Gm3402;Gm3415	nonframeshift deletion	hom
16.5E	chr5	146556169	146556171	CTC	-	exonic	Gm3402;Gm3415	nonframeshift deletion	het
16.5E	chr6	4754248	4754248	-	GGGGGGGG	exonic	Peg10	frameshift insertion	het
16.5E	chr6	29441097	29441102	AGGTGA	-	exonic	Flnc	frameshift deletion	het
16.5E	chr6	132312135	132312191	CCTTGTTGGTTTCCAGGCTGAGGGGGTCTCTGCTGGGGGCCTCCCTGTGGGGGTGGG	-	exonic	Prpmp5	nonframeshift deletion	het
16.5E	chr6	133054992	133054992	-	AA	exonic	Tas2r140	frameshift insertion	het
16.5E	chr6	133531371	133531371	-	TTCTAG	exonic	Gm5885	nonframeshift insertion	het
16.5E	chr6	133531392	133531392	-	TTAC	exonic	Gm5885	frameshift insertion	het
16.5E	chr6	133531428	133531433	TTTTCC	-	exonic	Gm5885	nonframeshift deletion	het
16.5E	chr6	133531442	133531442	-	AATGGT	exonic	Gm5885	nonframeshift insertion	het
16.5E	chr6	133531447	133531447	-	TTG	exonic	Gm5885	nonframeshift insertion	het
16.5E	chr7	9950533	9950533	T	-	exonic	Vmn2r48	frameshift deletion	het
16.5E	chr7	10447482	10447482	-	GACT	exonic	Vmn1r67	frameshift insertion	het
16.5E	chr7	10447485	10447488	CTCA	-	exonic	Vmn1r67	frameshift deletion	het
16.5E	chr7	19000916	19000927	AAACCAGTCCTG	-	exonic	Mypop	nonframeshift deletion	het
16.5E	chr7	19053953	19053957	TCCGG	-	exonic	Sympk	frameshift deletion	het
16.5E	chr7	19053962	19053974	GGCCCCGGCCCCG	-	exonic	Sympk	frameshift deletion	het
16.5E	chr7	20233448	20233453	TTTACC	-	exonic	Gm4498;Gm8453;Vmn1r118	nonframeshift deletion	hom
16.5E	chr7	22790143	22790145	GGA	-	exonic	Vmn1r158	nonframeshift deletion	het
16.5E	chr7	26611540	26611541	TT	-	exonic	Vmn1r185	frameshift deletion	het
16.5E	chr7	26611549	26611552	TTTA	-	exonic	Vmn1r185	frameshift deletion	het
16.5E	chr7	26611557	26611557	-	GTG	exonic	Vmn1r185	nonframeshift insertion	het
16.5E	chr7	26611574	26611577	CTTG	-	exonic	Vmn1r185	frameshift deletion	het
16.5E	chr7	30958068	30958070	TCT	-	exonic	Lsr	nonframeshift deletion	het
16.5E	chr7	35409643	35409648	CTCCTC	-	exonic	Cep89	nonframeshift deletion	het
16.5E	chr7	35409646	35409648	CTC	-	exonic	Cep89	nonframeshift deletion	het
16.5E	chr7	41044295	41044295	C	-	exonic	Gm4884	frameshift deletion	het
16.5E	chr7	44853989	44853989	-	CTGCCCCAAG	exonic	Akt1s1	frameshift insertion	het
16.5E	chr7	79669682	79669682	-	CCCCCTGTGTTCCAGAGTGGGTCCAGCAGGAGCTTAGTCATACCAGCTCCTGGAGTCCAGCTCTT	exonic	Ticrr	frameshift insertion	het
16.5E	chr7	79677445	79677445	-	AATTTAAAACCGAGGAGGAGCTTCTGGCTTACATACATGACAACTACCAAAAGGCTGTGGCTAC	exonic	Ticrr	frameshift insertion	het
16.5E	chr7	79677445	79677445	-	AATTTAAAACCGAGGAGGAGCTTCTGGCTTACATACATGACAACTACCAAAAGGCTGTGGCTACGGAA	exonic	Ticrr	frameshift insertion	het
16.5E	chr7	79696060	79696060	-	ATGAGGAA	exonic	Ticrr	frameshift insertion	het
16.5E	chr7	102035461	102035461	-	ATTGTAAGAA	exonic	Rnf121	frameshift insertion	het
16.5E	chr7	102035461	102035461	-	ATTGTAAGAACGGGGATGC	exonic	Rnf121	frameshift insertion	het
16.5E	chr7	126759648	126759650	GGC	-	exonic	Mapk3	nonframeshift deletion	het
16.5E	chr7	138868507	138868507	-	AATAAA	exonic	Ppp2r2d	nonframeshift insertion	het
16.5E	chr7	142082068	142082070	CTG	-	exonic	Dusp8	nonframeshift deletion	het
16.5E	chr8	3542841	3542851	ACAGATACTTG	-	exonic	Pnpla6	frameshift deletion	het
16.5E	chr8	3542854	3542855	TT	-	exonic	Pnpla6	frameshift deletion	het
16.5E	chr8	19126353	19126353	-	T	exonic	Defb34	frameshift insertion	het
16.5E	chr8	25641028	25641030	TCC	-	exonic	Nsd3	nonframeshift deletion	het
16.5E	chr8	69889041	69889042	GC	-	exonic	Yjefn3	frameshift deletion	het
16.5E	chr8	72251767	72251767	-	AACCCA	exonic	Ap1m1	nonframeshift insertion	het
16.5E	chr8	72251768	72251768	-	CCAAAATGAGAACTCTAGCT	exonic	Ap1m1	frameshift insertion	het
16.5E	chr8	84073857	84073858	AG	-	exonic	Rfx1	frameshift deletion	het
16.5E	chr8	84073870	84073874	AGCAG	-	exonic	Rfx1	frameshift deletion	het
16.5E	chr8	91034067	91034069	TCT	-	exonic	Chd9	nonframeshift deletion	het
16.5E	chr8	107096396	107096396	-	A	exonic	Terf2	frameshift insertion	het
16.5E	chr9	38595008	38595008	-	TCCA	exonic	Olfr913	frameshift insertion	hom
16.5E	chr9	38595010	38595010	-	TGGAATGAAATATGAGGACTTATTTCTAATGTGTGCTTTTTTCTTTG	exonic	Olfr913	frameshift insertion	hom
16.5E	chr9	55209188	55209188	-	A	exonic	Fbxo22	frameshift insertion	het
16.5E	chr9	55218479	55218479	-	GTCTTCTGGACAATCCTGAACTTCGTGTGGTCCTTGTCTTTGGCTATACCTGCT	exonic	Fbxo22	nonframeshift insertion	het
16.5E	chr9	65371751	65371753	GAG	-	exonic	Ubap1l	nonframeshift deletion	het
16.5E	chr9	70019514	70019514	-	AATACTGGCTCGAATACTACGGAATG	exonic	Gtf2a2	frameshift insertion	het
16.5E	chr9	103355241	103355241	-	TTTTTTGTTTTTTTTTTT	exonic	Cdv3	nonframeshift insertion	het
16.5E	chr9	106071926	106071926	-	CCCCAG	exonic	Col6a4	nonframeshift insertion	het
16.5E	chr9	106368851	106368856	GGCGGC	-	exonic	Dusp7	nonframeshift deletion	het
16.5E	chr9	106368854	106368856	GGC	-	exonic	Dusp7	nonframeshift deletion	het
16.5E	chr9	106753993	106753998	CCTCCT	-	exonic	Rad54l2	nonframeshift deletion	het
16.5E	chr9	106753996	106753998	CCT	-	exonic	Rad54l2	nonframeshift deletion	het
16.5E	chr10	80179792	80179794	GCT	-	exonic	Efna2	nonframeshift deletion	het
16.5E	chr10	80284437	80284437	-	GGGGGGGGGGGGGGGGGGG	exonic	Dazap1	frameshift insertion	het
16.5E	chr10	80802901	80802901	-	GT	exonic	Sf3a2	frameshift insertion	het
16.5E	chr10	81148406	81148406	-	GC	exonic	Zbtb7a	frameshift insertion	het
16.5E	chr10	89787285	89787285	-	AGTCAAATAGAC	exonic	Uhrf1bp1l	nonframeshift insertion	het
16.5E	chr10	100341500	100341502	GCA	-	exonic	Gm4303;Gm4305;Gm4307	frameshift deletion	het
16.5E	chr10	111506978	111506980	CAG	-	exonic	Phlda1	nonframeshift deletion	het
16.5E	chr11	6605638	6605639	GG	-	exonic	Nacad	frameshift deletion	het
16.5E	chr11	65696365	65696365	-	TGCCATATACGGCCTACACCCAGCATCTCTTGTCTTGGCAATAGAGTCCACAAGCTGTC	exonic	Map2k4	frameshift insertion	het
16.5E	chr11	65719603	65719603	-	TTTAA	exonic	Map2k4	frameshift insertion	het
16.5E	chr11	69106877	69106888	ACCACCTCTCAG	-	exonic	Per1	nonframeshift deletion	het
16.5E	chr11	70436663	70436663	-	G	exonic	Arrb2	frameshift insertion	het
16.5E	chr11	70438646	70438650	AGTGA	-	exonic	Arrb2	nonframeshift deletion	het
16.5E	chr11	82981935	82981937	TTT	-	exonic	Slfn9	nonframeshift deletion	het
16.5E	chr11	82981941	82981941	-	CCT	exonic	Slfn9	nonframeshift insertion	het
16.5E	chr11	84963333	84963339	GTCAGGG	-	exonic	Car4	frameshift deletion	het
16.5E	chr11	95337111	95337112	CC	-	exonic	Fam117a	frameshift deletion	het
16.5E	chr11	95337117	95337122	CGCGGA	-	exonic	Fam117a	nonframeshift deletion	het
16.5E	chr11	95337127	95337127	C	-	exonic	Fam117a	frameshift deletion	het
16.5E	chr11	98885071	98885080	GCCTGGTCCT	-	exonic	Wipf2	frameshift deletion	het
16.5E	chr11	100119778	100119778	-	TTGAG	exonic	Krt13	frameshift insertion	het
16.5E	chr11	101615885	101615885	A	-	exonic	LOC666331	frameshift deletion	het
16.5E	chr11	101738195	101738195	-	A	exonic	Dhx8	frameshift insertion	het
16.5E	chr11	101738196	101738196	-	ACCGA	exonic	Dhx8	frameshift insertion	het
16.5E	chr11	102202146	102202146	-	TCC	exonic	Hdac5	nonframeshift insertion	het
16.5E	chr11	102306946	102306946	-	TCC	exonic	Ubtf	nonframeshift insertion	het
16.5E	chr11	102313881	102313881	-	C	exonic	Ubtf	frameshift insertion	het
16.5E	chr11	102480176	102480176	-	TCCTCCTCTTCTTCC	exonic	Gpatch8	nonframeshift insertion	het
16.5E	chr11	102888683	102888685	CAC	-	exonic	Gfap	nonframeshift deletion	het
16.5E	chr11	103360175	103360175	A	-	exonic	Arhgap27	frameshift deletion	het
16.5E	chr11	106267593	106267594	TC	-	exonic	Smarcd2	frameshift deletion	het
16.5E	chr11	115964027	115964027	-	ATGCCCAGAAGAGGAAGAGCAA	exonic	Sap30bp	frameshift insertion	het
16.5E	chr11	120273790	120273791	AG	-	exonic	Bahcc1	frameshift deletion	het
16.5E	chr11	120550975	120551023	GCACGCTCCGATCGGCCAACATCCGCCGCCTCCGCTGTCGGGGGCTGTA	-	exonic	Ppp1r27	frameshift deletion	het
16.5E	chr12	8728945	8728947	CAG	-	exonic	Pum2	nonframeshift deletion	het
16.5E	chr12	74298806	74298807	CA	-	exonic	Dbpht2	frameshift deletion	het
16.5E	chr12	74299055	74299056	AC	-	exonic	Dbpht2	frameshift deletion	het
16.5E	chr12	104341107	104341107	-	ACG	exonic	Serpina3k	nonframeshift insertion	het
16.5E	chr12	111542841	111542841	-	TTTTGTCATAACAACAAAAAGGCTCAGCGGTACCTTCTTCATG	exonic	Eif5	frameshift insertion	het
16.5E	chr12	112604599	112604599	-	GCCCCC	exonic	Inf2	nonframeshift insertion	hom
16.5E	chr13	21396403	21396405	CTC	-	exonic	Zkscan3	nonframeshift deletion	het
16.5E	chr13	48261615	48261617	GCC	-	exonic	Id4	nonframeshift deletion	het
16.5E	chr13	56727648	56727648	-	GTCCCAGCTGACACCC	exonic	Smad5	frameshift insertion	het
16.5E	chr13	56727651	56727651	-	CCCCTGCCTATATGCCACCTGATGATCAGATGGCT	exonic	Smad5	frameshift insertion	het
16.5E	chr13	66122317	66122317	-	CATACTGGAGAGAAACCTTATGAATGTAATCAATGTGGTAAAGCCTTTGCAAGACCCGCTCATCTCCAATGTCATAAAAGAACA	exonic	Gm10324	nonframeshift insertion	het
16.5E	chr13	67413133	67413134	TC	-	exonic	Zfp459	frameshift deletion	het
16.5E	chr13	67413140	67413140	-	CA	exonic	Zfp459	frameshift insertion	het
16.5E	chr13	107889591	107889591	-	C	exonic	Zswim6	frameshift insertion	hom
16.5E	chr13	117975734	117975736	CAG	-	exonic	Hcn1	nonframeshift deletion	het
16.5E	chr13	119450813	119450813	-	AATGAACCAACATTTTATACATCTGATGGTGTTCCTTTCACTGCAGCGGACCCAGATTACCAAGAAAA	exonic	Paip1	frameshift insertion	het
16.5E	chr14	54856736	54856738	TCC	-	exonic	Homez	nonframeshift deletion	het
16.5E	chr14	104466669	104466671	TGG	-	exonic	Pou4f1	nonframeshift deletion	het
16.5E	chr15	13051432	13051432	-	GGCGGAGAGGATTGGCAGATGGTTTTCGGTGCAGTACATGCGAACGCGCTGCAGCAGGGTGCGCAGTTCGTCCTGACGCTGCTCCAGTCCGGCCAGTTTGGCCAGTTTGGAGTAACGAATGGTGGTGCG	exonic	Cdh6	nonframeshift insertion	het
16.5E	chr15	91907061	91907063	ACC	-	exonic	Muc19	nonframeshift deletion	het
16.5E	chr16	32755169	32755169	C	-	exonic	Muc4	frameshift deletion	hom
16.5E	chr16	32755173	32755175	CAG	-	exonic	Muc4	nonframeshift deletion	het
16.5E	chr16	32755179	32755179	-	GTA	exonic	Muc4	nonframeshift insertion	hom
16.5E	chr16	33497343	33497343	A	-	exonic	Zfp148	nonframeshift deletion	het
16.5E	chr16	48289378	48289378	-	CCCGA	exonic	Dppa4	frameshift insertion	het
16.5E	chr16	90944439	90944440	TT	-	exonic	Synj1	frameshift deletion	het
16.5E	chr16	90944440	90944440	-	GGGG	exonic	Synj1	frameshift insertion	het
16.5E	chr16	93609829	93609829	C	-	exonic	Cbr1	frameshift deletion	het
16.5E	chr16	93609831	93609831	-	A	exonic	Cbr1	frameshift insertion	het
16.5E	chr17	23345178	23345178	G	-	exonic	Vmn2r115	frameshift deletion	het
16.5E	chr17	23346066	23346066	-	A	exonic	Vmn2r115	frameshift insertion	het
16.5E	chr17	23346071	23346071	G	-	exonic	Vmn2r115	frameshift deletion	het
16.5E	chr17	30717893	30718090	CCAGAACAGGTGAGCCTCCATTCCAGAACAGGTGAGCCTCCATTCCAGAACAGGTGAGCCTCCATTCCAGAACAGGTGAGCCTCCATCCCAGAACAGGTGAGCCTCCATTCCAGAACAGGTGAGCCTCCATCCCAGAACAGGTGAGCCTCCATTCCAGAACAGGTGAGCCTCCATCCCAGAACAGGTGAGCCTCCATC	-	exonic	Dnah8	nonframeshift deletion	het
16.5E	chr17	34645992	34645993	GG	-	exonic	Fkbpl	frameshift deletion	het
16.5E	chr17	34896162	34896179	GGGGGCAGTCTGGGGGCA	-	exonic	Zbtb12	nonframeshift deletion	het
16.5E	chr17	35380544	35380545	CT	-	exonic	H2-Q4	frameshift deletion	het
16.5E	chr17	35380546	35380546	-	AG	exonic	H2-Q4	frameshift insertion	het
16.5E	chr17	36031066	36031066	A	-	exonic	H2-T23	frameshift deletion	het
16.5E	chr17	38644691	38644692	TT	-	exonic	Esp31	frameshift deletion	het
16.5E	chr17	38644692	38644692	T	-	exonic	Esp31	frameshift deletion	het
16.5E	chr17	46199492	46199492	-	GA	exonic	Polh	frameshift insertion	het
16.5E	chr17	48423149	48423149	-	TTGTTTTGTTTTTAACCAAAGGAAGTCAGGATAGGAAGTTAAACAAGGCA	exonic	Apobec2	frameshift insertion	het
16.5E	chr17	67901300	67901302	CAG	-	exonic	Arhgap28	nonframeshift deletion	het
16.5E	chr18	37320948	37320948	-	T	exonic	Pcdhb5	frameshift insertion	het
16.5E	chr18	37320951	37320952	AC	-	exonic	Pcdhb5	frameshift deletion	het
16.5E	chr18	37320953	37320953	-	G	exonic	Pcdhb5	frameshift insertion	het
16.5E	chr18	49723814	49723814	-	TGACTGTGCATCTGTCTGGGGGAAGGCATGCTGCTAGCAGAGAGA	exonic	Dtwd2	nonframeshift insertion	het
16.5E	chr18	54898649	54898649	-	GGGGGG	exonic	Zfp608	nonframeshift insertion	het
16.5E	chr18	56749741	56749743	GAG	-	exonic	Lmnb1	nonframeshift deletion	het
16.5E	chr18	76137732	76137732	-	GGGGGG	exonic	Zbtb7c	nonframeshift insertion	het
16.5E	chr19	5425171	5425173	GGC	-	exonic	AI837181	nonframeshift deletion	het
16.5E	chr19	6058299	6058300	GG	-	exonic	Fau	frameshift deletion	het
16.5E	chr19	6058301	6058301	-	AA	exonic	Fau	frameshift insertion	het
16.5E	chr19	12774898	12774898	-	T	exonic	Zfp91	frameshift insertion	het
16.5E	chr19	42766726	42766731	TCCTCC	-	exonic	Hps1	nonframeshift deletion	het
16.5E	chr19	42766729	42766731	TCC	-	exonic	Hps1	nonframeshift deletion	het
16.5E	chr19	44077376	44077376	-	TAGACAGGCAATTTTAAGGAGGCGCCAAACTTCTTTCTGCCTCTTTCCCGGCA	exonic	Chuk	frameshift insertion	het
16.5E	chr19	47732869	47732916	CCGACTTCACCTGCCGCTCCTCAGCCCAGGGAGAATCCACCATCACCC	-	exonic	Sfr1	nonframeshift deletion	het
16.5E	chr19	60537503	60537503	-	GCATTAGGCTGTAAATGTGCTTCTCTGCAACATGTTCCCAAAGGGTTATTATATTCCA	exonic	Cacul1	frameshift insertion	het
16.5E	chrX	18163034	18163036	CCG	-	exonic	Kdm6a	nonframeshift deletion	het
16.5E	chrX	71118818	71118819	GC	-	exonic	Mamld1	frameshift deletion	het
16.5E	chrX	71118821	71118821	G	-	exonic	Mamld1	frameshift deletion	het
16.5E	chrX	73799884	73799884	-	GGGGGGGGCC	exonic	Pdzd4	frameshift insertion	het
16.5E	chrX	103356685	103356687	CGT	-	exonic	Chic1	nonframeshift deletion	het
16.5E	chrX	136271393	136271395	AAC	-	exonic	Bex3	nonframeshift deletion	het
16.5E	chrX	147553916	147553916	-	GC	exonic	Lrch2	frameshift insertion	het
16.5E	chrX	147553925	147553926	GG	-	exonic	Lrch2	frameshift deletion	het
1M	chr1	38088135	38088135	-	C	exonic	Rev1	frameshift insertion	het
1M	chr1	38088140	38088140	-	AGGATAGA	exonic	Rev1	frameshift insertion	het
1M	chr1	75535425	75535425	-	GTGTGTGTGTGTGTGTGTGTGTGTGTGT	exonic	Stk11ip	frameshift insertion	hom
1M	chr1	87127768	87127770	CAC	-	exonic	Akp3	nonframeshift deletion	het
1M	chr1	87443797	87443799	CAG	-	exonic	Gigyf2	nonframeshift deletion	het
1M	chr1	88071488	88071488	-	T	exonic	Ugt1a9	frameshift insertion	het
1M	chr1	88503345	88503353	TGGTGCTGC	-	exonic	Glrp1	nonframeshift deletion	hom
1M	chr1	191396324	191396324	-	A	exonic	Ppp2r5a	frameshift insertion	het
1M	chr2	72481862	72481864	GAA	-	exonic	Cdca7	nonframeshift deletion	het
1M	chr2	73819148	73819148	-	TATGATAGCCAGA	exonic	Atf2	frameshift insertion	het
1M	chr2	73845553	73845553	-	ACAATTGGC	exonic	Atf2	nonframeshift insertion	het
1M	chr2	121306318	121306318	-	GCTCCAGCTCCAGCTCCAGCTCCAGCTCC	exonic	Map1a	frameshift insertion	het
1M	chr2	121306318	121306318	-	GCTCCAGCTCCAGCTCCAGCTCCAGCTCCAGCTCCAGCTCCAGCTCCAGCTCC	exonic	Map1a	frameshift insertion	het
1M	chr2	146222716	146222718	GGC	-	exonic	Insm1	nonframeshift deletion	het
1M	chr2	156356555	156356555	-	AAC	exonic	Cnbd2	nonframeshift insertion	hom
1M	chr2	164597376	164597376	-	C	exonic	Wfdc8	frameshift insertion	het
1M	chr2	177948553	177948553	-	ATAT	exonic	Gm14326	frameshift insertion	het
1M	chr2	177948556	177948557	AC	-	exonic	Gm14326	frameshift deletion	het
1M	chr2	177948559	177948560	AA	-	exonic	Gm14326	frameshift deletion	het
1M	chr2	179976202	179976202	-	GGCGGT	exonic	Taf4	nonframeshift insertion	hom
1M	chr3	37125767	37125781	TGCTGCTGCTGCTGC	-	exonic	Il2	nonframeshift deletion	het
1M	chr3	37125770	37125781	TGCTGCTGCTGC	-	exonic	Il2	nonframeshift deletion	het
1M	chr3	59275960	59275962	CAG	-	exonic	Med12l	nonframeshift deletion	hom
1M	chr3	92789077	92789077	-	CTGCCACAGCAGCCACTGCTGCCACCACTG	exonic	Lce1j	nonframeshift insertion	hom
1M	chr3	107458610	107458612	CCG	-	exonic	Kcnc4	nonframeshift deletion	het
1M	chr3	142572686	142572689	TAGT	-	exonic	Gbp3	frameshift deletion	het
1M	chr3	142618135	142618138	GCTT	-	exonic	Gbp2b	frameshift deletion	het
1M	chr3	142618141	142618141	-	GGAT	exonic	Gbp2b	frameshift insertion	het
1M	chr3	142618167	142618167	-	TGC	exonic	Gbp2b	nonframeshift insertion	het
1M	chr3	142618172	142618172	C	-	exonic	Gbp2b	frameshift deletion	het
1M	chr3	142618174	142618184	TGCCTCCACCT	-	exonic	Gbp2b	frameshift deletion	het
1M	chr3	152981172	152981177	CTGCTG	-	exonic	St6galnac5	nonframeshift deletion	het
1M	chr3	152981175	152981177	CTG	-	exonic	St6galnac5	nonframeshift deletion	het
1M	chr4	22487698	22487700	TGC	-	exonic	Pou3f2	nonframeshift deletion	het
1M	chr4	41199585	41199714	CCTAAAAAGAGAAAAACCCAAACACAATGGATCACCCATTTCTCAATGAGGTTCGTGGTCTGCTCAGGGGTCGAGGCACAGGTCTGGAAGTTCACTTATTGAGGAGGTTTTAAGAGGCTTGGGGTGTATA	-	exonic	Ubap2	frameshift deletion	het
1M	chr4	42957127	42957127	-	GTGTGTGTGTGTGTGTGCACGCGCAAGTGTGTGCGCGCACGCGCGCGCAAGTGT	exonic	Dnajb5	nonframeshift insertion	het
1M	chr4	55011306	55011306	-	GCCCCCC	exonic	Zfp462	frameshift insertion	het
1M	chr4	55011306	55011306	-	GGCC	exonic	Zfp462	frameshift insertion	het
1M	chr4	55011306	55011306	-	GCC	exonic	Zfp462	nonframeshift insertion	het
1M	chr4	55011322	55011323	AG	-	exonic	Zfp462	frameshift deletion	het
1M	chr4	112842902	112842912	TACCTTGATGC	-	exonic	Skint6	frameshift deletion	hom
1M	chr4	112842918	112842921	GGTG	-	exonic	Skint6	frameshift deletion	hom
1M	chr4	112842921	112842921	-	T	exonic	Skint6	frameshift insertion	hom
1M	chr4	112842923	112842931	TTTGAAGAA	-	exonic	Skint6	nonframeshift deletion	hom
1M	chr4	112842923	112842930	TTTGAAGA	-	exonic	Skint6	frameshift deletion	hom
1M	chr4	112842934	112842937	GACG	-	exonic	Skint6	frameshift deletion	hom
1M	chr4	112842936	112842938	CGC	-	exonic	Skint6	nonframeshift deletion	hom
1M	chr4	112842940	112842949	ATTATATTAC	-	exonic	Skint6	frameshift deletion	hom
1M	chr4	112842947	112842953	TACACAG	-	exonic	Skint6	frameshift deletion	hom
1M	chr4	112842957	112842957	-	GCCG	exonic	Skint6	frameshift insertion	hom
1M	chr4	112842959	112842959	-	G	exonic	Skint6	frameshift insertion	hom
1M	chr4	113535703	113535703	-	TC	exonic	Skint5	frameshift insertion	het
1M	chr4	113535705	113535707	CAC	-	exonic	Skint5	nonframeshift deletion	het
1M	chr4	113535714	113535714	-	ACAGG	exonic	Skint5	frameshift insertion	het
1M	chr4	113535716	113535718	TTT	-	exonic	Skint5	nonframeshift deletion	het
1M	chr4	113535722	113535722	G	-	exonic	Skint5	frameshift deletion	het
1M	chr4	113535726	113535726	C	-	exonic	Skint5	frameshift deletion	het
1M	chr4	113535731	113535731	-	CAA	exonic	Skint5	nonframeshift insertion	het
1M	chr4	113535738	113535741	GTTC	-	exonic	Skint5	frameshift deletion	het
1M	chr4	113535742	113535742	-	TG	exonic	Skint5	frameshift insertion	het
1M	chr4	113539313	113539315	CTG	-	exonic	Skint5	nonframeshift deletion	het
1M	chr4	113539317	113539317	-	GGG	exonic	Skint5	nonframeshift insertion	het
1M	chr4	113614085	113614086	AA	-	exonic	Skint5	frameshift deletion	hom
1M	chr4	113614091	113614091	-	TG	exonic	Skint5	frameshift insertion	hom
1M	chr4	113923361	113923361	C	-	exonic	Skint5	frameshift deletion	het
1M	chr4	113923366	113923366	-	T	exonic	Skint5	frameshift insertion	het
1M	chr4	115452755	115452755	-	GG	exonic	Cyp4a30b	frameshift insertion	het
1M	chr4	116709238	116709244	AGCAGAG	-	exonic	Ccdc163	frameshift deletion	het
1M	chr4	116709244	116709244	-	TTTTTTTTTTTTTTTTTTT	exonic	Ccdc163	frameshift insertion	het
1M	chr4	132386921	132386921	-	T	exonic	Phactr4	frameshift insertion	het
1M	chr4	139360536	139360536	C	-	exonic	Emc1	frameshift deletion	het
1M	chr4	145537497	145537497	-	TGAATGTGACAAATGCTTTACTACAAAAGGCAATCTGATAATTCATCAGAGAATTCATACAGGAGAGAAACCTTACAAATGCAA	exonic	Zfp990	nonframeshift insertion	het
1M	chr4	145537584	145537584	-	ATGTGACAAATGCTTTACTAAAAAAAGCAGTCTGAGAATTCATCAGAGAATTCATACAGGAGAGAAACCTTACAAATGCAGTGAATGTGACAAATGCTTTACTACAAAAGGCAATCTGATAATTCATCAGAGAATTCATACAGGAGAGAAACCTTACAAATGCAATGA	exonic	Zfp990	nonframeshift insertion	het
1M	chr4	145696175	145696175	C	-	exonic	Zfp980	frameshift deletion	het
1M	chr4	145702127	145702132	TAAATG	-	exonic	Zfp980	nonframeshift deletion	het
1M	chr4	146125674	146125674	-	A	exonic	Zfp987	frameshift insertion	het
1M	chr4	146125722	146125722	C	-	exonic	Zfp987	frameshift deletion	het
1M	chr4	146190236	146190236	C	-	exonic	Zfp600	frameshift deletion	het
1M	chr4	146196938	146197021	ACCTTACAAATGTAATGAATGTGACAAATGCTTTACCTGAAAATCACATCTTAGTATTCATCAGATAATTCATACAGGAGAGAA	-	exonic	Zfp600	frameshift deletion	het
1M	chr4	146467054	146467063	AGTGAATGTG	-	exonic	Zfp991;Zfp992	frameshift deletion	het
1M	chr4	146467066	146467139	AAATGCTTTACTAAAAAATTCAGTTTGAGGATTCATCAGAGAATTCATAGAGGAGAGAAACCTTACAAATGCAG	-	exonic	Zfp991;Zfp992	frameshift deletion	het
1M	chr4	146536940	146536940	-	GAT	exonic	Zfp981	nonframeshift insertion	het
1M	chr4	146537803	146537803	-	AA	exonic	Zfp981	frameshift insertion	het
1M	chr4	146537806	146537807	TT	-	exonic	Zfp981	frameshift deletion	het
1M	chr4	147058902	147058985	AAATGCAGTGAATGTGACAAATGCTTTACCCGAAAATCACATCTTAGTATTCATCAGAGAATTCATACAGGAGAGAAACTGTAC	-	exonic	Rex2	nonframeshift deletion	het
1M	chr4	147512874	147512875	TA	-	exonic	Zfp982	frameshift deletion	het
1M	chr4	147512879	147512879	-	AG	exonic	Zfp982	frameshift insertion	het
1M	chr4	147584193	147584194	TT	-	exonic	Zfp985	frameshift deletion	het
1M	chr4	147584198	147584198	C	-	exonic	Zfp985	frameshift deletion	het
1M	chr4	147678306	147678306	-	A	exonic	Zfp534	frameshift insertion	het
1M	chr4	147755739	147755739	-	TC	exonic	Zfp984	frameshift insertion	het
1M	chr5	15713021	15713022	AC	-	exonic	Speer4c	frameshift deletion	het
1M	chr5	26001227	26001229	CTT	-	exonic	Gm1979	nonframeshift deletion	het
1M	chr5	36523009	36523009	-	GCAGGTCTGTCCTCGAGGATGAGCGCCGTGGTGGACAGTGGCTCAAAATCCAGGTTCTTC	exonic	Tbc1d14	nonframeshift insertion	het
1M	chr5	45495281	45495281	-	ATCTGGACCTCCTCTCAAAGCAGGCAAAACCAGAACCTTCTATGGTCTGCATCAGGACTTCCCCAGC	exonic	Lap3	frameshift insertion	het
1M	chr5	45497430	45497430	-	GCAGCGGGATGCAG	exonic	Lap3	frameshift insertion	het
1M	chr5	45497434	45497434	-	CGGGATGCAGGCAGGTCCAAGACCTGGAGCTGCCGTCGGTGGAGGTGGATCCCT	exonic	Lap3	nonframeshift insertion	het
1M	chr5	45500567	45500567	-	ACCCAA	exonic	Lap3	nonframeshift insertion	het
1M	chr5	45507208	45507208	-	GGTGCCATGGATGTAGCCCTGG	exonic	Lap3	frameshift insertion	het
1M	chr5	65790865	65790865	-	CCCCCC	exonic	N4bp2	nonframeshift insertion	het
1M	chr5	67427200	67427202	GGC	-	exonic	Bend4	nonframeshift deletion	het
1M	chr5	95342831	95342838	GCTATAAG	-	exonic	Gm3259	frameshift deletion	het
1M	chr5	104059781	104059781	-	GATATATAAGG	exonic	Nudt9	frameshift insertion	het
1M	chr5	104059782	104059782	-	ATATATAAGGGGTATGTTGACGACCCTCGGAACACTGACAATGCATGGATGGAGACGGAAGCC	exonic	Nudt9	nonframeshift insertion	het
1M	chr5	104582645	104582645	-	CACATACTGGAGAGAAGCCCTATGAGTGTAATCAATGTGGTAAAGCCTTTTCATGTCACAGTTATCTTCAGATTCATAAAAGAT	exonic	Zfp33b	nonframeshift insertion	het
1M	chr5	107359782	107359782	-	CCC	exonic	Brdt	nonframeshift insertion	het
1M	chr5	114120612	114120612	-	GT	exonic	Usp30	frameshift insertion	het
1M	chr5	114135950	114135950	-	C	exonic	Ung	frameshift insertion	het
1M	chr5	121795060	121795062	CAG	-	exonic	Atxn2	nonframeshift deletion	het
1M	chr5	138065751	138065751	-	CCCC	exonic	Smok3c	frameshift insertion	het
1M	chr5	138065759	138065760	AA	-	exonic	Smok3c	frameshift deletion	het
1M	chr5	145181204	145181204	-	CAGCAGCAGCAG	exonic	Cpsf4	nonframeshift insertion	het
1M	chr5	146466827	146466827	-	CTTTTTTGTAGTAAAATTTAATTATTTT	exonic	Wasf3	frameshift insertion	het
1M	chr5	146466827	146466827	-	CTTTTTTGTAGTAAAATTTAATTATTTTTTATTATATA	exonic	Wasf3	frameshift insertion	het
1M	chr5	146491396	146491398	CTC	-	exonic	Gm6370	nonframeshift deletion	het
1M	chr5	146526219	146526220	GG	-	exonic	Gm3404	frameshift deletion	het
1M	chr5	146526221	146526221	-	C	exonic	Gm3404	frameshift insertion	het
1M	chr5	146526222	146526222	-	C	exonic	Gm3404	frameshift insertion	het
1M	chr5	146528076	146528087	GCTCCGAGGCCA	-	exonic	Gm3404	nonframeshift deletion	het
1M	chr5	149048807	149048809	TCC	-	exonic	Hmgb1	nonframeshift deletion	het
1M	chr6	86959143	86959145	CAG	-	exonic	Aak1	nonframeshift deletion	het
1M	chr6	122323581	122323581	-	TGC	exonic	Phc1	nonframeshift insertion	het
1M	chr6	122526038	122526038	-	TTTACGGCGCAT	exonic	Mfap5	nonframeshift insertion	het
1M	chr6	122526038	122526038	-	TTTACGGCGCATGTACATCATCAATAATGAGATCTGTTCCCGACTCATCT	exonic	Mfap5	frameshift insertion	het
1M	chr6	124860984	124860984	-	G	exonic	Gpr162	frameshift insertion	het
1M	chr6	129017583	129017583	-	TAAT	exonic	Clec2f	frameshift insertion	hom
1M	chr6	129017586	129017588	GTC	-	exonic	Clec2f	nonframeshift deletion	hom
1M	chr6	129017597	129017603	AGTTGTA	-	exonic	Clec2f	frameshift deletion	hom
1M	chr6	129017614	129017615	CA	-	exonic	Clec2f	frameshift deletion	hom
1M	chr6	129017616	129017616	-	GA	exonic	Clec2f	frameshift insertion	hom
1M	chr6	129184155	129184158	CCAG	-	exonic	Clec2d	frameshift deletion	het
1M	chr6	129184162	129184162	-	C	exonic	Clec2d	frameshift insertion	het
1M	chr6	132208164	132208220	CAGGCTGAGGGGGTCTTTGCTGGGGGCCTCCCTTTGGGGGTGGGCCTTGTTGGTTTA	-	exonic	Prb1	nonframeshift deletion	het
1M	chr6	132571745	132571786	CCACAGCCGAGACCCCCTCAAGGCCCACCACCACCAGGAGTA	-	exonic	Prh1	nonframeshift deletion	hom
1M	chr6	132803849	132803849	-	GC	exonic	Tas2r117	frameshift insertion	het
1M	chr6	132803851	132803852	TT	-	exonic	Tas2r117	frameshift deletion	het
1M	chr7	4276634	4276634	-	AAG	exonic	Pira6	nonframeshift insertion	het
1M	chr7	7002935	7002935	-	GCC	exonic	Aurkc	nonframeshift insertion	hom
1M	chr7	7002942	7002942	C	-	exonic	Aurkc	frameshift deletion	hom
1M	chr7	7247279	7247279	-	T	exonic	Vmn2r29	frameshift insertion	het
1M	chr7	7325020	7325020	-	T	exonic	Vmn2r30	frameshift insertion	het
1M	chr7	7325024	7325024	A	-	exonic	Vmn2r30	frameshift deletion	het
1M	chr7	7899289	7899291	TTT	-	exonic	Vmn2r36	nonframeshift deletion	het
1M	chr7	8158511	8158511	T	-	exonic	Vmn2r41	frameshift deletion	het
1M	chr7	8158511	8158511	T	-	exonic	Vmn2r41	frameshift deletion	hom
1M	chr7	8928356	8928356	T	-	exonic	Vmn2r40	frameshift deletion	het
1M	chr7	9027702	9027702	T	-	exonic	Vmn2r39	frameshift deletion	het
1M	chr7	9942428	9942428	G	-	exonic	Vmn2r48	frameshift deletion	het
1M	chr7	9984673	9984673	-	A	exonic	Vmn2r49	frameshift insertion	het
1M	chr7	9986460	9986469	TTACAATTAG	-	exonic	Vmn2r49	frameshift deletion	het
1M	chr7	10050179	10050179	-	TTTTTT	exonic	Vmn2r50	nonframeshift insertion	hom
1M	chr7	10087563	10087563	-	CT	exonic	Vmn2r51	frameshift insertion	hom
1M	chr7	10087568	10087569	GT	-	exonic	Vmn2r51	frameshift deletion	hom
1M	chr7	18423157	18423157	-	ACT	exonic	Psg28	nonframeshift insertion	het
1M	chr7	19000916	19000918	AAA	-	exonic	Mypop	nonframeshift deletion	het
1M	chr7	19277204	19277206	CTC	-	exonic	Ppm1n	nonframeshift deletion	hom
1M	chr7	21133495	21133497	GGA	-	exonic	Vmn1r122	nonframeshift deletion	het
1M	chr7	22499117	22499119	AGG	-	exonic	Vmn1r151	nonframeshift deletion	het
1M	chr7	22499387	22499387	C	-	exonic	Vmn1r151	frameshift deletion	het
1M	chr7	26611574	26611577	CTTG	-	exonic	Vmn1r185	frameshift deletion	het
1M	chr7	28818786	28818786	-	GC	exonic	Hnrnpl	frameshift insertion	het
1M	chr7	30194028	30194030	AGA	-	exonic	Capns1	nonframeshift deletion	het
1M	chr7	38519639	38519639	-	GGA	exonic	Gm5591	nonframeshift insertion	het
1M	chr7	38519640	38519640	-	CTAGGCCTA	exonic	Gm5591	nonframeshift insertion	het
1M	chr7	39409020	39409025	TCTCCT	-	exonic	Gm5114	nonframeshift deletion	het
1M	chr7	41043573	41043574	AC	-	exonic	Gm4884	frameshift deletion	het
1M	chr7	41043577	41043577	-	AA	exonic	Gm4884	frameshift insertion	het
1M	chr7	44500373	44500375	GAG	-	exonic	Fam71e1	nonframeshift deletion	hom
1M	chr7	44853989	44853989	-	CTGCCCCAAG	exonic	Akt1s1	frameshift insertion	het
1M	chr7	44854651	44854651	G	-	exonic	Akt1s1	frameshift deletion	het
1M	chr7	45183832	45183834	AGC	-	exonic	Ccdc155	nonframeshift deletion	het
1M	chr7	46801667	46801673	ATTAGCA	-	exonic	Gtf2h1	frameshift deletion	het
1M	chr7	47235361	47235361	-	TG	exonic	Mrgpra9	frameshift insertion	het
1M	chr7	47235364	47235365	AC	-	exonic	Mrgpra9	frameshift deletion	het
1M	chr7	47464178	47464178	G	-	exonic	Mrgpra2b	frameshift deletion	het
1M	chr7	47464180	47464180	-	C	exonic	Mrgpra2b	frameshift insertion	het
1M	chr7	47464191	47464191	-	AA	exonic	Mrgpra2b	frameshift insertion	het
1M	chr7	47464195	47464196	TG	-	exonic	Mrgpra2b	frameshift deletion	het
1M	chr7	47464285	47464285	-	T	exonic	Mrgpra2b	frameshift insertion	het
1M	chr7	47589359	47589359	-	CCGTTGATG	exonic	Mrgpra3	nonframeshift insertion	het
1M	chr7	47590142	47590142	-	C	exonic	Mrgpra3	frameshift insertion	het
1M	chr7	47981058	47981060	GCA	-	exonic	Mrgpra4	nonframeshift deletion	het
1M	chr7	47981090	47981093	TGTC	-	exonic	Mrgpra4	frameshift deletion	het
1M	chr7	47981095	47981095	-	CAAA	exonic	Mrgpra4	frameshift insertion	het
1M	chr7	47981122	47981122	-	ACG	exonic	Mrgpra4	nonframeshift insertion	het
1M	chr7	47981126	47981126	A	-	exonic	Mrgpra4	frameshift deletion	het
1M	chr7	47981128	47981129	GG	-	exonic	Mrgpra4	frameshift deletion	het
1M	chr7	47981303	47981303	C	-	exonic	Mrgpra4	frameshift deletion	het
1M	chr7	47981544	47981544	-	AAA	exonic	Mrgpra4	nonframeshift insertion	het
1M	chr7	47981548	47981548	G	-	exonic	Mrgpra4	frameshift deletion	het
1M	chr7	47981556	47981556	A	-	exonic	Mrgpra4	frameshift deletion	het
1M	chr7	47981577	47981579	TTC	-	exonic	Mrgpra4	nonframeshift deletion	het
1M	chr7	47981591	47981593	GGG	-	exonic	Mrgpra4	nonframeshift deletion	het
1M	chr7	47981596	47981596	G	-	exonic	Mrgpra4	frameshift deletion	het
1M	chr7	47981600	47981603	AACC	-	exonic	Mrgpra4	frameshift deletion	het
1M	chr7	47981704	47981705	AG	-	exonic	Mrgpra4	frameshift deletion	het
1M	chr7	47981707	47981707	-	CT	exonic	Mrgpra4	frameshift insertion	het
1M	chr7	48021507	48021507	-	AAA	exonic	Mrgprx1	nonframeshift insertion	het
1M	chr7	48168858	48168858	-	CC	exonic	Mrgprb5	frameshift insertion	het
1M	chr7	48168862	48168863	TG	-	exonic	Mrgprb5	frameshift deletion	het
1M	chr7	79669682	79669682	-	CCCCCTGTGTTCCAGAGTGGGTCCAGCAGGAGCTTAGTCATACCAGCTCCTGGAGTCCAGCTCTT	exonic	Ticrr	frameshift insertion	het
1M	chr7	79677445	79677445	-	AATTTAAAACCGAGGAGGAGCTTCTGGCTTACATACATGACAACTACCAAAAGGCT	exonic	Ticrr	frameshift insertion	het
1M	chr7	79677445	79677445	-	AATTTAAAACCGAGGAGGAGCTTCTGGCTTACATACATGACAACTACCAAAAGGCTGTGGCTACGGAA	exonic	Ticrr	frameshift insertion	het
1M	chr7	102020492	102020492	-	GGATTGCTGAACATCCTCTTCAGGTCCACCTTCTCCTTGCAGTAGGGACATGTCTGCTTCTTT	exonic	Rnf121	nonframeshift insertion	het
1M	chr7	102023391	102023391	-	CCTATGGTTGATGCCATATAG	exonic	Rnf121	nonframeshift insertion	het
1M	chr7	102023391	102023391	-	CCTATGGTTGATGCCATATAGTCTGCACACATTTCTGCAAAG	exonic	Rnf121	nonframeshift insertion	het
1M	chr7	102035461	102035461	-	ATTGTAAGAA	exonic	Rnf121	frameshift insertion	het
1M	chr7	102035461	102035461	-	ATTGTAAGAACGGGGATGC	exonic	Rnf121	frameshift insertion	het
1M	chr7	127785318	127785320	GTG	-	exonic	Setd1a	nonframeshift deletion	het
1M	chr7	138846512	138846607	GCAGGTGAGGGCCGTGCGCGAGCGAGCGAGCGGGGCGGGCGGGCGGACTGGACGGTGGTGGGGCGGGGCGGGGCCGGCCTGACGGCGCGCTCTGTT	-	exonic	Ppp2r2d	frameshift deletion	het
1M	chr7	138873051	138873051	-	ACATTGTGGACATCAAGCCAGCTAATATGGAGGAGCTGACAGAAGTCATCACTGCC	exonic	Ppp2r2d	frameshift insertion	het
1M	chr7	139638867	139638867	-	CTT	exonic	Cfap46	nonframeshift insertion	hom
1M	chr7	139638918	139638918	-	CTC	exonic	Cfap46	nonframeshift insertion	hom
1M	chr7	139638925	139638927	CCT	-	exonic	Cfap46	nonframeshift deletion	hom
1M	chr7	141639827	141639827	-	CC	exonic	Muc6	frameshift insertion	het
1M	chr7	141639832	141639833	TG	-	exonic	Muc6	frameshift deletion	het
1M	chr8	19126353	19126353	-	T	exonic	Defb34	frameshift insertion	het
1M	chr8	108793960	108793960	-	G	exonic	Zfhx3	frameshift insertion	het
1M	chr8	108947522	108947524	CAG	-	exonic	Zfhx3	nonframeshift deletion	het
1M	chr9	19441021	19441024	TGAT	-	exonic	Olfr849	frameshift deletion	het
1M	chr9	19441026	19441026	-	ATTG	exonic	Olfr849	frameshift insertion	het
1M	chr9	21500333	21500421	GTTCCTGCGCGCTGGGGTCTACCCAGAGAAGGACCAGGTGAGGGGGTTCCTGCGCGCTGGGGTCTACCCAGAGAAGGACCAGGTGAGGG	-	exonic	Dnm2	frameshift deletion	het
1M	chr9	38524042	38524042	C	-	exonic	Olfr911-ps1	frameshift deletion	het
1M	chr9	38524043	38524043	-	GTTTGTTTG	exonic	Olfr911-ps1	nonframeshift insertion	het
1M	chr9	78478773	78478774	TT	-	exonic	Eef1a1	frameshift deletion	het
1M	chr9	96333693	96333693	-	CATGCCGGTAC	exonic	Atp1b3	frameshift insertion	het
1M	chr9	99583673	99583675	GAG	-	exonic	Dbr1	nonframeshift deletion	het
1M	chr9	101034857	101034858	TT	-	exonic	Pccb	frameshift deletion	het
1M	chr9	103355241	103355241	-	TTTTTTGTTTTTTTTTTT	exonic	Cdv3	nonframeshift insertion	het
1M	chr9	103365214	103365237	AGGCTCCCGCCATCGCCCGGCCTG	-	exonic	Cdv3	nonframeshift deletion	het
1M	chr9	103365240	103365240	-	CT	exonic	Cdv3	frameshift insertion	het
1M	chr9	104016205	104016205	-	TTTTTT	exonic	Nphp3	nonframeshift insertion	het
1M	chr9	119972776	119972778	CCT	-	exonic	Csrnp1	nonframeshift deletion	het
1M	chr10	104196069	104196069	-	AGC	exonic	Gm20765;Gm21293;Gm21304;Gm21312;Gm6763;Gm8764	nonframeshift insertion	het
1M	chr11	6605637	6605637	-	G	exonic	Nacad	frameshift insertion	het
1M	chr11	65788216	65788216	-	CAG	exonic	Map2k4	nonframeshift insertion	het
1M	chr11	69106871	69106887	GCCCCCACCACCTCTCA	-	exonic	Per1	frameshift deletion	het
1M	chr11	70436663	70436663	-	G	exonic	Arrb2	frameshift insertion	het
1M	chr11	82434927	82434931	GGCCC	-	exonic	Tmem132e	frameshift deletion	het
1M	chr11	83003277	83003277	-	AC	exonic	Slfn8	frameshift insertion	hom
1M	chr11	83003282	83003285	ACGC	-	exonic	Slfn8	frameshift deletion	hom
1M	chr11	83003288	83003288	-	TC	exonic	Slfn8	frameshift insertion	hom
1M	chr11	98003231	98003231	-	TCTTGAGTTCACTTCTTTAGAGTGTCTTCTCAGGGCAGAGGGCATAAAACAGCTGATA	exonic	Cacnb1	frameshift insertion	het
1M	chr11	100119777	100119777	-	CTTGAG	exonic	Krt13	nonframeshift insertion	het
1M	chr11	100119778	100119778	-	TTGAG	exonic	Krt13	frameshift insertion	het
1M	chr11	101189564	101189564	-	CCCCAG	exonic	Cntnap1	nonframeshift insertion	het
1M	chr11	102313881	102313881	-	C	exonic	Ubtf	frameshift insertion	het
1M	chr11	103360175	103360175	A	-	exonic	Arhgap27	frameshift deletion	het
1M	chr11	107131441	107131443	TCC	-	exonic	Bptf	nonframeshift deletion	het
1M	chr11	115933780	115933782	TGG	-	exonic	Sap30bp	frameshift deletion	het
1M	chr11	115933780	115933780	-	GAGGAGAAA	exonic	Sap30bp	nonframeshift insertion	het
1M	chr11	115964027	115964027	-	ATGCCCAGAAGAGGAAGAGCAA	exonic	Sap30bp	frameshift insertion	het
1M	chr11	120273786	120273786	-	GCC	exonic	Bahcc1	nonframeshift insertion	het
1M	chr11	120273790	120273791	AG	-	exonic	Bahcc1	frameshift deletion	het
1M	chr12	40036265	40036265	G	-	exonic	Arl4a	frameshift deletion	het
1M	chr12	40036268	40036268	G	-	exonic	Arl4a	frameshift deletion	het
1M	chr12	40036455	40036456	AC	-	exonic	Arl4a	frameshift deletion	het
1M	chr12	40036476	40036476	-	T	exonic	Arl4a	frameshift insertion	het
1M	chr12	40036477	40036477	-	T	exonic	Arl4a	frameshift insertion	het
1M	chr12	49384693	49384695	CAG	-	exonic	Foxg1	nonframeshift deletion	het
1M	chr12	73982540	73982542	GAG	-	exonic	Snapc1	nonframeshift deletion	het
1M	chr12	74299055	74299056	AC	-	exonic	Dbpht2	frameshift deletion	het
1M	chr12	87960274	87960276	CTT	-	exonic	Gm2042	nonframeshift deletion	het
1M	chr12	98213021	98213021	-	ATACA	exonic	Galc	frameshift insertion	het
1M	chr12	98213023	98213023	-	GAGG	exonic	Galc	frameshift insertion	het
1M	chr12	98213026	98213026	-	TCTCTCACACACCAGTGGTGATCGCCTATAACACTGATT	exonic	Galc	nonframeshift insertion	het
1M	chr12	102561393	102561395	AGC	-	exonic	Chga	nonframeshift deletion	het
1M	chr12	104314979	104314985	ATTCAAT	-	exonic	Serpina3j	frameshift deletion	het
1M	chr12	104314987	104314999	GTTGTTGAAAAGC	-	exonic	Serpina3j	frameshift deletion	het
1M	chr12	104315004	104315011	GCAGATCC	-	exonic	Serpina3j	frameshift deletion	het
1M	chr12	104315024	104315026	AGG	-	exonic	Serpina3j	nonframeshift deletion	het
1M	chr12	104315190	104315190	-	GA	exonic	Serpina3j	frameshift insertion	het
1M	chr12	104315194	104315195	GC	-	exonic	Serpina3j	frameshift deletion	het
1M	chr12	104315202	104315202	-	TC	exonic	Serpina3j	frameshift insertion	het
1M	chr12	104315204	104315205	AC	-	exonic	Serpina3j	frameshift deletion	het
1M	chr12	111542841	111542841	-	TTTTGTCATAACAACAAAAAGGCTCAGC	exonic	Eif5	frameshift insertion	het
1M	chr12	112604599	112604599	-	GCCCCC	exonic	Inf2	nonframeshift insertion	hom
1M	chr13	23217765	23217765	G	-	exonic	Vmn1r221	frameshift deletion	het
1M	chr13	23217767	23217767	-	C	exonic	Vmn1r221	frameshift insertion	het
1M	chr13	23710665	23710667	AGC	-	exonic	Hfe	nonframeshift deletion	het
1M	chr13	33334243	33334261	AGGTGGAAAACAATCTCAC	-	exonic	Serpinb9f	frameshift deletion	het
1M	chr13	47078393	47078393	-	CAGAGTGTGCTGATGTCGGTGATCACAGGGGAGGCAGTGGCGTCCCTCAGGACCATGGATGACAA	exonic	Kdm1b	frameshift insertion	het
1M	chr13	62172646	62172646	-	TGAGAAATGTCA	exonic	Zfp808	nonframeshift insertion	het
1M	chr13	66431593	66431676	CCACATTGATTACATTCATAAGGTTTCTCTCCAGTATGGGTTCTTTTATGACATTGGAGATGACTGGGTCTTGCAAAGGCTTTC	-	exonic	2410141K09Rik	nonframeshift deletion	het
1M	chr13	107889591	107889591	-	C	exonic	Zswim6	frameshift insertion	hom
1M	chr13	117975767	117975769	CAG	-	exonic	Hcn1	nonframeshift deletion	het
1M	chr13	119450813	119450813	-	AATGAACCAACATTTTATACATCTGATGGTGTTCCTTTCACTGCAGCGGACCCAGATTACCAAGAAAA	exonic	Paip1	frameshift insertion	het
1M	chr14	21662350	21662352	GAG	-	exonic	Kat6b	nonframeshift deletion	het
1M	chr14	51825927	51825930	GTGG	-	exonic	AY358078	frameshift deletion	het
1M	chr14	51825931	51825931	-	CC	exonic	AY358078	frameshift insertion	het
1M	chr14	51826029	51826030	TG	-	exonic	AY358078	frameshift deletion	het
1M	chr14	51826034	51826038	CTCTG	-	exonic	AY358078	frameshift deletion	het
1M	chr14	51826042	51826045	CACC	-	exonic	AY358078	frameshift deletion	het
1M	chr14	51826185	51826186	GG	-	exonic	AY358078	frameshift deletion	het
1M	chr14	51826227	51826227	-	TT	exonic	AY358078	frameshift insertion	het
1M	chr14	51826231	51826232	CG	-	exonic	AY358078	frameshift deletion	het
1M	chr15	11883435	11883435	-	GT	exonic	Npr3	frameshift insertion	het
1M	chr15	80261050	80261055	CTTCTT	-	exonic	Rps19bp1	nonframeshift deletion	het
1M	chr15	80261053	80261055	CTT	-	exonic	Rps19bp1	nonframeshift deletion	het
1M	chr15	88779801	88779801	-	AGA	exonic	Zbed4	nonframeshift insertion	hom
1M	chr15	98846446	98846448	TGC	-	exonic	Kmt2d	nonframeshift deletion	het
1M	chr15	99232789	99232791	GCA	-	exonic	Kcnh3	nonframeshift deletion	het
1M	chr15	101946658	101946660	TGA	-	exonic	Krt78	nonframeshift deletion	het
1M	chr15	101946662	101946768	CCCCACATTCTCCTCTAGGCACGGTCACCTGGCCTCCACATTCTCCTCTAGGCATGGTCACCTGGCCTCCATATTCTCTTCCAGGCACGGTCACCTGGCCTCCACAT	-	exonic	Krt78	frameshift deletion	het
1M	chr16	17674442	17674444	TGC	-	exonic	Med15	nonframeshift deletion	het
1M	chr16	30067127	30067129	CGC	-	exonic	Hes1	nonframeshift deletion	het
1M	chr16	32752550	32752550	-	CA	exonic	Muc4	frameshift insertion	het
1M	chr16	32752555	32752556	TT	-	exonic	Muc4	frameshift deletion	het
1M	chr16	32753350	32753350	-	CAATC	exonic	Muc4	frameshift insertion	hom
1M	chr16	32753994	32754166	TCATGAGCAGCTCAGCTCCAAGTACAACACACATGTTATCCACAACATCCTCCACTCAAAGTACCTCAGTAGACACAAGACACACAACAGCAGGAAGGACTCAAGGTTCTACACCTGCCACCACACAGGTCTCACCTTCCTCCCAGAACATGACAACCACCTCACATGCTCCC	-	exonic	Muc4	nonframeshift deletion	hom
1M	chr16	32753994	32754166	TCATGAGCAGCTCAGCTCCAAGTACAACACACATGTTATCCACAACATCCTCCACTCAAAGTACCTCAGTAGACACAAGACACACAACAGCAGGAAGGACTCAAGGTTCTACACCTGCCACCACACAGGTCTCACCTTCCTCCCAGAACATGACAACCACCTCACATGCTCCC	-	exonic	Muc4	nonframeshift deletion	het
1M	chr16	32755173	32755175	CAG	-	exonic	Muc4	nonframeshift deletion	het
1M	chr16	32755173	32755175	CAG	-	exonic	Muc4	nonframeshift deletion	hom
1M	chr16	32755179	32755179	-	GTA	exonic	Muc4	nonframeshift insertion	het
1M	chr16	32755179	32755179	-	GTA	exonic	Muc4	nonframeshift insertion	hom
1M	chr16	35000506	35000508	GAG	-	exonic	Mylk	nonframeshift deletion	het
1M	chr16	88869189	88869189	-	ATACATAGCCTCCATAGCCAGAGCCAT	exonic	Krtap19-1	nonframeshift insertion	hom
1M	chr16	88869249	88869249	-	AGCCTCCATAGCCAGAGCCATATCCGAAGCCTCCAAAGCCTCGAAAGCCAGAACCATATCCAA	exonic	Krtap19-1	nonframeshift insertion	hom
1M	chr16	93609829	93609829	C	-	exonic	Cbr1	frameshift deletion	het
1M	chr16	93609831	93609831	-	A	exonic	Cbr1	frameshift insertion	het
1M	chr17	23291068	23291070	AGA	-	exonic	Vmn2r114	nonframeshift deletion	het
1M	chr17	23311107	23311107	C	-	exonic	Vmn2r114	frameshift deletion	het
1M	chr17	23311191	23311191	A	-	exonic	Vmn2r114	frameshift deletion	het
1M	chr17	23478476	23478476	A	-	exonic	Vmn2r117	frameshift deletion	het
1M	chr17	33999526	33999527	TC	-	exonic	H2-K1	frameshift deletion	het
1M	chr17	33999529	33999529	-	CG	exonic	H2-K1	frameshift insertion	het
1M	chr17	33999932	33999935	CTTC	-	exonic	H2-K1	frameshift deletion	het
1M	chr17	33999936	33999936	-	AGAG	exonic	H2-K1	frameshift insertion	het
1M	chr17	35471016	35471016	-	A	exonic	H2-Q10	frameshift insertion	het
1M	chr17	35471021	35471021	A	-	exonic	H2-Q10	frameshift deletion	het
1M	chr17	35554971	35554971	-	A	exonic	Cdsn	frameshift insertion	hom
1M	chr17	35554972	35554972	-	CTCTCAGACAGGAAGTAGTA	exonic	Cdsn	frameshift insertion	hom
1M	chr17	35620024	35620113	GGTGTAGAGCCTGAGCCAGTGCTGGATTCAGTGGTGGTCAGGGTGGGGGTAGAGCCTGAGCCACGCCTGGATGCAGTGGTGGTCAGGGTA	-	exonic	Gm9573	nonframeshift deletion	hom
1M	chr17	35621558	35621782	TAGAGCCTGAGGCAGTGCTGGATTCAGTGGTGGTCAGGGTGGGGGTAGAGCCTGAGCCACTCCTGGATGCAGTGGTGGTCAGGGTAGGTGTAGAGCCTGAGCCAGTGCTGGATACAGTGGTGGTCGGGGTGGGCGTAGATCCTGAGGCAGTGCTAGATGCAGTGGTGGTAGGGGTGGGTGTAGATCTTGAGGCAGTGCTGGATGTAGTGGTGGTCCAGGTAGGTG	-	exonic	Gm9573	nonframeshift deletion	hom
1M	chr17	36167514	36167515	GC	-	exonic	Gm8909	frameshift deletion	hom
1M	chr17	36168173	36168173	G	-	exonic	Gm8909	frameshift deletion	hom
1M	chr17	36168175	36168218	AATACCGCATCGAGTGTGGGCCGGGCCGGGACACTGCGGTGGTG	-	exonic	Gm8909	nonframeshift deletion	hom
1M	chr17	38559660	38559660	-	TTG	exonic	Esp34	nonframeshift insertion	het
1M	chr17	38644604	38644605	GA	-	exonic	Esp31	frameshift deletion	het
1M	chr17	38644691	38644691	T	-	exonic	Esp31	frameshift deletion	het
1M	chr17	38644692	38644692	T	-	exonic	Esp31	frameshift deletion	het
1M	chr17	44735446	44735508	CTGCTGCTGCTGCTGCTGCTGCTGTTGTTGCTGTTGCTGTTGTTGCTGCTGCTGTTGCTGCTG	-	exonic	Runx2	nonframeshift deletion	het
1M	chr17	46412514	46412514	-	GAAGAAGAAGAAGAAGAAGAAGAA	exonic	Zfp318	nonframeshift insertion	het
1M	chr17	48359949	48359954	CTGCTG	-	exonic	Treml1	nonframeshift deletion	het
1M	chr17	48359952	48359954	CTG	-	exonic	Treml1	nonframeshift deletion	het
1M	chr17	48423149	48423149	-	TTGTTTTGTTTTTAACCAAAGGAAGTCAGGATAGGAAGTTAAACAAGGCA	exonic	Apobec2	frameshift insertion	het
1M	chr17	66117301	66117307	GCCTCCT	-	exonic	Washc1	frameshift deletion	het
1M	chr18	25090565	25090568	TCCA	-	exonic	Fhod3	frameshift deletion	het
1M	chr18	34846091	34846186	AGGTACTAGCACGCCCTGAGCTGTGGGAAGGAGGCCAGAGCTAAAAAGACCAGAGAGACCCCTGGGCCCTTATTCTCTTTCCCTCCCCGTGAAACC	-	exonic	Reep2	frameshift deletion	het
1M	chr18	35716761	35716763	CTG	-	exonic	Ecscr	nonframeshift deletion	het
1M	chr18	36560931	36560933	GCA	-	exonic	Ankhd1	nonframeshift deletion	het
1M	chr18	37320948	37320948	-	T	exonic	Pcdhb5	frameshift insertion	het
1M	chr18	37320951	37320952	AC	-	exonic	Pcdhb5	frameshift deletion	het
1M	chr18	37320953	37320953	-	G	exonic	Pcdhb5	frameshift insertion	het
1M	chr18	49723814	49723814	-	TGACTGTGCATCTGTCTGGGGGAAGGCATGCTG	exonic	Dtwd2	nonframeshift insertion	het
1M	chr19	5425217	5425219	GGC	-	exonic	AI837181	nonframeshift deletion	het
1M	chr19	6058568	6058568	-	AGACGTAAAGTTTAT	exonic	Fau	nonframeshift insertion	het
1M	chr19	6058570	6058570	-	TTCCCTGGCTCCAAAAGTGAGAGGTCAGATTCCCA	exonic	Fau	frameshift insertion	het
1M	chr19	11511736	11511737	GT	-	exonic	Gm8369	frameshift deletion	het
1M	chr19	21598334	21598334	-	GGAATAACGATCTCTTCTTTCTTTCCACATTTGGCACAAACTT	exonic	1110059E24Rik	frameshift insertion	het
1M	chrX	170673657	170673691	CGACGCCGCGGCCCTGGGCCCCGTGGACGCCGCGG	-	exonic	Asmt	frameshift deletion	het
1M	chrX	170676336	170676342	AGGTGGG	-	exonic	Asmt	frameshift deletion	het

## Sheet: S8c
Table S8c. de novo SNVs
Sample	Chr.	Pos. 1	Pos. 2	CNV Type	Length	Normalized RD	Gene
10.5E	chr1	6690701	6693800	dup	3099	2.3623	St18
10.5E	chr1	9545501	9546600	dup	1099	3.4553	Rrs1
10.5E	chr1	10382601	10386300	dup	3699	1.6723	Cpa6
10.5E	chr1	11726801	11730600	dup	3799	1.6181	A830018L16Rik
10.5E	chr1	23782401	23786200	dup	3799	1.8569	B3gat2
10.5E	chr1	33950601	33952400	del	1799	0.2474	Dst
10.5E	chr1	51867901	51869700	del	1799	0.295	Myo1b
10.5E	chr1	52978001	52980300	dup	2299	1.718	1700019D03Rik
10.5E	chr1	58318201	58326800	dup	8599	1.9026	Aox2
10.5E	chr1	58392301	58393000	del	699	0.0326	Bzw1
10.5E	chr1	58405701	58406500	dup	799	2.3145	Bzw1
10.5E	chr1	58806701	58819200	dup	12499	1.6049	Casp8
10.5E	chr1	59028501	59031200	dup	2699	1.6371	C2cd6
10.5E	chr1	62220801	62222900	dup	2099	1.7157	Pard3b
10.5E	chr1	64532201	64533400	del	1199	0.3692	Creb1
10.5E	chr1	68597701	68599100	del	1399	0.2508	Erbb4
10.5E	chr1	79124301	79127400	dup	3099	1.7235	Gm29536
10.5E	chr1	84564501	84569400	dup	4899	1.7307	Dner
10.5E	chr1	86525301	86526800	del	1499	0.3658	Ptma
10.5E	chr1	89099901	89102600	del	2699	0.2037	Sh3bp4
10.5E	chr1	92179801	92181000	del	1199	0.2575	Hdac4
10.5E	chr1	126628601	126629600	del	999	0.15	Nckap5
10.5E	chr1	130599501	130603600	dup	4099	1.748	Zp3r
10.5E	chr1	152477501	152484000	dup	6499	1.6188	Colgalt2
10.5E	chr1	165446501	165451100	dup	4599	1.6281	Dcaf6
10.5E	chr1	171519901	171521500	dup	1599	1.7899	Itln1
10.5E	chr1	179391001	179394800	dup	3799	1.679	Smyd3
10.5E	chr1	188305701	188306700	del	999	0.3613	Ush2a
10.5E	chr2	14084301	14086800	dup	2499	1.6667	Stam
10.5E	chr2	20423201	20423900	del	699	0.0647	Etl4
10.5E	chr2	23040201	23041100	del	899	0.3187	Abi1
10.5E	chr2	26445201	26446100	del	899	0.2365	0610009E02Rik,Sec16a
10.5E	chr2	30070901	30072600	dup	1699	1.9879	Set
10.5E	chr2	30070901	30072500	dup	1599	1.9766	Set
10.5E	chr2	103565201	103566500	del	1299	0.3832	Abtb2
10.5E	chr2	105845401	105848200	dup	2799	1.7501	Elp4
10.5E	chr2	105845401	105851600	dup	6199	1.6287	Elp4
10.5E	chr2	112568401	112570300	dup	1899	1.8214	Aven
10.5E	chr2	114549501	114550800	del	1299	0.2233	Dph6
10.5E	chr2	117976301	117979500	del	3199	0	Gm13986
10.5E	chr2	120215501	120216400	del	899	0.117	Pla2g4e
10.5E	chr2	120796301	120801800	del	5499	0.0391	Ttbk2
10.5E	chr2	120796301	120801100	del	4799	0.0413	Ttbk2
10.5E	chr2	120912701	120913700	del	999	0.0211	Ubr1
10.5E	chr2	121520601	121521200	del	599	0.0093	Wdr76
10.5E	chr2	122520001	122521800	del	1799	0.2319	Slc28a2b
10.5E	chr2	124350401	124351500	del	1099	0.1282	Sema6d
10.5E	chr2	146039201	146041500	del	2299	0	Cfap61
10.5E	chr2	146039301	146041500	del	2199	0	Cfap61
10.5E	chr2	146138901	146139900	del	999	0.2124	Cfap61
10.5E	chr2	161804101	161805900	del	1799	0.1823	Ptprt
10.5E	chr2	170360601	170361400	del	799	0.157	Bcas1os2,Bcas1
10.5E	chr3	15526501	15529000	dup	2499	1.6493	Sirpb1b
10.5E	chr3	19597301	19601600	dup	4299	1.703	Dnajc5b
10.5E	chr3	36012801	36013700	del	899	0.0708	Ccdc144b
10.5E	chr3	76333501	76334100	del	599	0.012	Fstl5
10.5E	chr3	76555301	76557500	del	2199	0.2355	Fstl5
10.5E	chr3	93674201	93676000	del	1799	0.3843	Tdpoz1
10.5E	chr3	95396001	95396900	del	899	0.0699	4930558C23Rik
10.5E	chr3	97722601	97723700	dup	1099	1.9764	Pde4dip
10.5E	chr3	106115501	106116100	del	599	0.0248	Chia1
10.5E	chr3	107333001	107334000	del	999	0.2317	Rbm15
10.5E	chr4	10672801	10679000	dup	6199	1.7333	1700123O12Rik
10.5E	chr4	35875901	35878500	dup	2599	1.6717	Lingo2
10.5E	chr4	36710601	36711900	del	1299	0.3996	Lingo2
10.5E	chr4	42850201	42866200	del	15999	0.0825	Fam205a1,4930578G10Rik
10.5E	chr4	46471301	46473400	dup	2099	1.6093	Anp32b
10.5E	chr4	60644801	60645800	del	999	0.0389	Mup2
10.5E	chr4	61328301	61333300	del	4999	0.1174	Mup2
10.5E	chr4	61669401	61673000	dup	3599	2.6399	Mup18,Mup13
10.5E	chr4	70366901	70372300	dup	5399	1.6211	Cdk5rap2
10.5E	chr4	76017401	76018500	dup	1099	2.2031	Ptprd
10.5E	chr4	77074701	77075900	del	1199	0.2977	Ptprd
10.5E	chr4	84899901	84902500	dup	2599	1.6239	Cntln
10.5E	chr4	99730301	99732000	dup	1699	2.0412	Alg6
10.5E	chr4	103415901	103420100	del	4199	0.3893	Gm12718
10.5E	chr4	111792501	111793700	del	1199	0.0589	Spata6
10.5E	chr4	111792601	111793700	del	1099	0.036	Spata6
10.5E	chr4	112824401	112831700	del	7299	0.0845	Skint6
10.5E	chr4	112825201	112831700	del	6499	0.0111	Skint6
10.5E	chr4	112945401	112946100	del	699	0.0333	Skint6
10.5E	chr4	113205901	113215400	del	9499	0.3455	Skint6
10.5E	chr4	113543201	113545200	del	1999	0.3132	Skint5
10.5E	chr4	113543601	113545200	del	1599	0.286	Skint5
10.5E	chr4	113577701	113580600	dup	2899	1.8711	Skint5
10.5E	chr4	113657101	113659400	dup	2299	1.9373	Skint5
10.5E	chr4	113669201	113670700	dup	1499	2.0995	Skint5
10.5E	chr4	113809401	113813300	dup	3899	1.8806	Skint5
10.5E	chr4	113876601	113878200	dup	1599	2.7083	Skint5
10.5E	chr4	113880201	113884100	dup	3899	2.087	Skint5
10.5E	chr4	113881901	113884100	dup	2199	2.1556	Skint5
10.5E	chr4	113896201	113897200	del	999	0.0629	Skint5
10.5E	chr4	114185401	114188200	del	2799	0.3698	Skint11
10.5E	chr4	116272301	116279400	dup	7099	1.8352	Pik3r3
10.5E	chr4	118004301	118005800	del	1499	0.3564	St3gal3
10.5E	chr4	120439501	120442100	del	2599	0	Scmh1
10.5E	chr4	121172801	121177400	dup	4599	1.818	Rlf
10.5E	chr4	121175701	121178400	dup	2699	2.0469	Rlf
10.5E	chr4	126377901	126381500	del	3599	0.0794	Ago3
10.5E	chr4	130371201	130372000	del	799	0.0138	Snrnp40
10.5E	chr4	133318801	133319400	del	599	0.0189	Wdtc1
10.5E	chr4	134157701	134164700	del	6999	0.2671	Cep85
10.5E	chr4	137491301	137491900	del	599	0.0092	Hspg2
10.5E	chr4	141965501	141969000	dup	3499	1.6128	Fhad1
10.5E	chr4	143616001	143616900	del	899	0.0996	Gm13083
10.5E	chr4	143895701	143901100	dup	5399	2.0337	Pramef6
10.5E	chr4	143896001	143898000	dup	1999	1.6376	Pramef6
10.5E	chr4	143947101	143958300	dup	11199	1.7843	Pramef25
10.5E	chr4	145828901	145832300	dup	3399	4.332	Znf41-ps,Zfp991
10.5E	chr5	17682101	17685100	dup	2999	1.7182	Sema3c
10.5E	chr5	20186001	20190800	dup	4799	1.6273	Magi2
10.5E	chr5	21338801	21344700	dup	5899	1.6594	Ccdc146
10.5E	chr5	30758401	30761800	dup	3399	1.8858	Dpysl5
10.5E	chr5	53582401	53584000	dup	1599	2.5052	Rbpj
10.5E	chr5	53582501	53584000	dup	1499	1.7294	Rbpj
10.5E	chr5	71863001	71865500	dup	2499	1.6559	Gabrb1
10.5E	chr5	73490601	73492000	del	1399	0.3168	Dcun1d4
10.5E	chr5	77019001	77022100	dup	3099	1.9154	Thegl
10.5E	chr5	93042501	93045400	dup	2899	1.7212	Sowahb
10.5E	chr5	99309601	99311400	del	1799	0.3832	A930011G23Rik
10.5E	chr5	103144101	103147300	dup	3199	2.0961	Mapk10
10.5E	chr5	107576101	107584700	dup	8599	1.6838	Glmn
10.5E	chr5	137812801	137815000	dup	2199	1.6803	Zcwpw1
10.5E	chr5	138064601	138067300	dup	2699	1.7854	Smok3c
10.5E	chr5	138064701	138067300	dup	2599	1.8462	Smok3c
10.5E	chr5	138064801	138072500	dup	7699	1.8426	Smok3c
10.5E	chr5	145557801	145561600	dup	3799	1.8985	Cyp3a41a,Cyp3a41b
10.5E	chr5	145576301	145580000	dup	3699	1.7199	Cyp3a41a,Cyp3a41b
10.5E	chr5	145576301	145583600	dup	7299	1.7933	Cyp3a41a,Cyp3a41b
10.5E	chr5	145717101	145720100	del	2999	0.3754	Cyp3a41a
10.5E	chr6	3293801	3297900	del	4099	0.3807	Gm8579
10.5E	chr6	3399101	3401800	dup	2699	1.7197	Samd9l
10.5E	chr6	17935901	17937100	del	1199	0.269	St7
10.5E	chr6	18261501	18264300	del	2799	0.2001	Cftr
10.5E	chr6	18391801	18392400	del	599	0.0184	Cttnbp2
10.5E	chr6	38551201	38552300	del	1099	0.2321	Luc7l2
10.5E	chr6	39924801	39929300	dup	4499	1.6205	Tmem178b
10.5E	chr6	61450401	61497400	dup	46999	1.6894	Ccser1
10.5E	chr6	61923101	61979000	dup	55899	1.6069	Ccser1
10.5E	chr6	62042001	62051400	dup	9399	1.6255	Ccser1
10.5E	chr6	62051601	62061700	dup	10099	1.6612	Ccser1
10.5E	chr6	62062201	62081700	dup	19499	1.613	Ccser1
10.5E	chr6	62082101	62155000	dup	72899	1.6299	Ccser1
10.5E	chr6	62183101	62277500	dup	94399	1.6485	Ccser1
10.5E	chr6	62290201	62296800	dup	6599	1.6427	Ccser1
10.5E	chr6	63316101	63370400	dup	54299	1.6391	Grid2
10.5E	chr6	63370701	63409700	dup	38999	1.6212	Grid2
10.5E	chr6	63414401	63541300	dup	126899	1.6466	Grid2
10.5E	chr6	63541401	63576300	dup	34899	1.6047	Grid2
10.5E	chr6	63576701	63579900	dup	3199	1.7699	Grid2
10.5E	chr6	63616201	63619200	dup	2999	1.6459	Grid2
10.5E	chr6	63621201	63668100	dup	46899	1.6114	Grid2
10.5E	chr6	63672001	63682600	dup	10599	1.7017	Grid2
10.5E	chr6	63688401	63743700	dup	55299	1.6278	Grid2
10.5E	chr6	63743901	63774100	dup	30199	1.6443	Grid2
10.5E	chr6	63866801	63909500	dup	42699	1.6191	Grid2
10.5E	chr6	63917901	63942000	dup	24099	1.6748	Grid2
10.5E	chr6	64015901	64064600	dup	48699	1.6072	Grid2
10.5E	chr6	64486201	64628800	dup	142599	1.6151	Grid2
10.5E	chr6	65412101	65417900	dup	5799	1.7182	Qrfprl
10.5E	chr6	67006801	67032700	dup	25899	1.6034	Gng12
10.5E	chr6	67034601	67103900	dup	69299	1.6027	Gadd45a,E230016M11Rik
10.5E	chr6	71226401	71233500	dup	7099	1.6566	Smyd1
10.5E	chr6	71484501	71563200	dup	78699	1.6225	Rnf103,Chmp3
10.5E	chr6	71605801	71673500	dup	67699	1.6179	Kdm3a
10.5E	chr6	106365501	106366100	del	599	0.0121	Cntn4
10.5E	chr6	106553101	106555300	del	2199	0.3821	Cntn4
10.5E	chr6	106554101	106555300	del	1199	0.2707	Cntn4
10.5E	chr6	106554101	106555100	del	999	0.156	Cntn4
10.5E	chr6	108287901	108288500	del	599	0.0096	Itpr1
10.5E	chr6	117727301	117729500	dup	2199	2.2166	1700030F04Rik
10.5E	chr6	117729601	117731100	del	1499	0.3641	1700030F04Rik
10.5E	chr6	118446801	118449000	del	2199	0.2934	Zfp248
10.5E	chr6	124918001	124920200	del	2199	0.3356	A230083G16Rik
10.5E	chr6	130222701	130226700	dup	3999	1.6009	Klra7,Klra12,Klra15,Klra22
10.5E	chr6	130309901	130310800	dup	899	2.3367	Klra15,Klra22
10.5E	chr6	131222401	131228000	del	5599	0.0171	Klra2
10.5E	chr6	134791601	134792900	del	1299	0.264	1700055D16Rik,Dusp16
10.5E	chr6	137352101	137353000	del	899	0.1491	Ptpro
10.5E	chr6	142271201	142272700	del	1499	0.1378	Slco1a5
10.5E	chr6	142271201	142272800	del	1599	0.1648	Slco1a5
10.5E	chr7	5030301	5032300	dup	1999	1.807	Zfp865
10.5E	chr7	7216401	7217200	del	799	0.1049	Vmn2r29
10.5E	chr7	7255601	7257700	del	2099	0.3735	Vmn2r29
10.5E	chr7	7255701	7257500	del	1799	0.3269	Vmn2r29
10.5E	chr7	9094301	9098700	dup	4399	1.601	Vmn2r38
10.5E	chr7	10047301	10050100	dup	2799	2.0743	Vmn2r50
10.5E	chr7	10047301	10049900	dup	2599	2.3259	Vmn2r50
10.5E	chr7	10047301	10050000	dup	2699	2.2241	Vmn2r50
10.5E	chr7	15837201	15838300	del	1099	0.3212	Obox6
10.5E	chr7	15837201	15838500	del	1299	0.2933	Obox6
10.5E	chr7	19002501	19004300	del	1799	0.3225	Irf2bp1
10.5E	chr7	19715401	19716200	del	799	0.1573	Tomm40
10.5E	chr7	21267201	21272800	del	5599	0.2684	Vmn1r125
10.5E	chr7	21267401	21272700	del	5299	0.1942	Vmn1r125
10.5E	chr7	22780801	22782400	del	1599	0.3415	Gm6902
10.5E	chr7	23162801	23164300	dup	1499	2.3774	Gm4541
10.5E	chr7	25237701	25239400	del	1699	0.3839	Gsk3a
10.5E	chr7	38808101	38810400	del	2299	0.3372	1700010N08Rik
10.5E	chr7	38808201	38810400	del	2199	0.3974	1700010N08Rik
10.5E	chr7	40989701	40995500	dup	5799	1.6216	4930433I11Rik
10.5E	chr7	40990801	40995500	dup	4699	1.7222	4930433I11Rik
10.5E	chr7	41063501	41073400	dup	9899	2.1805	1700110I07Rik
10.5E	chr7	41393101	41394500	del	1399	0.3707	AI987944
10.5E	chr7	44250401	44251600	dup	1199	2.4342	2410002F23Rik
10.5E	chr7	44250501	44252300	dup	1799	2.075	2410002F23Rik
10.5E	chr7	48167601	48168800	dup	1199	2.1245	Mrgprb5
10.5E	chr7	59353601	59355700	del	2099	0.2621	Snhg14
10.5E	chr7	59433001	59434900	dup	1899	1.9798	Snhg14
10.5E	chr7	59433001	59435000	dup	1999	2.6401	Snhg14
10.5E	chr7	59453501	59457400	del	3899	0.3405	Snhg14
10.5E	chr7	59506701	59508200	dup	1499	2.8339	Snhg14
10.5E	chr7	59528201	59530300	dup	2099	2.6112	Snhg14
10.5E	chr7	59553401	59555200	del	1799	0.3776	Snhg14
10.5E	chr7	59616701	59618100	del	1399	0.2611	Snhg14
10.5E	chr7	59724401	59727700	dup	3299	2.541	Snord116l1,Snord116l2,Gm26504,Snhg14
10.5E	chr7	59724501	59727400	dup	2899	1.7879	Snord116l1,Snord116l2,Gm26504,Snhg14
10.5E	chr7	59791101	59795900	del	4799	0.391	Snhg14
10.5E	chr7	59793801	59800600	dup	6799	2.7609	Snhg14
10.5E	chr7	59859201	59863800	dup	4599	4.7149	Snhg14
10.5E	chr7	60165501	60166200	del	699	0.1455	Snrpn,Snhg14
10.5E	chr7	65602201	65606200	dup	3999	1.6929	BC046251
10.5E	chr7	81145401	81149400	dup	3999	1.7005	Slc28a1
10.5E	chr7	81145501	81152900	dup	7399	1.6864	Slc28a1
10.5E	chr7	97215101	97216400	dup	1299	1.9099	Gab2
10.5E	chr7	100706101	100707400	del	1299	0.3136	Fam168a
10.5E	chr7	104249401	104254600	del	5199	0.1286	Trim34a
10.5E	chr7	118186801	118188000	del	1199	0.1765	Smg1
10.5E	chr7	122051901	122052500	del	599	0.0092	Ears2
10.5E	chr7	126502001	126502800	del	799	0.2444	Atxn2l
10.5E	chr7	127026301	127027600	del	1299	0.1447	Maz
10.5E	chr7	140014701	140016700	dup	1999	1.8398	Tubgcp2
10.5E	chr7	143223801	143225900	dup	2099	1.6005	Kcnq1,Kcnq1ot1
10.5E	chr7	143654701	143660800	dup	6099	1.6042	E230032D23Rik
10.5E	chr8	4770801	4772400	dup	1599	1.7418	Shcbp1
10.5E	chr8	22098801	22104700	dup	5899	1.7392	Nek5
10.5E	chr8	24760401	24763300	dup	2899	1.6664	Adam5
10.5E	chr8	37575301	37578000	dup	2699	1.6148	Sgcz
10.5E	chr8	38046801	38048200	del	1399	0.3992	Sgcz
10.5E	chr8	61080501	61085200	dup	4699	1.6014	Nek1
10.5E	chr8	69381601	69383700	del	2099	0.2933	Gm10033
10.5E	chr8	69381601	69383400	del	1799	0.2348	Gm10033
10.5E	chr8	71167001	71168200	del	1199	0.3075	Gm7827,Gm38415
10.5E	chr8	71601201	71601900	del	699	0.04	Fam129c
10.5E	chr8	72235901	72240600	del	4699	0.3584	Ap1m1
10.5E	chr8	72862201	72870100	dup	7899	1.7274	Large1
10.5E	chr8	77220601	77222400	dup	1799	1.6758	Nr3c2
10.5E	chr8	90886301	90892000	del	5699	0.0101	Chd9
10.5E	chr8	92828901	92830500	del	1599	0.0382	Mmp2
10.5E	chr8	103673601	103676000	dup	2399	1.6192	4933400L20Rik
10.5E	chr8	104503101	104505500	dup	2399	1.6401	Terb1
10.5E	chr8	109128201	109130600	dup	2399	1.6781	D030068K23Rik
10.5E	chr8	120008301	120009400	del	1099	0.2192	Crispld2
10.5E	chr8	122281201	122282400	del	1199	0.1813	Zfpm1
10.5E	chr8	124948701	124949500	del	799	0.0873	Egln1
10.5E	chr8	129119701	129124400	dup	4699	1.602	Ccdc7b
10.5E	chr9	32078101	32083700	dup	5599	1.6965	Arhgap32
10.5E	chr9	36124801	36126300	del	1499	0.2152	Gm5916
10.5E	chr9	65981601	65985000	del	3399	0.0154	Csnk1g1
10.5E	chr9	68494001	68495400	del	1399	0.2875	4930502A04Rik
10.5E	chr9	72977301	72980900	dup	3599	1.6105	Ccpg1os
10.5E	chr9	74129301	74131500	del	2199	0.3839	Wdr72
10.5E	chr9	75526401	75527200	del	799	0.0979	Tmod3
10.5E	chr9	82131701	82133900	dup	2199	1.7855	Mei4
10.5E	chr9	96285401	96286100	del	699	0	Tfdp2
10.5E	chr9	101128901	101133400	dup	4499	1.7229	Ppp2r3a
10.5E	chr10	22315101	22320200	dup	5099	1.668	Raet1b,Raet1a,Raet1c
10.5E	chr10	25665401	25669900	dup	4499	1.6591	Gm29571
10.5E	chr10	30573401	30577100	dup	3699	1.6042	Trmt11
10.5E	chr10	36777201	36780700	dup	3499	1.6146	Hs3st5
10.5E	chr10	45425601	45426600	del	999	0.2229	Lin28b
10.5E	chr10	49277901	49281300	dup	3399	1.6395	Grik2
10.5E	chr10	62364601	62371600	dup	6999	1.7354	Hk1
10.5E	chr10	64622001	64624600	dup	2599	1.9888	Ctnna3
10.5E	chr10	64782601	64786900	dup	4299	1.6961	Ctnna3
10.5E	chr10	70512001	70513300	del	1299	0.2296	Fam13c
10.5E	chr10	74243701	74248600	dup	4899	1.8136	Pcdh15
10.5E	chr10	79081501	79089000	dup	7499	1.6938	2610008E11Rik
10.5E	chr10	79734201	79736300	dup	2099	1.6211	Hcn2,Polrmt,Bc1
10.5E	chr10	87134901	87138100	dup	3199	1.8511	1700113H08Rik
10.5E	chr10	87142501	87145800	dup	3299	1.6244	1700113H08Rik
10.5E	chr10	89948801	89963200	dup	14399	1.6113	Anks1b
10.5E	chr10	101787001	101787900	del	899	0.193	Mgat4c
10.5E	chr10	102323601	102325500	del	1899	0.1806	Mgat4c
10.5E	chr10	105812101	105814700	dup	2599	1.6208	Mettl25
10.5E	chr10	128493801	128494900	del	1099	0.3137	Myl6b,Myl6
10.5E	chr10	130486001	130489500	dup	3499	1.639	Vmn2r87
10.5E	chr11	3138201	3143500	dup	5299	9.8223	Sfi1
10.5E	chr11	3147201	3160100	dup	12899	2.9713	Sfi1
10.5E	chr11	9440701	9446000	dup	5299	1.6362	Abca13
10.5E	chr11	54400901	54402900	dup	1999	1.7391	Meikin
10.5E	chr11	65893301	65903400	dup	10099	1.6873	Dnah9
10.5E	chr11	66473701	66476800	dup	3099	1.6845	Shisa6
10.5E	chr11	70668601	70670200	del	1599	0.3353	Spag7,Camta2
10.5E	chr11	71265801	71267800	dup	1999	1.6327	Nlrp1c-ps
10.5E	chr11	77293601	77296200	dup	2599	1.7327	Ssh2
10.5E	chr11	77294401	77296200	dup	1799	2.1714	Ssh2
10.5E	chr11	88174701	88177200	del	2499	0.1153	Cuedc1
10.5E	chr11	89298301	89300800	del	2499	0.3565	Nog
10.5E	chr11	101551801	101553200	del	1399	0.3249	Brca1,Nbr1
10.5E	chr11	102602901	102604500	del	1599	0.384	Fzd2
10.5E	chr11	109814701	109815800	del	1099	0.2946	1700012B07Rik
10.5E	chr12	15025801	15029700	dup	3899	1.9373	4930448C13Rik
10.5E	chr12	34693801	34694600	del	799	0.0623	Hdac9
10.5E	chr12	38192901	38193600	del	699	0.0215	Dgkb
10.5E	chr12	38531301	38533700	dup	2399	1.6214	Dgkb
10.5E	chr12	41285901	41286600	del	699	0	Immp2l
10.5E	chr12	52174601	52177000	dup	2399	1.8726	Nubpl
10.5E	chr12	53348501	53349600	del	1099	0.2837	Npas3
10.5E	chr12	77383801	77389600	dup	5799	1.6922	Fut8
10.5E	chr12	79057101	79059600	dup	2499	1.6593	Plekhh1
10.5E	chr12	85981401	85983100	dup	1699	2.1105	Ttll5
10.5E	chr12	91139801	91141100	del	1299	0.2331	Cep128
10.5E	chr12	98512901	98515600	dup	2699	1.9474	Kcnk10
10.5E	chr12	100800501	100806700	dup	6199	1.8842	Dglucy
10.5E	chr12	104133701	104136600	dup	2899	2.1033	Serpina3b
10.5E	chr12	104133801	104136600	dup	2799	2.2476	Serpina3b
10.5E	chr12	104215501	104222400	dup	6899	1.7106	Serpina3f,Serpina3g
10.5E	chr12	112017001	112021400	del	4399	0.0643	Tdrd9
10.5E	chr12	116796301	116798500	del	2199	0.3467	Ptprn2
10.5E	chr12	116796601	116798600	del	1999	0.3669	Ptprn2
10.5E	chr13	3158701	3162500	dup	3799	1.6004	Speer6-ps1
10.5E	chr13	32302401	32306100	dup	3699	1.6341	Gmds
10.5E	chr13	36184401	36189800	dup	5399	1.6395	Fars2
10.5E	chr13	62172901	62176800	dup	3899	1.7532	Zfp808
10.5E	chr13	63163401	63166500	del	3099	0.395	Aopep
10.5E	chr13	64832201	64834400	dup	2199	3.6201	Cntnap3
10.5E	chr13	66418001	66421200	del	3199	0.1668	2410141K09Rik
10.5E	chr13	66418101	66421200	del	3099	0.0924	2410141K09Rik
10.5E	chr13	76477401	76478400	del	999	0	Mctp1
10.5E	chr13	76629501	76630600	del	1099	0.0592	Mctp1
10.5E	chr13	81049401	81050600	del	1199	0.3574	9330111N05Rik
10.5E	chr13	91719101	91734900	dup	15799	1.6348	4833422C13Rik
10.5E	chr13	92617201	92625800	dup	8599	1.7328	Serinc5
10.5E	chr13	93801401	93807700	dup	6299	1.6294	Arsb
10.5E	chr13	110109201	110109900	del	699	0.074	Rab3c
10.5E	chr13	116837201	116841600	dup	4399	1.707	4930435F18Rik
10.5E	chr13	119495401	119595500	del	100099	0.0004	Tmem267
10.5E	chr14	13432301	13436000	dup	3699	1.6471	Synpr
10.5E	chr14	16503201	16503900	del	699	0.2045	Rarb
10.5E	chr14	25456801	25459300	del	2499	0.3419	Zmiz1
10.5E	chr14	30749301	30754400	dup	5099	1.6901	Sfmbt1
10.5E	chr14	35212701	35215600	dup	2899	1.7208	Grid1
10.5E	chr14	38611401	38612700	del	1299	0.3944	Nrg3
10.5E	chr14	43012601	43019700	dup	7099	1.735	Gm10377
10.5E	chr14	49470301	49474200	dup	3899	1.639	Slc35f4
10.5E	chr14	53037101	53144600	dup	107499	1.6053	Gm30214
10.5E	chr14	60878101	60889400	dup	11299	1.6189	Mipep
10.5E	chr14	72674501	72675200	del	699	0.0461	Fndc3a
10.5E	chr14	78887601	78893500	del	5899	0.1376	Vwa8
10.5E	chr14	78891901	78893500	del	1599	0.1887	Vwa8
10.5E	chr14	79860701	79862800	dup	2099	1.8652	Gm10845
10.5E	chr14	116287001	116288100	del	1099	0.3027	Gpc5
10.5E	chr14	118145301	118148300	dup	2999	1.66	Gpr180
10.5E	chr14	121066601	121069600	dup	2999	1.6778	Farp1
10.5E	chr15	3361001	3363700	dup	2699	1.6588	Ghr
10.5E	chr15	12526901	12530900	dup	3999	1.7115	Pdzd2
10.5E	chr15	33139001	33141200	dup	2199	1.6476	Cpq
10.5E	chr15	36131001	36133000	dup	1999	1.6856	Rgs22
10.5E	chr15	39242301	39244400	del	2099	0.2507	Rims2
10.5E	chr15	46491201	46492600	del	1399	0.3537	4930523O13Rik
10.5E	chr15	59647101	59648800	del	1699	0.2599	Trib1
10.5E	chr15	62226901	62229200	dup	2299	1.8524	Pvt1
10.5E	chr15	76102901	76105300	dup	2399	5.3156	Eppk1
10.5E	chr15	78405901	78407100	del	1199	0.3323	Mpst
10.5E	chr15	84039201	84040700	del	1499	0.3935	Efcab6
10.5E	chr15	84275101	84275800	del	699	0.2361	Parvb
10.5E	chr15	90945301	90946400	del	1099	0.0866	Kif21a
10.5E	chr15	102470101	102471500	del	1399	0.3077	Pcbp2
10.5E	chr15	103820701	103825300	dup	4599	2.2524	Mucl1
10.5E	chr16	4740001	4748400	dup	8399	1.6065	Hmox2
10.5E	chr16	13908401	13914800	dup	6399	1.7168	Mpv17l
10.5E	chr16	13908601	13915600	dup	6999	1.6414	Mpv17l
10.5E	chr16	24556501	24558400	dup	1899	2.3296	Lpp
10.5E	chr16	28856101	28857000	del	899	0.1171	Mb21d2
10.5E	chr16	36280901	36295800	del	14899	0.0334	Stfa1
10.5E	chr16	38087501	38089600	del	2099	0.3873	BC031361,Gsk3b
10.5E	chr16	40032901	40034100	del	1199	0.2085	Lsamp
10.5E	chr16	43463301	43464900	dup	1599	1.634	Zbtb20
10.5E	chr16	44822601	44826000	del	3399	0.0211	Cd200r4
10.5E	chr16	44822701	44826000	del	3299	0.0119	Cd200r4
10.5E	chr16	59458101	59461100	del	2999	0.1466	Gabrr3
10.5E	chr16	60163801	60164800	del	999	0.1752	Epha6
10.5E	chr16	88872801	88873900	dup	1099	2.3355	Krtap19-2
10.5E	chr16	91646701	91648300	del	1599	0.3741	Son,Gart
10.5E	chr17	5145901	5148800	del	2899	0.2455	Arid1b
10.5E	chr17	6982101	6983800	del	1699	0.2069	Rnaset2b
10.5E	chr17	8054501	8055700	dup	1199	1.9111	Gm1604b
10.5E	chr17	8709201	8718300	dup	9099	1.6085	Pde10a
10.5E	chr17	11758401	11760600	dup	2199	1.8336	Prkn
10.5E	chr17	12284801	12287800	dup	2999	1.673	Map3k4
10.5E	chr17	13065601	13082900	dup	17299	1.6943	Tcp10b
10.5E	chr17	13540101	13545700	dup	5599	4.4288	2700054A10Rik
10.5E	chr17	23343401	23348300	dup	4899	2.7604	Vmn2r115
10.5E	chr17	28971201	28980500	dup	9299	1.6005	Stk38
10.5E	chr17	31564001	31565200	del	1199	0.2749	Pknox1
10.5E	chr17	32327901	32330700	del	2799	0.0202	Akap8l
10.5E	chr17	35941401	35952800	dup	11399	1.966	Gm8801
10.5E	chr17	36144601	36145600	del	999	0.2274	Gm10499,2410017I17Rik
10.5E	chr17	39918101	39993000	del	74899	0.0441	Esp38
10.5E	chr17	45014301	45015300	del	999	0.0057	Supt3
10.5E	chr17	45572901	45574500	del	1599	0.3166	Hsp90ab1
10.5E	chr17	45735401	45737000	del	1599	0.3644	F630040K05Rik
10.5E	chr17	71419801	71420900	del	1099	0.1079	Smchd1
10.5E	chr17	84957001	84958000	del	999	0.2205	1110020A21Rik,Ppm1b
10.5E	chr18	5499601	5502000	dup	2399	1.7724	Gm10125
10.5E	chr18	6043301	6048300	dup	4999	1.6445	Arhgap12
10.5E	chr18	31633701	31635600	del	1899	0.3934	Sap130
10.5E	chr18	38327601	38328900	del	1299	0.2214	Gnpda1
10.5E	chr18	45393301	45394900	del	1599	0.3566	Kcnn2
10.5E	chr18	45538701	45542000	dup	3299	1.6447	Kcnn2
10.5E	chr18	53867401	53876600	dup	9199	1.6659	Csnk1g3
10.5E	chr19	7417401	7418800	del	1399	0.3235	2700081O15Rik
10.5E	chr19	7620901	7622200	del	1299	0.2821	Plaat5
10.5E	chr19	11422201	11424400	dup	2199	1.8358	Ms4a4c
10.5E	chr19	11422301	11425100	dup	2799	1.6245	Ms4a4c
10.5E	chr19	12794701	12796300	del	1599	0.3005	Lpxn,Zfp91,Gm44505
10.5E	chr19	18850901	18852400	del	1499	0	Trpm6
10.5E	chr19	42345801	42348200	dup	2399	1.7289	Crtac1
10.5E	chr19	47458501	47462500	dup	3999	1.6611	Sh3pxd2a
10.5E	chrX	20659901	20660900	del	999	0.2064	Uba1
10.5E	chrX	37240001	37251900	dup	11899	1.9405	Rhox2a,Rhox3a
10.5E	chrX	37240201	37253000	dup	12799	1.7617	Rhox2a,Rhox3a
10.5E	chrX	37241001	37251500	dup	10499	1.8082	Rhox2a,Rhox3a
10.5E	chrX	83655901	83657100	del	1199	0.3652	Dmd
10.5E	chrX	86780701	86781900	del	1199	0.3329	Il1rapl1
10.5E	chrX	102862001	102864200	del	2199	0.3821	1700031F05Rik
10.5E	chrX	141149501	141152700	dup	3199	4.7897	Atg4a
10.5E	chrX	148001901	148005700	dup	3799	2.0238	Gm15080,Ott,Gm15085
10.5E	chrX	149881901	149895500	del	13599	0.111	Gm15127
10.5E	chrX	149919801	149921900	del	2099	0.39	Gm15127
10.5E	chrX	149919801	149921700	del	1899	0.3682	Gm15127
10.5E	chrX	149970301	149974900	dup	4599	1.9114	Gm15091,Gm15127
16.5E	chr1	68367601	68368300	del	699	0.0267	Erbb4
16.5E	chr1	68367701	68368300	del	599	0	Erbb4
16.5E	chr1	68468901	68470300	del	1399	0.0474	Erbb4
16.5E	chr1	68879901	68880900	del	999	0.1387	Erbb4
16.5E	chr1	68880101	68880900	del	799	0.103	Erbb4
16.5E	chr1	80686601	80687900	del	1299	0.1136	Dock10
16.5E	chr1	89096701	89098700	del	1999	0.0956	Sh3bp4
16.5E	chr1	93935101	93940000	del	4899	0.3912	Gal3st2b
16.5E	chr1	97778801	97781600	dup	2799	1.6576	Gin1
16.5E	chr1	126628601	126629800	del	1199	0.23	Nckap5
16.5E	chr1	128315701	128317600	del	1899	0.1196	Lct
16.5E	chr1	152477601	152483500	dup	5899	1.6216	Colgalt2
16.5E	chr1	192073801	192074500	del	699	0	Traf5
16.5E	chr2	16995101	16996200	del	1099	0.3584	4930515L03Rik
16.5E	chr2	23009801	23015000	dup	5199	1.655	Abi1
16.5E	chr2	23009801	23014000	dup	4199	1.7194	Abi1
16.5E	chr2	41212701	41218500	dup	5799	1.6674	Lrp1b
16.5E	chr2	106521401	106522200	del	799	0.2033	Gm14015
16.5E	chr2	120912701	120913700	del	999	0.0389	Ubr1
16.5E	chr2	122520201	122521800	del	1599	0.1227	Slc28a2b
16.5E	chr2	146039201	146041500	del	2299	0	Cfap61
16.5E	chr2	146039301	146041500	del	2199	0	Cfap61
16.5E	chr2	155015501	155016400	del	899	0.1235	a
16.5E	chr2	156136701	156138200	del	1499	0.0426	Nfs1
16.5E	chr2	161641801	161642400	del	599	0.0153	Ptprt
16.5E	chr2	161749501	161751100	del	1599	0.3558	Ptprt
16.5E	chr2	161848901	161850600	del	1699	0.0907	Ptprt
16.5E	chr2	177192401	177194500	del	2099	0.3767	Gm14410
16.5E	chr2	177466301	177467900	dup	1599	1.9153	Zfp970
16.5E	chr2	177468801	177471100	dup	2299	1.7391	Zfp970
16.5E	chr2	180605001	180606600	dup	1599	1.6798	Col9a3
16.5E	chr3	15418701	15420800	dup	2099	1.6546	Sirpb1a
16.5E	chr3	15838501	15848600	dup	10099	1.615	Sirpb1c
16.5E	chr3	28568201	28569600	del	1399	0.0145	Tnik
16.5E	chr3	32139601	32141900	dup	2299	2.0679	Kcnmb2
16.5E	chr3	33808701	33810000	dup	1299	2.3832	Ttc14
16.5E	chr3	65009101	65013800	del	4699	0.2678	Kcnab1
16.5E	chr3	75094401	75096800	del	2399	0.0815	Zbbx
16.5E	chr3	75094401	75096700	del	2299	0.0494	Zbbx
16.5E	chr3	89383601	89388600	dup	4999	1.6262	Zbtb7b
16.5E	chr3	93674201	93675900	del	1699	0.3244	Tdpoz1
16.5E	chr3	106115301	106116300	del	999	0.2428	Chia1
16.5E	chr4	18804801	18805700	del	899	0.1997	Cnbd1
16.5E	chr4	42850201	42866200	del	15999	0.0771	Fam205a1,4930578G10Rik
16.5E	chr4	42850401	42866200	del	15799	0.0691	Fam205a1,4930578G10Rik
16.5E	chr4	61328301	61333300	del	4999	0.0978	Mup2
16.5E	chr4	103416201	103419600	del	3399	0.2361	Gm12718
16.5E	chr4	107036401	107038200	dup	1799	1.6136	Ssbp3
16.5E	chr4	111537401	111540000	del	2599	0.3201	Agbl4
16.5E	chr4	111792501	111793700	del	1199	0.0478	Spata6
16.5E	chr4	112019701	112020300	del	599	0	Skint1
16.5E	chr4	112877301	112878300	del	999	0.083	Skint6
16.5E	chr4	113108901	113110100	del	1199	0.1558	Skint6
16.5E	chr4	113183701	113184800	del	1099	0.1427	Skint6
16.5E	chr4	113698101	113699600	del	1499	0.078	Skint5
16.5E	chr4	113782401	113792500	del	10099	0.2184	Skint5
16.5E	chr4	113809301	113813300	dup	3999	1.8196	Skint5
16.5E	chr4	113855701	113857300	del	1599	0.2316	Skint5
16.5E	chr4	114168901	114169500	del	599	0	Skint11
16.5E	chr4	115532801	115534000	dup	1199	1.8789	Cyp4a10
16.5E	chr4	118004301	118005900	del	1599	0.3664	St3gal3
16.5E	chr4	126309801	126311800	dup	1999	1.6398	Col8a2
16.5E	chr4	130371101	130372000	del	899	0.0833	Snrnp40
16.5E	chr4	143569601	143571900	del	2299	0.3317	BC080695
16.5E	chr4	143614101	143615100	del	999	0.1354	Gm13083
16.5E	chr4	143614201	143615100	del	899	0.0789	Gm13083
16.5E	chr4	143947701	143950600	dup	2899	1.6456	Pramef25
16.5E	chr4	149768901	149769600	del	699	0	Slc25a33
16.5E	chr4	150340901	150342500	del	1599	0	Rere
16.5E	chr5	17683201	17685100	dup	1899	1.9642	Sema3c
16.5E	chr5	36630801	36660900	del	30099	0	D5Ertd579e
16.5E	chr5	42134501	42136100	del	1599	0	Gm16223
16.5E	chr5	44497301	44498800	del	1499	0.3695	Ldb2
16.5E	chr5	98012201	98013300	del	1099	0.0521	Antxr2
16.5E	chr5	107255301	107257700	dup	2399	1.61	Tgfbr3
16.5E	chr5	138064801	138072000	dup	7199	1.6215	Smok3c
16.5E	chr5	145464901	145466000	dup	1099	2.3059	Cyp3a16
16.5E	chr5	146004901	146007100	dup	2199	1.6827	Cyp3a25
16.5E	chr5	147091901	147092500	del	599	0	Polr1d
16.5E	chr5	148333601	148335300	del	1699	0.3905	Slc7a1
16.5E	chr6	3292801	3296100	del	3299	0.2899	Gm8579
16.5E	chr6	3294201	3297900	del	3699	0.3689	Gm8579
16.5E	chr6	8054401	8055600	dup	1199	1.9817	Col28a1
16.5E	chr6	18261801	18264300	del	2499	0.1014	Cftr
16.5E	chr6	21841201	21845000	dup	3799	1.6762	Tspan12
16.5E	chr6	21841501	21845600	dup	4099	1.6434	Tspan12
16.5E	chr6	45895301	45896600	del	1299	0.2281	Cntnap2
16.5E	chr6	62290101	62296700	dup	6599	1.623	Ccser1
16.5E	chr6	63263501	63267900	dup	4399	1.6769	Grid2
16.5E	chr6	63909501	63910100	del	599	0.0454	Grid2
16.5E	chr6	65412001	65417800	dup	5799	1.6134	Qrfprl
16.5E	chr6	67463101	67481300	dup	18199	1.6057	Il23r
16.5E	chr6	73075401	73107200	dup	31799	1.6006	Dnah6
16.5E	chr6	73176501	73187500	dup	10999	1.6368	Dnah6
16.5E	chr6	85698801	85704300	dup	5499	1.7109	Alms1
16.5E	chr6	105719801	105721400	del	1599	0.3491	Cntn4
16.5E	chr6	106554101	106555300	del	1199	0.198	Cntn4
16.5E	chr6	106554101	106555100	del	999	0.1547	Cntn4
16.5E	chr6	117727301	117729500	dup	2199	1.9921	1700030F04Rik
16.5E	chr6	118543001	118547300	del	4299	0.3111	Ankrd26
16.5E	chr6	118544301	118547300	del	2999	0.024	Ankrd26
16.5E	chr6	118545301	118547300	del	1999	0.0117	Ankrd26
16.5E	chr6	124634301	124636500	dup	2199	1.7134	C1s2
16.5E	chr6	129852201	129853500	dup	1299	1.985	Klra17
16.5E	chr6	130222701	130224700	dup	1999	1.6467	Klra7,Klra12,Klra15,Klra22
16.5E	chr6	131550201	131556000	del	5799	0.3509	5430401F13Rik
16.5E	chr6	131550301	131555900	del	5599	0.3144	5430401F13Rik
16.5E	chr6	132293001	132294700	del	1699	0.399	Gm4736
16.5E	chr6	132301801	132303500	del	1699	0.3884	Gm4736
16.5E	chr6	134690101	134692500	del	2399	0.1576	Borcs5
16.5E	chr6	147629801	147630600	del	799	0.0541	Ccdc91
16.5E	chr7	3795601	3825000	del	29399	0.0721	Pira6
16.5E	chr7	3840501	3842400	del	1899	0.2759	Pira2,Pira11,Pira4,Pira7,Pira6
16.5E	chr7	7230001	7231000	dup	999	3.4026	Vmn2r29
16.5E	chr7	7248001	7249000	del	999	0.0527	Vmn2r29
16.5E	chr7	7255601	7257700	del	2099	0.3773	Vmn2r29
16.5E	chr7	7255701	7257700	del	1999	0.3457	Vmn2r29
16.5E	chr7	7271701	7277500	del	5799	0.2071	Vmn2r29
16.5E	chr7	7553801	7554800	del	999	0.1944	Vmn2r33
16.5E	chr7	7816001	7817000	del	999	0.0775	Vmn2r35
16.5E	chr7	8088301	8092200	dup	3899	2.7179	2810047C21Rik1
16.5E	chr7	18650101	18652800	dup	2699	1.7767	Psg21
16.5E	chr7	20017501	20018800	del	1299	0	Nlrp9b
16.5E	chr7	20840901	20844800	del	3899	0.192	Vmn1r115
16.5E	chr7	20877901	20883600	del	5699	0.3375	Vmn1r117
16.5E	chr7	22808201	22810600	del	2399	0.3646	Gm6902
16.5E	chr7	22815201	22817100	del	1899	0.3089	Gm6902
16.5E	chr7	23325501	23327600	del	2099	0.3818	Nlrp4e
16.5E	chr7	30922001	30926400	del	4399	0.0212	Hamp2
16.5E	chr7	33171001	33173300	del	2299	0.2797	Scgb2b18
16.5E	chr7	38849401	38860100	del	10699	0.1322	1700010N08Rik
16.5E	chr7	40984401	40991200	dup	6799	1.6161	4930433I11Rik
16.5E	chr7	40984401	40993900	dup	9499	1.6245	4930433I11Rik
16.5E	chr7	44250301	44252400	dup	2099	2.1958	2410002F23Rik
16.5E	chr7	55053801	55054400	del	599	0.0117	Luzp2
16.5E	chr7	59506701	59508200	dup	1499	2.4824	Snhg14
16.5E	chr7	59806401	59857400	del	50999	0.0074	Snhg14
16.5E	chr7	63545001	63546300	del	1299	0.231	Otud7a
16.5E	chr7	65602901	65606000	dup	3099	1.6682	BC046251
16.5E	chr7	96761801	96762600	del	799	0.027	Tenm4
16.5E	chr7	96761901	96762600	del	699	0	Tenm4
16.5E	chr7	97215101	97216300	dup	1199	2.0426	Gab2
16.5E	chr7	103549701	103550900	del	1199	0.1569	Olfr613
16.5E	chr7	104489301	104493900	del	4599	0.1041	Trim30d
16.5E	chr7	104489301	104496200	del	6899	0.2723	Trim30d
16.5E	chr7	104497501	104501100	del	3599	0.3309	Trim30d
16.5E	chr7	109142501	109144100	dup	1599	1.6755	Lmo1
16.5E	chr7	116397101	116398600	del	1499	0	Pik3c2a
16.5E	chr7	128679901	128680600	del	699	0.0205	Inpp5f
16.5E	chr7	129268801	129269800	del	999	0.1297	Plpp4
16.5E	chr8	14804801	14806600	del	1799	0.2936	Dlgap2
16.5E	chr8	66335301	66337000	del	1699	0.3996	2022-03-01
16.5E	chr8	72508401	72509000	del	599	0.0099	Med26
16.5E	chr8	90886301	90888000	del	1699	0	Chd9
16.5E	chr8	90886501	90892000	del	5499	0.0177	Chd9
16.5E	chr8	90888301	90891900	del	3599	0	Chd9
16.5E	chr8	93913501	93915700	dup	2199	1.7044	Gnao1
16.5E	chr8	95069501	95071300	dup	1799	1.6172	Drc7
16.5E	chr8	117023501	117026000	dup	2499	1.926	Pkd1l2
16.5E	chr9	74129401	74130300	del	899	0.1858	Wdr72
16.5E	chr9	105213901	105216000	del	2099	0.0173	Nek11
16.5E	chr9	105345101	105346300	del	1199	0.2351	Nek11
16.5E	chr9	106871001	106871600	del	599	0	Dcaf1
16.5E	chr9	111268401	111269200	del	799	0.0428	Mlh1
16.5E	chr10	49275901	49280100	dup	4199	1.626	Grik2
16.5E	chr10	64777801	64778900	del	1099	0.1331	Ctnna3
16.5E	chr10	80547501	80550300	dup	2799	1.6183	Rexo1
16.5E	chr10	80627501	80630400	dup	2899	1.6243	Csnk1g2
16.5E	chr10	80804201	80806600	dup	2399	1.6428	Sf3a2,Amh
16.5E	chr10	82648401	82650100	del	1699	0.3152	Tdg,Gm9855
16.5E	chr10	107005101	107005800	del	699	0.0443	Acss3
16.5E	chr10	107100301	107102900	dup	2599	1.6342	Acss3
16.5E	chr10	107100901	107103100	dup	2199	1.8047	Acss3
16.5E	chr10	114815401	114816000	del	599	0.0734	Gm15723
16.5E	chr11	3126401	3143500	dup	17099	7.2203	Pisd-ps1,Sfi1
16.5E	chr11	9444601	9452100	dup	7499	1.7414	Abca13
16.5E	chr11	53538101	53539000	del	899	0.1784	2022-09-08
16.5E	chr11	54853901	54856600	dup	2699	1.6204	Lyrm7
16.5E	chr11	61488801	61491200	dup	2399	1.6008	Mapk7
16.5E	chr11	77808201	77809900	dup	1699	1.6419	Myo18a
16.5E	chr11	83002801	83004700	del	1899	0.3079	Slfn8
16.5E	chr11	83003901	83004700	del	799	0.0954	Slfn8
16.5E	chr11	83018701	83019300	del	599	0.0083	Slfn8
16.5E	chr11	100969501	100972100	dup	2599	1.6182	Cavin1
16.5E	chr11	102445601	102447200	dup	1599	1.6267	Fam171a2
16.5E	chr12	4219201	4221800	dup	2599	3.4692	Cenpo
16.5E	chr12	4219401	4221700	dup	2299	4.0801	Cenpo
16.5E	chr12	24065501	24067500	del	1999	0.3936	9030624G23Rik
16.5E	chr12	30415801	30416600	del	799	0	2310016D03Rik
16.5E	chr12	79056501	79059500	dup	2999	1.6048	Plekhh1
16.5E	chr12	104216501	104222300	dup	5799	1.7746	Serpina3f,Serpina3g
16.5E	chr12	112016401	112021300	del	4899	0.2169	Tdrd9
16.5E	chr12	116106801	116107600	del	799	0.0691	Vipr2
16.5E	chr12	116106801	116107700	del	899	0.0659	Vipr2
16.5E	chr12	116796201	116798500	del	2299	0.325	Ptprn2
16.5E	chr12	116796601	116798600	del	1999	0.2835	Ptprn2
16.5E	chr13	8666701	8669700	dup	2999	1.6434	Adarb2
16.5E	chr13	25007401	25016200	dup	8799	1.8517	Mrs2
16.5E	chr13	29237101	29238700	dup	1599	1.6319	Cdkal1
16.5E	chr13	42128601	42131500	dup	2899	1.751	Hivep1
16.5E	chr13	62544401	62547600	dup	3199	1.8565	Zfp934
16.5E	chr13	75936201	75937500	del	1299	0.2719	Rhobtb3
16.5E	chr13	76472301	76479800	del	7499	0.3391	Mctp1
16.5E	chr13	76513901	76514600	del	699	0.0239	Mctp1
16.5E	chr13	76514001	76514600	del	599	0	Mctp1
16.5E	chr13	76542701	76543500	del	799	0.086	Mctp1
16.5E	chr13	77075401	77076000	del	599	0.0094	Slf1
16.5E	chr13	77455701	77456600	del	899	0.3378	2210408I21Rik
16.5E	chr13	89215701	89220400	dup	4699	1.7147	Edil3
16.5E	chr13	92617701	92621600	dup	3899	1.7979	Serinc5
16.5E	chr13	95103601	95104600	del	999	0.273	Pde8b
16.5E	chr13	101395201	101396000	del	799	0.2252	4922502H24Rik
16.5E	chr13	104768701	104776200	dup	7499	1.6176	Cwc27
16.5E	chr13	119495401	119595500	del	100099	0.0008	Tmem267
16.5E	chr14	3065601	3077800	dup	12199	1.6915	Gm2897
16.5E	chr14	3066901	3077000	dup	10099	1.7561	Gm2897
16.5E	chr14	3072301	3079600	dup	7299	1.7178	Gm2897
16.5E	chr14	21359701	21362200	dup	2499	1.7154	Adk
16.5E	chr14	41053301	41058700	dup	5399	2.0183	Dydc2
16.5E	chr14	41053401	41056100	dup	2699	2.0262	Dydc2
16.5E	chr14	43009001	43011300	dup	2299	1.6765	Gm10377
16.5E	chr14	96106201	96107400	del	1199	0.3432	Klhl1
16.5E	chr15	3547901	3549900	del	1999	0.2207	Ghr
16.5E	chr15	8997301	9000300	del	2999	0.0032	Ranbp3l
16.5E	chr15	39241601	39243700	del	2099	0.3015	Rims2
16.5E	chr15	42579001	42580300	del	1299	0.212	Angpt1
16.5E	chr15	43464501	43467400	del	2899	0.1286	Gm10373
16.5E	chr15	103337901	103339900	dup	1999	1.6521	Zfp385a
16.5E	chr15	103823301	103825200	dup	1899	2.4034	Mucl1
16.5E	chr15	103868701	103870100	dup	1399	2.1656	Mucl1
16.5E	chr16	13908301	13914200	dup	5899	1.6253	Mpv17l
16.5E	chr16	36280501	36282600	del	2099	0.1723	Stfa1
16.5E	chr16	44822601	44826000	del	3399	0.0227	Cd200r4
16.5E	chr16	44864001	44868100	del	4099	0.3776	Cd200r2
16.5E	chr16	44864201	44867500	del	3299	0.1934	Cd200r2
16.5E	chr16	71137901	71138500	del	599	0.0189	4931420L22Rik
16.5E	chr17	6693701	6694700	del	999	0.2086	Sytl3
16.5E	chr17	6693801	6694600	del	799	0.1799	Sytl3
16.5E	chr17	6901701	6902500	del	799	0.1238	1700122H20Rik
16.5E	chr17	6994801	6997900	dup	3099	1.8233	Rnaset2b
16.5E	chr17	6994801	6996700	dup	1899	1.991	Rnaset2b
16.5E	chr17	7022601	7025600	dup	2999	1.6315	Gm1604b
16.5E	chr17	7303001	7304500	del	1499	0.2584	Rps6ka2
16.5E	chr17	13540101	13548200	dup	8099	3.8437	2700054A10Rik
16.5E	chr17	22218501	22222400	del	3899	0.037	Zfp994
16.5E	chr17	23358301	23361500	dup	3199	2.18	Vmn2r115
16.5E	chr17	25042601	25043200	del	599	0.009	Ift140
16.5E	chr17	37313301	37314700	dup	1399	1.8932	Olfr100,Olfr102
16.5E	chr17	58128001	58134200	del	6199	0.035	Cntnap5c
16.5E	chr17	58128501	58134200	del	5699	0.0135	Cntnap5c
16.5E	chr17	78787501	78788100	del	599	0	Heatr5b
16.5E	chr18	56827601	56830300	dup	2699	1.65	2022-03-03
16.5E	chr18	74565001	74566400	del	1399	0.3791	Myo5b
16.5E	chr18	84503201	84504100	del	899	0.1779	Zfp407
16.5E	chr18	89620001	89621100	del	1099	0.0987	Dok6
16.5E	chr19	3192301	3198900	dup	6599	1.9683	1700030N03Rik
16.5E	chr19	22722101	22724500	del	2399	0.1956	Trpm3
16.5E	chr19	39418901	39426900	del	7999	0.2479	Cyp2c38,Cyp2c39
16.5E	chr19	39633601	39634200	del	599	0.0286	Cyp2c67
16.5E	chr19	42105901	42107400	del	1499	0.2509	Pi4k2a
16.5E	chr19	42106201	42107400	del	1199	0.2756	Pi4k2a
16.5E	chr19	43239101	43239800	del	699	0.1194	Hpse2
16.5E	chr19	58318401	58319200	del	799	0.1373	Gfra1
16.5E	chrX	7070001	7072900	dup	2899	1.6648	Akap4
16.5E	chrX	20449101	20450100	del	999	0.3434	Jade3
16.5E	chrX	24484401	24486600	dup	2199	1.748	Gm5934
16.5E	chrX	24484401	24486700	dup	2299	1.8796	Gm5934
16.5E	chrX	32278001	32289800	dup	11799	1.6284	Btbd35f2
16.5E	chrX	32717201	32730100	dup	12899	1.607	Btbd35f21
16.5E	chrX	53774201	53776700	dup	2499	1.6644	Zfp36l3
16.5E	chrX	82953101	82954300	dup	1199	2.0398	Dmd
16.5E	chrX	100767601	100768500	dup	899	1.6235	Dlg3
16.5E	chrX	103251201	103252300	del	1099	0.3535	4930519F16Rik
16.5E	chrX	148678801	148680300	del	1499	0.3656	Gm15127
16.5E	chrX	149827101	149829800	del	2699	0.1115	Gm15127
16.5E	chrX	149931601	149932200	del	599	0.0099	Gm15127
16.5E	chrX	157206901	157207700	del	799	0.1943	Phex
16.5E	chrX	160057701	160058500	del	799	0.2671	Map3k15
1M	chr1	32258901	32266100	del	7199	0.1859	Khdrbs2
1M	chr1	32272301	32274600	del	2299	0.3804	Khdrbs2
1M	chr1	32272801	32274600	del	1799	0.253	Khdrbs2
1M	chr1	32278601	32280000	del	1399	0.0125	Khdrbs2
1M	chr1	32439301	32441200	del	1899	0.2977	Khdrbs2
1M	chr1	44151001	44152200	del	1199	0	Ercc5
1M	chr1	45444001	45445500	del	1499	0.3194	Col5a2
1M	chr1	45444101	45445600	del	1499	0.3211	Col5a2
1M	chr1	58392301	58393000	del	699	0.0294	Bzw1
1M	chr1	66843901	66844600	del	699	0.016	Acadl
1M	chr1	68148601	68150700	del	2099	0.1036	Erbb4
1M	chr1	68519001	68521000	del	1999	0.3529	Erbb4
1M	chr1	68885101	68886400	del	1299	0.2604	Erbb4
1M	chr1	68966301	68967600	del	1299	0.3549	Erbb4
1M	chr1	69997301	69998200	del	899	0.249	Spag16
1M	chr1	81205001	81205700	del	699	0.0179	Nyap2
1M	chr1	88123201	88124900	dup	1699	1.7656	Ugt1a6b,Ugt1a7c,Ugt1a10,Ugt1a9
1M	chr1	94008201	94009200	del	999	0.0972	Gal3st2c
1M	chr1	97778701	97781600	dup	2899	1.6393	Gin1
1M	chr1	98464001	98465400	del	1399	0.3382	Slco6d1
1M	chr1	110036601	110043000	del	6399	0.1485	Cdh7
1M	chr1	110897901	110898700	del	799	0.1457	Cdh19
1M	chr1	116460301	116461500	del	1199	0.1524	Cntnap5a
1M	chr1	127527001	127529100	del	2099	0	Tmem163
1M	chr1	128315401	128317700	del	2299	0.1634	Lct
1M	chr1	131934701	131936200	dup	1499	2.3399	Nucks1
1M	chr1	139645601	139648200	dup	2599	3.2228	Cfhr3
1M	chr1	140313401	140315400	dup	1999	1.6375	Kcnt2
1M	chr1	146746901	146748200	del	1299	0.3209	Brinp3
1M	chr1	146746901	146748400	del	1499	0.3289	Brinp3
1M	chr1	151199001	151211000	dup	11999	2.1244	3110040M04Rik
1M	chr1	151203501	151206700	dup	3199	2.3277	3110040M04Rik
1M	chr1	152477801	152483700	dup	5899	1.6391	Colgalt2
1M	chr1	153078101	153083100	dup	4999	1.6593	Nmnat2
1M	chr1	159711901	159714100	dup	2199	1.6192	Tnr
1M	chr1	177924601	177925700	dup	1099	2.3944	Catspere1
1M	chr1	189239701	189241600	del	1899	0.1155	Kcnk2
1M	chr1	190211801	190212400	del	599	0.0149	LOC102632463
1M	chr1	192073801	192074500	del	699	0	Traf5
1M	chr1	192308501	192309200	del	699	0.0157	Kcnh1
1M	chr1	192367101	192367900	del	799	0	Kcnh1
1M	chr2	15992001	15992900	del	899	0.3282	Malrd1
1M	chr2	30071001	30072500	dup	1499	1.8141	Set
1M	chr2	40633501	40635000	del	1499	0.1216	Lrp1b
1M	chr2	62900001	62901200	del	1199	0.3021	Kcnh7
1M	chr2	70073401	70077200	dup	3799	1.6962	Myo3b
1M	chr2	70263201	70266100	dup	2899	1.8356	Myo3b
1M	chr2	86977201	86978000	del	799	0.3383	Olfr1100
1M	chr2	97187701	97188900	dup	1199	2.2294	Lrrc4c
1M	chr2	104693801	104696400	del	2599	0.3991	Tcp11l1
1M	chr2	105249201	105251800	del	2599	0.1902	Them7
1M	chr2	112701501	112711400	dup	9899	1.7774	Ryr3
1M	chr2	112702101	112711400	dup	9299	1.8759	Ryr3
1M	chr2	118867601	118869000	del	1399	0	Ivd
1M	chr2	119118801	119120900	del	2099	0.0259	Rad51
1M	chr2	120215501	120216400	del	899	0.1416	Pla2g4e
1M	chr2	120648201	120649700	del	1499	0.2647	Stard9
1M	chr2	120912701	120913700	del	999	0.0059	Ubr1
1M	chr2	122507501	122508400	del	899	0.0838	Slc28a2b
1M	chr2	122793501	122794100	del	599	0.0363	Sqor
1M	chr2	130888401	130889300	del	899	0.0367	A730017L22Rik
1M	chr2	134607301	134607900	del	599	0.0092	Tmx4
1M	chr2	136254701	136256300	del	1599	0.2591	Pak7
1M	chr2	136254801	136255900	del	1099	0.1565	Pak7
1M	chr2	144652401	144655000	del	2599	0.0177	Dtd1
1M	chr2	146196501	146198400	del	1899	0.0086	Cfap61
1M	chr2	155014901	155016400	del	1499	0.2345	a
1M	chr2	156239201	156240600	del	1399	0.0164	Phf20
1M	chr2	161641801	161642400	del	599	0.0092	Ptprt
1M	chr2	161988301	161989400	del	1099	0.1991	Ptprt
1M	chr2	177466301	177471500	dup	5199	1.749	Zfp970
1M	chr2	179975601	179976600	del	999	0.046	Taf4
1M	chr2	180065001	180067100	del	2099	0.0246	Ss18l1
1M	chr3	15324501	15334200	dup	9699	1.8474	Gm9733
1M	chr3	15410901	15413800	dup	2899	1.7185	Sirpb1a
1M	chr3	15525401	15530400	dup	4999	1.6659	Sirpb1b
1M	chr3	15545601	15547900	dup	2299	1.9412	Sirpb1b
1M	chr3	15842401	15843600	dup	1199	2.0773	Sirpb1c
1M	chr3	15844301	15848600	dup	4299	1.942	Sirpb1c
1M	chr3	28909701	28912500	del	2799	0.3151	Gm1527
1M	chr3	28909901	28912500	del	2599	0.3181	Gm1527
1M	chr3	35607201	35615000	del	7799	0.3466	Gm6639
1M	chr3	35772901	35776400	del	3499	0.0052	Atp11b
1M	chr3	40550601	40650600	del	99999	0	Intu
1M	chr3	64981101	64981800	del	699	0	Kcnab1
1M	chr3	75132001	75133600	del	1599	0.3869	Zbbx
1M	chr3	76333501	76334100	del	599	0.011	Fstl5
1M	chr3	76555401	76557500	del	2099	0.2197	Fstl5
1M	chr3	86117601	86118300	del	699	0.0171	Sh3d19
1M	chr3	92284001	92291800	dup	7799	1.6527	Sprr2a3
1M	chr3	93215701	93217500	del	1799	0.3943	Flg2
1M	chr3	94643101	94644700	del	1599	0.2505	Tuft1
1M	chr3	95396001	95396900	del	899	0.0491	4930558C23Rik
1M	chr3	95471601	95472700	del	1099	0.1355	Arnt
1M	chr3	95471601	95472800	del	1199	0.1525	Arnt
1M	chr3	103643901	103646100	del	2199	0	Syt6
1M	chr3	104120901	104123300	dup	2399	1.6468	Magi3
1M	chr3	112050301	112051300	del	999	0.1985	Gm6602
1M	chr3	114169101	114170200	del	1099	0.2978	Col11a1
1M	chr3	114169101	114170100	del	999	0.2031	Col11a1
1M	chr3	118976201	118977700	del	1499	0.3448	Dpyd
1M	chr3	130325501	130326400	del	899	0	Col25a1
1M	chr3	134903301	134905200	del	1899	0.3929	Tacr3
1M	chr3	159099101	159100000	del	899	0.2455	Gm20752
1M	chr4	20407801	20412800	dup	4999	1.7571	Nkain3
1M	chr4	41770901	41773200	del	2299	0.1588	Ccl27a
1M	chr4	42850001	42866000	del	15999	0.0837	Fam205a1,4930578G10Rik
1M	chr4	42850201	42866200	del	15999	0.0736	Fam205a1,4930578G10Rik
1M	chr4	45397801	45400200	dup	2399	2.0174	Slc25a51
1M	chr4	60064101	60069400	dup	5299	1.6313	Mup7,Mup15
1M	chr4	60623301	60624800	del	1499	0.2767	Mup2
1M	chr4	60633101	60636600	del	3499	0.3575	Mup2
1M	chr4	60637301	60640400	del	3099	0.3711	Mup2
1M	chr4	61423901	61427100	dup	3199	1.8262	Mup2
1M	chr4	61670701	61676100	dup	5399	1.9366	Mup18,Mup13
1M	chr4	62049601	62051300	dup	1699	1.6903	Mup20
1M	chr4	108880901	108882200	del	1299	0.1228	Rab3b
1M	chr4	111792501	111793700	del	1199	0.0506	Spata6
1M	chr4	112630101	112638300	del	8199	0.1722	Skint2
1M	chr4	112631301	112639000	del	7699	0.1247	Skint2
1M	chr4	112811401	112814000	dup	2599	1.7261	Skint6
1M	chr4	112815401	112822900	del	7499	0.1024	Skint6
1M	chr4	112824401	112831700	del	7299	0.0811	Skint6
1M	chr4	112825201	112831700	del	6499	0.0063	Skint6
1M	chr4	112895501	112896400	del	899	0.0927	Skint6
1M	chr4	112945401	112946200	del	799	0.04	Skint6
1M	chr4	113117601	113118500	del	899	0.0868	Skint6
1M	chr4	113183701	113184800	del	1099	0.1348	Skint6
1M	chr4	113222201	113230500	del	8299	0.0316	Skint6
1M	chr4	113482901	113483900	del	999	0.0996	Skint5
1M	chr4	113490901	113497100	del	6199	0.0146	Skint5
1M	chr4	113497401	113498700	del	1299	0.3974	Skint5
1M	chr4	113545801	113552800	del	6999	0.0959	Skint5
1M	chr4	113553401	113554700	del	1299	0.2606	Skint5
1M	chr4	113553501	113554900	del	1399	0.2627	Skint5
1M	chr4	113567301	113573700	dup	6399	2.0938	Skint5
1M	chr4	113574101	113575400	dup	1299	2.0306	Skint5
1M	chr4	113577901	113580600	dup	2699	1.916	Skint5
1M	chr4	113580601	113586900	del	6299	0.0089	Skint5
1M	chr4	113613601	113614700	del	1099	0.2181	Skint5
1M	chr4	113654401	113659400	dup	4999	1.6411	Skint5
1M	chr4	113669201	113676400	dup	7199	1.6202	Skint5
1M	chr4	113685901	113690800	dup	4899	1.6867	Skint5
1M	chr4	113694501	113698100	dup	3599	1.6173	Skint5
1M	chr4	113694501	113698200	dup	3699	1.6392	Skint5
1M	chr4	113698101	113699700	del	1599	0.0924	Skint5
1M	chr4	113699601	113708100	dup	8499	1.6925	Skint5
1M	chr4	113709901	113717300	dup	7399	1.753	Skint5
1M	chr4	113723401	113726000	dup	2599	1.979	Skint5
1M	chr4	113749701	113750600	del	899	0.0193	Skint5
1M	chr4	113754301	113759800	dup	5499	1.8662	Skint5
1M	chr4	113791901	113801200	dup	9299	1.8538	Skint5
1M	chr4	113798801	113801100	dup	2299	1.762	Skint5
1M	chr4	113814901	113816500	del	1599	0.2676	Skint5
1M	chr4	113832301	113844200	del	11899	0.0303	Skint5
1M	chr4	113855701	113856900	del	1199	0.2237	Skint5
1M	chr4	113879101	113880200	del	1099	0	Skint5
1M	chr4	113884401	113895700	dup	11299	1.7271	Skint5
1M	chr4	113896201	113897200	del	999	0.1167	Skint5
1M	chr4	113897901	113901000	dup	3099	1.998	Skint5
1M	chr4	114173201	114174500	dup	1299	2.2078	Skint11
1M	chr4	114236701	114238700	del	1999	0.2256	Skint11
1M	chr4	114239501	114240400	del	899	0.1055	Skint11
1M	chr4	115320701	115321400	del	699	0.0466	Cyp4a12a
1M	chr4	115768801	115769500	del	699	0.0168	Efcab14
1M	chr4	118600801	118605100	del	4299	0.3657	Cfap57
1M	chr4	118601301	118605100	del	3799	0.3794	Cfap57
1M	chr4	118602601	118603300	del	699	0	Cfap57
1M	chr4	126378601	126381500	del	2899	0.0205	Ago3
1M	chr4	130371201	130372000	del	799	0.0752	Snrnp40
1M	chr4	133318801	133319400	del	599	0.0182	Wdtc1
1M	chr4	133334901	133337200	del	2299	0.0295	Wdtc1
1M	chr4	136497801	136498700	del	899	0	Luzp1
1M	chr4	137491301	137491900	del	599	0.0095	Hspg2
1M	chr4	143572601	143579600	del	6999	0.2004	BC080695
1M	chr4	143616001	143617000	del	999	0.1219	Gm13083
1M	chr4	143726401	143727500	del	1099	0.1335	Gm13078
1M	chr4	145836201	145840500	dup	4299	3.8177	Gm13238
1M	chr4	146458901	146459700	del	799	0.0143	Zfp992,Zfp991
1M	chr4	146502001	146512000	del	9999	0.0768	Zfp981
1M	chr4	150513601	150515000	del	1399	0.3241	Rere
1M	chr4	156253501	156254300	del	799	0	Samd11
1M	chr5	3610301	3611700	del	1399	0.3626	Pex1
1M	chr5	3610301	3611400	del	1099	0.2518	Pex1
1M	chr5	3610601	3611500	del	899	0.0821	Pex1
1M	chr5	7112101	7113500	del	1399	0.247	Zfp804b
1M	chr5	26088301	26090200	dup	1899	2.266	Gm10471
1M	chr5	26094701	26122500	dup	27799	1.7779	Gm10220,5031410I06Rik
1M	chr5	30758401	30761200	dup	2799	1.612	Dpysl5
1M	chr5	32920301	32921100	del	799	0	Depdc5
1M	chr5	32920301	32921200	del	899	0.0429	Depdc5
1M	chr5	36630801	36660900	del	30099	0	D5Ertd579e
1M	chr5	42134501	42136100	del	1599	0	Gm16223
1M	chr5	77019001	77022900	dup	3899	1.631	Thegl
1M	chr5	83337301	83338800	del	1499	0.3515	Tecrl
1M	chr5	89556701	89558400	dup	1699	2.184	Npffr2
1M	chr5	99309301	99313300	del	3999	0.3626	A930011G23Rik
1M	chr5	107256001	107258500	dup	2499	1.7101	Tgfbr3
1M	chr5	108491801	108493500	dup	1699	1.7445	Pcgf3
1M	chr5	123538601	123546300	dup	7699	1.8754	Vps33a
1M	chr5	124647801	124709800	del	61999	0	Atp6v0a2
1M	chr5	124648001	124709000	del	60999	0	Atp6v0a2
1M	chr5	127819601	127821300	del	1699	0	Tmem132d
1M	chr5	130494201	130496300	del	2099	0.0141	Caln1
1M	chr5	145464801	145466300	dup	1499	2.219	Cyp3a16
1M	chr5	145464901	145469100	dup	4199	1.767	Cyp3a16
1M	chr5	145467701	145474500	dup	6799	1.6528	Cyp3a16
1M	chr5	145563901	145566600	dup	2699	1.6839	Cyp3a41a,Cyp3a41b
1M	chr5	145573901	145583400	dup	9499	1.6218	Cyp3a41a,Cyp3a41b
1M	chr5	145576701	145583400	dup	6699	1.6618	Cyp3a41a,Cyp3a41b
1M	chr5	145717401	145718200	del	799	0.0553	Cyp3a41a
1M	chr5	145999601	146000500	del	899	0.0507	Cyp3a25
1M	chr6	3292601	3296100	del	3499	0.3421	Gm8579
1M	chr6	3293801	3296100	del	2299	0.1972	Gm8579
1M	chr6	3399201	3401600	dup	2399	1.8386	Samd9l
1M	chr6	8566901	8568100	del	1199	0.3945	Glcci1
1M	chr6	22171801	22173400	dup	1599	2.0032	Cped1
1M	chr6	22171901	22173400	dup	1499	2.1318	Cped1
1M	chr6	27610701	27611600	del	899	0.2522	Grm8
1M	chr6	30802801	30805800	dup	2999	3.0393	Copg2
1M	chr6	33403401	33409400	del	5999	0.086	Exoc4
1M	chr6	33404001	33409400	del	5399	0	Exoc4
1M	chr6	33404001	33409000	del	4999	0	Exoc4
1M	chr6	33782101	33783700	del	1599	0.0419	Exoc4
1M	chr6	45895001	45897000	del	1999	0.3456	Cntnap2
1M	chr6	45895101	45896900	del	1799	0.3551	Cntnap2
1M	chr6	54015501	54016200	del	699	0.0259	4921529L05Rik
1M	chr6	58598101	58604500	dup	6399	2.6098	Abcg2
1M	chr6	58600101	58609000	dup	8899	2.0888	Abcg2
1M	chr6	63803701	63804900	del	1199	0.253	Grid2
1M	chr6	73200601	73203800	del	3199	0	Dnah6
1M	chr6	82643301	82644900	del	1599	0	Pole4
1M	chr6	85699501	85703600	dup	4099	1.684	Alms1
1M	chr6	85792301	85796600	del	4299	0.1598	Alms1-ps2
1M	chr6	95474301	95478100	dup	3799	1.6666	Suclg2
1M	chr6	105921201	105922900	del	1699	0.3847	Cntn4
1M	chr6	106365501	106366200	del	699	0.0351	Cntn4
1M	chr6	106553601	106555300	del	1699	0.2419	Cntn4
1M	chr6	106553601	106555600	del	1999	0.2557	Cntn4
1M	chr6	106553601	106555500	del	1899	0.201	Cntn4
1M	chr6	108287901	108288500	del	599	0.01	Itpr1
1M	chr6	116248901	116250900	del	1999	0.0256	Washc2
1M	chr6	116535101	116541800	dup	6699	2.397	Olfr213
1M	chr6	117716301	117718900	del	2599	0.3072	1700030F04Rik
1M	chr6	117732101	117734100	del	1999	0.3442	1700030F04Rik
1M	chr6	117735701	117737900	del	2199	0.1897	1700030F04Rik
1M	chr6	117735701	117738000	del	2299	0.262	1700030F04Rik
1M	chr6	118544401	118547300	del	2899	0.018	Ankrd26
1M	chr6	118805801	118806600	del	799	0.0514	Cacna1c
1M	chr6	129017901	129019000	del	1099	0.082	Clec2f
1M	chr6	129669301	129671000	del	1699	0.2708	Klrc1
1M	chr6	129707301	129709100	del	1799	0.0151	Klri1
1M	chr6	129707301	129708100	del	799	0	Klri1
1M	chr6	129708301	129709100	del	799	0.0225	Klri1
1M	chr6	129850701	129853300	dup	2599	2.1235	Klra17
1M	chr6	129988701	129992700	del	3999	0.0711	Klra15,Klra22
1M	chr6	130222701	130224900	dup	2199	1.8484	Klra7,Klra12,Klra15,Klra22
1M	chr6	130222701	130224700	dup	1999	1.7368	Klra7,Klra12,Klra15,Klra22
1M	chr6	130373901	130377100	dup	3199	1.6213	Klra1,Klra15,Klra22
1M	chr6	130375601	130377800	dup	2199	1.9271	Klra1,Klra15,Klra22
1M	chr6	131222401	131228100	del	5699	0.0304	Klra2
1M	chr6	131233601	131241300	del	7699	0.3538	Klra2
1M	chr6	131491001	131506000	del	14999	0.3782	LOC102638913
1M	chr6	131539701	131543800	del	4099	0.3558	5430401F13Rik
1M	chr6	131539701	131547600	del	7899	0.3812	5430401F13Rik
1M	chr6	131544401	131546800	del	2399	0.2316	5430401F13Rik
1M	chr6	132656001	132664000	del	7999	0.0314	Tas2r120
1M	chr6	136096301	136098100	del	1799	0.0309	Grin2b
1M	chr6	136096301	136097100	del	799	0	Grin2b
1M	chr6	136325801	136329400	dup	3599	2.0795	Eif4a3l1
1M	chr6	136583501	136584400	del	899	0.1068	Atf7ip
1M	chr6	136803901	136806700	dup	2799	2.0876	H4f16
1M	chr6	137450801	137452200	del	1399	0.1852	Ptpro
1M	chr6	138076601	138079100	del	2499	0.0143	Slc15a5
1M	chr6	142168101	142172300	del	4199	0.277	Slco1a6
1M	chr7	3843001	3848300	del	5299	0.0819	Pira2,Pira11,Pira4,Pira7,Pira6
1M	chr7	7209601	7211000	dup	1399	2.4928	Zfp772
1M	chr7	7227301	7228400	del	1099	0.0708	Vmn2r29
1M	chr7	7227401	7228400	del	999	0.0243	Vmn2r29
1M	chr7	7229401	7233300	dup	3899	2.3437	Vmn2r29
1M	chr7	7248001	7249000	del	999	0.0927	Vmn2r29
1M	chr7	7249301	7251000	del	1699	0.2191	Vmn2r29
1M	chr7	7259801	7260700	del	899	0.1981	Vmn2r29
1M	chr7	7264501	7269200	del	4699	0.3883	Vmn2r29
1M	chr7	7271101	7272900	del	1799	0.3148	Vmn2r29
1M	chr7	7273201	7277500	del	4299	0.1482	Vmn2r29
1M	chr7	7331201	7333000	dup	1799	2.3145	Vmn2r30
1M	chr7	7382101	7385400	dup	3299	2.5026	Vmn2r31
1M	chr7	7382301	7385400	dup	3099	2.4629	Vmn2r31
1M	chr7	9209501	9214100	dup	4599	1.6246	Vmn2r37
1M	chr7	10047301	10050100	dup	2799	2.1252	Vmn2r50
1M	chr7	12041401	12044000	dup	2599	2.0625	Vmn1r77
1M	chr7	15837201	15838600	del	1399	0.2689	Obox6
1M	chr7	15837201	15838300	del	1099	0.3215	Obox6
1M	chr7	17109701	17118100	del	8399	0.0847	Psg16
1M	chr7	17131401	17133900	del	2499	0.0821	Psg16
1M	chr7	18475501	18479100	del	3599	0.3667	Psg26
1M	chr7	18590401	18606900	del	16499	0.2864	Psg23
1M	chr7	21051201	21072400	del	21199	0.2666	Vmn1r120
1M	chr7	21098401	21102600	del	4199	0.3028	Vmn1r121
1M	chr7	21348201	21350600	del	2399	0.3263	Vmn1r128
1M	chr7	22769001	22772000	del	2999	0.3888	Gm6902
1M	chr7	22780801	22782400	del	1599	0.3777	Gm6902
1M	chr7	22783501	22786200	del	2699	0.218	Gm6902
1M	chr7	22790601	22792400	del	1799	0.2826	Vmn1r158,Gm6902
1M	chr7	22815501	22817900	del	2399	0.3269	Gm6902
1M	chr7	22818401	22820300	del	1899	0.2991	Gm6902
1M	chr7	22840401	22847700	del	7299	0.0879	Vmn1r159,Gm6902
1M	chr7	22840401	22847800	del	7399	0.093	Vmn1r159,Gm6902
1M	chr7	23321101	23323700	dup	2599	2.5912	Nlrp4e
1M	chr7	23325401	23327600	del	2199	0.3938	Nlrp4e
1M	chr7	23328301	23332000	del	3699	0.164	Nlrp4e
1M	chr7	23430401	23432400	del	1999	0	Nlrp5
1M	chr7	30938401	30943200	del	4799	0.2514	Hamp
1M	chr7	38382701	38383400	del	699	0.0238	Gm28453
1M	chr7	38753701	38762700	del	8999	0.1182	Gm21276
1M	chr7	38795001	38797400	del	2399	0.2483	1700010N08Rik
1M	chr7	38795001	38797000	del	1999	0.2019	1700010N08Rik
1M	chr7	38820101	38822900	del	2799	0.2611	1700010N08Rik
1M	chr7	38830501	38832100	del	1599	0.2667	1700010N08Rik
1M	chr7	38830601	38832100	del	1499	0.2317	1700010N08Rik
1M	chr7	38841301	38844300	del	2999	0.2196	1700010N08Rik
1M	chr7	38860501	38865300	del	4799	0.0964	1700010N08Rik
1M	chr7	39475201	39475900	del	699	0	Zfp939
1M	chr7	47434201	47436800	del	2599	0.258	Mrgpra2a
1M	chr7	48167601	48168800	dup	1199	1.9771	Mrgprb5
1M	chr7	48167601	48168900	dup	1299	2.1253	Mrgprb5
1M	chr7	48167701	48168800	dup	1099	2.389	Mrgprb5
1M	chr7	56777201	56778600	del	1399	0.0651	Gabrg3
1M	chr7	59353401	59355800	del	2399	0.3729	Snhg14
1M	chr7	59489801	59490600	del	799	0.0602	Snhg14
1M	chr7	59616701	59618100	del	1399	0.2209	Snhg14
1M	chr7	59714701	59717200	del	2499	0.0239	Snord116l1,Snord116l2,Gm26504,Snhg14
1M	chr7	59806701	59857800	del	51099	0.0061	Snhg14
1M	chr7	60165301	60166400	del	1099	0.1728	Snrpn,Snhg14
1M	chr7	75487601	75488900	del	1299	0.3985	Akap13
1M	chr7	85412801	85414600	del	1799	0.3929	Vmn2r69
1M	chr7	96761901	96762600	del	699	0	Tenm4
1M	chr7	98898401	98899300	del	899	0	Uvrag
1M	chr7	104417501	104418400	del	899	0.1009	Trim30a
1M	chr7	104497001	104499800	del	2799	0.3424	Trim30d
1M	chr7	104525101	104548400	del	23299	0.1044	Trim30e-ps1
1M	chr7	116082501	116084600	del	2099	0.1474	1700003G18Rik
1M	chr7	116397101	116398600	del	1499	0	Pik3c2a
1M	chr7	116400601	116401600	del	999	0	Pik3c2a
1M	chr7	118186801	118188600	del	1799	0.3212	Smg1
1M	chr7	122051901	122052500	del	599	0.01	Ears2
1M	chr7	128680001	128680600	del	599	0.0093	Inpp5f
1M	chr7	134001901	134004600	dup	2699	1.6124	Adam12
1M	chr7	140014701	140016900	dup	2199	1.8836	Tubgcp2
1M	chr7	140021501	140027000	dup	5499	1.6342	Tubgcp2
1M	chr8	13725001	13725900	del	899	0.123	Cfap97d2
1M	chr8	14804801	14806800	del	1999	0.2839	Dlgap2
1M	chr8	37800001	37800900	del	899	0.2827	Sgcz
1M	chr8	38103401	38104300	del	899	0.2951	Sgcz
1M	chr8	40567501	40569600	dup	2099	1.8344	Mtmr7
1M	chr8	50368801	50370100	del	1299	0.3159	Gm2516
1M	chr8	62093101	62094800	del	1699	0.3973	Anxa10
1M	chr8	63115101	63116700	del	1599	0.3584	Spock3
1M	chr8	66082301	66084300	del	1999	0.3941	2022-03-01
1M	chr8	66199101	66200200	del	1099	0.3681	2022-03-01
1M	chr8	66335301	66336700	del	1399	0.3497	2022-03-01
1M	chr8	71503101	71504400	del	1299	0.3328	Plvap
1M	chr8	90886201	90892300	del	6099	0.0905	Chd9
1M	chr8	90886301	90892800	del	6499	0.1356	Chd9
1M	chr8	92828901	92830500	del	1599	0.0388	Mmp2
1M	chr8	124592601	124593200	del	599	0.0927	Capn9
1M	chr8	125056201	125057300	del	1099	0.1166	Disc1
1M	chr9	4445201	4446700	del	1499	0.1004	Gria4
1M	chr9	4445401	4446500	del	1099	0.0936	Gria4
1M	chr9	4445501	4446500	del	999	0.0465	Gria4
1M	chr9	9846801	9851600	del	4799	0.3211	Cntn5
1M	chr9	9864301	9870500	del	6199	0.3894	Cntn5
1M	chr9	9864401	9870500	del	6099	0.3394	Cntn5
1M	chr9	10320201	10322600	del	2399	0.1062	Cntn5
1M	chr9	24573601	24575500	del	1899	0.2851	Dpy19l2
1M	chr9	36124201	36126300	del	2099	0.3763	Gm5916
1M	chr9	44827701	44828400	del	699	0.0078	Kmt2a
1M	chr9	47766501	47768000	del	1499	0	Cadm1
1M	chr9	55267701	55268600	del	899	0.125	Nrg4
1M	chr9	64410501	64416700	dup	6199	1.6196	Megf11
1M	chr9	65868001	65869600	del	1599	0.3267	Trip4
1M	chr9	73939801	73941400	del	1599	0.3924	Unc13c
1M	chr9	74129301	74131500	del	2199	0.395	Wdr72
1M	chr9	74129401	74131500	del	2099	0.3557	Wdr72
1M	chr9	76519801	76521200	del	1399	0.3873	Fam83b
1M	chr9	78259401	78262500	dup	3099	1.606	Gm3776
1M	chr9	79838001	79841600	del	3599	0.1365	Filip1
1M	chr9	82160401	82161500	del	1099	0.3177	Mei4
1M	chr9	86458901	86462900	dup	3999	1.8901	Ube2cbp
1M	chr9	89959401	89963300	del	3899	0.1357	Rasgrf1
1M	chr9	89959401	89963200	del	3799	0.1365	Rasgrf1
1M	chr9	92255801	92257000	del	1199	0.301	Plscr1
1M	chr9	95905801	95907000	del	1199	0.3192	Atr
1M	chr9	105455001	105456800	del	1799	0	Atp2c1
1M	chr9	106918401	106919300	del	899	0.0587	Dock3
1M	chr9	116758101	116759000	del	899	0.1483	Rbms3
1M	chr9	118146301	118147000	del	699	0.1039	Cmc1
1M	chr9	121220201	121233500	del	13299	0.0082	Ulk4
1M	chr9	122277801	122278900	del	1099	0.0641	Ano10
1M	chr9	122761101	122763300	del	2199	0.2864	Topaz1
1M	chr9	122761101	122763100	del	1999	0.1116	Topaz1
1M	chr9	122761201	122763100	del	1899	0.1059	Topaz1
1M	chr10	3251001	3260100	dup	9099	1.9415	H60c
1M	chr10	3256201	3257900	dup	1699	1.7462	H60c
1M	chr10	7460601	7464100	dup	3499	1.7174	Ulbp1
1M	chr10	22191101	22195300	dup	4199	1.6788	Raet1b,Raet1a,Raet1c
1M	chr10	44121701	44122800	del	1099	0.2123	Crybg1
1M	chr10	45425601	45426600	del	999	0.2946	Lin28b
1M	chr10	49257101	49258300	del	1199	0.1678	Grik2
1M	chr10	64231701	64233000	del	1299	0.3148	Ctnna3
1M	chr10	64231801	64232900	del	1099	0.2128	Ctnna3
1M	chr10	64622101	64624600	dup	2499	1.7607	Ctnna3
1M	chr10	64622101	64624300	dup	2199	1.7734	Ctnna3
1M	chr10	82648601	82650300	del	1699	0.2773	Tdg,Gm9855
1M	chr10	93221801	93223200	del	1399	0.3688	Cdk17
1M	chr10	93600001	93602100	del	2099	0	4933408J17Rik
1M	chr10	93692901	93695100	del	2199	0.2738	Ntn4
1M	chr10	100719701	100721000	del	1299	0	Gm35722
1M	chr10	101875901	101877000	del	1099	0.3863	Mgat4c
1M	chr10	102323501	102325600	del	2099	0.2236	Mgat4c
1M	chr10	104193401	104198900	dup	5499	2.6573	Gm6763,Gm8764,Gm21304,Gm21293,Gm20765,Gm21312
1M	chr10	104193401	104198400	dup	4999	2.9444	Gm6763,Gm8764,Gm21304,Gm21293,Gm20765,Gm21312
1M	chr10	107713101	107714300	del	1199	0.2867	Ptprq
1M	chr10	119698701	119701500	dup	2799	1.6641	Grip1
1M	chr10	130392101	130393200	del	1099	0.3707	Vmn2r84
1M	chr11	39347301	39348700	del	1399	0.341	4930553C11Rik
1M	chr11	39347501	39348900	del	1399	0.3702	4930553C11Rik
1M	chr11	39347901	39349200	del	1299	0.2307	4930553C11Rik
1M	chr11	53538101	53538900	del	799	0.1714	2022-09-08
1M	chr11	60001501	60002900	dup	1399	2.1851	Pemt
1M	chr11	69340501	69342600	dup	2099	2.274	Rnf227
1M	chr11	75418801	75419600	del	799	0.0721	Serpinf1
1M	chr11	77294201	77296400	dup	2199	1.7749	Ssh2
1M	chr11	82978001	82981500	dup	3499	1.6589	Slfn9
1M	chr11	83018701	83019400	del	699	0.0465	Slfn8
1M	chr11	88172801	88176900	del	4099	0.3251	Cuedc1
1M	chr11	93408001	93413200	del	5199	0.214	Car10
1M	chr11	93408401	93413200	del	4799	0.1578	Car10
1M	chr12	4152101	4153700	del	1599	0.3923	Adcy3
1M	chr12	24081501	24084300	dup	2799	1.6012	9030624G23Rik
1M	chr12	26106001	26108600	dup	2599	1.6293	Gm29687
1M	chr12	30056101	30057200	del	1099	0.0305	Tpo
1M	chr12	35127001	35129300	del	2299	0.2676	Snx13
1M	chr12	37550301	37551600	del	1299	0.2633	Agmo
1M	chr12	38192701	38194100	del	1399	0.1273	Dgkb
1M	chr12	41272301	41273800	del	1499	0.1497	Immp2l
1M	chr12	52174801	52177000	dup	2199	1.6585	Nubpl
1M	chr12	61620101	61621100	del	999	0.362	Lrfn5
1M	chr12	78391901	78393100	del	1199	0.3087	Gphn
1M	chr12	78392101	78393000	del	899	0.2486	Gphn
1M	chr12	78701801	78704800	dup	2999	1.9043	Fam71d
1M	chr12	87602401	87604400	dup	1999	2.3198	Oog1,Gm2042
1M	chr12	87618301	87620600	dup	2299	2.085	Gm4027,BB287469
1M	chr12	87895801	87898500	dup	2699	1.7987	Gm2022
1M	chr12	88017101	88018700	del	1599	0.3647	Gm6803
1M	chr12	91078201	91079100	del	899	0.0691	Cep128
1M	chr12	91139801	91142800	del	2999	0.3382	Cep128
1M	chr12	91139901	91142800	del	2899	0.2887	Cep128
1M	chr12	101439101	101440700	del	1599	0.3562	Catsperb
1M	chr12	103769001	103780400	del	11399	0.3953	Serpina1d
1M	chr12	104133801	104135800	dup	1999	2.2513	Serpina3b
1M	chr12	104137601	104140300	dup	2699	2.3273	Serpina3b
1M	chr12	116106701	116107600	del	899	0.1138	Vipr2
1M	chr13	14385801	14386700	del	899	0.0129	Hecw1
1M	chr13	23355301	23356700	dup	1399	2.7312	Zfp322a,4930586N03Rik
1M	chr13	25007401	25016000	dup	8599	1.8449	Mrs2
1M	chr13	25007601	25015700	dup	8099	1.8072	Mrs2
1M	chr13	29237201	29239800	dup	2599	1.7481	Cdkal1
1M	chr13	58345901	58349900	del	3999	0.0958	Kif27
1M	chr13	59123201	59125400	del	2199	0.2398	Ntrk2
1M	chr13	62143601	62146800	dup	3199	1.6259	Zfp808
1M	chr13	62171001	62176800	dup	5799	1.7281	Zfp808
1M	chr13	62546001	62553500	dup	7499	1.6629	Zfp934
1M	chr13	63163801	63166500	del	2699	0.3995	Aopep
1M	chr13	64830001	64832200	del	2199	0.1642	Cntnap3
1M	chr13	64832301	64834400	dup	2099	3.3768	Cntnap3
1M	chr13	67015601	67017000	del	1399	0.2558	4933433G19Rik
1M	chr13	68227601	68229700	del	2099	0.1982	Urml
1M	chr13	74783601	74785000	del	1399	0.1079	Cast
1M	chr13	76960701	76963400	del	2699	0.0124	Mctp1
1M	chr13	77371601	77380600	del	8999	0.3873	2210408I21Rik
1M	chr13	89130301	89131200	del	899	0.1103	Edil3
1M	chr13	92617101	92621900	dup	4799	1.8141	Serinc5
1M	chr13	92653601	92655200	del	1599	0.2626	Serinc5
1M	chr13	108986301	108990400	dup	4099	1.6272	Pde4d
1M	chr13	109673001	109675300	dup	2299	1.7852	Pde4d
1M	chr13	111220501	111223000	dup	2499	1.9767	3110015C05Rik
1M	chr13	119495501	119595600	del	100099	0.0007	Tmem267
1M	chr14	6265801	6305300	dup	39499	1.7154	LOC100861615
1M	chr14	11048401	11049900	dup	1499	2.375	Fhit
1M	chr14	13516101	13518600	dup	2499	1.8555	Synpr
1M	chr14	16503201	16503800	del	599	0.1413	Rarb
1M	chr14	41054601	41060300	dup	5699	2.0605	Dydc2
1M	chr14	77048401	77051800	del	3399	0.1819	Ccdc122
1M	chr14	89896001	89899300	del	3299	0.111	Gm5088
1M	chr14	90159201	90160700	del	1499	0.3307	4930474H20Rik
1M	chr14	90159201	90161000	del	1799	0.3332	4930474H20Rik
1M	chr14	93858701	93860200	del	1499	0.3024	Pcdh9
1M	chr14	96240601	96241800	del	1199	0.2901	Klhl1
1M	chr14	115918801	115919900	del	1099	0.3163	Gpc5
1M	chr14	116215501	116216300	del	799	0.2049	Gpc5
1M	chr14	121067501	121069600	dup	2099	1.8589	Farp1
1M	chr14	121483001	121484000	del	999	0.0746	Slc15a1
1M	chr14	121483101	121484000	del	899	0.0876	Slc15a1
1M	chr14	123997601	123999300	dup	1699	1.7248	Fgf14,1700024B18Rik
1M	chr15	3561501	3564900	del	3399	0.1741	Ghr
1M	chr15	8997201	9000300	del	3099	0.0125	Ranbp3l
1M	chr15	9016401	9054800	del	38399	0	Ranbp3l
1M	chr15	13112101	13115600	dup	3499	1.7879	Cdh6
1M	chr15	19200201	19202500	del	2299	0.3863	Gm35496
1M	chr15	21161801	21162800	del	999	0.3184	Cdh12
1M	chr15	23465001	23466100	del	1099	0.2197	Cdh18
1M	chr15	25436101	25436900	del	799	0.0565	Gm5468
1M	chr15	26728201	26729300	del	1099	0.0607	Fbxl7
1M	chr15	26728301	26729300	del	999	0.0391	Fbxl7
1M	chr15	35818001	35819000	del	999	0.0552	Vps13b
1M	chr15	39620501	39621400	del	899	0	Rims2
1M	chr15	40094901	40096000	del	1099	0.1257	Gm33251
1M	chr15	41555901	41557500	del	1599	0.0457	Oxr1
1M	chr15	42579501	42580300	del	799	0.0836	Angpt1
1M	chr15	43094801	43095700	del	899	0.0609	Rspo2
1M	chr15	70045001	70078000	del	32999	0.0122	Gm19782
1M	chr15	77423001	77429000	dup	5999	2.0209	Apol7b
1M	chr15	90531201	90532900	del	1699	0.1732	Cpne8
1M	chr15	91721001	91722500	dup	1499	2.1019	Lrrk2
1M	chr16	8737901	8739600	del	1699	0.3815	Usp7
1M	chr16	27338401	27340000	del	1599	0.291	Ostn
1M	chr16	27338501	27340000	del	1499	0.2762	Ostn
1M	chr16	27892501	27893700	del	1199	0.3126	Gm10823
1M	chr16	36225801	36227300	del	1499	0.2236	Csta2
1M	chr16	36227701	36228500	del	799	0.1291	Csta2
1M	chr16	40716701	40719200	del	2499	0.355	Lsamp
1M	chr16	43177501	43178600	del	1099	0.2173	Zbtb20
1M	chr16	44875201	44877300	dup	2099	1.9646	Cd200r2
1M	chr16	46153001	46155100	del	2099	0.1854	Gm4737
1M	chr16	50334801	50337000	del	2199	0.2841	Bbx
1M	chr16	66875201	66876600	del	1399	0.3621	Cadm2
1M	chr16	72916401	72918200	dup	1799	2.0343	Robo1
1M	chr16	88869201	88871800	dup	2599	2.1977	Krtap19-1
1M	chr16	88872801	88873900	dup	1099	2.1342	Krtap19-2
1M	chr16	94271201	94272200	del	999	0.1519	Hlcs
1M	chr17	6693701	6694700	del	999	0.2579	Sytl3
1M	chr17	6994801	6996600	dup	1799	1.9041	Rnaset2b
1M	chr17	7070101	7071800	del	1699	0.3613	Gm1604b
1M	chr17	7299701	7301300	del	1599	0.3648	Rps6ka2
1M	chr17	7322901	7325300	del	2399	0.3597	Tcp10a
1M	chr17	7952701	7954700	dup	1999	1.6033	Rsph3a
1M	chr17	7979201	7982800	dup	3599	1.7076	Rsph3a
1M	chr17	8714001	8718200	dup	4199	1.7776	Pde10a
1M	chr17	10318201	10319900	del	1699	0.3276	Qk
1M	chr17	13043901	13052900	dup	8999	1.9753	Gpr31b
1M	chr17	17072101	17076200	dup	4099	2.092	Zfp960
1M	chr17	18437201	18438300	del	1099	0.1114	Vmn2r95
1M	chr17	18437301	18438300	del	999	0.2478	Vmn2r95
1M	chr17	22214901	22222400	del	7499	0.0761	Zfp994
1M	chr17	22215001	22222000	del	6999	0.0797	Zfp994
1M	chr17	23290301	23294600	dup	4299	2.7569	Vmn2r114
1M	chr17	23356801	23361500	dup	4699	2.0345	Vmn2r115
1M	chr17	23358301	23361500	dup	3199	2.2798	Vmn2r115
1M	chr17	31955801	31958800	dup	2999	1.6218	Hsf2bp
1M	chr17	33173301	33177100	del	3799	0.3815	Olfr55
1M	chr17	36164001	36164600	del	599	0.01	Gm8909
1M	chr17	45014301	45015300	del	999	0	Supt3
1M	chr17	46317101	46318100	del	999	0.0856	Abcc10
1M	chr17	48139701	48142100	dup	2399	1.8756	9830107B12Rik
1M	chr17	48158901	48160900	del	1999	0.1408	A530064D06Rik
1M	chr17	48159201	48161000	del	1799	0.1164	A530064D06Rik
1M	chr17	48159301	48161000	del	1699	0.0841	A530064D06Rik
1M	chr17	57811401	57812600	del	1199	0	Cntnap5c
1M	chr17	58051001	58051800	del	799	0	Cntnap5c
1M	chr17	68645601	68647500	del	1899	0.2106	L3mbtl4
1M	chr17	68645901	68647500	del	1599	0.1021	L3mbtl4
1M	chr17	74724801	74728000	del	3199	0.0413	Ttc27
1M	chr17	74725101	74728000	del	2899	0.0377	Ttc27
1M	chr17	83062401	83063700	del	1299	0.3051	Gm19689
1M	chr17	83062501	83063900	del	1399	0.2653	Gm19689
1M	chr17	84387701	84388900	del	1199	0.3748	Thada
1M	chr17	86017101	86019400	del	2299	0.1203	Srbd1
1M	chr17	94781901	94782800	del	899	0.2678	Gm1976
1M	chr18	12091801	12093000	del	1199	0	Tmem241
1M	chr18	17070701	17072500	del	1799	0.1996	1700001G01Rik
1M	chr18	37394301	37396000	del	1699	0.3632	Gm38667,Gm38666,Gm37013
1M	chr18	38327601	38328900	del	1299	0.2976	Gnpda1
1M	chr18	43787301	43788100	del	799	0.0962	Gm94
1M	chr18	45906801	45908200	del	1399	0.2795	A330093E20Rik
1M	chr18	48093401	48097400	del	3999	0	G630055G22Rik
1M	chr18	51169001	51170000	del	999	0.3923	Prr16
1M	chr18	53503201	53505400	del	2199	0.1806	Prdm6
1M	chr18	53503201	53505200	del	1999	0.089	Prdm6
1M	chr18	53868001	53873800	dup	5799	1.6874	Csnk1g3
1M	chr18	56827001	56830200	dup	3199	1.7734	2022-03-03
1M	chr18	56827001	56830300	dup	3299	1.6498	2022-03-03
1M	chr18	73689601	73693400	del	3799	0.0393	Smad4
1M	chr18	73691201	73693400	del	2199	0.0634	Smad4
1M	chr18	89614201	89615100	del	899	0.2836	Dok6
1M	chr18	89615601	89618000	del	2399	0.3248	Dok6
1M	chr19	8118801	8122800	del	3999	0.2973	Slc22a28
1M	chr19	18850801	18852400	del	1599	0.0264	Trpm6
1M	chr19	27871601	27872900	dup	1299	2.2764	Rfx3
1M	chr19	33777601	33778600	del	999	0.2647	Lipo1
1M	chr19	38029101	38030000	del	899	0	Myof
1M	chr19	39180701	39181600	del	899	0.03	Cyp2c66
1M	chr19	39691001	39692900	del	1899	0.2895	Cyp2c68
1M	chr19	41501701	41505100	dup	3399	1.7884	Lcor
1M	chr19	42106201	42107400	del	1199	0.211	Pi4k2a
1M	chr19	42106201	42107200	del	999	0.1761	Pi4k2a
1M	chr19	42555301	42559500	del	4199	0.212	R3hcc1l
1M	chr19	47590401	47592700	dup	2299	1.9009	Slk
1M	chrX	24484601	24486600	dup	1999	1.9557	Gm5934
1M	chrX	37240101	37251600	dup	11499	2.0935	Rhox2a,Rhox3a
1M	chrX	53690701	53692000	dup	1299	2.3043	LOC100504039,4933416I08Rik
1M	chrX	83677201	83678400	del	1199	0.1533	Dmd
1M	chrX	83677301	83678100	del	799	0.054	Dmd
1M	chrX	83807701	83808300	del	599	0.0152	Dmd
1M	chrX	87185301	87186900	del	1599	0.3069	Il1rapl1
1M	chrX	103251001	103252600	del	1599	0.3747	4930519F16Rik
1M	chrX	108754501	108755900	dup	1399	1.7512	Brwd3
1M	chrX	111115201	111116700	del	1499	0.0502	Cylc1
1M	chrX	111115201	111116500	del	1299	0	Cylc1
1M	chrX	120397801	120399100	del	1299	0.1969	Pcdh11x
1M	chrX	135053501	135056200	dup	2699	3.8136	3632454L22Rik
1M	chrX	137871201	137872000	del	799	0.0649	Il1rapl2
1M	chrX	147189501	147190900	del	1399	0.2984	Htr2c
1M	chrX	147189601	147190800	del	1199	0.2562	Htr2c
1M	chrX	148001801	148004800	dup	2999	2.3386	Gm15080,Ott,Gm15085
1M	chrX	148001801	148005600	dup	3799	2.449	Gm15080,Ott,Gm15085
1M	chrX	148192601	148195800	dup	3199	1.986	Gm15107,Ott,Gm15085
1M	chrX	148192901	148196300	dup	3399	2.3034	Gm15107,Ott,Gm15085
1M	chrX	148680301	148684400	dup	4099	1.8275	Gm15127
1M	chrX	148690601	148692400	dup	1799	2.3155	Gm15127
1M	chrX	148899101	148901300	dup	2199	1.7049	Luzp4
1M	chrX	148915701	148920200	dup	4499	1.6405	Luzp4
1M	chrX	149824701	149829800	del	5099	0.1908	Gm15097,Gm15127
1M	chrX	149841101	149844600	del	3499	0.1163	Gm15127
1M	chrX	149882701	149895700	del	12999	0.1098	Gm15127
1M	chrX	160057701	160058500	del	799	0.0616	Map3k15
1M	chrX	169791301	169792800	del	1499	0.3251	Mid1
1M	chrX	169970401	169978400	dup	7999	2.7633	G530011O06Rik,Mid1
1M	chrX	169979301	169989700	dup	10399	2.7213	Mid1
