# Supplementary material for: Heterozygotic Brca1 mutation initiates mouse genome instability at embryonic stage
Source: Oncogenesis. 2022 Jul 22;11(1):41. doi: 10.1038/s41389-022-00417-3 (PMC9307611; doi:10.1038/s41389-022-00417-3)
Supplement: Supplementary file 13 — Table S9 [file 41389_2022_417_MOESM13_ESM.xlsx]

## Sheet: Sheet1
Table S9. Repetitive sequences and fragile sites at SV breaking sites of de novo mutation
Repeat seq.	Matched repeat	Sample	Genome position
Fragile sites
Pik3cd	Wwox	16.5E	chr4:149663829-chr8:115204818
Peli2	Il1rapl1	16.5E	chr14:48189028-chrX:87116978
Repetitive sequences
Simple_repeat	(GT)n	1M	chr1:4480845-4480845
Low_complexity	A-rich	1M	chr1:15773120-15773120
LTR/ERVK	IAPLTR1a_Mm	1M	chr1:29942847-29942847
LTR/ERVK	IAPLTR1a_Mm	1M	chr1:29942850-29942850
LTR/ERVK	IAPLTR1a_Mm	1M	chr1:29949204-29949204
LTR/ERVK	IAPLTR1a_Mm	1M	chr1:29949220-29949220
LTR/ERVL-MaLR	ORR1G	1M	chr1:46426854-46426854
LINE/L1	L1MdFanc_II	1M	chr1:53040708-53040708
LTR/ERVL-MaLR	ORR1G	1M	chr1:53705906-53705906
LTR/ERVK	RMER19B	10.5E	chr1:57499712-57499712
LTR/ERVL-MaLR	ORR1E	1M	chr1:58219156-58219156
Simple_repeat	(AG)n	1M	chr1:58896776-58896776
LINE/L1	L1MdF_III	1M	chr1:59154024-59154024
LTR/ERVK	RLTR13D4	1M	chr1:59721622-59721622
Simple_repeat	(CTTC)n	16.5E	chr1:74612110-74612110
LINE/L1	Lx7	1M	chr1:83050927-83050927
LTR/ERVL-MaLR	MTB	10.5E	chr1:83400233-83400233
LINE/L1	Lx	1M	chr1:83920409-83920409
LINE/L1	L1MdF_IV	1M	chr1:96822300-96822300
Low_complexity	GA-rich	1M	chr1:104434742-104434742
LINE/L1	Lx5c	1M	chr1:108672946-108672946
Simple_repeat	(CA)n	1M	chr1:113604904-113604904
LINE/L1	Lx3_Mus	1M	chr1:116622758-116622758
SINE/Alu	B1_Mur4	10.5E	chr1:143697603-143697603
Simple_repeat	(GAAGA)n	1M	chr1:146422805-146422805
Simple_repeat	(AC)n	10.5E	chr1:159778517-159778517
Satellite	IMPB_01	16.5E	chr1:164044281-164044281
LINE/L1	Lx3A	1M	chr1:186133714-186133714
Simple_repeat	(TG)n	16.5E	chr2:10201343-10201343
LTR/ERVK	IAPLTR2b	1M	chr2:22275362-22275362
Low_complexity	A-rich	1M	chr2:41761202-41761202
Simple_repeat	(TTG)n	1M	chr2:50224146-50224146
SINE/Alu	B1_Mus2	1M	chr2:59942409-59942409
LINE/L1	L1MdF_V	1M	chr2:65754857-65754857
LTR/ERVL-MaLR	MTA_Mm	1M	chr2:65756738-65756738
Retroposon/L1-dep	RMER1B	10.5E	chr2:67421743-67421743
LINE/L1	Lx3_Mus	16.5E	chr2:81066237-81066237
LINE/L1	Lx8b	1M	chr2:105049587-105049587
Simple_repeat	(TA)n	16.5E	chr2:111256430-111256430
LINE/L1	L1MdF_I	1M	chr2:114549539-114549539
LTR/ERVL-MaLR	MTA_Mm	16.5E	chr2:143314566-143314566
LTR/ERVL-MaLR	ORR1A4	10.5E	chr2:159830376-159830376
SINE/B4	B4A	16.5E	chr2:160402277-160402277
SINE/Alu	B1_Mus2	1M	chr2:168965253-168965253
Low_complexity	GA-rich	1M	chr2:169613332-169613332
LINE/L1	L1MdA_IV	1M	chr3:14813702-14813702
LINE/L1	L1MdF_IV	1M	chr3:29676205-29676205
LTR/ERVK	RLTR20C2_MM	1M	chr3:33218773-33218773
Retroposon/L1-dep	RMER1A	1M	chr3:48143527-48143527
Simple_repeat	(AAGAGG)n	1M	chr3:52425961-52425961
Simple_repeat	(GT)n	16.5E	chr3:57257071-57257071
SINE/B2	B2_Mm2	1M	chr3:64012039-64012039
LINE/L1	L1MdF_IV	1M	chr3:78203905-78203905
Simple_repeat	(CA)n	1M	chr3:85284807-85284807
LTR/ERVL-MaLR	MTD	1M	chr3:85856216-85856216
Simple_repeat	(A)n	10.5E	chr3:89983490-89983490
LTR/ERVK	IAPLTR2_Mm	1M	chr3:101505537-101505537
LINE/L1	L1MdTf_I	1M	chr3:113840381-113840381
Simple_repeat	(TTTCT)n	1M	chr3:115241529-115241529
LINE/L1	L1MdA_III	10.5E	chr3:119551010-119551010
LINE/L1	L1MdMus_I	1M	chr3:127285653-127285653
Low_complexity	GA-rich	1M	chr3:141683637-141683637
Simple_repeat	(TG)n	1M	chr3:153960335-153960335
LTR/ERVK	MYSERV-int	1M	chr4:20936350-20936350
LINE/L1	Lx5b	1M	chr4:25992785-25992785
Satellite/Y-chromosome	CYRA11_Mm	1M	chr4:33519741-33519741
LTR/ERVL-MaLR	MTB	16.5E	chr4:55764325-55764325
Simple_repeat	(TCTCCC)n	1M	chr4:57791725-57791725
Satellite	IMPB_01	1M	chr4:60227832-60227832
Low_complexity	A-rich	10.5E	chr4:91177713-91177713
LTR/ERVK	MurERV4-int	1M	chr4:112901026-112901026
LTR/ERVK	MurERV4-int	1M	chr4:113631701-113631701
LTR/ERVK	MurERV4-int	1M	chr4:113886621-113886621
LTR/ERVK	MurERV4-int	1M	chr4:113894713-113894713
LINE/L1	Lx5c	1M	chr4:113971740-113971740
Simple_repeat	(TCTG)n	1M	chr4:141952596-141952596
LTR/ERVK	RLTR51A_Mm	10.5E	chr4:149312376-149312376
Simple_repeat	(CACG)n	16.5E	chr4:149663828-149663828
LTR/ERVK	RLTR17B_Mm	1M	chr4:150824726-150824726
LINE/L1	L1MdFanc_I	1M	chr5:8342820-8342820
LINE/L1	Lx5	16.5E	chr5:19030384-19030384
LINE/L1	L1M4	1M	chr5:22810813-22810813
SINE/Alu	B1_Mm	10.5E	chr5:23828482-23828482
SINE/Alu	B1_Mus2	10.5E	chr5:23832587-23832587
Simple_repeat	(TTAATAT)n	16.5E	chr5:28350424-28350424
LTR/ERVL	RMER10B	10.5E	chr5:30696304-30696304
Simple_repeat	(TG)n	1M	chr5:47776588-47776588
LINE/L1	L1Lx_I	1M	chr5:51370073-51370073
LINE/L1	L1_Mus3	1M	chr5:55518568-55518568
Simple_repeat	(A)n	1M	chr5:84781442-84781442
LINE/L1	L1MdF_IV	1M	chr5:86843110-86843110
LINE/L1	L1MdN_I	10.5E	chr5:88415942-88415942
LINE/L1	L1MdN_I	1M	chr5:88418097-88418097
Simple_repeat	(TCCTGC)n	1M	chr5:96846584-96846584
Simple_repeat	(TCCTGC)n	1M	chr5:96847240-96847240
LTR/ERVL-MaLR	MTB	10.5E	chr5:100146725-100146725
Simple_repeat	(TC)n	10.5E	chr5:106382962-106382962
Simple_repeat	(AG)n	1M	chr5:125915333-125915333
Simple_repeat	(AAC)n	1M	chr5:132405785-132405785
Satellite	ZP3AR	1M	chr5:141723533-141723533
Satellite	ZP3AR	1M	chr5:141724043-141724043
Simple_repeat	(C)n	1M	chr5:144767466-144767466
Simple_repeat	(CCTCTC)n	1M	chr5:145064645-145064645
LTR/ERVK	RLTR13F	10.5E	chr5:145592406-145592406
LTR/ERVK	RLTR13F	10.5E	chr5:145727722-145727722
Simple_repeat	(GT)n	10.5E	chr5:146100814-146100814
LINE/L1	L1M4	10.5E	chr6:13326939-13326939
SINE/B2	B2_Mm2	1M	chr6:17900793-17900793
LINE/L1	L1MC3	10.5E	chr6:25162128-25162128
LINE/L1	Lx2B2	10.5E	chr6:25257154-25257154
LINE/L1	Lx4B	1M	chr6:25613329-25613329
LTR/ERVL-MaLR	ORR1E	1M	chr6:32040752-32040752
LINE/L1	L1MdA_V	1M	chr6:44051643-44051643
LTR/ERVL-MaLR	MLT1A	1M	chr6:51795158-51795158
Simple_repeat	(TTCT)n	16.5E	chr6:57643358-57643358
LINE/L1	L1_Mur2	1M	chr6:68967822-68967822
Simple_repeat	(AAAAG)n	1M	chr6:69857536-69857536
Simple_repeat	(AC)n	16.5E	chr6:77955649-77955649
LTR/ERVK	RLTR11C_MM	1M	chr6:82229681-82229681
LTR/ERVL-MaLR	ORR1A1	10.5E	chr6:82250242-82250242
LTR/ERVK	RMER17C	1M	chr6:89521791-89521791
Satellite	IMPB_01	16.5E	chr6:101880885-101880885
LINE/L1	L1MdTf_II	1M	chr6:117310614-117310614
LINE/L1	L1MdTf_II	1M	chr6:117310621-117310621
LINE/L1	L1MEd	1M	chr6:117451561-117451561
LTR/ERVK	IAP-d-int	1M	chr6:117726203-117726203
LINE/L1	Lx4A	1M	chr6:130733952-130733952
Simple_repeat	(AC)n	1M	chr6:130990217-130990217
Simple_repeat	(AC)n	10.5E	chr6:131780472-131780472
LINE/L1	L1MdFanc_II	1M	chr6:132243051-132243051
Simple_repeat	(TG)n	1M	chr6:135173215-135173215
LTR/ERVK	IAPLTR2b	1M	chr6:140389178-140389178
LTR/ERVK	RMER17B2	16.5E	chr6:140461785-140461785
SINE/B2	B2_Mm1t	16.5E	chr7:15884176-15884176
LTR/ERVK	RMER17B2	16.5E	chr7:17038461-17038461
LTR/ERVK	RLTR20B5_MM	1M	chr7:18445523-18445523
Simple_repeat	(CT)n	1M	chr7:18497340-18497340
LTR/ERVL-MaLR	MTD	10.5E	chr7:18611386-18611386
LTR/ERVL-MaLR	MTD	10.5E	chr7:18651598-18651598
SINE/B4	ID_B1	10.5E	chr7:29202137-29202137
LTR/ERVL-MaLR	ORR1B1-int	10.5E	chr7:29202137-29202137
LINE/L1	L1MdV_I	1M	chr7:32252160-32252160
LINE/L1	L1MdV_I	1M	chr7:33215127-33215127
Simple_repeat	(AGAAAA)n	1M	chr7:35273929-35273929
LTR/ERVK	RLTR33	1M	chr7:39581771-39581771
LTR/ERVL-MaLR	ORR1D1	10.5E	chr7:67384113-67384113
Simple_repeat	(T)n	1M	chr7:92952046-92952046
LINE/L1	L1Lx_IV	1M	chr7:93180506-93180506
SINE/B2	B2_Mm1a	16.5E	chr7:113282079-113282079
Simple_repeat	(C)n	1M	chr7:116452447-116452447
Retroposon/L1-dep	RMER1B	1M	chr7:118342726-118342726
LINE/L1	L1MdV_I	1M	chr7:119133264-119133264
SINE/Alu	PB1D10	1M	chr7:122416595-122416595
LTR/ERVL-MaLR	ORR1B1-int	1M	chr7:122416595-122416595
Simple_repeat	(GA)n	16.5E	chr7:130997526-130997526
Simple_repeat	(AC)n	10.5E	chr7:133627152-133627152
Simple_repeat	(TG)n	16.5E	chr7:140628014-140628014
SINE/Alu	B1_Mus1	1M	chr7:141376008-141376008
Simple_repeat	(AC)n	10.5E	chr8:8542136-8542136
Simple_repeat	(ATCC)n	1M	chr8:12722900-12722900
LINE/L1	Lx7	1M	chr8:16136147-16136147
LINE/L1	L1MdF_III	16.5E	chr8:42336511-42336511
LINE/L1	L1_Mur3	1M	chr8:62518327-62518327
LINE/L1	L1_Mur3	1M	chr8:71076943-71076943
LTR/ERVL-MaLR	ORR1A1	10.5E	chr8:71267069-71267069
LINE/L1	L1_Mur3	1M	chr8:71866164-71866164
LINE/L1	Lx2A1	1M	chr8:72022030-72022030
LINE/L1	L1_Mur3	10.5E	chr8:72039049-72039049
LINE/L1	Lx2A1	1M	chr8:72070884-72070884
LTR/ERVL	MT2B	10.5E	chr8:72081303-72081303
LTR/ERVL-MaLR	MTC	1M	chr8:99930823-99930823
SINE/B2	B3A	1M	chr8:110555195-110555195
Simple_repeat	(CACG)n	16.5E	chr8:115204817-115204817
LINE/L1	L1MdFanc_II	16.5E	chr9:17386263-17386263
LINE/L1	L1MdMus_I	16.5E	chr9:18666667-18666667
Simple_repeat	(GTT)n	10.5E	chr9:20241172-20241172
LINE/L1	L1M5	1M	chr9:35184603-35184603
Simple_repeat	(AGAGAGGCAG)n	1M	chr9:36755632-36755632
Simple_repeat	(AGAGAGGCAG)n	1M	chr9:36756207-36756207
LINE/L1	L1Lx_III	1M	chr9:38324180-38324180
SINE/Alu	PB1D7	16.5E	chr9:46973656-46973656
Simple_repeat	(CA)n	10.5E	chr9:58811196-58811196
Simple_repeat	(T)n	16.5E	chr9:70521523-70521523
Retroposon/L1-dep	RMER1A	1M	chr9:74506835-74506835
LINE/L1	L1MA8	1M	chr9:91875202-91875202
SINE/Alu	B1_Mus2	1M	chr9:104945659-104945659
LINE/L1	L1MdF_V	1M	chr9:105035627-105035627
LINE/L1	Lx3B	16.5E	chr9:105500300-105500300
LINE/L1	Lx3B	16.5E	chr9:105501704-105501704
SINE/B2	B3A	16.5E	chr9:109908535-109908535
LTR/ERVL-MaLR	MTA_Mm	16.5E	chr9:117730513-117730513
Retroposon/L1-dep	RMER1B	1M	chr10:5182232-5182232
Simple_repeat	(AC)n	16.5E	chr10:12526049-12526049
LINE/L1	Lx5	1M	chr10:16420162-16420162
LINE/L1	Lx3_Mus	1M	chr10:16420162-16420162
LTR/ERVK	RMER13B	16.5E	chr10:51123452-51123452
LTR/ERVK	RMER12C	1M	chr10:52369320-52369320
LINE/L1	Lx8b	1M	chr10:53584241-53584241
Simple_repeat	(GTTTG)n	1M	chr10:61121977-61121977
LTR/ERVK	RLTR20A4	10.5E	chr10:61718574-61718574
Simple_repeat	(TG)n	1M	chr10:62542024-62542024
LTR/ERVK	RLTR51A_Mm	1M	chr10:70647625-70647625
LINE/L1	L1_Mur2	1M	chr10:74027063-74027063
SINE/B2	B2_Mm1t	1M	chr10:81922084-81922084
LTR/ERVL-MaLR	MTA_Mm	1M	chr10:82517503-82517503
LTR/ERVL-MaLR	MTA_Mm	1M	chr10:82519152-82519152
LINE/L1	Lx	1M	chr10:86740385-86740385
LTR/ERVK	RMER17C2	10.5E	chr10:91495377-91495377
SINE/Alu	B1_Mur2	1M	chr10:96602119-96602119
Simple_repeat	(TCTT)n	1M	chr10:99773551-99773551
Simple_repeat	(AACCAAACC)n	1M	chr10:100035659-100035659
Low_complexity	A-rich	16.5E	chr10:105008605-105008605
LINE/L1	Lx3C	1M	chr10:109669991-109669991
LTR/ERVK	RLTR20A4	1M	chr10:113916429-113916429
LTR/ERVL-MaLR	MTA_Mm	1M	chr10:130436798-130436798
LINE/L1	L1Lx_I	16.5E	chr11:9372055-9372055
Simple_repeat	(CA)n	1M	chr11:15473269-15473269
LTR/ERV1	RLTR1B	16.5E	chr11:54848467-54848467
LTR/ERV1	RLTR1B	16.5E	chr11:54848471-54848471
Simple_repeat	(CTGCCT)n	1M	chr11:60515766-60515766
LTR/ERVK	MYSERV-int	1M	chr11:61476504-61476504
SINE/B2	B2_Mm1a	1M	chr11:68030346-68030346
LINE/L1	L1M2	16.5E	chr11:85528614-85528614
Simple_repeat	(GGA)n	1M	chr11:91147439-91147439
SINE/B2	B3	10.5E	chr11:101526877-101526877
SINE/B2	B3	16.5E	chr11:101526877-101526877
Simple_repeat	(T)n	10.5E	chr11:101642630-101642630
Simple_repeat	(T)n	10.5E	chr11:101642630-101642630
Simple_repeat	(T)n	16.5E	chr11:101642630-101642630
Simple_repeat	(T)n	16.5E	chr11:101642630-101642630
Simple_repeat	(T)n	16.5E	chr11:101642630-101642630
LTR/ERVL	MT2B	10.5E	chr11:101645355-101645355
SINE/Alu	B1_Mm	10.5E	chr11:101645390-101645390
SINE/MIR	MIR3	10.5E	chr11:101670308-101670308
SINE/B2	B2_Mm2	10.5E	chr11:101721602-101721602
SINE/B2	B2_Mm2	16.5E	chr11:101721602-101721602
SINE/Alu	B1F2	10.5E	chr11:101721661-101721661
SINE/Alu	B1F2	16.5E	chr11:101721661-101721661
SINE/B2	B2_Mm1t	16.5E	chr11:101847019-101847019
DNA/hAT-Charlie	URR1B	10.5E	chr11:101895669-101895669
DNA/hAT-Charlie	URR1B	16.5E	chr11:101895669-101895669
LTR/ERVL	RMER10A	10.5E	chr11:101900149-101900149
LTR/ERVL	RMER10A	16.5E	chr11:101900155-101900155
Simple_repeat	(A)n	10.5E	chr11:102124676-102124676
Simple_repeat	(A)n	16.5E	chr11:102124676-102124676
SINE/B4	B4A	10.5E	chr11:102282711-102282711
SINE/B4	B4A	10.5E	chr11:102282712-102282712
SINE/B4	B4A	16.5E	chr11:102282717-102282717
SINE/Alu	B1_Mus2	16.5E	chr11:102283336-102283336
SINE/Alu	B1_Mus2	10.5E	chr11:102283340-102283340
SINE/Alu	B1_Mus2	10.5E	chr11:102283340-102283340
SINE/Alu	B1_Mus1	10.5E	chr11:102784718-102784718
SINE/Alu	B1_Mus1	16.5E	chr11:102784718-102784718
SINE/B2	B2_Mm1a	10.5E	chr11:102798411-102798411
SINE/B2	B2_Mm1a	16.5E	chr11:102798411-102798411
LTR/ERVK	RMER19B	16.5E	chr11:102829583-102829583
LTR/ERVK	RMER19B	10.5E	chr11:102829606-102829606
LTR/ERVK	RMER19B	16.5E	chr11:102829672-102829672
LTR/ERVK	MYSERV6-int	1M	chr11:103556495-103556495
LTR/ERVK	RLTR20A3_MM	10.5E	chr11:104510531-104510531
LTR/ERVK	RLTR20A3_MM	16.5E	chr11:104510531-104510531
LTR/ERVK	RLTR20A3_MM	10.5E	chr11:104510591-104510591
LTR/ERVK	RLTR20A3_MM	16.5E	chr11:104510591-104510591
SINE/Alu	B1F1	16.5E	chr11:104560473-104560473
Simple_repeat	(T)n	10.5E	chr11:104672425-104672425
Simple_repeat	(T)n	16.5E	chr11:104672425-104672425
Simple_repeat	(AATACAC)n	1M	chr11:118664840-118664840
Simple_repeat	(TCTC)n	1M	chr12:5081785-5081785
LINE/L1	L1MdA_VI	16.5E	chr12:6204585-6204585
Simple_repeat	(TG)n	1M	chr12:19957519-19957519
Low_complexity	GA-rich	16.5E	chr12:25604575-25604575
LINE/L1	L1MdA_VI	10.5E	chr12:30979472-30979472
LTR/ERVK	RLTR17B_Mm	1M	chr12:33730392-33730392
Simple_repeat	(AACAA)n	1M	chr12:35984438-35984438
Simple_repeat	(AAAG)n	10.5E	chr12:37857780-37857780
LTR/ERVK	IAPLTR2a	1M	chr12:44151806-44151806
LTR/ERVK	IAPLTR2a	1M	chr12:44156541-44156541
SINE/B4	B4A	10.5E	chr12:55408515-55408515
LINE/L1	L1_Mur3	16.5E	chr12:58640683-58640683
LTR/ERVK	MYSERV6-int	1M	chr12:85507882-85507882
LTR/ERVL-MaLR	ORR1F	1M	chr12:87446062-87446062
LINE/L1	Lx2	1M	chr12:88054388-88054388
LINE/L1	Lx2	1M	chr12:88121146-88121146
LTR/ERVK	RLTR17B_Mm	10.5E	chr12:95060259-95060259
Satellite	IMPB_01	1M	chr12:107865501-107865501
Simple_repeat	(AC)n	1M	chr12:110503177-110503177
LTR/ERVL-MaLR	ORR1F	1M	chr12:115341219-115341219
LTR/ERVK	IAPLTR2a2_Mm	10.5E	chr13:11127090-11127090
LTR/ERVK	IAPLTR2a2_Mm	10.5E	chr13:11129552-11129552
DNA/hAT-Charlie	URR1B	10.5E	chr13:11818126-11818126
DNA/hAT-Charlie	URR1B	16.5E	chr13:11818126-11818126
LINE/L1	L1MdF_I	1M	chr13:15928094-15928094
Simple_repeat	(CTC)n	10.5E	chr13:37306445-37306445
Simple_repeat	(CTTT)n	10.5E	chr13:58598538-58598538
LINE/L1	L1MdV_III	1M	chr13:59403762-59403762
LTR/ERVL-MaLR	MTA_Mm	1M	chr13:59404353-59404353
LTR/ERVK	RLTR20D	10.5E	chr13:62562865-62562865
Simple_repeat	(CA)n	1M	chr13:69030854-69030854
LTR/ERVK	RLTR17B_Mm	1M	chr13:69031099-69031099
Low_complexity	GA-rich	16.5E	chr13:72046172-72046172
Simple_repeat	(CTTTTT)n	1M	chr13:75543264-75543264
SINE/Alu	B1_Mm	1M	chr13:80011454-80011454
LTR/ERVL-MaLR	ORR1B1-int	1M	chr13:80011454-80011454
Simple_repeat	(ACCAAAA)n	1M	chr13:80393537-80393537
Simple_repeat	(GA)n	16.5E	chr13:81110983-81110983
LTR/ERVK	RLTR51A_Mm	1M	chr13:81309363-81309363
Low_complexity	A-rich	1M	chr13:89682096-89682096
LINE/L1	L1MdGf_II	1M	chr13:105345189-105345189
LINE/L1	Lx5c	10.5E	chr13:108987221-108987221
Simple_repeat	(AT)n	10.5E	chr13:108991394-108991394
Simple_repeat	(GT)n	1M	chr13:117550777-117550777
LTR/ERVL-MaLR	ORR1D1	1M	chr13:119070735-119070735
SINE/B2	B3	1M	chr14:4180379-4180379
Simple_repeat	(TC)n	1M	chr14:12599223-12599223
Satellite	IMPB_01	1M	chr14:35071733-35071733
Simple_repeat	(GA)n	1M	chr14:48851756-48851756
LINE/L1	L1MdV_I	1M	chr14:61352050-61352050
SINE/Alu	B1_Mur1	1M	chr14:61499562-61499562
LTR/ERVL-MaLR	ORR1D1	16.5E	chr14:62538420-62538420
Simple_repeat	(TGGG)n	1M	chr14:62978853-62978853
LINE/L1	L1MdV_III	1M	chr14:66253900-66253900
Simple_repeat	(CTTCTC)n	16.5E	chr14:68595229-68595229
LTR/ERVL-MaLR	ORR1C2	16.5E	chr14:75600264-75600264
DNA/hAT-Charlie	URR1B	10.5E	chr14:78494759-78494759
LINE/L1	L1_Mur1	1M	chr14:92391082-92391082
LTR/ERVK	MYSERV-int	1M	chr14:99093624-99093624
LTR/ERVL-MaLR	ORR1F	1M	chr14:118202839-118202839
LTR/ERVL-MaLR	MTA_Mm	1M	chr14:118683960-118683960
Simple_repeat	(TTCCC)n	1M	chr14:119180840-119180840
LTR/ERVK	RLTR11A	1M	chr14:123131759-123131759
LINE/L1	Lx3_Mus	1M	chr15:3740540-3740540
LINE/L1	L1Lx_III	1M	chr15:16672478-16672478
LTR/ERVK	RMER17D2	1M	chr15:33958490-33958490
LINE/L1	Lx2A1	1M	chr15:37640699-37640699
LINE/L1	L1MdF_IV	10.5E	chr15:42793369-42793369
Low_complexity	GA-rich	1M	chr15:61138163-61138163
LTR/ERVL-MaLR	MTA_Mm	1M	chr15:70890394-70890394
Simple_repeat	(TTCTC)n	1M	chr15:77065983-77065983
LTR/ERVL-MaLR	ORR1F	1M	chr15:84524536-84524536
Simple_repeat	(AAACC)n	1M	chr15:89673181-89673181
LTR/ERVK	RMER17C	16.5E	chr15:94050808-94050808
Low_complexity	GA-rich	16.5E	chr16:23592496-23592496
Simple_repeat	(TGTTT)n	1M	chr16:26343041-26343041
LINE/L1	Lx7	1M	chr16:33634582-33634582
LTR/ERV1	RMER5	1M	chr16:35890676-35890676
LINE/L1	L1MdA_VII	1M	chr16:39354569-39354569
SINE/B4	B4A	1M	chr16:50546408-50546408
LINE/L1	Lx10	16.5E	chr16:53249544-53249544
LINE/L1	Lx8	16.5E	chr16:58069712-58069712
LTR/ERVK	RLTR16	1M	chr16:58820543-58820543
LTR/ERVK	RLTR16	1M	chr16:58832371-58832371
Simple_repeat	(A)n	1M	chr16:60457874-60457874
SINE/Alu	B1_Mus1	1M	chr16:71334929-71334929
LINE/L1	Lx8b	1M	chr16:82308538-82308538
LINE/L1	Lx4B	1M	chr16:89086512-89086512
LTR/ERVK	RLTR10	1M	chr16:97721527-97721527
LTR/ERVK	RLTR10	1M	chr16:97721541-97721541
LTR/ERVK	RLTR10	1M	chr16:97724038-97724038
LTR/ERVK	RLTR10	1M	chr16:97724070-97724070
LTR/ERVK	IAP-d-int	1M	chr16:98090929-98090929
LTR/ERVK	RLTR51A_Mm	16.5E	chr17:3408641-3408641
LINE/L1	Lx8	16.5E	chr17:10865176-10865176
Simple_repeat	(CA)n	1M	chr17:39370806-39370806
LINE/L1	Lx11	1M	chr17:39370944-39370944
LINE/L1	Lx11	1M	chr17:39477352-39477352
Simple_repeat	(TG)n	1M	chr17:39477369-39477369
LINE/L1	Lx2B2	1M	chr17:39532495-39532495
LINE/L1	Lx2B2	10.5E	chr17:39532501-39532501
LINE/L1	L1_Mur1	1M	chr17:39866757-39866757
Simple_repeat	(ACAC)n	16.5E	chr17:41305213-41305213
Satellite	IMPB_01	1M	chr17:43321528-43321528
Simple_repeat	(ACACTC)n	1M	chr17:43909311-43909311
Simple_repeat	(GT)n	10.5E	chr17:46149266-46149266
SINE/Alu	B1_Mus2	1M	chr17:48121468-48121468
SINE/Alu	B1_Mur3	1M	chr17:86689498-86689498
LTR/ERVK	RLTR17B_Mm	1M	chr17:86931622-86931622
LINE/L1	L1Lx_IV	1M	chr18:5995563-5995563
SINE/B2	B2_Mm1a	10.5E	chr18:7801240-7801240
SINE/B2	B2_Mm1a	16.5E	chr18:7801240-7801240
SINE/B2	B2_Mm1a	16.5E	chr18:7801245-7801245
SINE/B2	B2_Mm1a	10.5E	chr18:7801252-7801252
SINE/B2	B2_Mm1a	16.5E	chr18:7801394-7801394
SINE/B2	B2_Mm1a	16.5E	chr18:7801422-7801422
LINE/L1	L1Lx_IV	1M	chr18:10058168-10058168
LTR/ERVK	RLTR31D_MM	1M	chr18:21728475-21728475
Low_complexity	A-rich	1M	chr18:28436785-28436785
SINE/Alu	B1_Mus2	16.5E	chr18:38462503-38462503
Simple_repeat	(AC)n	16.5E	chr18:38469146-38469146
LINE/L1	L1_Mur3	1M	chr18:41023571-41023571
LTR/ERVL-MaLR	MTA_Mm	1M	chr18:46791566-46791566
LTR/ERVL-MaLR	MTA_Mm	1M	chr18:46793208-46793208
Simple_repeat	(CTTCTC)n	16.5E	chr18:57222813-57222813
LTR/ERV1	RLTR1B	16.5E	chr18:74332231-74332231
LTR/ERV1	RLTR1B	16.5E	chr18:74332321-74332321
Satellite	SQR2_MM	10.5E	chr18:80333111-80333111
LTR/ERVK	RMER20B	16.5E	chr18:80481312-80481312
SINE/Alu	B1_Mus2	10.5E	chr19:3821354-3821354
Simple_repeat	(TG)n	1M	chr19:6554994-6554994
LINE/L1	L1MdMus_I	1M	chr19:8016501-8016501
LINE/L1	L1MdMus_I	1M	chr19:8310412-8310412
SINE/MIR	MIRb	10.5E	chr19:22439366-22439366
Simple_repeat	(TTTTGTT)n	1M	chr19:26707385-26707385
LTR/ERVK	IAPLTR2_Mm	1M	chr19:31855995-31855995
LTR/ERVK	IAPLTR2_Mm	1M	chr19:31860785-31860785
SINE/B4	ID_B1	16.5E	chr19:37172255-37172255
SINE/Alu	PB1D11	16.5E	chr19:37172255-37172255
LINE/L1	Lx7	1M	chr19:40974602-40974602
LINE/L1	L1Lx_III	16.5E	chr19:51898321-51898321
LTR/ERVK	MLTR18A_MM	1M	chr19:56562414-56562414
DNA/TcMar-Tigger	Tigger13a	1M	chr19:60400037-60400037
Simple_repeat	(T)n	1M	chrX:9503126-9503126
LTR/ERVK	MMERVK10C-int	1M	chrX:55813596-55813596
Simple_repeat	(TTTTG)n	10.5E	chrX:59195013-59195013
LINE/L1	Lx9	16.5E	chrX:87116977-87116977
LTR/ERVK	RLTR20A4	10.5E	chrX:112506415-112506415
LINE/L1	L1_Mur1	10.5E	chrX:116884955-116884955
LINE/L1	L1MdA_I	1M	chrX:120832468-120832468
LTR/ERVK	RLTR19-int	1M	chrX:128188324-128188324
LINE/L1	L1_Rod	1M	chrX:129221734-129221734
LINE/L1	L1MdF_IV	1M	chrX:131049599-131049599
SINE/B2	B3	1M	chrX:135668049-135668049
LINE/L1	Lx	1M	chrX:138390032-138390032
LINE/L1	Lx6	1M	chrX:153267347-153267347
LINE/L1	Lx7	10.5E	chrX:153431631-153431631
LINE/L1	L1M4c	1M	chrX:155506084-155506084
LTR/ERVL	MLT2B2	1M	chrX:161003295-161003295
