# Supplementary material for: Heterozygotic Brca1 mutation initiates mouse genome instability at embryonic stage
Source: Oncogenesis. 2022 Jul 22;11(1):41. doi: 10.1038/s41389-022-00417-3 (PMC9307611; doi:10.1038/s41389-022-00417-3)
Supplement: Supplementary file 14 — Table S10 [file 41389_2022_417_MOESM14_ESM.xlsx]

## Sheet: Sheet1
Table S10. KEGG classification of genome instability-affected genes (de novo mutations)
Description	GeneRatio	BgRatio	pvalue	p.adjust	qvalue	geneID	Count
Retinol metabolism	17/474	97/8986	1.06457088856062e-05	0.00186632860304625	0.00144790359839883	53973/394430/394434/71872/213043/100041375/13117/13114/13097/13098/56388/69888/433247/277753/394435/394432/435802	17
MAPK signaling pathway	34/474	294/8986	1.21190169028977e-05	0.00186632860304625	0.00144790359839883	18751/17311/17762/12296/16765/18015/26400/13869/19043/70686/26407/26414/329502/14701/13197/11600/20112/23939/18212/19417/12288/26921/11909/13649/12295/12675/26409/68794/26417/18218/235584/13637/26398/216869	34
Osteoclast differentiation	19/474	128/8986	3.80570155831963e-05	0.00390718693320815	0.00303120790785458	18707/17060/26400/14389/12912/668101/18710/26414/18725/18724/18727/18730/18729/320832/100038947/751864/12675/26409/26417	19
Yersinia infection	19/474	134/8986	7.23377181644807e-05	0.00459405103856641	0.00356407924044626	330662/242687/19229/18707/22325/26400/56637/18710/26414/20112/215280/330319/68524/12675/26409/11867/26417/26398/16183	19
B cell receptor signaling pathway	14/474	81/8986	7.45787506260781e-05	0.00459405103856641	0.00356407924044626	18751/18707/22325/17060/56637/18710/18725/18724/18727/18730/18729/12675/108723/26417	14
Chemical carcinogenesis - DNA adducts	14/474	84/8986	0.000112257701824794	0.00576256202700609	0.00447061373933829	53973/394430/394434/100041375/13114/13097/13098/56388/69888/433247/394435/394432/100042295/12408	14
GnRH signaling pathway	14/474	90/8986	0.00023914587469656	0.00948328816833391	0.00735716477857757	18751/19229/26400/16438/26407/26414/329502/17390/23939/104111/12288/13649/26417/26398	14
Dopaminergic synapse	18/474	135/8986	0.000246319173203478	0.00948328816833391	0.00735716477857757	18751/11865/26931/16438/56637/12912/606496/26414/235542/14701/14681/14812/14802/12288/11909/52432/216869/226849	18
Human immunodeficiency virus 1 infection	26/474	240/8986	0.000369006160577586	0.0126282108286552	0.00979700566679673	12370/18751/19229/18707/209387/26400/16438/11767/18710/26414/69717/14701/321006/22033/14681/241656/667977/245000/108802/14972/12675/26409/26417/15015/15040/15007	26
ErbB signaling pathway	13/474	84/8986	0.000417036743644521	0.0128447317042513	0.00996498324287435	18751/18707/26400/13869/56637/18710/26414/18183/241656/83961/13649/26417/26398	13
Endometrial cancer	10/474	58/8986	0.000804589796977824	0.0225285143153791	0.0174776922405709	12386/18707/21416/56637/216033/18710/13197/17350/13649/26417	10
Linoleic acid metabolism	9/474	50/8986	0.00105939015170278	0.0271910138937046	0.0210948740733799	53973/100041375/329502/13114/13097/13098/56388/69888/433247	9
GnRH secretion	10/474	63/8986	0.00155672443752618	0.0368823943660049	0.0286134775156634	18751/18707/16438/15166/140492/18710/12288/26417/216869/15165	10
Natural killer cell mediated cytotoxicity	15/474	121/8986	0.00168925107840154	0.0371635237248338	0.0288315785561766	18751/19229/18707/22325/19369/19368/19370/18710/16638/16641/77777/16627/14972/26417/15040	15
Circadian entrainment	13/474	98/8986	0.00182903475089155	0.0375561802183064	0.0291362026984127	18751/20191/16438/12912/14701/14681/104111/14812/14802/20192/12288/26417/18626	13
Inflammatory mediator regulation of TRP channels	15/474	127/8986	0.00273322488114589	0.0526145789620584	0.0408185557907972	18751/18707/16438/18710/26414/329502/13117/13097/13098/104111/69888/433247/277753/15560/435802	15
Steroid hormone biosynthesis	12/474	92/8986	0.00312061172409396	0.0533971339456078	0.0414256644075631	53973/394430/394434/100041375/13114/13097/13098/56388/69888/433247/394435/394432	12
Fc gamma R-mediated phagocytosis	12/474	92/8986	0.00312061172409396	0.0533971339456078	0.0414256644075631	330662/242687/18751/18707/22325/14389/18710/329502/245880/11867/26417/13430	12
Chemical carcinogenesis - receptor activation	22/474	225/8986	0.00376460596867346	0.0610262441237592	0.0473443520714058	53973/394430/394434/18751/18707/100041375/15516/12912/18710/13114/20112/56388/104111/11863/394435/394432/100042295/12288/11909/13649/26417/216869	22
Human cytomegalovirus infection	24/474	256/8986	0.00435595480724139	0.0670817040315174	0.0520421969075682	12370/18751/19229/18707/16438/56637/12912/18710/69717/14701/22033/14681/104111/75547/667977/11909/108802/13649/14972/12675/26417/15015/15040/15007	24
Human papillomavirus infection	31/474	362/8986	0.00510919651178886	0.069528988897247	0.0539408082012135	12370/103768/21960/18707/26931/21416/245026/57265/56637/12912/18710/19664/235542/69717/12841/53310/667977/21871/245000/433586/52432/13649/14972/12675/26417/68553/15015/15040/226849/15205/15007	31
Lysine degradation	9/474	64/8986	0.00606558529174204	0.069528988897247	0.0539408082012135	269132/69726/12180/214162/225518/233904/226830/234135/381022	9
Bile secretion	12/474	100/8986	0.00618045172466728	0.069528988897247	0.0539408082012135	394430/394434/239273/12638/108096/140492/104111/28254/394435/394432/26357/11933	12
Colorectal cancer	11/474	88/8986	0.00632930228082622	0.069528988897247	0.0539408082012135	18707/13176/21416/56637/18710/26414/13197/17350/17128/13649/26417	11
TNF signaling pathway	13/474	113/8986	0.00638529453340408	0.069528988897247	0.0539408082012135	12633/12370/18707/26400/12912/18710/26414/22033/11909/12675/26409/26417/26398	13
Sulfur relay system	3/474	8/8986	0.0066922676886821	0.069528988897247	0.0539408082012135	246221/18041/66965	3
Oxytocin signaling pathway	16/474	153/8986	0.00671807090598241	0.069528988897247	0.0539408082012135	18751/12296/107589/20191/16438/216459/17904/329502/23939/14681/104111/20192/12288/13649/12295/26417	16
Axon guidance	18/474	181/8986	0.00703933783634696	0.069528988897247	0.0539408082012135	20349/13835/22253/18707/13176/13840/214968/237860/20348/56637/18710/65254/57764/241656/19876/241568/26417/13637	18
Kaposi sarcoma-associated herpesvirus infection	21/474	224/8986	0.00739553711777005	0.069528988897247	0.0539408082012135	12370/18707/21416/26400/16438/56637/239849/12912/18710/26414/69717/14701/271375/667977/14972/12675/26417/26398/15015/15040/15007	21
Fc epsilon RI signaling pathway	9/474	66/8986	0.00743042009906925	0.069528988897247	0.0539408082012135	18707/22325/26400/14389/18710/26414/329502/26417/26398	9
mRNA surveillance pathway	12/474	103/8986	0.00780599845555876	0.069528988897247	0.0539408082012135	26931/76626/233789/235542/100861880/52432/21681/326622/68188/70248/226849/54188	12
T cell receptor signaling pathway	12/474	103/8986	0.00780599845555876	0.069528988897247	0.0539408082012135	18707/22325/26400/56637/18710/26414/241656/12675/26409/108723/26417/16183	12
Chagas disease	12/474	103/8986	0.00780599845555876	0.069528988897247	0.0539408082012135	12633/12370/18707/18710/26414/14681/108802/52432/12675/26417/26398/16183	12
Relaxin signaling pathway	14/474	129/8986	0.00791828935153265	0.069528988897247	0.0539408082012135	18707/26400/12912/18710/26414/17390/14701/14681/104111/11909/13649/26417/26398/216869	14
Growth hormone synthesis, secretion and action	13/474	116/8986	0.00793420619531717	0.069528988897247	0.0539408082012135	18751/18707/16438/56637/12912/14600/18710/26414/104111/12288/11909/26417/26398	13
Morphine addiction	11/474	91/8986	0.00812676493604186	0.069528988897247	0.0539408082012135	238871/18751/23984/328699/14400/14701/218461/14681/104111/14407/216869	11
Serotonergic synapse	14/474	131/8986	0.00903115051326841	0.0751782258942343	0.0583235040259439	18751/16438/140492/329502/14400/14701/13097/13098/14681/69888/433247/15560/12288/26417	14
Viral carcinogenesis	21/474	229/8986	0.00942141589817816	0.0763630551747072	0.0592426983071037	12370/18707/12912/208727/18710/19664/79221/69717/22033/252870/667977/11909/14884/19696/15184/14972/26417/235459/15015/15040/15007	21
Epstein-Barr virus infection	21/474	231/8986	0.0103480470801028	0.0814768014758291	0.0632099587662789	12370/18707/17060/26400/18710/19664/26414/69717/13197/22033/252870/667977/108802/14972/12675/26409/26398/15015/15040/15205/15007	21
Herpes simplex virus 1 infection	36/474	459/8986	0.0105814027890687	0.0814768014758291	0.0632099587662789	12370/100040944/18707/630579/233168/72128/18710/666532/69717/72720/22033/240038/100861880/449000/232855/667977/233147/665211/108802/667666/195531/433804/100503584/100041677/21681/20384/14972/12675/664987/26409/628709/328274/15015/15040/626316/15007	36
Cushing syndrome	16/474	162/8986	0.0113978031996636	0.0843235692422237	0.065418490150324	21416/16438/57265/56637/12912/218461/104111/16526/11863/214162/12288/11909/13649/84092/26417/381022	16
Adherens junction	9/474	71/8986	0.0118649134766875	0.0843235692422237	0.065418490150324	242687/12386/21416/216033/17128/245880/13649/26409/26417	9
Phosphatidylinositol signaling system	11/474	96/8986	0.0119753957631597	0.0843235692422237	0.065418490150324	72469/18751/18707/217480/16438/18710/84095/18704/101490/54384/104015	11
Hepatitis B	16/474	163/8986	0.0120462241774605	0.0843235692422237	0.065418490150324	12370/18751/19229/18707/117149/26400/12912/18710/26414/15530/17128/11909/12675/26409/26417/26398	16
Non-small cell lung cancer	9/474	72/8986	0.0129486125052273	0.0886260589246669	0.0687563751739555	14198/18751/18707/218772/18710/13197/13649/11682/26417	9
Aldosterone-regulated sodium reabsorption	6/474	38/8986	0.0136740120871943	0.0915564287577356	0.07102976530419	18751/18707/18710/110784/26417/11933	6
Adrenergic signaling in cardiomyocytes	15/474	152/8986	0.0141237917171823	0.0925559116785563	0.071805167296761	17896/12296/26931/20191/12912/16535/235542/104111/12288/11909/52432/12295/26417/226849/11933	15
Insulin secretion	10/474	86/8986	0.0147011649909738	0.0943324753587486	0.0731834309857688	18751/20191/116838/12912/140492/72413/104111/12288/11909/11933	10
Glutamatergic synapse	12/474	113/8986	0.0157366825620058	0.0989162903897505	0.0767395690993622	18751/16438/14806/329502/14701/14681/104111/14812/14802/14823/12288/26417	12
Gastric acid secretion	9/474	75/8986	0.0166414756998701	0.100959162078698	0.0783244353788942	18751/107589/12638/16438/72258/16535/104111/16526/11933	9
Fanconi anemia pathway	7/474	51/8986	0.0168110933747578	0.100959162078698	0.0783244353788942	12189/17350/19361/245000/56210/80905/15205	7
Graft-versus-host disease	8/474	63/8986	0.0170533901891538	0.100959162078698	0.0783244353788942	69717/16641/667977/14972/15015/15040/16183/15007	8
Autophagy - animal	14/474	142/8986	0.0175220099986187	0.100959162078698	0.0783244353788942	12633/218460/18707/16784/16438/666468/18710/26414/78610/213948/67605/26409/26417/15289	14
Bacterial invasion of epithelial cells	9/474	76/8986	0.0180284217997675	0.100959162078698	0.0783244353788942	330662/242687/12386/18707/216033/18710/20362/11867/13430	9
Pancreatic cancer	9/474	76/8986	0.0180284217997675	0.100959162078698	0.0783244353788942	18707/18710/26414/13197/17128/19361/13649/12675/26417	9
Focal adhesion	18/474	201/8986	0.0193477216565694	0.104759528726187	0.0812727717732208	330662/18751/21960/18707/107589/22325/245026/170736/56637/18710/26414/12841/241656/19417/13649/68794/26417/68553	18
Vascular smooth muscle contraction	14/474	144/8986	0.0195663257638314	0.104759528726187	0.0812727717732208	68458/18751/107589/16438/216459/17904/329502/13117/72413/104111/277753/12288/435802/26417	14
Antigen processing and presentation	10/474	90/8986	0.019727443721165	0.104759528726187	0.0812727717732208	15516/12912/69717/16641/667977/108802/14972/15015/15040/15007	10
cAMP signaling pathway	19/474	220/8986	0.0232958532559937	0.118862984652561	0.0922142772253291	238871/239273/18707/22325/23984/20191/12638/12912/15166/18710/26414/22355/11705/104111/14812/14802/12288/26417/11933	19
Human T-cell leukemia virus 1 infection	21/474	250/8986	0.0232973290127539	0.118862984652561	0.0922142772253291	217232/18707/12912/18710/26414/69717/104111/17128/667977/245000/11909/108802/100683/14972/12675/26417/26398/15015/15040/16183/15007	21
PI3K-Akt signaling pathway	28/474	359/8986	0.0241190085397649	0.118862984652561	0.0922142772253291	12189/17311/21960/18707/26931/245026/13869/56637/15516/12912/14600/18710/50791/235542/14701/11600/12841/18212/98432/11909/52432/13649/12675/26417/68553/13637/226849/16183	28
Porphyrin metabolism	6/474	43/8986	0.0242270576090315	0.118862984652561	0.0922142772253291	394430/394434/15369/67417/394435/394432	6
Estrogen signaling pathway	13/474	134/8986	0.0243128832243874	0.118862984652561	0.0922142772253291	17979/18707/16438/15516/12912/18710/17390/14681/104111/11909/13649/16663/26417	13
Parathyroid hormone synthesis, secretion and action	11/474	108/8986	0.0267426041145061	0.12671880103489	0.0983088442751883	238871/18751/16438/12912/104111/75547/11909/13649/26417/216869/12393	11
Protein digestion and absorption	11/474	108/8986	0.0267426041145061	0.12671880103489	0.0983088442751883	245026/16535/12841/329941/213945/56643/12832/12814/77018/68553/11933	11
Type I diabetes mellitus	8/474	70/8986	0.0302610369393073	0.141218172383434	0.109557502156663	19276/69717/667977/14972/15015/15040/16183/15007	8
Choline metabolism in cancer	10/474	98/8986	0.0333710072650705	0.152990194702362	0.118690274085565	242687/18751/18707/217480/18710/26414/329502/245880/13649/26417	10
Cholinergic synapse	11/474	112/8986	0.0337770559732488	0.152990194702362	0.118690274085565	18751/18707/16438/12912/18710/16535/14701/14681/104111/12288/26417	11
Arachidonic acid metabolism	9/474	86/8986	0.0368136874340928	0.163180957675644	0.12659630004228	329502/13117/13097/13098/69888/433247/277753/435802/12408	9
Toll-like receptor signaling pathway	10/474	100/8986	0.0376163895940609	0.163180957675644	0.12659630004228	12370/18707/117149/26400/18710/26414/12675/26409/26417/26398	10
Melanogenesis	10/474	100/8986	0.0376163895940609	0.163180957675644	0.12659630004228	18751/17311/21416/57265/56637/12912/50518/14681/104111/26417	10
Type II diabetes mellitus	6/474	48/8986	0.0391828159136546	0.165319278101447	0.128255215751977	18707/15275/18710/26414/12288/26417	6
Carbohydrate digestion and absorption	6/474	48/8986	0.0391828159136546	0.165319278101447	0.128255215751977	18751/18707/15275/18710/226413/11933	6
Thyroid hormone synthesis	8/474	74/8986	0.0403341263048607	0.167877174349961	0.130239639704173	18751/14725/16438/12912/104111/22018/11909/11933	8
Hepatocellular carcinoma	15/474	174/8986	0.0413553511973104	0.169395013932795	0.131417184424964	29861/18751/18707/67155/21416/57265/56637/239985/18710/13197/17128/100042295/13649/26417/83796	15
Ras signaling pathway	19/474	235/8986	0.0417987696717287	0.169395013932795	0.131417184424964	18751/17311/18707/18015/14389/18710/26414/329502/14701/11600/18212/241656/14812/19417/13649/19696/12675/26417/13637	19
GABAergic synapse	9/474	89/8986	0.0443868555425404	0.177547422170162	0.137741848368512	18751/328699/14400/14701/14681/104111/268566/12288/14407	9
Salmonella infection	20/474	253/8986	0.0456177822735054	0.180131755644098	0.139746782403316	12370/18707/117149/21416/26400/15516/11308/26414/18704/20336/77573/245880/71999/12675/26409/11867/68794/26417/26398/13430	20
Allograft rejection	7/474	63/8986	0.0470454926974454	0.183417870263458	0.142296160457296	69717/667977/14972/15015/15040/16183/15007	7
Arrhythmogenic right ventricular cardiomyopathy	8/474	77/8986	0.0492067848489817	0.18944612166858	0.146972896851564	12296/12386/20191/21416/13405/216033/12288/12295	8
NF-kappa B signaling pathway	10/474	105/8986	0.0498278491851547	0.189468858629971	0.146990536257701	12633/18751/17060/117149/13607/13197/22033/12675/26409/108723	10
Progesterone-mediated oocyte maturation	9/474	92/8986	0.0529382517624078	0.197036195592025	0.152861300066267	217232/18707/208922/15516/18710/26414/20112/104111/26417	9
Gastric cancer	13/474	150/8986	0.0530974163446043	0.197036195592025	0.152861300066267	12386/18707/21416/218772/57265/56637/216033/18710/13197/17350/17128/13649/26417	13
Autoimmune thyroid disease	8/474	79/8986	0.0557745676048794	0.201716508578823	0.156492301597378	69717/22018/667977/14972/15015/15040/16183/15007	8
IL-17 signaling pathway	9/474	93/8986	0.0560121222720261	0.201716508578823	0.156492301597378	12370/56637/15516/26414/22033/23939/12675/26409/26417	9
Various types of N-glycan biosynthesis	5/474	40/8986	0.0575603000014273	0.201716508578823	0.156492301597378	16430/17156/67569/53618/20441	5
Nicotine addiction	5/474	40/8986	0.0575603000014273	0.201716508578823	0.156492301597378	328699/14400/14812/14802/14407	5
Apelin signaling pathway	12/474	137/8986	0.057633288165378	0.201716508578823	0.156492301597378	17896/107589/20191/16438/208727/14701/104111/17128/20192/16598/15184/26417	12
Platinum drug resistance	8/474	80/8986	0.0592580078819915	0.205072656490488	0.159096011699729	12370/12189/18707/18710/17350/100042295/26417/80905	8
Sphingolipid signaling pathway	11/474	124/8986	0.0624933836993747	0.211542104108842	0.164115029503442	20397/18751/18707/26931/14389/18710/26414/235542/52432/26417/226849	11
TGF-beta signaling pathway	9/474	95/8986	0.0625010762139761	0.211542104108842	0.164115029503442	18121/66438/11705/17128/84506/12161/17129/26417/15904	9
Antifolate resistance	4/474	29/8986	0.063920443502026	0.213994528245913	0.166017627859953	239273/14450/26357/12675	4
Spinocerebellar ataxia	12/474	141/8986	0.068613186833117	0.227235070372043	0.176289682072638	18751/18707/26443/16438/233871/18710/19664/26414/14812/14169/80913/20239	12
Prostate cancer	9/474	99/8986	0.0768634304529636	0.250750033865129	0.194532664686891	18707/21416/56637/15516/12912/18710/13649/12675/26417	9
Ascorbate and aldarate metabolism	4/474	31/8986	0.0780782350317795	0.250750033865129	0.194532664686891	394430/394434/394435/394432	4
Vitamin B6 metabolism	2/474	9/8986	0.0781558547112091	0.250750033865129	0.194532664686891	71872/213043	2
Drug metabolism - cytochrome P450	7/474	71/8986	0.0794829850575039	0.252378962863002	0.195796392925159	394430/394434/71872/213043/394435/394432/100042295	7
Endocytosis	20/474	272/8986	0.0825828327677065	0.256690744884555	0.199141486974689	20404/11772/20844/69717/66700/28006/667977/215280/330319/13649/68524/14972/68767/84092/11867/216869/15015/15040/13430/15007	20
Hedgehog signaling pathway	6/474	58/8986	0.0838197935730445	0.256690744884555	0.199141486974689	14725/70425/56637/214897/103236/216869	6
Inositol phosphate metabolism	7/474	72/8986	0.0842677410880414	0.256690744884555	0.199141486974689	72469/18707/84095/18704/101490/54384/104015	7
Cortisol synthesis and secretion	7/474	72/8986	0.0842677410880414	0.256690744884555	0.199141486974689	16438/12912/218461/104111/16526/12288/11909	7
FoxO signaling pathway	11/474	131/8986	0.0850079739552747	0.256690744884555	0.199141486974689	18707/18710/26414/13197/252870/17128/16598/13649/12675/26417/15228	11
Retrograde endocannabinoid signaling	12/474	148/8986	0.0909214513800769	0.269267375240997	0.208898476348962	18751/16438/26414/328699/14400/14701/14681/104111/14802/12288/14407/26417	12
Fluid shear stress and atherosclerosis	12/474	148/8986	0.0909214513800769	0.269267375240997	0.208898476348962	18707/26400/15516/18710/26414/17390/23939/100042295/16598/12675/26409/26398	12
Viral myocarditis	8/474	88/8986	0.0919962754869152	0.269855741428285	0.209354932687015	12370/13405/69717/667977/14972/15015/15040/15007	8
Phospholipase D signaling pathway	12/474	149/8986	0.0944342409008566	0.27389047652341	0.212485092859925	19229/17311/18707/217480/14389/18710/329502/104111/14823/13649/26417/13430	12
Long-term depression	6/474	60/8986	0.0951502629480676	0.27389047652341	0.212485092859925	18751/16438/329502/14804/14681/26417	6
Thyroid hormone signaling pathway	10/474	120/8986	0.10122965508712	0.288691979322528	0.223968145270724	72469/17979/18751/18707/53901/56637/18710/26417/329650/11933	10
Chronic myeloid leukemia	7/474	76/8986	0.105011298307295	0.295311898488132	0.229103899373909	18707/14389/18710/13197/17128/12675/26417	7
Neurotrophin signaling pathway	10/474	121/8986	0.105468535174333	0.295311898488132	0.229103899373909	18707/26400/56637/18710/26414/20112/23939/18212/26417/12070	10
Sulfur metabolism	2/474	11/8986	0.111463152873754	0.309285144910958	0.239944387883758	246221/59010	2
Endocrine resistance	8/474	93/8986	0.116837974352834	0.320116029361744	0.248347022095406	17979/18707/18710/26414/17390/104111/13649/26417	8
Mannose type O-glycan biosynthesis	3/474	23/8986	0.118361537559883	0.320116029361744	0.248347022095406	280645/16795/20441	3
Pentose and glucuronate interconversions	4/474	36/8986	0.11952384213182	0.320116029361744	0.248347022095406	394430/394434/394435/394432	4
Base excision repair	4/474	36/8986	0.11952384213182	0.320116029361744	0.248347022095406	21665/66979/22256/15289	4
N-Glycan biosynthesis	5/474	50/8986	0.121945815233984	0.321724546402249	0.249594914672968	16430/17156/67569/53618/320438	5
EGFR tyrosine kinase inhibitor resistance	7/474	79/8986	0.122213545224231	0.321724546402249	0.249594914672968	18751/18707/18015/56637/18710/13649/26417	7
Hippo signaling pathway	12/474	157/8986	0.125464102303469	0.32748257211414	0.254062009124777	12386/64010/21416/57265/56637/216033/11705/53310/17128/21677/52432/12161	12
AMPK signaling pathway	10/474	126/8986	0.128164453844061	0.33171976289051	0.257349235051763	18707/26931/12638/12912/18710/235542/67605/52432/26409/226849	10
ABC transporters	5/474	52/8986	0.137703641897372	0.353439347536589	0.274199357111434	239273/268379/12638/26357/224814	5
Long-term potentiation	6/474	67/8986	0.14076312320395	0.358306131791872	0.277975023638943	18751/16438/20112/14812/12288/26417	6
HIF-1 signaling pathway	9/474	114/8986	0.147141697928867	0.367583756103934	0.285172633751172	18751/18707/112405/15275/18710/11600/11863/13649/26417	9
Mitophagy - animal	6/474	68/8986	0.147988265444441	0.367583756103934	0.285172633751172	50873/17966/26414/213948/84092/100756	6
Renal cell carcinoma	6/474	68/8986	0.147988265444441	0.367583756103934	0.285172633751172	18707/112405/18710/241656/11863/26417	6
Biotin metabolism	1/474	3/8986	0.150061452049601	0.369751417850216	0.286854312549552	110948	1
Breast cancer	11/474	147/8986	0.152991771683875	0.373877295782126	0.290055181621814	12189/17979/18707/21416/57265/56637/18710/13197/13649/26417/15205	11
Folate biosynthesis	3/474	26/8986	0.155214976422931	0.373877295782126	0.290055181621814	268566/11648/12408	3
Amphetamine addiction	6/474	69/8986	0.155377577467897	0.373877295782126	0.290055181621814	18751/12912/14812/14802/12288/11909	6
Rap1 signaling pathway	15/474	214/8986	0.15929956872414	0.380343156333605	0.295071416567766	74206/18751/17311/18707/22325/18710/50791/11600/14681/104111/14812/99470/13649/26417/13637	15
AGE-RAGE signaling pathway in diabetic complications	8/474	101/8986	0.163202217171706	0.386663714529887	0.299974925489694	72469/18751/18707/18710/26414/17390/17128/26417	8
Glycosaminoglycan biosynthesis - keratan sulfate	2/474	14/8986	0.16654483242445	0.390739377262317	0.30313683745231	53618/20441	2
Gap junction	7/474	86/8986	0.167459733112422	0.390739377262317	0.30313683745231	18751/16438/23939/104111/15560/13649/26417	7
Apoptosis	10/474	136/8986	0.18068531472591	0.417383972978805	0.323807798585744	12633/12370/18707/16438/18710/26414/13197/16906/12675/26417	10
PD-L1 expression and PD-1 checkpoint pathway in cancer	7/474	88/8986	0.181589131101168	0.417383972978805	0.323807798585744	18707/117149/18710/13649/11682/12675/26417	7
Thiamine metabolism	2/474	15/8986	0.185810234242998	0.422307400439625	0.327627409090208	18041/11648	2
Metabolism of xenobiotics by cytochrome P450	6/474	73/8986	0.186473397596717	0.422307400439625	0.327627409090208	394430/394434/394435/394432/100042295/12408	6
Oocyte meiosis	9/474	121/8986	0.188204914305156	0.423117617561957	0.328255978081218	217232/26931/208922/16438/20112/104111/20874/26417/226849	9
VEGF signaling pathway	5/474	58/8986	0.189793468663691	0.423597017017512	0.328627897686177	18751/18707/18710/329502/26417	5
Proteoglycans in cancer	14/474	205/8986	0.194034168878284	0.428129906577253	0.332144527659044	109676/18751/18707/22325/13869/16438/57265/18710/15530/17390/545291/13649/68794/26417	14
Glioma	6/474	74/8986	0.19460450298966	0.428129906577253	0.332144527659044	18751/18707/18710/13197/13649/26417	6
Signaling pathways regulating pluripotency of stem cells	10/474	140/8986	0.204110996331735	0.445859481348754	0.345899187512533	18707/57265/56637/18710/17128/69587/11906/17129/26417/15904	10
mTOR signaling pathway	11/474	157/8986	0.206321923601842	0.44751515823498	0.347183666846687	18751/227743/18707/57265/56637/18710/20112/277854/67605/12675/26417	11
Circadian rhythm	3/474	30/8986	0.208883721761451	0.449903400716971	0.349036472873385	11865/12912/18626	3
Drug metabolism - other enzymes	7/474	92/8986	0.211255225714299	0.451851455000028	0.3505477795113	394430/394434/229363/99586/394435/394432/100042295	7
Chemokine signaling pathway	13/474	192/8986	0.21364498749773	0.453811421719315	0.352068327854698	18751/19229/18707/22325/56637/606496/18710/14701/104111/20301/12675/26417/216869	13
Small cell lung cancer	7/474	93/8986	0.218940350825116	0.461874164754354	0.358323429252352	14198/18707/218772/18710/13197/22033/12675	7
Propanoate metabolism	3/474	31/8986	0.22289859533963	0.467025628330653	0.362319950892202	380660/20917/66904	3
Neomycin, kanamycin and gentamicin biosynthesis	1/474	5/8986	0.237395996178404	0.492689856711504	0.382230339964154	15275	1
C-type lectin receptor signaling pathway	8/474	112/8986	0.238346716396149	0.492689856711504	0.382230339964154	12370/18707/16438/18710/26414/12675/26417/16183	8
Lipid and atherosclerosis	14/474	216/8986	0.249988328612173	0.513309368083661	0.39822702171904	12370/18707/22325/117149/26400/16438/56637/15516/18710/26414/12675/26409/26417/26398	14
Cellular senescence	12/474	184/8986	0.264797624729122	0.539854991895841	0.418821200137921	18707/16438/18710/69717/13197/667977/245000/14972/26417/15015/15040/15007	12
Tight junction	11/474	167/8986	0.266421944052493	0.539854991895841	0.418821200137921	227157/235442/26400/12638/216459/17904/26414/53310/52432/11867/68188	11
Purine metabolism	9/474	134/8986	0.275460470081122	0.55452173062082	0.430199702156275	238871/14198/229363/23984/74167/14450/218461/11534/104111	9
D-Amino acid metabolism	1/474	6/8986	0.277644776694097	0.555289553388194	0.430795381473411	217830	1
Biosynthesis of cofactors	10/474	152/8986	0.281074743252298	0.555934879421807	0.431296027439338	394430/394434/69719/67417/18041/268566/394435/394432/226518/11648	10
Amino sugar and nucleotide sugar metabolism	4/474	51/8986	0.281577406460396	0.555934879421807	0.431296027439338	218138/81600/15275/26384	4
Leukocyte transendothelial migration	8/474	118/8986	0.283574928474774	0.5563125985365	0.43158906311615	18751/19229/12386/18707/22325/216033/18710/17390	8
Salivary secretion	6/474	85/8986	0.291339623248543	0.565116257168247	0.438418969163336	18751/16438/104111/20192/381833/11933	6
Aldosterone synthesis and secretion	7/474	102/8986	0.291984204255378	0.565116257168247	0.438418969163336	18751/16438/12912/104111/12288/11909/11933	7
Fatty acid degradation	4/474	52/8986	0.293566886840648	0.565116257168247	0.438418969163336	13117/11363/277753/435802	4
Central carbon metabolism in cancer	5/474	69/8986	0.298895318430925	0.571799739606987	0.443604035853678	18707/15275/18710/13649/26417	5
Glycosaminoglycan degradation	2/474	21/8986	0.304823036732244	0.578018327552531	0.448428435934466	11881/545291	2
Acute myeloid leukemia	5/474	70/8986	0.309354492141087	0.578018327552531	0.448428435934466	18707/21416/18710/12675/26417	5
Thyroid cancer	3/474	37/8986	0.309768418487418	0.578018327552531	0.448428435934466	21416/13197/26417	3
Cardiac muscle contraction	6/474	87/8986	0.309976406737007	0.578018327552531	0.448428435934466	17896/12296/20191/12288/12295/11933	6
Cell adhesion molecules	11/474	174/8986	0.311529358356234	0.578018327552531	0.448428435934466	13003/69717/66797/667977/54725/241568/53321/14972/15015/15040/15007	11
Th17 cell differentiation	7/474	105/8986	0.317511342275838	0.585512762334849	0.454242642002771	15516/26414/209590/17128/12675/26417/16183	7
Th1 and Th2 cell differentiation	6/474	88/8986	0.319370597637191	0.585512762334849	0.454242642002771	19664/26414/433586/12675/26417/16183	6
Proximal tubule bicarbonate reclamation	2/474	22/8986	0.324615582187211	0.591607096530538	0.45897064563374	12351/11933	2
Alcoholic liver disease	9/474	141/8986	0.326643976771777	0.591802028504161	0.459121874471786	12370/117149/21416/26400/56637/26414/12675/26409/26398	9
Melanoma	5/474	72/8986	0.330415123827877	0.595133673327403	0.461706575001096	18707/18710/13197/13649/26417	5
Longevity regulating pathway	6/474	90/8986	0.338278854742088	0.605755158491647	0.469946756587846	18707/12912/18710/104111/11909/67605	6
Prolactin signaling pathway	5/474	74/8986	0.351607376553905	0.61987789624099	0.480903220938841	18707/56637/18710/26414/26417	5
Pathways of neurodegeneration - multiple diseases	27/474	471/8986	0.353764709549475	0.61987789624099	0.480903220938841	12370/100101919/218460/18751/17762/50873/627872/20191/26443/26400/16438/57265/56637/53333/233871/237806/26414/22201/330355/14812/14802/20192/12288/66725/26417/13417/20239	27
Tyrosine metabolism	3/474	40/8986	0.353841636744451	0.61987789624099	0.480903220938841	71872/213043/22018	3
Valine, leucine and isoleucine degradation	4/474	57/8986	0.354215940709137	0.61987789624099	0.480903220938841	71872/213043/56357/66904	4
Insulin resistance	7/474	110/8986	0.360820865465584	0.627869076629379	0.487102803810215	18751/18707/56637/12912/18710/26414/20112	7
Glycosaminoglycan biosynthesis - heparan sulfate / heparin	2/474	24/8986	0.363713490317117	0.629346938301529	0.488249333542198	50787/319415	2
Nicotinate and nicotinamide metabolism	3/474	41/8986	0.368477689994566	0.630506269546258	0.489148746367056	71872/213043/226518	3
Bladder cancer	3/474	41/8986	0.368477689994566	0.630506269546258	0.489148746367056	17390/13649/26417	3
Dilated cardiomyopathy	6/474	94/8986	0.376401759905275	0.63801325295644	0.494972687700314	12296/20191/13405/104111/12288/12295	6
Regulation of actin cytoskeleton	13/474	220/8986	0.377007831292442	0.63801325295644	0.494972687700314	330662/242687/18707/107589/22325/54004/237860/18710/14701/241656/13649/11867/26417	13
Pertussis	5/474	77/8986	0.383496024156854	0.645446860329568	0.500739703673315	117149/22789/26414/317677/26417	5
Calcium signaling pathway	14/474	240/8986	0.387939916856381	0.649377686911768	0.503789251295185	72469/18751/19229/107589/20191/13869/16438/104111/18212/15560/20192/21338/12288/13649	14
Notch signaling pathway	4/474	60/8986	0.39070755679233	0.650475283740744	0.504640770366196	19664/433586/59287/15205	4
JAK-STAT signaling pathway	10/474	168/8986	0.393606913521393	0.651310878330498	0.505289027276224	71872/18707/213043/14580/14600/20844/18710/209590/13649/16183	10
Pancreatic secretion	7/474	114/8986	0.395818241745548	0.651310878330498	0.505289027276224	18751/20191/12638/16438/16535/104111/11933	7
Nucleotide excision repair	3/474	43/8986	0.397553393266668	0.651310878330498	0.505289027276224	66979/22592/14884	3
Endocrine and other factor-regulated calcium reabsorption	4/474	61/8986	0.402818151635515	0.656444395257876	0.509271625849412	18751/11772/13430/11933	4
Spliceosome	8/474	134/8986	0.41172504276695	0.662638542109272	0.514077064452511	66585/20222/100861880/66921/217207/21681/20384/319322	8
Basal transcription factors	3/474	44/8986	0.411959060401095	0.662638542109272	0.514077064452511	228980/14884/235459	3
Longevity regulating pathway - multiple species	4/474	62/8986	0.414884412320045	0.662638542109272	0.514077064452511	18707/18710/104111/67605	4
Wnt signaling pathway	10/474	171/8986	0.415224800737304	0.662638542109272	0.514077064452511	18751/18163/21416/57265/56637/26414/17128/20317/239405/26409	10
Hippo signaling pathway - multiple species	2/474	27/8986	0.420619230106731	0.66778723130347	0.518071433718003	64010/21677	2
Basal cell carcinoma	4/474	63/8986	0.426896405128003	0.674277398868846	0.523106526121764	21416/57265/56637/13197	4
NOD-like receptor signaling pathway	12/474	213/8986	0.449826983185771	0.70687097357764	0.548392723862352	12370/383619/16438/15516/26414/22033/71914/55932/12675/26409/26417/14468	12
Cocaine addiction	3/474	48/8986	0.46835493822117	0.732250360264571	0.568082131852555	12912/14812/11909	3
Platelet activation	7/474	124/8986	0.482739237269824	0.750927702419727	0.582572072622276	18707/107589/16438/18710/329502/104111/26417	7
Phagosome	10/474	182/8986	0.494016260972748	0.753991830438417	0.584949232773481	17534/16784/69717/667977/21871/108802/14972/15015/15040/15007	10
ECM-receptor interaction	5/474	88/8986	0.498397663103114	0.753991830438417	0.584949232773481	21960/245026/15530/12841/68553	5
Hepatitis C	9/474	165/8986	0.508122264338684	0.753991830438417	0.584949232773481	12633/12370/18707/56637/18710/52432/13649/12675/26417	9
Measles	8/474	146/8986	0.508158607803497	0.753991830438417	0.584949232773481	12370/18707/56637/18710/26414/12675/26409/16183	8
PPAR signaling pathway	5/474	89/8986	0.508492354893218	0.753991830438417	0.584949232773481	17436/13117/11363/277753/435802	5
RIG-I-like receptor signaling pathway	4/474	70/8986	0.508722797204966	0.753991830438417	0.584949232773481	12370/26414/12675/26409	4
Leishmaniasis	4/474	70/8986	0.508722797204966	0.753991830438417	0.584949232773481	18751/13627/26409/26417	4
Galactose metabolism	2/474	32/8986	0.509189288088281	0.753991830438417	0.584949232773481	15275/226413	2
Autophagy - other	2/474	32/8986	0.509189288088281	0.753991830438417	0.584949232773481	666468/213948	2
Apoptosis - multiple species	2/474	32/8986	0.509189288088281	0.753991830438417	0.584949232773481	12370/26414	2
Tryptophan metabolism	3/474	52/8986	0.522212236327174	0.769575927218992	0.597039424055746	71872/213043/107626	3
Toxoplasmosis	6/474	110/8986	0.526467589430574	0.771358638724129	0.598422457246676	12370/26414/14681/12675/26409/26417	6
Hypertrophic cardiomyopathy	5/474	91/8986	0.528430755749322	0.771358638724129	0.598422457246676	12296/20191/13405/12288/12295	5
p53 signaling pathway	4/474	72/8986	0.531149877836724	0.771670577234486	0.598664460123815	12370/71361/13197/245000	4
Taste transduction	5/474	92/8986	0.538265543709925	0.778337030341113	0.603836315404759	110876/12288/387348/353166/387616	5
Mineral absorption	3/474	54/8986	0.548000736410621	0.788711340254539	0.611884737654752	225997/15369/11933	3
Glycosphingolipid biosynthesis - ganglio series	1/474	15/8986	0.556702676229946	0.797142538497193	0.61842568776098	26938	1
Protein processing in endoplasmic reticulum	9/474	172/8986	0.559035026998031	0.797142538497193	0.61842568776098	16430/17156/50873/107513/26400/15516/66326/26414/108802	9
cGMP-PKG signaling pathway	9/474	173/8986	0.566135943619663	0.799750317360843	0.620448810802841	107589/16438/12912/72413/104111/12288/11909/26417/11933	9
Regulation of lipolysis in adipocytes	3/474	56/8986	0.572955949334875	0.799750317360843	0.620448810802841	18707/18710/104111	3
Fructose and mannose metabolism	2/474	36/8986	0.57337843337502	0.799750317360843	0.620448810802841	218138/15275	2
Primary immunodeficiency	2/474	36/8986	0.57337843337502	0.799750317360843	0.620448810802841	17060/22256	2
Lysosome	7/474	135/8986	0.573846818625799	0.799750317360843	0.620448810802841	104082/16784/11767/11881/21871/71665/14420	7
Synaptic vesicle cycle	4/474	77/8986	0.584883631257354	0.811460173095788	0.629533353700424	11772/208898/21871/13430	4
Glycerophospholipid metabolism	5/474	98/8986	0.595149616851377	0.822000367669167	0.637710469791186	217480/329502/381925/18618/50767	5
Nitrogen metabolism	1/474	17/8986	0.602312508132671	0.825586684893304	0.640492745969857	12351	1
Biosynthesis of nucleotide sugars	2/474	38/8986	0.603107156172056	0.825586684893304	0.640492745969857	218138/15275	2
Other glycan degradation	1/474	18/8986	0.62332977551422	0.849493676364513	0.659039865122161	71665	1
Chemical carcinogenesis - reactive oxygen species	11/474	222/8986	0.629120307356004	0.852551322831191	0.661411996864936	18707/26400/18710/26414/11863/100042295/13649/12675/26417/26398/12408	11
Viral life cycle - HIV-1	3/474	61/8986	0.63146226333282	0.852551322831191	0.661411996864936	209387/218442/17754	3
Huntington disease	15/474	302/8986	0.633973967950329	0.852551322831191	0.661411996864936	12370/100101919/627872/26443/11772/26400/16438/12912/237806/26414/330355/14812/14802/228980/13417	15
MicroRNAs in cancer	15/474	303/8986	0.639085021344409	0.852551322831191	0.661411996864936	12189/18751/21960/18707/16765/108655/208727/18710/11987/23939/19143/13649/15184/26417/13637	15
One carbon pool by folate	1/474	19/8986	0.643238527343643	0.852551322831191	0.661411996864936	14450	1
Homologous recombination	2/474	41/8986	0.644719678526741	0.852551322831191	0.661411996864936	12189/19361	2
Alcoholism	10/474	205/8986	0.64678068929858	0.852551322831191	0.661411996864936	12912/208727/79221/14701/14681/18212/14812/11909/15184/26417	10
Cell cycle	6/474	125/8986	0.652145550023028	0.852551322831191	0.661411996864936	217232/56637/211586/13197/17128/245000	6
Cytosolic DNA-sensing pathway	3/474	63/8986	0.653253611000523	0.852551322831191	0.661411996864936	383619/20018/12675	3
Ovarian steroidogenesis	3/474	63/8986	0.653253611000523	0.852551322831191	0.661411996864936	329502/104111/12161	3
Coronavirus disease - COVID-19	12/474	247/8986	0.658199060760532	0.855171449234394	0.663444699166806	18751/100040298/18707/18710/26414/317677/13649/12675/26409/26417/14109/16183	12
Glycosaminoglycan biosynthesis - chondroitin sulfate / dermatan sulfate	1/474	20/8986	0.662097113051138	0.855171449234394	0.663444699166806	77590	1
Prion disease	13/474	268/8986	0.663590832360455	0.855171449234394	0.663444699166806	18707/20191/26443/16438/56637/12912/18710/26414/14812/20192/12288/11909/26417	13
Other types of O-glycan biosynthesis	2/474	43/8986	0.670498056790368	0.860472506214306	0.667557275839533	269132/20441	2
Pantothenate and CoA biosynthesis	1/474	21/8986	0.679960816867083	0.868995566784488	0.674169493028294	99586	1
Vasopressin-regulated water reabsorption	2/474	44/8986	0.68280943757081	0.86903019327194	0.674196356366132	12912/104111	2
Mismatch repair	1/474	22/8986	0.696882018518506	0.883290788904114	0.685259771296083	17350	1
Necroptosis	8/474	176/8986	0.717532821846986	0.905738152167507	0.702674506295366	12633/12370/15516/26414/329502/66700/22033/15289	8
Complement and coagulation cascades	4/474	93/8986	0.730418435179107	0.918240318510878	0.712373726254167	22789/317677/624286/20703	4
Tuberculosis	8/474	180/8986	0.740428030893551	0.92583800297494	0.71826803375021	12370/17534/117149/16784/12912/26414/21871/26417	8
alpha-Linolenic acid metabolism	1/474	25/8986	0.742473982905228	0.92583800297494	0.71826803375021	329502	1
Insulin signaling pathway	6/474	139/8986	0.749059478686701	0.927799135527229	0.719789486550516	18707/56637/15275/18710/26414/26417	6
Amyotrophic lateral sclerosis	17/474	369/8986	0.754406600005605	0.927799135527229	0.719789486550516	100101919/218460/50873/627872/26443/13869/53333/233871/237806/18183/330355/14812/100861880/83961/21681/13417/20239	17
Glycosylphosphatidylinositol (GPI)-anchor biosynthesis	1/474	26/8986	0.756096048757579	0.927799135527229	0.719789486550516	78928	1
Glycosphingolipid biosynthesis - lacto and neolacto series	1/474	26/8986	0.756096048757579	0.927799135527229	0.719789486550516	20441	1
Maturity onset diabetes of the young	1/474	27/8986	0.768999003321074	0.932850912787808	0.723708671233194	15205	1
Collecting duct acid secretion	1/474	27/8986	0.768999003321074	0.932850912787808	0.723708671233194	21871	1
Neutrophil extracellular trap formation	9/474	207/8986	0.770985043313378	0.932850912787808	0.723708671233194	18751/18707/208727/18710/79221/15184/26409/26417/15289	9
Renin secretion	3/474	76/8986	0.772327866106789	0.932850912787808	0.723708671233194	16438/12912/12288	3
Thermogenesis	10/474	231/8986	0.784010824285791	0.938500897428602	0.72809194708234	29861/67155/239985/12912/104263/20112/104111/11909/67605/83796	10
Cysteine and methionine metabolism	2/474	54/8986	0.786146855638244	0.938500897428602	0.72809194708234	246221/11615	2
Sphingolipid metabolism	2/474	54/8986	0.786146855638244	0.938500897428602	0.72809194708234	20397/14420	2
Protein export	1/474	29/8986	0.79279713052066	0.941634493352895	0.730523000653134	93757	1
Ubiquitin mediated proteolysis	6/474	147/8986	0.794886260622574	0.941634493352895	0.730523000653134	12189/217232/50873/22201/17318/217342	6
Pyrimidine metabolism	2/474	56/8986	0.802869823749639	0.947447914616432	0.735033071148087	69719/99586	2
Influenza A	7/474	173/8986	0.814396908498944	0.950515170210335	0.737412657681976	12370/18751/18707/18710/12675/26417/54188	7
Amoebiasis	4/474	107/8986	0.823296630714459	0.950515170210335	0.737412657681976	18751/18707/18710/20709	4
Citrate cycle (TCA cycle)	1/474	32/8986	0.823985553396622	0.950515170210335	0.737412657681976	20917	1
beta-Alanine metabolism	1/474	32/8986	0.823985553396622	0.950515170210335	0.737412657681976	99586	1
Glyoxylate and dicarboxylate metabolism	1/474	32/8986	0.823985553396622	0.950515170210335	0.737412657681976	66904	1
RNA polymerase	1/474	32/8986	0.823985553396622	0.950515170210335	0.737412657681976	20018	1
SNARE interactions in vesicular transport	1/474	33/8986	0.83330327147681	0.957105705014822	0.742525615305415	55943	1
Non-alcoholic fatty liver disease	6/474	156/8986	0.838457236276489	0.957105705014822	0.742525615305415	12370/18707/56637/606496/18710/26414	6
Legionellosis	2/474	61/8986	0.839695240956602	0.957105705014822	0.742525615305415	12370/13627	2
Starch and sucrose metabolism	1/474	34/8986	0.842128720970833	0.957105705014822	0.742525615305415	15275	1
Inflammatory bowel disease	2/474	62/8986	0.846269259107316	0.958275484577402	0.743433133968114	209590/16183	2
DNA replication	1/474	35/8986	0.850487857058839	0.958394428583346	0.743525411101912	66979	1
Glycerolipid metabolism	2/474	63/8986	0.852597641012457	0.958394428583346	0.743525411101912	217480/381925	2
Alzheimer disease	16/474	383/8986	0.866013264182668	0.967707454444974	0.750750485847605	12370/17762/18707/26443/26400/16438/57265/56637/18710/26414/14812/20192/12288/12675/59287/26417	16
Aminoacyl-tRNA biosynthesis	2/474	66/8986	0.870183953436266	0.967707454444974	0.750750485847605	69955/67417	2
Neuroactive ligand-receptor interaction	16/474	386/8986	0.873505268348796	0.967707454444974	0.750750485847605	100043254/14803/319239/14806/14600/328699/14400/14804/22355/14812/14802/15560/21338/14823/14407/104443	16
Nucleocytoplasmic transport	4/474	118/8986	0.876241281089497	0.967707454444974	0.750750485847605	100861880/13627/21681/326622	4
Alanine, aspartate and glutamate metabolism	1/474	39/8986	0.879734049495431	0.967707454444974	0.750750485847605	69719	1
African trypanosomiasis	1/474	39/8986	0.879734049495431	0.967707454444974	0.750750485847605	18751	1
Ferroptosis	1/474	40/8986	0.886105577442135	0.96994258804128	0.75248450951938	18521	1
Carbon metabolism	4/474	121/8986	0.88806431762221	0.96994258804128	0.75248450951938	17436/15275/20917/66904	4
Adipocytokine signaling pathway	2/474	71/8986	0.89526287706353	0.974349703659248	0.755903563672759	26414/12675	2
Glutathione metabolism	2/474	72/8986	0.899705467657938	0.975736915629032	0.756979767080623	100042295/66988	2
Intestinal immune network for IgA production	1/474	43/8986	0.903269046894996	0.97616444366196	0.757311444672813	16183	1
Pyruvate metabolism	1/474	44/8986	0.908396014553698	0.977602190201753	0.758426852958982	17436	1
Transcriptional misregulation in cancer	8/474	224/8986	0.91094749541527	0.977602190201753	0.758426852958982	109115/53618/13197/214162/269397/19696/22289/12393	8
Glucagon signaling pathway	3/474	104/8986	0.91773770737351	0.981469492607781	0.761427118325244	16438/12912/11909	3
Proteasome	1/474	47/8986	0.922206239926748	0.982835715908091	0.762487038657337	26443	1
Ether lipid metabolism	1/474	48/8986	0.926331336948196	0.983827764758773	0.76325667327492	329502	1
Cholesterol metabolism	1/474	49/8986	0.930238133355284	0.984581941833084	0.763841766220472	14725	1
Diabetic cardiomyopathy	7/474	211/8986	0.934091828518069	0.98527494240947	0.764379398246581	18751/18707/20191/56637/18710/26414/17390	7
Nucleotide metabolism	2/474	84/8986	0.940937609560113	0.98683530974855	0.765589936134384	229363/11534	2
Peroxisome	2/474	86/8986	0.946009350664502	0.98683530974855	0.765589936134384	93734/71382	2
Arginine and proline metabolism	1/474	54/8986	0.946880524206252	0.98683530974855	0.765589936134384	66988	1
Rheumatoid arthritis	2/474	87/8986	0.948387180797308	0.98683530974855	0.765589936134384	11600/21871	2
Viral protein interaction with cytokine and cytokine receptor	2/474	95/8986	0.964123292726298	0.99807050967837	0.774306239565926	20301/16183	2
Fatty acid metabolism	1/474	62/8986	0.9656656230005	0.99807050967837	0.774306239565926	11363	1
Parkinson disease	8/474	264/8986	0.972044661334853	0.999380170704403	0.77532227870779	17762/50873/26443/16438/26414/22201/20192/66725	8
Glycolysis / Gluconeogenesis	1/474	67/8986	0.973867100411124	0.999380170704403	0.77532227870779	15275	1
Ribosome biogenesis in eukaryotes	2/474	121/8986	0.989369032814083	0.999380170704403	0.77532227870779	66932/72554	2
RNA degradation	1/474	84/8986	0.989681067695765	0.999380170704403	0.77532227870779	72662	1
Staphylococcus aureus infection	2/474	128/8986	0.992393930633574	0.999380170704403	0.77532227870779	317677/16663	2
Hematopoietic cell lineage	1/474	94/8986	0.994031288709067	0.999380170704403	0.77532227870779	17311	1
Cytokine-cytokine receptor interaction	7/474	292/8986	0.995501709364368	0.999380170704403	0.77532227870779	13607/14600/209590/11705/20301/12161/16183	7
Systemic lupus erythematosus	2/474	148/8986	0.997117709088299	0.999380170704403	0.77532227870779	317677/14812	2
Oxidative phosphorylation	1/474	135/8986	0.999371642854679	0.999380170704403	0.77532227870779	21871	1
Ribosome	2/474	179/8986	0.999380170704403	0.999380170704403	0.77532227870779	100040298/14109	2
