# Supplementary material for: Heterozygotic Brca1 mutation initiates mouse genome instability at embryonic stage
Source: Oncogenesis. 2022 Jul 22;11(1):41. doi: 10.1038/s41389-022-00417-3 (PMC9307611; doi:10.1038/s41389-022-00417-3)
Supplement: Supplementary file 15 — Table S11 [file 41389_2022_417_MOESM15_ESM.xlsx]

## Sheet: Sheet1
Table S11.de novo SV breaking sites repaired by different non-homologous pathways
Chr.	Pos.1	Pos. 2	Repaired positions		Repaired sequences		Type
			Pos. 1	Pos. 2	Pos. 1 seq.	Pos. 2 seq.
chr1	29942848	29949205	chr1:29942823-29942848	chr1:29949179-29949204	caggagcaagagtgtaagaagcaag	catcggccgagttgacgtcacgggg	NHEJ
chr5	34409448	34410063	chr5:34409423-34409448	chr5:34410037-34410062	CTAAGAAGAGACATGCGAGTAAGGG	CTGTTTCCAAACCTCAGACCCTTAG	NHEJ
chr7	18616450	18656800	chr7:18616425-18616450	chr7:18656774-18656799	CACAGAATCCTATGAGCTGTGGGTG	TGTGCAACAGGGCTGATAAGCATCG	NHEJ
chr7	32252161	33215128	chr7:32252136-32252161	chr7:33215102-33215127	tattggatttggtttctgaggattt	atgtggattagttttcatattaatt	NHEJ
chr8	72022031	72070885	chr8:72022006-72022031	chr8:72070859-72070884	tacttgatcatgaatgattgttttg	gatcatgaaagattgctttgatgtg	NHEJ
chr8	72039050	72081304	chr8:72039025-72039050	chr8:72081278-72081303	aaagaacattcttctgtgtttggat	gcacatgcattaacatttacttctt	NHEJ
chr9	36755633	36756208	chr9:36755608-36755633	chr9:36756182-36756207	aggcagagaggcagagagaggcaga	aggcagagagaggcagagaggcaga	NHEJ
chr10	82517504	82519153	chr10:82517479-82517504	chr10:82519127-82519152	ggaaaggccccttgtgggtggagcc	ctgacttcctttggtgatgaacagc	NHEJ
chr11	101157524	101157630	chr11:101157499-101157524	chr11:101157604-101157629	GATGGAAGTGACAGTCTAGAGGTGA	TGGGGACATCATATAGAGCGCATTA	NHEJ
chr11	101522998	101526878	chr11:101522973-101522998	chr11:101526852-101526877	cacctgaaatgggtgctgggaattc	aagagggctgcagatctcctggaac	NHEJ
chr11	102282713	102283341	chr11:102282688-102282713	chr11:102283315-102283340	gaagactccctaggcctgcatacat	gggcgtggtggcacacgcctttaat	NHEJ
chr12	44151807	44156542	chr12:44151782-44151807	chr12:44156516-44156541	ccccaaaaacgaaagccccccgctt	gttgacgtcacgggaaaggcagagt	NHEJ
chr12	88054389	88121147	chr12:88054364-88054389	chr12:88121121-88121146	acagctctatcaggctcctgtcagc	tcagtctctgatccactctttatcc	NHEJ
chr13	19311302	19336572	chr13:19311277-19311302	chr13:19336546-19336571	CAAATACCTTGTGAAAGCCCGAGCT	GCTAGTCTAGAGGCTCTAATGTTGT	NHEJ
chr15	84524537	84525122	chr15:84524512-84524537	chr15:84525096-84525121	tgtaagaaagtcagattgttgttgg	GGGTACCACAGTGTGGCTCATGGAG	NHEJ
chr15	101433138	101527882	chr15:101433113-101433138	chr15:101527856-101527881	CCCTCCAGCAGGCGCCTGTAGGTGA	CTTGGCATCATTGAGGGCTGCTTCA	NHEJ
chr16	58820544	58832372	chr16:58820519-58820544	chr16:58832346-58832371	ctttactgatagatcaagaaccatt	tgtctttcttcctgtgagtctttct	NHEJ
chr17	39532496	39637427	chr17:39532471-39532496	chr17:39637401-39637426	cctaactttccatagggatttttgt	AATTATTGGACAGGTAGAGACATTT	NHEJ
chr18	38462504	38469147	chr18:38462479-38462504	chr18:38469121-38469146	tttctgagttcaaggccagcctggt	CCAGCATACACATGCATGCAAGTAT	NHEJ
chr9	36755633	36756208	chr9:36755608-36755633	chr9:36756182-36756207	aggcagagaggcagagagaggcaga	aggcagagagaggcagagaggcaga	SSA
