# Supplementary material for: Heterozygotic Brca1 mutation initiates mouse genome instability at embryonic stage
Source: Oncogenesis. 2022 Jul 22;11(1):41. doi: 10.1038/s41389-022-00417-3 (PMC9307611; doi:10.1038/s41389-022-00417-3)
Supplement: Supplementary file 16 — Table S12 [file 41389_2022_417_MOESM16_ESM.xlsx]

## Sheet: 12a
Table S12a. Comparison of mutations between Brca1 mutant and Brca1/Trp53 mutant
Genotype groups*	Total	Intra-chromosome	Inter-chromosome
A. SVs
Brca1 +/-
10.5E	86	44.5	41.5
16.5E	296	193	103
1M	300	193.5	106.5
4M	695.5	570.5	125
8M	277	181	96
12M	333	212.5	120.5
Brca1 +/- Tp53 +/-
10.5E	330	228.5	101.5
16.5E	295	191.5	103.5
1M	167	109.5	57.5
4M	175	114.5	60.5
8M	210.5	128	82.5
12M	488	334	154
P value	0.5885	0.5671	0.7842
B. Indels		Del	Ins
Brca1 +/-
10.5E	132.5	75.5	57
16.5E	129	68	61
1M	128.5	69.5	59
4M	162	92	70
8M	139.5	76.5	63
12M	141.5	76	65.5
Brca1 +/- Tp53 +/-
10.5E	200.5	98.5	102
16.5E	150.5	84.5	66
1M	163.5	83	80.5
4M	172	93	79
8M	177.5	93.5	84
12M	235	110	125
P value	0.01365	0.008152	0.0245
C. CNVs		Del	Dup
Brca1 +/-
10.5E	2200.5	1317	881
16.5E	2169.5	1204.5	961.5
1M	2472.5	1477.5	989.5
4M	2527.5	1535	990.5
8M	2443.5	1440	999
12M	2501.5	1458	1039.5
Brca1 +/- Tp53 +/-
10.5E	2060.5	1236	928.5
16.5E	2044.5	1148	989
1M	2290	1388.5	999.5
4M	2312	1414	986.5
8M	2299	1358	1040.5
12M	2392	1185	1207
P value	0.1107	0.1151	0.3131
*T-test was used for the comparison

## Sheet: 12b
Table S12b. SVs formed in the same chromosome in Brca1/ Trp53 mutant
Sample	Chr.	Pos. 1	Pos. 2	Ter. info	SV type	Genes between 2 pos.	Gene
							Pos. 1	Pos. 2
Brca1_Trp53_10.5E	chr1	153166309	153185909	3 to 5	DEL	Lamc2	Lamc2	Lamc2
Brca1_Trp53_10.5E	chr1	188608141	188614969	3 to 5	DEL	Ush2a	Ush2a	Ush2a
Brca1_Trp53_10.5E	chr1	188608170	188614968	3 to 5	DEL	Ush2a	Ush2a	Ush2a
Brca1_Trp53_10.5E	chr2	73909379	73909863	3 to 5	DEL	Atp5g3	Atp5g3	Atp5g3
Brca1_Trp53_10.5E	chr2	73909942	73910955	3 to 5	DEL	Atp5g3	Atp5g3	Atp5g3
Brca1_Trp53_10.5E	chr2	69397782	69401266	3 to 5	DEL	Dhrs9	Dhrs9	Dhrs9
Brca1_Trp53_10.5E	chr2	25558030	25560154	3 to 5	DEL	Edf1	Edf1	Edf1
Brca1_Trp53_10.5E	chr2	31548723	76370151	5 to 5	INV	Fubp3,Mir6998,Prdm12,Exosc2,Gm13427,Abl1,Fibcd1,Qrfp,Lamc3,Aif1l,Nup214,Fam78a,Mir7674,Plpp7,Prrc2b,Pomt1,Uck1,Swi5,Golga2,Dnm1,Gm23363,Mir199b,Ciz1,1110008P14Rik,Lcn2,Ptges2,Slc25a25,Naif1,Fam102a,Dpm2,Pip5kl1,St6galnac4,St6galnac6,Ak1,Eng,Mir1954,Fpgs,Mir8093,Cdk9,Mir2861,Mir3960,6330409D20Rik,Sh2d3c,Tor2a,Ttc16,Ptrh1,Cfap157,Stxbp1,Fam129b,Lrsam1,Snora65,Rpl12,Slc2a8,Garnl3,Ralgps1,Angptl2,Zbt…	-	Rbm45
Brca1_Trp53_10.5E	chr2	180039481	180042276	3 to 5	DEL	Psma7	Psma7	Psma7
Brca1_Trp53_10.5E	chr3	101584901	101586135	3 to 5	DEL	Atp1a1	Atp1a1	Atp1a1
Brca1_Trp53_10.5E	chr3	104793026	104793867	3 to 5	DEL	Rhoc	Rhoc	Rhoc
Brca1_Trp53_10.5E	chr3	93561095	93564243	3 to 5	DEL	S100a10	S100a10	S100a10
Brca1_Trp53_10.5E	chr3	89422345	89422925	3 to 5	DEL	Shc1	Shc1	Shc1
Brca1_Trp53_10.5E	chr3	89422997	89423504	3 to 5	DEL	Shc1	Shc1	Shc1
Brca1_Trp53_10.5E	chr4	147942368	147942453	3 to 5	DEL	2510039O18Rik	2510039O18Rik	2510039O18Rik
Brca1_Trp53_10.5E	chr4	7329846	141249857	3 to 3	INV	8430436N08Rik,Car8,Rab2a,Chd7,Clvs1,Asph,4930412C18Rik,Gdf6,4930448K20Rik,1700123O12Rik,Mir3471-1,2610301B20Rik,Plekhf2,Ndufaf6,Gm11827,Mir684-2,Trp53inp1,Ccne2,Ints8,Dpy19l4,Esrp1,Virma,Rad54b,Fsbp,Gem,Cdh17,Pdp1,1700123M08Rik,Tmem67,Rbm12b2,Rbm12b1,Fam92a,Triqk,Runx1t1,Slc26a7,Lrrc69,Pip4p2,Gm11837,Necab1,Tmem64,Calb1,Decr1,Mir6400,Nbn,Osgin2,Ripk2,A530072M11Rik,Mmp16,Cngb3,Cpne3,Rmdn1,Wwp1,Gm1…	-	Arhgef19
Brca1_Trp53_10.5E	chr4	144600856	144646331	3 to 3	INV	Aadacl4	-	-
Brca1_Trp53_10.5E	chr4	144607825	144653228	5 to 5	INV	Aadacl4	-	-
Brca1_Trp53_10.5E	chr4	152253216	152260844	3 to 5	DEL	Acot7	Acot7	Acot7
Brca1_Trp53_10.5E	chr4	41095273	41098006	3 to 5	DEL	Aqp3	Aqp3	Aqp3
Brca1_Trp53_10.5E	chr4	140525536	140525629	3 to 5	DEL	Arhgef10l	Arhgef10l	Arhgef10l
Brca1_Trp53_10.5E	chr4	140531286	140531351	3 to 5	DEL	Arhgef10l	Arhgef10l	Arhgef10l
Brca1_Trp53_10.5E	chr4	140573887	140574125	5 to 3	DUP	Arhgef10l	Arhgef10l	Arhgef10l
Brca1_Trp53_10.5E	chr4	140998374	140998589	3 to 5	DEL	Atp13a2	Atp13a2	Atp13a2
Brca1_Trp53_10.5E	chr4	151046906	151047007	3 to 5	DEL	Camta1	Camta1	Camta1
Brca1_Trp53_10.5E	chr4	148883142	148883565	3 to 5	DEL	Casz1	Casz1	Casz1
Brca1_Trp53_10.5E	chr4	149530721	149530790	3 to 5	DEL	Ctnnbip1	Ctnnbip1	Ctnnbip1
Brca1_Trp53_10.5E	chr4	144924291	144924423	3 to 5	DEL	Dhrs3	Dhrs3	Dhrs3
Brca1_Trp53_10.5E	chr4	148249404	148249506	3 to 5	DEL	Disp3	Disp3	Disp3
Brca1_Trp53_10.5E	chr4	148267754	148268084	3 to 5	DEL	Disp3	Disp3	Disp3
Brca1_Trp53_10.5E	chr4	148279449	148280336	3 to 3	INV	Disp3	Disp3	Disp3
Brca1_Trp53_10.5E	chr4	148279453	148280216	5 to 5	INV	Disp3	Disp3	Disp3
Brca1_Trp53_10.5E	chr4	99117600	147990845	5 to 5	INV	Dock7,Atg4c,Foxd3,Alg6,Itgb3bp,Efcab7,Pgm2,Ror1,Ube2u,Cachd1,Raver2,Jak1,Mir101a,E130102H24Rik,0610043K17Rik,Ak4,Dnajc6,Leprot,Lepr,B020004J07Rik,C130073F10Rik,Gm12794,Gm12789,Pde4b,Sgip1,Gm12709,Tctex1d1,Insl5,BB031773,Wdr78,Mier1,Slc35d1,4921539E11Rik,4930456L15Rik,Oma1,Gm12718,Dab1,C8b,C8a,Fyb2,Prkaa2,Plpp3,Gm12724,Usp24,Pcsk9,Bsnd,Dhcr24,Lexm,Ttc22,Pars2,Ttc4,Mroh7,Fam151a,Acot11,Ssbp3,Cyb5rl…	Dock7	-
Brca1_Trp53_10.5E	chr4	99117813	147990815	3 to 3	INV	Dock7,Atg4c,Foxd3,Alg6,Itgb3bp,Efcab7,Pgm2,Ror1,Ube2u,Cachd1,Raver2,Jak1,Mir101a,E130102H24Rik,0610043K17Rik,Ak4,Dnajc6,Leprot,Lepr,B020004J07Rik,C130073F10Rik,Gm12794,Gm12789,Pde4b,Sgip1,Gm12709,Tctex1d1,Insl5,BB031773,Wdr78,Mier1,Slc35d1,4921539E11Rik,4930456L15Rik,Oma1,Gm12718,Dab1,C8b,C8a,Fyb2,Prkaa2,Plpp3,Gm12724,Usp24,Pcsk9,Bsnd,Dhcr24,Lexm,Ttc22,Pars2,Ttc4,Mroh7,Fam151a,Acot11,Ssbp3,Cyb5rl…	Dock7	-
Brca1_Trp53_10.5E	chr4	148123560	148123612	3 to 5	DEL	Draxin	Draxin	Draxin
Brca1_Trp53_10.5E	chr4	148559920	148560057	3 to 5	DEL	Exosc10	Exosc10	Exosc10
Brca1_Trp53_10.5E	chr4	141378354	141378910	3 to 5	DEL	Fam131c	Fam131c	Fam131c
Brca1_Trp53_10.5E	chr4	141378368	141378955	3 to 5	DEL	Fam131c	Fam131c	Fam131c
Brca1_Trp53_10.5E	chr4	147870289	147871631	3 to 5	DEL	Fv1	Fv1	-
Brca1_Trp53_10.5E	chr4	83375369	143196217	5 to 5	INV	Gm11413,Snapc3,Psip1,Ccdc171,6030471H07Rik,Bnc2,Cntln,Sh3gl2,Adamtsl1,Saxo1,Saxo1os,Haus6,Rraga,Scarna8,Plin2,Dennd4c,Rps6,Acer2,Slc24a2,Mllt3,Focad,Mir491,Hacd4,Ifnb1,Ifna14,Ifna15,Ifna12,Ifna9,C87499,Ifna13,Ifna2,Ifna16,Ifnab,Klhl9,Gm13271,Gm13286,Gm13283,Ifnz,Gm13289,Gm13285,Gm13272,Gm13276,Gm13275,Gm13288,Ifna7,Ifna6,Ifna11,Ifna4,Ifna5,Ifne,Mir31,LOC106557447,Wincr1,Gm12602,Mtap,Cdkn2a,Cdkn2b…	-	Prdm2
Brca1_Trp53_10.5E	chr4	143760732	144246503	5 to 5	INV	Gm13023,Gm13084,Gm13103,Pramef6,Pramef25,Pramef17,Pramel4,Gm13102,Oog3,Oog2,C87977	-	-
Brca1_Trp53_10.5E	chr4	143760732	144246527	5 to 5	INV	Gm13023,Gm13084,Gm13103,Pramef6,Pramef25,Pramef17,Pramel4,Gm13102,Oog3,Oog2,C87977	-	-
Brca1_Trp53_10.5E	chr4	143762106	144246503	3 to 3	INV	Gm13023,Gm13084,Gm13103,Pramef6,Pramef25,Pramef17,Pramel4,Gm13102,Oog3,Oog2,C87977	-	-
Brca1_Trp53_10.5E	chr4	143780010	144223293	3 to 3	INV	Gm13023,Gm13084,Gm13103,Pramef6,Pramef25,Pramef17,Pramel4,Gm13102,Oog3,Oog2,C87977	-	-
Brca1_Trp53_10.5E	chr4	143727451	143896389	5 to 5	INV	Gm13078,Gm13023,Gm13084,Gm13103,Pramef6	Gm13078	Pramef6
Brca1_Trp53_10.5E	chr4	143727457	143896392	5 to 5	INV	Gm13078,Gm13023,Gm13084,Gm13103,Pramef6	Gm13078	Pramef6
Brca1_Trp53_10.5E	chr4	143616910	143895968	5 to 5	INV	Gm13083,Gm13088,Gm13089,Gm13078,Gm13023,Gm13084,Gm13103,Pramef6	Gm13083	Pramef6
Brca1_Trp53_10.5E	chr4	143616919	143895978	5 to 5	INV	Gm13083,Gm13088,Gm13089,Gm13078,Gm13023,Gm13084,Gm13103,Pramef6	Gm13083	Pramef6
Brca1_Trp53_10.5E	chr4	143593845	143917606	5 to 5	INV	Gm13083,Gm13088,Gm13089,Gm13078,Gm13023,Gm13084,Gm13103,Pramef6	-	-
Brca1_Trp53_10.5E	chr4	143609605	143901817	3 to 3	INV	Gm13083,Gm13088,Gm13089,Gm13078,Gm13023,Gm13084,Gm13103,Pramef6	-	-
Brca1_Trp53_10.5E	chr4	143622715	143889370	3 to 3	INV	Gm13088,Gm13089,Gm13078,Gm13023,Gm13084,Gm13103	-	-
Brca1_Trp53_10.5E	chr4	143622741	143889361	3 to 3	INV	Gm13088,Gm13089,Gm13078,Gm13023,Gm13084,Gm13103	-	-
Brca1_Trp53_10.5E	chr4	143662587	143843196	5 to 5	INV	Gm13089,Gm13078,Gm13023,Gm13084	-	-
Brca1_Trp53_10.5E	chr4	143835748	144172014	3 to 3	INV	Gm13103,Pramef6,Pramef25,Pramef17,Pramel4,Gm13102,Oog3	-	-
Brca1_Trp53_10.5E	chr4	143844113	144164096	3 to 3	INV	Gm13103,Pramef6,Pramef25,Pramef17,Pramel4,Gm13102,Oog3	-	-
Brca1_Trp53_10.5E	chr4	143844148	144164164	3 to 3	INV	Gm13103,Pramef6,Pramef25,Pramef17,Pramel4,Gm13102,Oog3	-	-
Brca1_Trp53_10.5E	chr4	145552402	146144316	3 to 5	DEL	Gm13212,Zfp980,Znf41-ps,Gm13238,Gm13034,Zfp987	-	-
Brca1_Trp53_10.5E	chr4	145552419	146144324	3 to 5	DEL	Gm13212,Zfp980,Znf41-ps,Gm13238,Gm13034,Zfp987	-	-
Brca1_Trp53_10.5E	chr4	145555703	146486176	3 to 5	DEL	Gm13212,Zfp980,Znf41-ps,Gm13238,Gm13034,Zfp987,Zfp600,Zfp991,Zfp992	-	-
Brca1_Trp53_10.5E	chr4	145557716	146914077	5 to 5	INV	Gm13212,Zfp980,Znf41-ps,Gm13238,Gm13034,Zfp987,Zfp600,Zfp991,Zfp992,Zfp981,1700095A21Rik	-	-
Brca1_Trp53_10.5E	chr4	145554788	147352878	5 to 3	DUP	Gm13212,Zfp980,Znf41-ps,Gm13238,Gm13034,Zfp987,Zfp600,Zfp991,Zfp992,Zfp981,1700095A21Rik,Rex2,4933438K21Rik	-	-
Brca1_Trp53_10.5E	chr4	145554788	147352880	5 to 3	DUP	Gm13212,Zfp980,Znf41-ps,Gm13238,Gm13034,Zfp987,Zfp600,Zfp991,Zfp992,Zfp981,1700095A21Rik,Rex2,4933438K21Rik	-	-
Brca1_Trp53_10.5E	chr4	145560883	147521920	5 to 3	DUP	Gm13212,Zfp980,Znf41-ps,Gm13238,Gm13034,Zfp987,Zfp600,Zfp991,Zfp992,Zfp981,1700095A21Rik,Rex2,4933438K21Rik,Zfp982	-	-
Brca1_Trp53_10.5E	chr4	145836767	146932388	3 to 5	DEL	Gm13238,Gm13034,Zfp987,Zfp600,Zfp991,Zfp992,Zfp981,1700095A21Rik	-	-
Brca1_Trp53_10.5E	chr4	148651331	148651774	3 to 3	INV	Gm572	Gm572	Gm572
Brca1_Trp53_10.5E	chr4	148651342	148651549	5 to 5	INV	Gm572	Gm572	Gm572
Brca1_Trp53_10.5E	chr4	140130611	140131546	3 to 5	DEL	Igsf21	Igsf21	Igsf21
Brca1_Trp53_10.5E	chr4	140130650	140131546	3 to 5	DEL	Igsf21	Igsf21	Igsf21
Brca1_Trp53_10.5E	chr4	140130653	140131664	5 to 3	DUP	Igsf21	Igsf21	Igsf21
Brca1_Trp53_10.5E	chr4	140170296	140170981	3 to 5	DEL	Igsf21	Igsf21	Igsf21
Brca1_Trp53_10.5E	chr4	142156310	142156388	3 to 5	DEL	Kazn	Kazn	Kazn
Brca1_Trp53_10.5E	chr4	147889462	147889661	3 to 5	DEL	Mfn2	Mfn2	Mfn2
Brca1_Trp53_10.5E	chr4	23605446	147440607	3 to 5	DEL	Mms22l,Klhl32,Ndufaf4,Gpr63,Fhl5,Ufl1,Fut9,Manea,4930548K13Rik,Epha7,Gm11917,Map3k7,Bach2,Bach2os,Gja10,Casp8ap2,Mdn1,Lyrm2,Ankrd6,Rragd,Ube2j1,4933421O10Rik,Gabrr2,Gabrr1,Pm20d2,Srsf12,Pnrc1,Rngtt,Mir8118,Cnr1,Spaca1,Akirin2,Orc3,Rars2,Slc35a1,Cfap206,Gm136,Smim8,Zfp292,Cga,Platr9,Mob3b,Ifnk,C9orf72,Lingo2,Mir876,Mir873a,Mir873b,Gm12371,Gm12374,Gm12381,1700009N14Rik,Aco1,Ddx58,Topors,Ndufb6,Smim…	-	-
Brca1_Trp53_10.5E	chr4	148460710	148460891	3 to 5	DEL	Mtor	Mtor	Mtor
Brca1_Trp53_10.5E	chr4	148522496	148522579	3 to 5	DEL	Mtor	Mtor	Mtor
Brca1_Trp53_10.5E	chr4	144125793	144288958	3 to 3	INV	Oog3,Oog2,C87977,Pramel5	-	-
Brca1_Trp53_10.5E	chr4	144125824	144288978	3 to 3	INV	Oog3,Oog2,C87977,Pramel5	-	-
Brca1_Trp53_10.5E	chr4	144134700	144288769	5 to 5	INV	Oog3,Oog2,C87977,Pramel5	-	-
Brca1_Trp53_10.5E	chr4	144134728	144288754	5 to 5	INV	Oog3,Oog2,C87977,Pramel5	-	-
Brca1_Trp53_10.5E	chr4	140932354	140932563	3 to 5	DEL	Padi2	Padi2	Padi2
Brca1_Trp53_10.5E	chr4	140939014	140943837	3 to 5	DEL	Padi2	Padi2	Padi2
Brca1_Trp53_10.5E	chr4	139791320	139791946	5 to 5	INV	Pax7	Pax7	Pax7
Brca1_Trp53_10.5E	chr4	139801273	139801481	3 to 3	INV	Pax7	Pax7	Pax7
Brca1_Trp53_10.5E	chr4	139801333	139801481	3 to 3	INV	Pax7	Pax7	Pax7
Brca1_Trp53_10.5E	chr4	139801355	139801474	5 to 5	INV	Pax7	Pax7	Pax7
Brca1_Trp53_10.5E	chr4	143292876	143293092	3 to 5	DEL	Pdpn	Pdpn	Pdpn
Brca1_Trp53_10.5E	chr4	143982784	144336959	3 to 3	INV	Pramef17,Pramel4,Gm13102,Oog3,Oog2,C87977,Pramel5,Gm13128	-	-
Brca1_Trp53_10.5E	chr4	143988837	144335665	5 to 5	INV	Pramef17,Pramel4,Gm13102,Oog3,Oog2,C87977,Pramel5,Gm13128	-	-
Brca1_Trp53_10.5E	chr4	143988908	144335643	5 to 5	INV	Pramef17,Pramel4,Gm13102,Oog3,Oog2,C87977,Pramel5,Gm13128	-	-
Brca1_Trp53_10.5E	chr4	143990978	144333548	5 to 5	INV	Pramef17,Pramel4,Gm13102,Oog3,Oog2,C87977,Pramel5,Gm13128	-	-
Brca1_Trp53_10.5E	chr4	143991002	144333552	5 to 5	INV	Pramef17,Pramel4,Gm13102,Oog3,Oog2,C87977,Pramel5,Gm13128	-	-
Brca1_Trp53_10.5E	chr4	144057660	144142438	3 to 5	DEL	Pramel4,Gm13102	-	-
Brca1_Trp53_10.5E	chr4	144057696	144142444	3 to 5	DEL	Pramel4,Gm13102	-	-
Brca1_Trp53_10.5E	chr4	144030929	144260537	5 to 5	INV	Pramel4,Gm13102,Oog3,Oog2,C87977	-	-
Brca1_Trp53_10.5E	chr4	144031188	144260354	3 to 3	INV	Pramel4,Gm13102,Oog3,Oog2,C87977	-	-
Brca1_Trp53_10.5E	chr4	144004833	144318376	5 to 5	INV	Pramel4,Gm13102,Oog3,Oog2,C87977,Pramel5	-	-
Brca1_Trp53_10.5E	chr4	144006214	144317129	3 to 3	INV	Pramel4,Gm13102,Oog3,Oog2,C87977,Pramel5	-	-
Brca1_Trp53_10.5E	chr4	144037176	144301509	5 to 5	INV	Pramel4,Gm13102,Oog3,Oog2,C87977,Pramel5	-	-
Brca1_Trp53_10.5E	chr4	144040489	144298463	5 to 5	INV	Pramel4,Gm13102,Oog3,Oog2,C87977,Pramel5	-	-
Brca1_Trp53_10.5E	chr4	143139360	143139481	3 to 5	DEL	Prdm2	Prdm2	Prdm2
Brca1_Trp53_10.5E	chr4	12109274	144246147	3 to 5	DEL	Rbm12b1,Fam92a,Triqk,Runx1t1,Slc26a7,Lrrc69,Pip4p2,Gm11837,Necab1,Tmem64,Calb1,Decr1,Mir6400,Nbn,Osgin2,Ripk2,A530072M11Rik,Mmp16,Cngb3,Cpne3,Rmdn1,Wwp1,Gm12354,Slc7a13,Atp6v0d2,4930480G23Rik,Ttpa,Ggh,Nkain3,Prdm13,Ccnc,Tstd3,Usp45,Pnisr,Coq3,Faxc,Fbxl4,Pou3f2,Gm30731,Mms22l,Klhl32,Ndufaf4,Gpr63,Fhl5,Ufl1,Fut9,Manea,4930548K13Rik,Epha7,Gm11917,Map3k7,Bach2,Bach2os,Gja10,Casp8ap2,Mdn1,Lyrm2,Ankrd6…	-	-
Brca1_Trp53_10.5E	chr4	140706441	140706775	3 to 5	DEL	Rcc2	Rcc2	Rcc2
Brca1_Trp53_10.5E	chr4	150340896	150342498	3 to 5	DEL	Rere	Rere	Rere
Brca1_Trp53_10.5E	chr4	150429007	150429409	3 to 5	DEL	Rere	Rere	Rere
Brca1_Trp53_10.5E	chr4	150360096	151921081	5 to 5	INV	Rere,Slc45a1,1700045H11Rik,Errfi1,Park7,Tnfrsf9,Camta1,Uts2,Per3,Vamp3,Gm13090	Rere	-
Brca1_Trp53_10.5E	chr4	150360122	151921157	3 to 3	INV	Rere,Slc45a1,1700045H11Rik,Errfi1,Park7,Tnfrsf9,Camta1,Uts2,Per3,Vamp3,Gm13090	Rere	-
Brca1_Trp53_10.5E	chr4	146644895	147482860	3 to 5	DEL	Rex2,4933438K21Rik	-	-
Brca1_Trp53_10.5E	chr4	146917278	147482957	3 to 3	INV	Rex2,4933438K21Rik	-	-
Brca1_Trp53_10.5E	chr4	146918942	147481453	3 to 3	INV	Rex2,4933438K21Rik	-	-
Brca1_Trp53_10.5E	chr4	146918942	147481470	3 to 3	INV	Rex2,4933438K21Rik	-	-
Brca1_Trp53_10.5E	chr4	146921372	147478954	5 to 5	INV	Rex2,4933438K21Rik	-	-
Brca1_Trp53_10.5E	chr4	146906260	147494948	3 to 3	INV	Rex2,4933438K21Rik,Zfp982	Zfp982	-
Brca1_Trp53_10.5E	chr4	146906273	147494955	3 to 3	INV	Rex2,4933438K21Rik,Zfp982	Zfp982	-
Brca1_Trp53_10.5E	chr4	146907228	147494704	5 to 5	INV	Rex2,4933438K21Rik,Zfp982	Zfp982	-
Brca1_Trp53_10.5E	chr4	146907252	147494703	5 to 5	INV	Rex2,4933438K21Rik,Zfp982	Zfp982	-
Brca1_Trp53_10.5E	chr4	146911506	147777699	3 to 5	DEL	Rex2,4933438K21Rik,Zfp982,Zfp985,Zfp979,Zfp534,Zfp984	-	Zfp984
Brca1_Trp53_10.5E	chr4	146911517	147777708	3 to 5	DEL	Rex2,4933438K21Rik,Zfp982,Zfp985,Zfp979,Zfp534,Zfp984	-	Zfp984
Brca1_Trp53_10.5E	chr4	146913064	147778998	3 to 5	DEL	Rex2,4933438K21Rik,Zfp982,Zfp985,Zfp979,Zfp534,Zfp984	-	Zfp984
Brca1_Trp53_10.5E	chr4	140974100	140974163	3 to 5	DEL	Sdhb	Sdhb	Sdhb
Brca1_Trp53_10.5E	chr4	149768860	149770740	3 to 3	INV	Slc25a33	Slc25a33	Slc25a33
Brca1_Trp53_10.5E	chr4	149769630	149770611	5 to 5	INV	Slc25a33	Slc25a33	Slc25a33
Brca1_Trp53_10.5E	chr4	149770465	149770733	3 to 5	DEL	Slc25a33	Slc25a33	Slc25a33
Brca1_Trp53_10.5E	chr4	145413540	145588706	3 to 5	DEL	Smarca5-ps,Zfp990,Gm13212	Gm13212	-
Brca1_Trp53_10.5E	chr4	145413540	145588717	3 to 5	DEL	Smarca5-ps,Zfp990,Gm13212	Gm13212	-
Brca1_Trp53_10.5E	chr4	145452261	146051400	3 to 5	DEL	Smarca5-ps,Zfp990,Gm13212,Zfp980,Znf41-ps,Gm13238	-	-
Brca1_Trp53_10.5E	chr4	145452269	146051405	3 to 5	DEL	Smarca5-ps,Zfp990,Gm13212,Zfp980,Znf41-ps,Gm13238	-	-
Brca1_Trp53_10.5E	chr4	145410338	147449488	5 to 3	DUP	Smarca5-ps,Zfp990,Gm13212,Zfp980,Znf41-ps,Gm13238,Gm13034,Zfp987,Zfp600,Zfp991,Zfp992,Zfp981,1700095A21Rik,Rex2,4933438K21Rik	-	-
Brca1_Trp53_10.5E	chr4	145410388	147449488	5 to 3	DUP	Smarca5-ps,Zfp990,Gm13212,Zfp980,Znf41-ps,Gm13238,Gm13034,Zfp987,Zfp600,Zfp991,Zfp992,Zfp981,1700095A21Rik,Rex2,4933438K21Rik	-	-
Brca1_Trp53_10.5E	chr4	139657564	139658051	3 to 5	DEL	Tas1r2,Aldh4a1	Tas1r2,Aldh4a1	Tas1r2,Aldh4a1
Brca1_Trp53_10.5E	chr4	139657655	139658051	3 to 5	DEL	Tas1r2,Aldh4a1	Tas1r2,Aldh4a1	Tas1r2,Aldh4a1
Brca1_Trp53_10.5E	chr4	94756267	148036591	3 to 3	INV	Tek,Eqtn,Mysm1,Jun,Fggy,9530080O11Rik,Hook1,Cyp2j13,Cyp2j12,Cyp2j11,Cyp2j8,Cyp2j6,Cyp2j9,Cyp2j5,Gm12695,E130114P18Rik,Nfia,Tm2d1,Patj,L1td1,Kank4,Kank4os,I0C0044D17Rik,Usp1,Dock7,Angptl3,Atg4c,Foxd3,Alg6,Itgb3bp,Efcab7,Pgm2,Ror1,Ube2u,Cachd1,Raver2,Jak1,Mir101a,E130102H24Rik,0610043K17Rik,Ak4,Dnajc6,Leprot,Lepr,B020004J07Rik,C130073F10Rik,Gm12794,Gm12789,Pde4b,Sgip1,Gm12709,Tctex1d1,Insl5,BB03177…	Tek	Clcn6
Brca1_Trp53_10.5E	chr4	145232272	145232906	3 to 5	DEL	Tnfrsf1b	Tnfrsf1b	Tnfrsf1b
Brca1_Trp53_10.5E	chr4	149400593	149400779	3 to 5	DEL	Ube4b	Ube4b	Ube4b
Brca1_Trp53_10.5E	chr4	151051506	151051580	3 to 5	DEL	Vamp3,Camta1	Vamp3,Camta1	Vamp3,Camta1
Brca1_Trp53_10.5E	chr4	145151135	145152259	5 to 5	INV	Vps13d	Vps13d	Vps13d
Brca1_Trp53_10.5E	chr4	145151299	145152275	3 to 3	INV	Vps13d	Vps13d	Vps13d
Brca1_Trp53_10.5E	chr4	129190073	129196827	3 to 5	DEL	Yars	Yars	Yars
Brca1_Trp53_10.5E	chr4	147830586	147830650	3 to 5	DEL	Zfp933	Zfp933	Zfp933
Brca1_Trp53_10.5E	chr4	145689307	146527930	5 to 3	DUP	Zfp980,Znf41-ps,Gm13238,Gm13034,Zfp987,Zfp600,Zfp991,Zfp992,Zfp981,1700095A21Rik	Zfp980	Zfp981,1700095A21Rik
Brca1_Trp53_10.5E	chr4	145650142	149618044	5 to 5	INV	Zfp980,Znf41-ps,Gm13238,Gm13034,Zfp987,Zfp600,Zfp991,Zfp992,Zfp981,1700095A21Rik,Rex2,4933438K21Rik,Zfp982,Zfp985,Zfp979,Zfp534,Zfp984,Zfp933,Rps19-ps3,Miip,Mfn2,Fv1,Plod1,2510039O18Rik,Nppb,Clcn6,Nppa,Mthfr,Agtrap,Draxin,Mad2l2,Fbxo6,Fbxo44,Mir7022,Fbxo2,Disp3,Ubiad1,Mtor,Angptl7,Exosc10,Srm,Masp2,Tardbp,Gm572,Casz1,Pex14,Gm13205,Dffa,Cort,Cenps,Pgd,Kif1b,Ube4b,Ube4bos3,Rbp7,Nmnat1,Lzic,Tmem274,…	-	Clstn1
Brca1_Trp53_10.5E	chr4	147491889	147552799	3 to 5	DEL	Zfp982	-	-
Brca1_Trp53_10.5E	chr4	147449334	147775724	5 to 5	INV	Zfp982,Zfp985,Zfp979,Zfp534,Zfp984	-	Zfp984
Brca1_Trp53_10.5E	chr4	146124142	147756302	3 to 3	INV	Zfp987,Zfp600,Zfp991,Zfp992,Zfp981,1700095A21Rik,Rex2,4933438K21Rik,Zfp982,Zfp985,Zfp979,Zfp534,Zfp984	Zfp987	Zfp984
Brca1_Trp53_10.5E	chr4	146124143	147756314	3 to 3	INV	Zfp987,Zfp600,Zfp991,Zfp992,Zfp981,1700095A21Rik,Rex2,4933438K21Rik,Zfp982,Zfp985,Zfp979,Zfp534,Zfp984	Zfp987	Zfp984
Brca1_Trp53_10.5E	chr4	145488422	145556553	3 to 5	DEL	Zfp990	-	-
Brca1_Trp53_10.5E	chr4	145488422	145556564	3 to 5	DEL	Zfp990	-	-
Brca1_Trp53_10.5E	chr4	145489477	145557715	5 to 3	DUP	Zfp990	-	-
Brca1_Trp53_10.5E	chr4	145535738	147257644	3 to 5	DEL	Zfp990,Gm13212,Zfp980,Znf41-ps,Gm13238,Gm13034,Zfp987,Zfp600,Zfp991,Zfp992,Zfp981,1700095A21Rik,Rex2,4933438K21Rik	Zfp990	-
Brca1_Trp53_10.5E	chr4	145535738	147257661	3 to 5	DEL	Zfp990,Gm13212,Zfp980,Znf41-ps,Gm13238,Gm13034,Zfp987,Zfp600,Zfp991,Zfp992,Zfp981,1700095A21Rik,Rex2,4933438K21Rik	Zfp990	-
Brca1_Trp53_10.5E	chr4	145484935	147351189	3 to 5	DEL	Zfp990,Gm13212,Zfp980,Znf41-ps,Gm13238,Gm13034,Zfp987,Zfp600,Zfp991,Zfp992,Zfp981,1700095A21Rik,Rex2,4933438K21Rik	-	-
Brca1_Trp53_10.5E	chr4	145484940	147351160	3 to 5	DEL	Zfp990,Gm13212,Zfp980,Znf41-ps,Gm13238,Gm13034,Zfp987,Zfp600,Zfp991,Zfp992,Zfp981,1700095A21Rik,Rex2,4933438K21Rik	-	-
Brca1_Trp53_10.5E	chr4	145510170	147491920	5 to 3	DUP	Zfp990,Gm13212,Zfp980,Znf41-ps,Gm13238,Gm13034,Zfp987,Zfp600,Zfp991,Zfp992,Zfp981,1700095A21Rik,Rex2,4933438K21Rik	-	-
Brca1_Trp53_10.5E	chr4	145510201	147491905	5 to 3	DUP	Zfp990,Gm13212,Zfp980,Znf41-ps,Gm13238,Gm13034,Zfp987,Zfp600,Zfp991,Zfp992,Zfp981,1700095A21Rik,Rex2,4933438K21Rik	-	-
Brca1_Trp53_10.5E	chr4	145510191	147552754	5 to 3	DUP	Zfp990,Gm13212,Zfp980,Znf41-ps,Gm13238,Gm13034,Zfp987,Zfp600,Zfp991,Zfp992,Zfp981,1700095A21Rik,Rex2,4933438K21Rik,Zfp982	-	-
Brca1_Trp53_10.5E	chr4	145510209	147552791	5 to 3	DUP	Zfp990,Gm13212,Zfp980,Znf41-ps,Gm13238,Gm13034,Zfp987,Zfp600,Zfp991,Zfp992,Zfp981,1700095A21Rik,Rex2,4933438K21Rik,Zfp982	-	-
Brca1_Trp53_10.5E	chr4	145476921	149616728	5 to 5	INV	Zfp990,Gm13212,Zfp980,Znf41-ps,Gm13238,Gm13034,Zfp987,Zfp600,Zfp991,Zfp992,Zfp981,1700095A21Rik,Rex2,4933438K21Rik,Zfp982,Zfp985,Zfp979,Zfp534,Zfp984,Zfp933,Rps19-ps3,Miip,Mfn2,Fv1,Plod1,2510039O18Rik,Nppb,Clcn6,Nppa,Mthfr,Agtrap,Draxin,Mad2l2,Fbxo6,Fbxo44,Mir7022,Fbxo2,Disp3,Ubiad1,Mtor,Angptl7,Exosc10,Srm,Masp2,Tardbp,Gm572,Casz1,Pex14,Gm13205,Dffa,Cort,Cenps,Pgd,Kif1b,Ube4b,Ube4bos3,Rbp7,Nmnat…	-	Clstn1
Brca1_Trp53_10.5E	chr4	18606846	18613773	3 to 5	DEL	-	-	-
Brca1_Trp53_10.5E	chr4	18717949	18720675	3 to 5	DEL	-	-	-
Brca1_Trp53_10.5E	chr4	18747603	18748191	3 to 5	DEL	-	-	-
Brca1_Trp53_10.5E	chr4	19774579	19776926	3 to 5	DEL	-	-	-
Brca1_Trp53_10.5E	chr4	139330309	139337529	3 to 3	INV	-	-	-
Brca1_Trp53_10.5E	chr4	139330344	139337539	3 to 3	INV	-	-	-
Brca1_Trp53_10.5E	chr4	139330600	139337330	5 to 5	INV	-	-	-
Brca1_Trp53_10.5E	chr4	139332954	139333912	3 to 5	DEL	-	-	-
Brca1_Trp53_10.5E	chr4	139952851	139958344	3 to 5	DEL	-	-	-
Brca1_Trp53_10.5E	chr4	140337460	140337787	3 to 5	DEL	-	-	-
Brca1_Trp53_10.5E	chr4	140411170	140411493	3 to 5	DEL	-	-	-
Brca1_Trp53_10.5E	chr4	140508638	140509824	3 to 5	DEL	-	-	-
Brca1_Trp53_10.5E	chr4	140671803	140672329	3 to 5	DEL	-	-	-
Brca1_Trp53_10.5E	chr4	140675384	140675562	3 to 5	DEL	-	-	-
Brca1_Trp53_10.5E	chr4	140678368	140679026	3 to 5	DEL	-	-	-
Brca1_Trp53_10.5E	chr4	140861512	140862035	3 to 5	DEL	-	-	-
Brca1_Trp53_10.5E	chr4	140888687	140891473	3 to 5	DEL	-	-	-
Brca1_Trp53_10.5E	chr4	141140073	141140410	3 to 5	DEL	-	-	-
Brca1_Trp53_10.5E	chr4	141207601	141210592	3 to 5	DEL	-	-	-
Brca1_Trp53_10.5E	chr4	141355108	141355344	3 to 5	DEL	-	-	-
Brca1_Trp53_10.5E	chr4	142556131	142559357	3 to 5	DEL	-	-	-
Brca1_Trp53_10.5E	chr4	142779488	142780867	3 to 5	DEL	-	-	-
Brca1_Trp53_10.5E	chr4	143034368	143034516	3 to 5	DEL	-	-	-
Brca1_Trp53_10.5E	chr4	143039631	143041273	3 to 5	DEL	-	-	-
Brca1_Trp53_10.5E	chr4	143084528	143085547	3 to 5	DEL	-	-	-
Brca1_Trp53_10.5E	chr4	143241595	143243392	3 to 5	DEL	-	-	-
Brca1_Trp53_10.5E	chr4	143241596	143243392	3 to 5	DEL	-	-	-
Brca1_Trp53_10.5E	chr4	143244582	143245422	3 to 5	DEL	-	-	-
Brca1_Trp53_10.5E	chr4	143310060	143311014	3 to 5	DEL	-	-	-
Brca1_Trp53_10.5E	chr4	143311760	143312536	3 to 5	DEL	-	-	-
Brca1_Trp53_10.5E	chr4	143474702	143481093	3 to 5	DEL	-	-	-
Brca1_Trp53_10.5E	chr4	143474702	143481103	3 to 5	DEL	-	-	-
Brca1_Trp53_10.5E	chr4	143644869	143652067	3 to 5	DEL	-	-	-
Brca1_Trp53_10.5E	chr4	143644879	143652068	3 to 5	DEL	-	-	-
Brca1_Trp53_10.5E	chr4	143707355	143707456	3 to 5	DEL	-	-	-
Brca1_Trp53_10.5E	chr4	143713571	143714218	3 to 5	DEL	-	-	-
Brca1_Trp53_10.5E	chr4	143713571	143714224	3 to 5	DEL	-	-	-
Brca1_Trp53_10.5E	chr4	143766846	143767739	3 to 5	DEL	-	-	-
Brca1_Trp53_10.5E	chr4	144125868	144134667	3 to 5	DEL	-	-	-
Brca1_Trp53_10.5E	chr4	144172085	144178410	3 to 5	DEL	-	-	-
Brca1_Trp53_10.5E	chr4	144229318	144235656	3 to 5	DEL	-	-	-
Brca1_Trp53_10.5E	chr4	144247775	144248782	3 to 5	DEL	-	-	-
Brca1_Trp53_10.5E	chr4	144792199	144792419	3 to 5	DEL	-	-	-
Brca1_Trp53_10.5E	chr4	144815546	144816604	3 to 5	DEL	-	-	-
Brca1_Trp53_10.5E	chr4	144816692	144823220	3 to 5	DEL	-	-	-
Brca1_Trp53_10.5E	chr4	144838841	144849111	3 to 5	DEL	-	-	-
Brca1_Trp53_10.5E	chr4	144947323	144947394	3 to 5	DEL	-	-	-
Brca1_Trp53_10.5E	chr4	144966436	144966935	3 to 5	DEL	-	-	-
Brca1_Trp53_10.5E	chr4	145262390	145262795	3 to 5	DEL	-	-	-
Brca1_Trp53_10.5E	chr4	145348872	145348946	3 to 5	DEL	-	-	-
Brca1_Trp53_10.5E	chr4	145348873	145348935	3 to 5	DEL	-	-	-
Brca1_Trp53_10.5E	chr4	145372958	145373096	3 to 5	DEL	-	-	-
Brca1_Trp53_10.5E	chr4	145378345	145378398	3 to 5	DEL	-	-	-
Brca1_Trp53_10.5E	chr4	145424514	145426355	3 to 5	DEL	-	-	-
Brca1_Trp53_10.5E	chr4	145426400	145436135	3 to 5	DEL	-	-	-
Brca1_Trp53_10.5E	chr4	145426421	145436143	3 to 5	DEL	-	-	-
Brca1_Trp53_10.5E	chr4	145555704	145555894	3 to 5	DEL	-	-	-
Brca1_Trp53_10.5E	chr4	145556722	145557013	3 to 5	DEL	-	-	-
Brca1_Trp53_10.5E	chr4	146053727	146053962	3 to 5	DEL	-	-	-
Brca1_Trp53_10.5E	chr4	146906295	146907168	3 to 5	DEL	-	-	-
Brca1_Trp53_10.5E	chr4	146911701	146919317	3 to 5	DEL	-	-	-
Brca1_Trp53_10.5E	chr4	147853718	147853937	3 to 5	DEL	-	-	-
Brca1_Trp53_10.5E	chr4	147860572	147860764	3 to 5	DEL	-	-	-
Brca1_Trp53_10.5E	chr4	148168198	148168978	5 to 5	INV	-	-	-
Brca1_Trp53_10.5E	chr4	148168460	148168974	3 to 3	INV	-	-	-
Brca1_Trp53_10.5E	chr4	148216488	148216578	3 to 5	DEL	-	-	-
Brca1_Trp53_10.5E	chr4	148294661	148294984	3 to 5	DEL	-	-	-
Brca1_Trp53_10.5E	chr4	148316473	148316997	3 to 5	DEL	-	-	-
Brca1_Trp53_10.5E	chr4	148406782	148406905	3 to 5	DEL	-	-	-
Brca1_Trp53_10.5E	chr4	148754822	148755008	3 to 5	DEL	-	-	-
Brca1_Trp53_10.5E	chr4	149120807	149121758	3 to 3	INV	-	-	-
Brca1_Trp53_10.5E	chr4	149120811	149121683	5 to 5	INV	-	-	-
Brca1_Trp53_10.5E	chr4	149433981	149439198	3 to 5	DEL	-	-	-
Brca1_Trp53_10.5E	chr4	149457289	149457893	3 to 5	DEL	-	-	-
Brca1_Trp53_10.5E	chr4	149879023	149879460	3 to 5	DEL	-	-	-
Brca1_Trp53_10.5E	chr4	150181920	150182413	3 to 5	DEL	-	-	-
Brca1_Trp53_10.5E	chr4	150659226	150659783	3 to 5	DEL	-	-	-
Brca1_Trp53_10.5E	chr5	134622089	134625365	3 to 5	DEL	Eif4h	Eif4h	Eif4h
Brca1_Trp53_10.5E	chr5	99964798	99966020	3 to 5	DEL	Hnrnpd	Hnrnpd	Hnrnpd
Brca1_Trp53_10.5E	chr6	58527759	82687654	5 to 5	INV	Abcg2,Herc3,Nap1l5,Fam13a,Tigd2,Gprin3,Gm5570,A530053G22Rik,Snca,Mmrn1,A730020E08Rik,Ccser1,Grid2,Atoh1,Smarcad1,Hpgds,C130060K24Rik,Tnip3,Ndnf,Prdm5,4930544G11Rik,Gm31520,Mad2l1,Vmn1r32,Vmn1r33,Vmn1r34,Vmn1r35,Vmn1r36,Vmn1r38,Vmn1r39,Gng12,Gadd45a,E230016M11Rik,Serbp1,Il12rb2,Il23r,Tacstd2,4930515G16Rik,Rprl1,Rpia,Eif2ak3,Tex37,Foxi3,Thnsl2,Fabp1,Smyd1,Krcc1,Mir8112,Gm1070,Cd8b1,Cd8a,Rmnd5a,Rnf1…	-	Pole4
Brca1_Trp53_10.5E	chr6	58527971	82686434	3 to 3	INV	Abcg2,Herc3,Nap1l5,Fam13a,Tigd2,Gprin3,Gm5570,A530053G22Rik,Snca,Mmrn1,A730020E08Rik,Ccser1,Grid2,Atoh1,Smarcad1,Hpgds,C130060K24Rik,Tnip3,Ndnf,Prdm5,4930544G11Rik,Gm31520,Mad2l1,Vmn1r32,Vmn1r33,Vmn1r34,Vmn1r35,Vmn1r36,Vmn1r38,Vmn1r39,Gng12,Gadd45a,E230016M11Rik,Serbp1,Il12rb2,Il23r,Tacstd2,4930515G16Rik,Rprl1,Rpia,Eif2ak3,Tex37,Foxi3,Thnsl2,Fabp1,Smyd1,Krcc1,Mir8112,Gm1070,Cd8b1,Cd8a,Rmnd5a,Rnf1…	-	Pole4
Brca1_Trp53_10.5E	chr6	58527974	82686428	3 to 3	INV	Abcg2,Herc3,Nap1l5,Fam13a,Tigd2,Gprin3,Gm5570,A530053G22Rik,Snca,Mmrn1,A730020E08Rik,Ccser1,Grid2,Atoh1,Smarcad1,Hpgds,C130060K24Rik,Tnip3,Ndnf,Prdm5,4930544G11Rik,Gm31520,Mad2l1,Vmn1r32,Vmn1r33,Vmn1r34,Vmn1r35,Vmn1r36,Vmn1r38,Vmn1r39,Gng12,Gadd45a,E230016M11Rik,Serbp1,Il12rb2,Il23r,Tacstd2,4930515G16Rik,Rprl1,Rpia,Eif2ak3,Tex37,Foxi3,Thnsl2,Fabp1,Smyd1,Krcc1,Mir8112,Gm1070,Cd8b1,Cd8a,Rmnd5a,Rnf1…	-	Pole4
Brca1_Trp53_10.5E	chr6	58532751	117748889	3 to 5	DEL	Abcg2,Herc3,Nap1l5,Fam13a,Tigd2,Gprin3,Gm5570,A530053G22Rik,Snca,Mmrn1,A730020E08Rik,Ccser1,Grid2,Atoh1,Smarcad1,Hpgds,C130060K24Rik,Tnip3,Ndnf,Prdm5,4930544G11Rik,Gm31520,Mad2l1,Vmn1r32,Vmn1r33,Vmn1r34,Vmn1r35,Vmn1r36,Vmn1r38,Vmn1r39,Gng12,Gadd45a,E230016M11Rik,Serbp1,Il12rb2,Il23r,Tacstd2,4930515G16Rik,Rprl1,Rpia,Eif2ak3,Tex37,Foxi3,Thnsl2,Fabp1,Smyd1,Krcc1,Mir8112,Gm1070,Cd8b1,Cd8a,Rmnd5a,Rnf1…	-	1700030F04Rik
Brca1_Trp53_10.5E	chr6	58528044	67889191	5 to 3	DUP	Abcg2,Herc3,Nap1l5,Fam13a,Tigd2,Gprin3,Gm5570,A530053G22Rik,Snca,Mmrn1,A730020E08Rik,Ccser1,Grid2,Atoh1,Smarcad1,Hpgds,C130060K24Rik,Tnip3,Ndnf,Prdm5,4930544G11Rik,Gm31520,Mad2l1,Vmn1r32,Vmn1r33,Vmn1r34,Vmn1r35,Vmn1r36,Vmn1r38,Vmn1r39,Gng12,Gadd45a,E230016M11Rik,Serbp1,Il12rb2,Il23r,Tacstd2,4930515G16Rik,Vmn1r37	-	-
Brca1_Trp53_10.5E	chr6	58528044	67889284	5 to 3	DUP	Abcg2,Herc3,Nap1l5,Fam13a,Tigd2,Gprin3,Gm5570,A530053G22Rik,Snca,Mmrn1,A730020E08Rik,Ccser1,Grid2,Atoh1,Smarcad1,Hpgds,C130060K24Rik,Tnip3,Ndnf,Prdm5,4930544G11Rik,Gm31520,Mad2l1,Vmn1r32,Vmn1r33,Vmn1r34,Vmn1r35,Vmn1r36,Vmn1r38,Vmn1r39,Gng12,Gadd45a,E230016M11Rik,Serbp1,Il12rb2,Il23r,Tacstd2,4930515G16Rik,Vmn1r37	-	-
Brca1_Trp53_10.5E	chr6	43014172	82687790	3 to 3	INV	Olfr441,Olfr237-ps1,Olfr437,Olfr13,Olfr435,Olfr434,Olfr47,Arhgef5,Nobox,Tpk1,9430018G01Rik,Cntnap2,Cul1,Ezh2,Pdia4,Mir704,Zfp786,Zfp398,Zfp282,Zfp212,Zfp956,Zfp783,Zfp777,Zfp746,Gm16630,Krba1,Zfp467,Sspo,Zfp862-ps,Atp6v0e2,1700026J14Rik,Lrrc61,Rarres2,Repin1,Gm5111,Zfp775,AI854703,Gimap8,Gimap9,Gimap4,Gimap6,Gimap7,Gimap5,Gimap1,Gimap3,Tmem176b,Tmem176a,Gm7932,Aoc1,1600015I10Rik,Svs1,Doxl2,493056…	-	Pole4
Brca1_Trp53_10.5E	chr6	82688378	133736710	5 to 3	DUP	Pole4,Hk2,2310069B03Rik,Sema4f,M1ap,Dok1,Loxl3,Mir7040,Dqx1,Htra2,Aup1,Tlx2,Pcgf1,Lbx2,Mogs,Ccdc142,Mrpl53,Ino80b,Wbp1,Rtkn,1700003E16Rik,Wdr54,Dctn1,Slc4a5,Mthfd2,Mob1a,Bola3,Tet3,Mir6374,B230319C09Rik,Dguok,Actg2,Stambp,Gm21284,Clec4f,Cd207,Vax2os,Vax2,Atp6v1b1,Ankrd53,Tex261,1700124L16Rik,Nagk,Paip2b,Zfp638,Dysf,Gm10445,Cyp26b1,Exoc6b,Npm3-ps1,Spr,Emx1,Sfxn5,Rab11fip5,Mir705,Noto,Smyd5,Cct7,Pr…	Pole4	-
Brca1_Trp53_10.5E	chr6	67888453	82687834	5 to 5	INV	Rprl1,Rpia,Eif2ak3,Tex37,Foxi3,Thnsl2,Fabp1,Smyd1,Krcc1,Mir8112,Gm1070,Cd8b1,Cd8a,Rmnd5a,Rnf103,Chmp3,Kdm3a,Reep1,Mrpl35,Immt,Ptcd3,Polr1a,9130221F21Rik,St3gal5,4933431G14Rik,Atoh8,Sftpb,Usp39,0610030E20Rik,Rnf181,Tmem150a,Vamp5,Vamp8,Ggcx,Mat2a,Particl,Capg,Elmod3,Tgoln1,Retsat,Tcf7l1,Gm15401,Kcmf1,Tmsb10,Dnah6,Suclg1,1700065L07Rik,4931417E11Rik,Gm31747,Ctnna2,Lrrtm1,Reg3d,Reg3b,Reg3a,Reg2,Reg1,…	-	Pole4
Brca1_Trp53_10.5E	chr6	67888453	133736631	5 to 5	INV	Rprl1,Rpia,Eif2ak3,Tex37,Foxi3,Thnsl2,Fabp1,Smyd1,Krcc1,Mir8112,Gm1070,Cd8b1,Cd8a,Rmnd5a,Rnf103,Chmp3,Kdm3a,Reep1,Mrpl35,Immt,Ptcd3,Polr1a,9130221F21Rik,St3gal5,4933431G14Rik,Atoh8,Sftpb,Usp39,0610030E20Rik,Rnf181,Tmem150a,Vamp5,Vamp8,Ggcx,Mat2a,Particl,Capg,Elmod3,Tgoln1,Retsat,Tcf7l1,Gm15401,Kcmf1,Tmsb10,Dnah6,Suclg1,1700065L07Rik,4931417E11Rik,Gm31747,Ctnna2,Lrrtm1,Reg3d,Reg3b,Reg3a,Reg2,Reg1,…	-	-
Brca1_Trp53_10.5E	chr6	67888660	67888707	3 to 5	DEL	-	-	-
Brca1_Trp53_10.5E	chr7	66400178	66401971	3 to 5	DEL	Aldh1a3	Aldh1a3	Aldh1a3
Brca1_Trp53_10.5E	chr7	45465327	45465976	3 to 5	DEL	Bax	Bax	Bax
Brca1_Trp53_10.5E	chr7	28974670	28977201	3 to 5	DEL	Eif3k	Eif3k	Eif3k
Brca1_Trp53_10.5E	chr7	111076858	111076935	3 to 5	DEL	Eif4g2	Eif4g2	Eif4g2
Brca1_Trp53_10.5E	chr7	12923082	12925389	3 to 5	DEL	Rps5	Rps5	Rps5
Brca1_Trp53_10.5E	chr8	84844966	84845860	3 to 5	DEL	Calr	Calr	Calr
Brca1_Trp53_10.5E	chr8	128723033	128724196	3 to 5	DEL	Itgb1	Itgb1	Itgb1
Brca1_Trp53_10.5E	chr9	69464525	69476048	3 to 5	DEL	Anxa2	Anxa2	Anxa2
Brca1_Trp53_10.5E	chr9	69464525	69479687	3 to 5	DEL	Anxa2	Anxa2	Anxa2
Brca1_Trp53_10.5E	chr9	69476148	69479687	3 to 5	DEL	Anxa2	Anxa2	Anxa2
Brca1_Trp53_10.5E	chr9	69479792	69482986	3 to 5	DEL	Anxa2	Anxa2	Anxa2
Brca1_Trp53_10.5E	chr9	69483064	69483780	3 to 5	DEL	Anxa2	Anxa2	Anxa2
Brca1_Trp53_10.5E	chr9	69483065	69486488	3 to 5	DEL	Anxa2	Anxa2	Anxa2
Brca1_Trp53_10.5E	chr9	69483861	69486471	3 to 5	DEL	Anxa2	Anxa2	Anxa2
Brca1_Trp53_10.5E	chr9	31150974	31151835	3 to 5	DEL	Aplp2	Aplp2	Aplp2
Brca1_Trp53_10.5E	chr9	31164666	31167561	3 to 5	DEL	Aplp2	Aplp2	Aplp2
Brca1_Trp53_10.5E	chr9	66063083	66065485	3 to 5	DEL	Ppib,Snx22	Ppib	Ppib,Snx22
Brca1_Trp53_10.5E	chr9	66065672	66066298	3 to 5	DEL	Ppib,Snx22	Ppib,Snx22	Ppib,Snx22
Brca1_Trp53_10.5E	chr10	128084471	128085091	3 to 5	DEL	Atp5b	Atp5b	Atp5b
Brca1_Trp53_10.5E	chr10	18541333	18544271	3 to 5	DEL	Hebp2	Hebp2	Hebp2
Brca1_Trp53_10.5E	chr10	75519456	75532173	3 to 5	DEL	Snrpd3	Snrpd3	Snrpd3
Brca1_Trp53_10.5E	chr10	89782740	89787103	3 to 5	DEL	Uhrf1bp1l	Uhrf1bp1l	Uhrf1bp1l
Brca1_Trp53_10.5E	chr10	89787285	89789296	3 to 5	DEL	Uhrf1bp1l	Uhrf1bp1l	Uhrf1bp1l
Brca1_Trp53_10.5E	chr10	80112823	80112908	3 to 5	DEL	-	-	-
Brca1_Trp53_10.5E	chr10	129878032	129878601	3 to 5	DEL	-	-	-
Brca1_Trp53_10.5E	chr11	76476005	76476225	3 to 5	DEL	Abr	Abr	Abr
Brca1_Trp53_10.5E	chr11	76548807	76557855	3 to 5	DEL	Abr	Abr	Abr
Brca1_Trp53_10.5E	chr11	5841258	71991823	3 to 3	INV	Aebp1,Pold2,Myl7,Gck,Ykt6,Camk2b,Nudcd3,Rps15a-ps6,Npc1l1,Ddx56,Tmed4,Ogdh,Zmiz2,Mir7651,Ppia,H2afv,Purb,Myo1g,Ccm2,Nacad,Tbrg4,Snora5c,Wap,Gm11978,Ramp3,Gm11981,Adcy1,Cccd201,Igfbp3,Igfbp1,Tns3,Hus1,Sun3,Gm11992,Upp1,Abca13,Vwc2,Zpbp,Spata48,4930512M02Rik,Ikzf1,Fignl1,Ddc,1700042O10Rik,Grb10,Cobl,4930554G24Rik,1700046C09Rik,Pom121l12,Vstm2a,Sec61g,Egfr,Eldr,Fbxo48,Plek,Cnrip1,Ppp3r1,Wdr92,Pno1,C…	-	-
Brca1_Trp53_10.5E	chr11	72693007	72693148	3 to 5	DEL	Ankfy1	Ankfy1	Ankfy1
Brca1_Trp53_10.5E	chr11	101522998	101526878	3 to 5	DEL	Brca1	Brca1	Brca1
Brca1_Trp53_10.5E	chr11	101522999	101526878	3 to 5	DEL	Brca1	Brca1	Brca1
Brca1_Trp53_10.5E	chr11	50299346	50300911	3 to 5	DEL	Canx	Canx	Canx
Brca1_Trp53_10.5E	chr11	104510532	104510592	3 to 5	DEL	Cdc27	Cdc27	Cdc27
Brca1_Trp53_10.5E	chr11	76828125	76834561	3 to 5	DEL	Cpd	Cpd	Cpd
Brca1_Trp53_10.5E	chr11	75691623	75691827	3 to 5	DEL	Crk	Crk	Crk
Brca1_Trp53_10.5E	chr11	105045093	105045305	3 to 5	DEL	Efcab3	Efcab3	Efcab3
Brca1_Trp53_10.5E	chr11	42260963	74633649	3 to 5	DEL	Gabra6,Gabrb2,Atp10b,Mir146,Slu7,Pttg1,C1qtnf2,Ccnjl,Fabp6,Pwwp2a,Ttc1,Adra1b,Il12b,Ublcp1,Rnf145,4930597A21Rik,Ebf1,Gm12159,F630206G17Rik,Clint1,Lsm11,Thg1l,Sox30,Adam19,Mir8100,Nipal4,Cyfip2,Fndc9,Itk,Gm12167,Fam71b,Med7,Havcr2,Gm12169,Gm12171,BC053393,Dppa1,Gm4926,Timd2,Havcr1,Timd4,Sgcd,Rack1,Trim41,Snord96a,Snord95,Trim7,Irgm1,Gm5431,Gm12185,9930111J21Rik1,Psme2b,9930111J21Rik2,Ifi47,Tgtp1,T…	-	Ccdc92b
Brca1_Trp53_10.5E	chr11	67763412	67763978	3 to 5	DEL	Glp2r	Glp2r	Glp2r
Brca1_Trp53_10.5E	chr11	73117020	73122074	3 to 5	DEL	Itgae	Itgae	Itgae
Brca1_Trp53_10.5E	chr11	104433937	104435197	3 to 5	DEL	Kansl1	Kansl1	Kansl1
Brca1_Trp53_10.5E	chr11	100204551	100265600	3 to 5	DEL	Krt14,Krt16,Krt42,Krt17	Krt14	Krt42
Brca1_Trp53_10.5E	chr11	100256494	100257433	3 to 5	DEL	Krt17	Krt17	Krt17
Brca1_Trp53_10.5E	chr11	100142511	100145460	3 to 5	DEL	Krt19	Krt19	Krt19
Brca1_Trp53_10.5E	chr11	100142424	100259329	5 to 3	DUP	Krt19,Krt9,Krt14,Krt16,Krt17	Krt19	Krt17
Brca1_Trp53_10.5E	chr11	99433719	99433820	3 to 5	DEL	Krt20	Krt20	Krt20
Brca1_Trp53_10.5E	chr11	71122939	71181508	3 to 5	DEL	Nlrp1a,Nlrp1b	Nlrp1a	Nlrp1b
Brca1_Trp53_10.5E	chr11	71139956	71189253	3 to 5	DEL	Nlrp1a,Nlrp1b	Nlrp1a	Nlrp1b
Brca1_Trp53_10.5E	chr11	71099022	71247739	5 to 3	DUP	Nlrp1a,Nlrp1b,Nlrp1c-ps	Nlrp1a	Nlrp1c-ps
Brca1_Trp53_10.5E	chr11	71099132	71247640	3 to 5	DEL	Nlrp1a,Nlrp1b,Nlrp1c-ps	Nlrp1a	Nlrp1c-ps
Brca1_Trp53_10.5E	chr11	71099329	71247739	5 to 3	DUP	Nlrp1a,Nlrp1b,Nlrp1c-ps	Nlrp1a	Nlrp1c-ps
Brca1_Trp53_10.5E	chr11	71103836	71249526	5 to 3	DUP	Nlrp1a,Nlrp1b,Nlrp1c-ps	Nlrp1a	Nlrp1c-ps
Brca1_Trp53_10.5E	chr11	71105266	71251235	3 to 5	DEL	Nlrp1a,Nlrp1b,Nlrp1c-ps	Nlrp1a	Nlrp1c-ps
Brca1_Trp53_10.5E	chr11	71114194	71261223	3 to 5	DEL	Nlrp1a,Nlrp1b,Nlrp1c-ps	Nlrp1a	Nlrp1c-ps
Brca1_Trp53_10.5E	chr11	71115908	71261949	5 to 3	DUP	Nlrp1a,Nlrp1b,Nlrp1c-ps	Nlrp1a	Nlrp1c-ps
Brca1_Trp53_10.5E	chr11	71115990	71263364	3 to 5	DEL	Nlrp1a,Nlrp1b,Nlrp1c-ps	Nlrp1a	Nlrp1c-ps
Brca1_Trp53_10.5E	chr11	71166136	71166159	3 to 5	DEL	Nlrp1b	Nlrp1b	Nlrp1b
Brca1_Trp53_10.5E	chr11	71166288	71168211	3 to 5	DEL	Nlrp1b	Nlrp1b	Nlrp1b
Brca1_Trp53_10.5E	chr11	71173288	71177095	3 to 5	DEL	Nlrp1b	Nlrp1b	Nlrp1b
Brca1_Trp53_10.5E	chr11	71177671	71180205	3 to 5	DEL	Nlrp1b	Nlrp1b	Nlrp1b
Brca1_Trp53_10.5E	chr11	71181891	71217381	3 to 5	DEL	Nlrp1b	Nlrp1b	Nlrp1b
Brca1_Trp53_10.5E	chr11	71181895	71217391	3 to 5	DEL	Nlrp1b	Nlrp1b	Nlrp1b
Brca1_Trp53_10.5E	chr11	71188132	71189253	3 to 5	DEL	Nlrp1b	Nlrp1b	Nlrp1b
Brca1_Trp53_10.5E	chr11	71199894	71225997	3 to 5	DEL	Nlrp1b	Nlrp1b	Nlrp1b
Brca1_Trp53_10.5E	chr11	71201038	71228192	3 to 5	DEL	Nlrp1b	Nlrp1b	Nlrp1b
Brca1_Trp53_10.5E	chr11	71144217	71230394	3 to 5	DEL	Nlrp1b,Nlrp1a	Nlrp1a	Nlrp1b
Brca1_Trp53_10.5E	chr11	71144573	71230571	5 to 3	DUP	Nlrp1b,Nlrp1a	Nlrp1a	Nlrp1b
Brca1_Trp53_10.5E	chr11	71144217	71284784	3 to 5	DEL	Nlrp1b,Nlrp1a,Nlrp1c-ps	Nlrp1a	Nlrp1c-ps
Brca1_Trp53_10.5E	chr11	71157280	71243698	5 to 3	DUP	Nlrp1b,Nlrp1c-ps	Nlrp1b	Nlrp1c-ps
Brca1_Trp53_10.5E	chr11	71158473	71244837	3 to 5	DEL	Nlrp1b,Nlrp1c-ps	Nlrp1b	Nlrp1c-ps
Brca1_Trp53_10.5E	chr11	71158474	71244918	3 to 5	DEL	Nlrp1b,Nlrp1c-ps	Nlrp1b	Nlrp1c-ps
Brca1_Trp53_10.5E	chr11	71181842	71280064	3 to 5	DEL	Nlrp1b,Nlrp1c-ps	Nlrp1b	Nlrp1c-ps
Brca1_Trp53_10.5E	chr11	71181914	71280162	3 to 5	DEL	Nlrp1b,Nlrp1c-ps	Nlrp1b	Nlrp1c-ps
Brca1_Trp53_10.5E	chr11	71249411	71249470	3 to 5	DEL	Nlrp1c-ps	Nlrp1c-ps	Nlrp1c-ps
Brca1_Trp53_10.5E	chr11	71232101	71286611	5 to 3	DUP	Nlrp1c-ps	-	-
Brca1_Trp53_10.5E	chr11	71232101	71286662	5 to 3	DUP	Nlrp1c-ps	-	-
Brca1_Trp53_10.5E	chr11	71232209	71286814	3 to 5	DEL	Nlrp1c-ps	-	-
Brca1_Trp53_10.5E	chr11	71232214	71286849	3 to 5	DEL	Nlrp1c-ps	-	-
Brca1_Trp53_10.5E	chr11	74706332	74706508	3 to 5	DEL	Pafah1b1	Pafah1b1	Pafah1b1
Brca1_Trp53_10.5E	chr11	74716832	74716898	3 to 5	DEL	Pafah1b1	Pafah1b1	Pafah1b1
Brca1_Trp53_10.5E	chr11	70652980	70654368	3 to 5	DEL	Pfn1	Pfn1	Pfn1
Brca1_Trp53_10.5E	chr11	103083662	103092705	3 to 5	DEL	Plcd3	Plcd3	Plcd3
Brca1_Trp53_10.5E	chr11	100716164	100716758	3 to 5	DEL	Rab5c	Rab5c	Rab5c
Brca1_Trp53_10.5E	chr11	100716854	100717849	3 to 5	DEL	Rab5c	Rab5c	Rab5c
Brca1_Trp53_10.5E	chr11	70888053	70888332	5 to 5	INV	Rabep1	Rabep1	Rabep1
Brca1_Trp53_10.5E	chr11	70888056	70888280	5 to 5	INV	Rabep1	Rabep1	Rabep1
Brca1_Trp53_10.5E	chr11	48800558	48801665	3 to 5	DEL	Rack1	Rack1	Rack1
Brca1_Trp53_10.5E	chr11	48803969	48804154	3 to 5	DEL	Rack1	Rack1	Rack1
Brca1_Trp53_10.5E	chr11	48804297	48805551	3 to 5	DEL	Rack1	Rack1	Rack1
Brca1_Trp53_10.5E	chr11	74365814	74389682	5 to 3	DUP	Rap1gap2	Rap1gap2	-
Brca1_Trp53_10.5E	chr11	74540176	74545397	3 to 5	DEL	Rap1gap2	Rap1gap2	Rap1gap2
Brca1_Trp53_10.5E	chr11	29672887	102634126	3 to 5	DEL	Rtn4,Eml6,4931440F15Rik,Sptbn1,4930505A04Rik,Acyp2,Psme4,Gpr75,Asb3,Erlec1,Chac2,Stc2,Bod1,D630024D03Rik,Cpeb4,4930524B15Rik,Nsg2,Gm12108,Il9r,Rhbdf1,Snrnp25,Mpg,Nprl3,Hba-x,Hba-a1,Hbq1b,Hbq1a,Sh3pxd2b,Ubtd2,Efcab9,Stk10,Fbxw11,Smim23,Fgf18,Npm1,Tlx3,Ranbp17,Gabrp,Kcnip1,Kcnmb1,4930469K13Rik,Lcp2,Foxi1,Dock2,Insyn2b,Spdl1,Slit3,Mir218-2,Pank3,Mir103-1,Fbll1,Rars,Wwc1,Tenm2,Gm12128,Gm12130,Mat2b,H…	-	-
Brca1_Trp53_10.5E	chr11	70795992	70796898	3 to 5	DEL	Scimp	Scimp	Scimp
Brca1_Trp53_10.5E	chr11	74884410	74891504	3 to 5	DEL	Sgsm2	Sgsm2	Sgsm2
Brca1_Trp53_10.5E	chr11	66495404	66495803	3 to 5	DEL	Shisa6	Shisa6	Shisa6
Brca1_Trp53_10.5E	chr11	99210605	99210785	3 to 5	DEL	Smarce1	Smarce1	Smarce1
Brca1_Trp53_10.5E	chr11	50200950	50202404	3 to 5	DEL	Sqstm1	Sqstm1	Sqstm1
Brca1_Trp53_10.5E	chr11	50206075	50207189	3 to 5	DEL	Sqstm1	Sqstm1	Sqstm1
Brca1_Trp53_10.5E	chr11	50207917	50210547	3 to 5	DEL	Sqstm1	Sqstm1	Sqstm1
Brca1_Trp53_10.5E	chr11	69588105	69759250	3 to 3	INV	Trp53,Shbg,Atp1b2,Sat2,Fxr2,Mir467f,Mpdu1,Cd68,Sox15,Mir1934,Senp3,Eif4a1,Tnfsf13,Tnfsfm13,Tnfsf12,Polr2a	Trp53	-
Brca1_Trp53_10.5E	chr11	101157524	101157630	3 to 5	DEL	Tubg2	Tubg2	Tubg2
Brca1_Trp53_10.5E	chr11	67866348	67872743	3 to 5	DEL	Usp43	Usp43	Usp43
Brca1_Trp53_10.5E	chr11	76159105	76160616	5 to 5	INV	Vps53,Glod4	Vps53,Glod4	Vps53,Glod4
Brca1_Trp53_10.5E	chr11	72311996	72312229	3 to 5	DEL	Xaf1	Xaf1	Xaf1
Brca1_Trp53_10.5E	chr11	75733092	75751880	3 to 5	DEL	Ywhae	Ywhae	Ywhae
Brca1_Trp53_10.5E	chr11	75759433	75764619	3 to 5	DEL	Ywhae	Ywhae	Ywhae
Brca1_Trp53_10.5E	chr11	64724459	64724708	3 to 5	DEL	-	-	-
Brca1_Trp53_10.5E	chr11	64792044	64797453	3 to 5	DEL	-	-	-
Brca1_Trp53_10.5E	chr11	65451776	65459027	3 to 5	DEL	-	-	-
Brca1_Trp53_10.5E	chr11	65496638	65497319	3 to 5	DEL	-	-	-
Brca1_Trp53_10.5E	chr11	65656163	65656209	3 to 3	INV	-	-	-
Brca1_Trp53_10.5E	chr11	65656169	65658844	5 to 3	DUP	-	-	-
Brca1_Trp53_10.5E	chr11	65656197	65658843	5 to 5	INV	-	-	-
Brca1_Trp53_10.5E	chr11	66577929	66577996	3 to 5	DEL	-	-	-
Brca1_Trp53_10.5E	chr11	66668000	66669461	3 to 5	DEL	-	-	-
Brca1_Trp53_10.5E	chr11	66775775	66776441	3 to 5	DEL	-	-	-
Brca1_Trp53_10.5E	chr11	66775863	66776441	3 to 5	DEL	-	-	-
Brca1_Trp53_10.5E	chr11	66784062	66786853	3 to 5	DEL	-	-	-
Brca1_Trp53_10.5E	chr11	66827790	66828113	3 to 5	DEL	-	-	-
Brca1_Trp53_10.5E	chr11	66865160	66865753	3 to 5	DEL	-	-	-
Brca1_Trp53_10.5E	chr11	69084035	69084681	3 to 5	DEL	-	-	-
Brca1_Trp53_10.5E	chr11	69172112	69172223	3 to 5	DEL	-	-	-
Brca1_Trp53_10.5E	chr11	69723972	69724218	3 to 5	DEL	-	-	-
Brca1_Trp53_10.5E	chr11	69764916	69765326	5 to 5	INV	-	-	-
Brca1_Trp53_10.5E	chr11	69764924	69765084	3 to 3	INV	-	-	-
Brca1_Trp53_10.5E	chr11	70818092	70818503	3 to 5	DEL	-	-	-
Brca1_Trp53_10.5E	chr11	71040260	71044724	3 to 5	DEL	-	-	-
Brca1_Trp53_10.5E	chr11	71079778	71091291	3 to 5	DEL	-	-	-
Brca1_Trp53_10.5E	chr11	71240484	71240590	3 to 5	DEL	-	-	-
Brca1_Trp53_10.5E	chr11	71300071	71307592	3 to 5	DEL	-	-	-
Brca1_Trp53_10.5E	chr11	71320070	71320547	3 to 5	DEL	-	-	-
Brca1_Trp53_10.5E	chr11	71320589	71321464	3 to 5	DEL	-	-	-
Brca1_Trp53_10.5E	chr11	71322238	71324830	5 to 3	DUP	-	-	-
Brca1_Trp53_10.5E	chr11	71322296	71328845	3 to 5	DEL	-	-	-
Brca1_Trp53_10.5E	chr11	71324831	71328841	3 to 5	DEL	-	-	-
Brca1_Trp53_10.5E	chr11	71505741	71512148	3 to 5	DEL	-	-	-
Brca1_Trp53_10.5E	chr11	71875237	71881632	3 to 5	DEL	-	-	-
Brca1_Trp53_10.5E	chr11	71927971	71928308	3 to 5	DEL	-	-	-
Brca1_Trp53_10.5E	chr11	72276603	72279478	3 to 5	DEL	-	-	-
Brca1_Trp53_10.5E	chr11	72326539	72332965	3 to 5	DEL	-	-	-
Brca1_Trp53_10.5E	chr11	98082126	98082242	3 to 5	DEL	-	-	-
Brca1_Trp53_10.5E	chr11	98777836	98777953	3 to 5	DEL	-	-	-
Brca1_Trp53_10.5E	chr11	99554600	99554993	3 to 5	DEL	-	-	-
Brca1_Trp53_10.5E	chr11	100360943	100362157	3 to 5	DEL	-	-	-
Brca1_Trp53_10.5E	chr11	101642353	101645379	3 to 3	INV	-	-	-
Brca1_Trp53_10.5E	chr11	101642362	101645367	3 to 3	INV	-	-	-
Brca1_Trp53_10.5E	chr11	101670099	101670309	3 to 5	DEL	-	-	-
Brca1_Trp53_10.5E	chr11	101721603	101721662	3 to 5	DEL	-	-	-
Brca1_Trp53_10.5E	chr11	101895670	101895758	3 to 5	DEL	-	-	-
Brca1_Trp53_10.5E	chr11	102124046	102124677	3 to 5	DEL	-	-	-
Brca1_Trp53_10.5E	chr11	102282712	102283341	3 to 5	DEL	-	-	-
Brca1_Trp53_10.5E	chr11	102784719	102784812	3 to 5	DEL	-	-	-
Brca1_Trp53_10.5E	chr11	102798184	102798412	3 to 5	DEL	-	-	-
Brca1_Trp53_10.5E	chr11	104672426	104672642	3 to 5	DEL	-	-	-
Brca1_Trp53_10.5E	chr12	100203722	100205615	3 to 5	DEL	Calm1	Calm1	Calm1
Brca1_Trp53_10.5E	chr12	55398991	55407467	3 to 5	DEL	Psma6	Psma6	Psma6
Brca1_Trp53_10.5E	chr12	69167101	69167303	3 to 5	DEL	-	-	-
Brca1_Trp53_10.5E	chr13	12259003	57266324	3 to 5	DEL	Actn2,Heatr1,Lgals8,Edaradd,Ero1lb,Gpr137b-ps,Prl2c3,Prl2c4,Prl2c2,Prl2c5,Gpr137b,Nid1,Lyst,Gng4,B3galnt2,Tbce,Ggps1,Arid4b,Hecw1,Mrpl32,Psma2,AW209491,Gli3,4933412O06Rik,A530046M15Rik,B230303A05Rik,Inhba,Sugct,Mplkip,Cdk13,Mir466i,Rala,Yae1d1,4930448F12Rik,Pou6f2,Vps41,Amph,Stard3nl,9330199G10Rik,Epdr1,Sfrp4,Nme8,Gpr141b,Gpr141,Elmo1,Aoah,Olfr1370,Olfr263,Olfr1368,Trim27,Gpx5,Gpx6,Olfr1367,Zscan…	-	-
Brca1_Trp53_10.5E	chr13	12473099	12473151	3 to 5	DEL	Edaradd	Edaradd	Edaradd
Brca1_Trp53_10.5E	chr13	67269856	67729717	5 to 3	DUP	F630042J09Rik,Zfp458,Zfp457,Zfp595,Zfp953,Zfp456,Zfp429,Zfp459,Zfp874a,Zfp874b,Zfp58,Zfp87,Zfp748,9430065F17Rik,Zfp729b,Zfp729a,Zfp738,Zfp65,Zfp85os	Zfp458	Zfp85os
Brca1_Trp53_10.5E	chr13	67269870	67729716	5 to 3	DUP	F630042J09Rik,Zfp458,Zfp457,Zfp595,Zfp953,Zfp456,Zfp429,Zfp459,Zfp874a,Zfp874b,Zfp58,Zfp87,Zfp748,9430065F17Rik,Zfp729b,Zfp729a,Zfp738,Zfp65,Zfp85os	Zfp458	Zfp85os
Brca1_Trp53_10.5E	chr13	23684622	23692176	3 to 5	DEL	Hist1h2bc	Hist1h2bc	Hist1h2bc
Brca1_Trp53_10.5E	chr13	12219494	12221365	3 to 5	DEL	Mtr	Mtr	Mtr
Brca1_Trp53_10.5E	chr13	66967248	66968360	3 to 5	DEL	Ptdss1	Ptdss1	Ptdss1
Brca1_Trp53_10.5E	chr13	11614938	11615207	3 to 5	DEL	Ryr2	Ryr2	Ryr2
Brca1_Trp53_10.5E	chr13	11641299	11641352	3 to 5	DEL	Ryr2	Ryr2	Ryr2
Brca1_Trp53_10.5E	chr13	11692846	11696607	3 to 5	DEL	Ryr2	Ryr2	Ryr2
Brca1_Trp53_10.5E	chr13	11889947	11890081	3 to 5	DEL	Ryr2	Ryr2	Ryr2
Brca1_Trp53_10.5E	chr13	11927610	11928078	3 to 5	DEL	Ryr2	Ryr2	Ryr2
Brca1_Trp53_10.5E	chr13	11935390	11937114	3 to 5	DEL	Ryr2	Ryr2	Ryr2
Brca1_Trp53_10.5E	chr13	11954435	11955125	3 to 5	DEL	Ryr2	Ryr2	Ryr2
Brca1_Trp53_10.5E	chr13	11992265	11992852	3 to 3	INV	Ryr2	Ryr2	Ryr2
Brca1_Trp53_10.5E	chr13	11992759	11993644	5 to 5	INV	Ryr2	Ryr2	Ryr2
Brca1_Trp53_10.5E	chr13	12044078	12044743	3 to 5	DEL	Ryr2	Ryr2	Ryr2
Brca1_Trp53_10.5E	chr13	12064368	12065259	3 to 5	DEL	Ryr2	Ryr2	Ryr2
Brca1_Trp53_10.5E	chr13	11527854	11528007	3 to 5	DEL	Zp4-ps	Zp4-ps	Zp4-ps
Brca1_Trp53_10.5E	chr13	10558263	10559202	3 to 5	DEL	-	-	-
Brca1_Trp53_10.5E	chr13	10602774	10609182	3 to 5	DEL	-	-	-
Brca1_Trp53_10.5E	chr13	10609401	10609939	3 to 5	DEL	-	-	-
Brca1_Trp53_10.5E	chr13	10610026	10612353	3 to 5	DEL	-	-	-
Brca1_Trp53_10.5E	chr13	10776940	10779443	3 to 5	DEL	-	-	-
Brca1_Trp53_10.5E	chr13	10811993	10812354	3 to 5	DEL	-	-	-
Brca1_Trp53_10.5E	chr13	10876885	10877053	3 to 5	DEL	-	-	-
Brca1_Trp53_10.5E	chr13	10889204	10896323	3 to 5	DEL	-	-	-
Brca1_Trp53_10.5E	chr13	10935974	10936381	3 to 5	DEL	-	-	-
Brca1_Trp53_10.5E	chr13	10939030	10939729	3 to 5	DEL	-	-	-
Brca1_Trp53_10.5E	chr13	10958559	10967047	3 to 5	DEL	-	-	-
Brca1_Trp53_10.5E	chr13	10974076	10979993	3 to 5	DEL	-	-	-
Brca1_Trp53_10.5E	chr13	11274829	11275076	3 to 5	DEL	-	-	-
Brca1_Trp53_10.5E	chr13	11341885	11342138	3 to 5	DEL	-	-	-
Brca1_Trp53_10.5E	chr13	11353674	11353828	3 to 5	DEL	-	-	-
Brca1_Trp53_10.5E	chr13	11354418	11354774	3 to 5	DEL	-	-	-
Brca1_Trp53_10.5E	chr13	11354897	11354940	3 to 5	DEL	-	-	-
Brca1_Trp53_10.5E	chr13	11440506	11441322	3 to 5	DEL	-	-	-
Brca1_Trp53_10.5E	chr13	11501097	11508146	3 to 5	DEL	-	-	-
Brca1_Trp53_10.5E	chr13	11537875	11538338	3 to 5	DEL	-	-	-
Brca1_Trp53_10.5E	chr13	12165386	12165437	3 to 5	DEL	-	-	-
Brca1_Trp53_10.5E	chr13	12372817	12372911	3 to 5	DEL	-	-	-
Brca1_Trp53_10.5E	chr13	12391158	12391890	3 to 5	DEL	-	-	-
Brca1_Trp53_10.5E	chr15	81998225	81999505	3 to 5	DEL	Desi1,Xrcc6	Desi1,Xrcc6	Desi1,Xrcc6
Brca1_Trp53_10.5E	chr15	101419667	101420472	3 to 5	DEL	Krt7	Krt7	Krt7
Brca1_Trp53_10.5E	chr15	101416282	101710633	3 to 3	INV	Krt7,Krt87,Krt88,Krt81,Krt86,Krt83,Krt84,Krt82,Krt90,Krt75,Gm5476,Gm5477,Gm5414,Gm5478,Krt6b,Krt6a,Krt5	Krt7	Krt5
Brca1_Trp53_10.5E	chr15	101419510	101710557	5 to 5	INV	Krt7,Krt87,Krt88,Krt81,Krt86,Krt83,Krt84,Krt82,Krt90,Krt75,Gm5476,Gm5477,Gm5414,Gm5478,Krt6b,Krt6a,Krt5	Krt7	Krt5
Brca1_Trp53_10.5E	chr15	78928004	78929631	3 to 5	DEL	Lgals1	Lgals1	Lgals1
Brca1_Trp53_10.5E	chr16	44813454	44868097	3 to 5	DEL	Cd200r4,Cd200r2	Cd200r4	Cd200r2
Brca1_Trp53_10.5E	chr17	35055411	35058328	3 to 5	DEL	Clic1	Clic1	Clic1
Brca1_Trp53_10.5E	chr17	65595056	65613219	3 to 5	DEL	Vapa	Vapa	Vapa
Brca1_Trp53_10.5E	chr17	31014287	31014561	3 to 5	DEL	-	-	-
Brca1_Trp53_10.5E	chr17	32333146	32334587	3 to 5	DEL	-	-	-
Brca1_Trp53_10.5E	chr17	82359215	82908640	5 to 5	INV	-	-	-
Brca1_Trp53_10.5E	chr19	3909284	3910908	3 to 5	DEL	-	-	-
Brca1_Trp53_10.5E	chr19	9982970	9984190	3 to 5	DEL	-	-	-
Brca1_Trp53_16.5E	chr1	48301957	142018898	3 to 5	DEL	C230029F24Rik,Tmeff2,9330175M20Rik,Cavin2,Nabp1,Gm17767,Myo1b,Stat4,Stat1,Gls,Nab1,Gm28178,Nemp2,Mfsd6,Inpp1,Hibch,1700019D03Rik,Mstn,1700019A02Rik,Pms1,Ormdl1,Osgepl1,Asnsd1,Asdurf,Dnah7a,Stk17b,Hecw2,Mir7681,Ccdc150,Gtf3c3,Pgap1,Ankrd44,Sf3b1,Coq10b,Hspd1,Hspe1,Mob4,Rftn2,Mars2,Boll,Plcl1,9130227L01Rik,1700003I22Rik,Hsfy2,Satb2,9130024F11Rik,BC055402,4930558J18Rik,1700066M21Rik,Tyw5,Maip1,Spats…	-	-
Brca1_Trp53_16.5E	chr3	159225905	159231092	3 to 5	DEL	Gm20752	Gm20752	Gm20752
Brca1_Trp53_16.5E	chr3	158441748	158448220	3 to 5	DEL	Lrrc7	Lrrc7	Lrrc7
Brca1_Trp53_16.5E	chr3	158480067	158480126	3 to 5	DEL	Lrrc7	Lrrc7	Lrrc7
Brca1_Trp53_16.5E	chr3	158730068	158739646	3 to 5	DEL	-	-	-
Brca1_Trp53_16.5E	chr3	158987870	158994319	3 to 5	DEL	-	-	-
Brca1_Trp53_16.5E	chr3	159012172	159012842	3 to 5	DEL	-	-	-
Brca1_Trp53_16.5E	chr4	147942368	147942453	3 to 5	DEL	2510039O18Rik	2510039O18Rik	2510039O18Rik
Brca1_Trp53_16.5E	chr4	7329846	141249857	3 to 3	INV	8430436N08Rik,Car8,Rab2a,Chd7,Clvs1,Asph,4930412C18Rik,Gdf6,4930448K20Rik,1700123O12Rik,Mir3471-1,2610301B20Rik,Plekhf2,Ndufaf6,Gm11827,Mir684-2,Trp53inp1,Ccne2,Ints8,Dpy19l4,Esrp1,Virma,Rad54b,Fsbp,Gem,Cdh17,Pdp1,1700123M08Rik,Tmem67,Rbm12b2,Rbm12b1,Fam92a,Triqk,Runx1t1,Slc26a7,Lrrc69,Pip4p2,Gm11837,Necab1,Tmem64,Calb1,Decr1,Mir6400,Nbn,Osgin2,Ripk2,A530072M11Rik,Mmp16,Cngb3,Cpne3,Rmdn1,Wwp1,Gm1…	-	Arhgef19
Brca1_Trp53_16.5E	chr4	144600856	144646331	3 to 3	INV	Aadacl4	-	-
Brca1_Trp53_16.5E	chr4	144607825	144653228	5 to 5	INV	Aadacl4	-	-
Brca1_Trp53_16.5E	chr4	140525536	140525629	3 to 5	DEL	Arhgef10l	Arhgef10l	Arhgef10l
Brca1_Trp53_16.5E	chr4	140573887	140574125	5 to 3	DUP	Arhgef10l	Arhgef10l	Arhgef10l
Brca1_Trp53_16.5E	chr4	140649610	140649710	3 to 5	DEL	Arhgef10l	Arhgef10l	Arhgef10l
Brca1_Trp53_16.5E	chr4	151046906	151047007	3 to 5	DEL	Camta1	Camta1	Camta1
Brca1_Trp53_16.5E	chr4	148883142	148883565	3 to 5	DEL	Casz1	Casz1	Casz1
Brca1_Trp53_16.5E	chr4	148025735	148025933	3 to 5	DEL	Clcn6	Clcn6	Clcn6
Brca1_Trp53_16.5E	chr4	141037721	155975812	3 to 3	INV	Crocc,Necap2,Spata21,Szrd1,Fbxo42,Cplane2,Arhgef19,Gm13056,Epha2,Fam131c,Clcnka,Clcnkb,Hspb7,Srarp,Zbtb17,Spen,Fblim1,Slc25a34,Tmem82,AI507597,Plekhm2,Ddi2,Rsc1a1,Agmat,Dnajc16,Casp9,Cela2a,Ctrc,Ctrcos,Efhd2,Fhad1,Fhad1os1,Tmem51,4930455G09Rik,Tmem51os1,Kazn,Prdm2,Mir7021,Pdpn,Lrrc38,Pramel1,Pramef8,Oog4,Gm13043,Gm13057,BC080695,Gm13083,Gm13088,Gm13089,Gm13078,Gm13023,Gm13084,Gm13103,Pramef6,Pram…	Crocc	-
Brca1_Trp53_16.5E	chr4	149530721	149530790	3 to 5	DEL	Ctnnbip1	Ctnnbip1	Ctnnbip1
Brca1_Trp53_16.5E	chr4	148249404	148249506	3 to 5	DEL	Disp3	Disp3	Disp3
Brca1_Trp53_16.5E	chr4	148267754	148268084	3 to 5	DEL	Disp3	Disp3	Disp3
Brca1_Trp53_16.5E	chr4	148279449	148280336	3 to 3	INV	Disp3	Disp3	Disp3
Brca1_Trp53_16.5E	chr4	148279453	148280216	5 to 5	INV	Disp3	Disp3	Disp3
Brca1_Trp53_16.5E	chr4	99117600	147990845	5 to 5	INV	Dock7,Atg4c,Foxd3,Alg6,Itgb3bp,Efcab7,Pgm2,Ror1,Ube2u,Cachd1,Raver2,Jak1,Mir101a,E130102H24Rik,0610043K17Rik,Ak4,Dnajc6,Leprot,Lepr,B020004J07Rik,C130073F10Rik,Gm12794,Gm12789,Pde4b,Sgip1,Gm12709,Tctex1d1,Insl5,BB031773,Wdr78,Mier1,Slc35d1,4921539E11Rik,4930456L15Rik,Oma1,Gm12718,Dab1,C8b,C8a,Fyb2,Prkaa2,Plpp3,Gm12724,Usp24,Pcsk9,Bsnd,Dhcr24,Lexm,Ttc22,Pars2,Ttc4,Mroh7,Fam151a,Acot11,Ssbp3,Cyb5rl…	Dock7	-
Brca1_Trp53_16.5E	chr4	99117813	147990810	3 to 3	INV	Dock7,Atg4c,Foxd3,Alg6,Itgb3bp,Efcab7,Pgm2,Ror1,Ube2u,Cachd1,Raver2,Jak1,Mir101a,E130102H24Rik,0610043K17Rik,Ak4,Dnajc6,Leprot,Lepr,B020004J07Rik,C130073F10Rik,Gm12794,Gm12789,Pde4b,Sgip1,Gm12709,Tctex1d1,Insl5,BB031773,Wdr78,Mier1,Slc35d1,4921539E11Rik,4930456L15Rik,Oma1,Gm12718,Dab1,C8b,C8a,Fyb2,Prkaa2,Plpp3,Gm12724,Usp24,Pcsk9,Bsnd,Dhcr24,Lexm,Ttc22,Pars2,Ttc4,Mroh7,Fam151a,Acot11,Ssbp3,Cyb5rl…	Dock7	-
Brca1_Trp53_16.5E	chr4	99117813	147990815	3 to 3	INV	Dock7,Atg4c,Foxd3,Alg6,Itgb3bp,Efcab7,Pgm2,Ror1,Ube2u,Cachd1,Raver2,Jak1,Mir101a,E130102H24Rik,0610043K17Rik,Ak4,Dnajc6,Leprot,Lepr,B020004J07Rik,C130073F10Rik,Gm12794,Gm12789,Pde4b,Sgip1,Gm12709,Tctex1d1,Insl5,BB031773,Wdr78,Mier1,Slc35d1,4921539E11Rik,4930456L15Rik,Oma1,Gm12718,Dab1,C8b,C8a,Fyb2,Prkaa2,Plpp3,Gm12724,Usp24,Pcsk9,Bsnd,Dhcr24,Lexm,Ttc22,Pars2,Ttc4,Mroh7,Fam151a,Acot11,Ssbp3,Cyb5rl…	Dock7	-
Brca1_Trp53_16.5E	chr4	148123560	148123612	3 to 5	DEL	Draxin	Draxin	Draxin
Brca1_Trp53_16.5E	chr4	148559920	148560057	3 to 5	DEL	Exosc10	Exosc10	Exosc10
Brca1_Trp53_16.5E	chr4	141378350	141378905	3 to 5	DEL	Fam131c	Fam131c	Fam131c
Brca1_Trp53_16.5E	chr4	141378358	141378925	3 to 5	DEL	Fam131c	Fam131c	Fam131c
Brca1_Trp53_16.5E	chr4	147870289	147871631	3 to 5	DEL	Fv1	Fv1	-
Brca1_Trp53_16.5E	chr4	143791225	143791290	3 to 5	DEL	Gm13023	Gm13023	Gm13023
Brca1_Trp53_16.5E	chr4	143791226	143791290	3 to 5	DEL	Gm13023	Gm13023	Gm13023
Brca1_Trp53_16.5E	chr4	143734236	144197611	5 to 5	INV	Gm13023,Gm13084,Gm13103,Pramef6,Pramef25,Pramef17,Pramel4,Gm13102,Oog3,Oog2	-	-
Brca1_Trp53_16.5E	chr4	143760697	144246503	5 to 5	INV	Gm13023,Gm13084,Gm13103,Pramef6,Pramef25,Pramef17,Pramel4,Gm13102,Oog3,Oog2,C87977	-	-
Brca1_Trp53_16.5E	chr4	143760705	144246505	5 to 5	INV	Gm13023,Gm13084,Gm13103,Pramef6,Pramef25,Pramef17,Pramel4,Gm13102,Oog3,Oog2,C87977	-	-
Brca1_Trp53_16.5E	chr4	143762907	144245449	3 to 3	INV	Gm13023,Gm13084,Gm13103,Pramef6,Pramef25,Pramef17,Pramel4,Gm13102,Oog3,Oog2,C87977	-	-
Brca1_Trp53_16.5E	chr4	143782124	144221171	5 to 5	INV	Gm13023,Gm13084,Gm13103,Pramef6,Pramef25,Pramef17,Pramel4,Gm13102,Oog3,Oog2,C87977	-	-
Brca1_Trp53_16.5E	chr4	143727451	143896386	5 to 5	INV	Gm13078,Gm13023,Gm13084,Gm13103,Pramef6	Gm13078	Pramef6
Brca1_Trp53_16.5E	chr4	143727489	143896383	5 to 5	INV	Gm13078,Gm13023,Gm13084,Gm13103,Pramef6	Gm13078	Pramef6
Brca1_Trp53_16.5E	chr4	143616929	143895978	5 to 5	INV	Gm13083,Gm13088,Gm13089,Gm13078,Gm13023,Gm13084,Gm13103,Pramef6	Gm13083	Pramef6
Brca1_Trp53_16.5E	chr4	143616933	143896014	5 to 5	INV	Gm13083,Gm13088,Gm13089,Gm13078,Gm13023,Gm13084,Gm13103,Pramef6	Gm13083	Pramef6
Brca1_Trp53_16.5E	chr4	143622728	143889371	3 to 3	INV	Gm13088,Gm13089,Gm13078,Gm13023,Gm13084,Gm13103	-	-
Brca1_Trp53_16.5E	chr4	143622733	143889348	3 to 3	INV	Gm13088,Gm13089,Gm13078,Gm13023,Gm13084,Gm13103	-	-
Brca1_Trp53_16.5E	chr4	143662587	143843196	5 to 5	INV	Gm13089,Gm13078,Gm13023,Gm13084	-	-
Brca1_Trp53_16.5E	chr4	143835772	144172074	3 to 3	INV	Gm13103,Pramef6,Pramef25,Pramef17,Pramel4,Gm13102,Oog3	-	-
Brca1_Trp53_16.5E	chr4	143844070	144164171	3 to 3	INV	Gm13103,Pramef6,Pramef25,Pramef17,Pramel4,Gm13102,Oog3	-	-
Brca1_Trp53_16.5E	chr4	143844149	144164110	3 to 3	INV	Gm13103,Pramef6,Pramef25,Pramef17,Pramel4,Gm13102,Oog3	-	-
Brca1_Trp53_16.5E	chr4	145552392	146144319	3 to 5	DEL	Gm13212,Zfp980,Znf41-ps,Gm13238,Gm13034,Zfp987	-	-
Brca1_Trp53_16.5E	chr4	145555697	146486183	3 to 5	DEL	Gm13212,Zfp980,Znf41-ps,Gm13238,Gm13034,Zfp987,Zfp600,Zfp991,Zfp992	-	-
Brca1_Trp53_16.5E	chr4	145557691	146488015	3 to 5	DEL	Gm13212,Zfp980,Znf41-ps,Gm13238,Gm13034,Zfp987,Zfp600,Zfp991,Zfp992	-	-
Brca1_Trp53_16.5E	chr4	145557691	146488028	3 to 5	DEL	Gm13212,Zfp980,Znf41-ps,Gm13238,Gm13034,Zfp987,Zfp600,Zfp991,Zfp992	-	-
Brca1_Trp53_16.5E	chr4	145557716	146914077	5 to 5	INV	Gm13212,Zfp980,Znf41-ps,Gm13238,Gm13034,Zfp987,Zfp600,Zfp991,Zfp992,Zfp981,1700095A21Rik	-	-
Brca1_Trp53_16.5E	chr4	145554770	147352842	5 to 3	DUP	Gm13212,Zfp980,Znf41-ps,Gm13238,Gm13034,Zfp987,Zfp600,Zfp991,Zfp992,Zfp981,1700095A21Rik,Rex2,4933438K21Rik	-	-
Brca1_Trp53_16.5E	chr4	145554775	147352881	5 to 3	DUP	Gm13212,Zfp980,Znf41-ps,Gm13238,Gm13034,Zfp987,Zfp600,Zfp991,Zfp992,Zfp981,1700095A21Rik,Rex2,4933438K21Rik	-	-
Brca1_Trp53_16.5E	chr4	145592594	147796375	3 to 3	INV	Gm13212,Zfp980,Znf41-ps,Gm13238,Gm13034,Zfp987,Zfp600,Zfp991,Zfp992,Zfp981,1700095A21Rik,Rex2,4933438K21Rik,Zfp982,Zfp985,Zfp979,Zfp534,Zfp984	Gm13212	Zfp984
Brca1_Trp53_16.5E	chr4	145543753	149617352	5 to 5	INV	Gm13212,Zfp980,Znf41-ps,Gm13238,Gm13034,Zfp987,Zfp600,Zfp991,Zfp992,Zfp981,1700095A21Rik,Rex2,4933438K21Rik,Zfp982,Zfp985,Zfp979,Zfp534,Zfp984,Zfp933,Rps19-ps3,Miip,Mfn2,Fv1,Plod1,2510039O18Rik,Nppb,Clcn6,Nppa,Mthfr,Agtrap,Draxin,Mad2l2,Fbxo6,Fbxo44,Mir7022,Fbxo2,Disp3,Ubiad1,Mtor,Angptl7,Exosc10,Srm,Masp2,Tardbp,Gm572,Casz1,Pex14,Gm13205,Dffa,Cort,Cenps,Pgd,Kif1b,Ube4b,Ube4bos3,Rbp7,Nmnat1,Lzic,…	-	Clstn1
Brca1_Trp53_16.5E	chr4	145551607	149609936	3 to 3	INV	Gm13212,Zfp980,Znf41-ps,Gm13238,Gm13034,Zfp987,Zfp600,Zfp991,Zfp992,Zfp981,1700095A21Rik,Rex2,4933438K21Rik,Zfp982,Zfp985,Zfp979,Zfp534,Zfp984,Zfp933,Rps19-ps3,Miip,Mfn2,Fv1,Plod1,2510039O18Rik,Nppb,Clcn6,Nppa,Mthfr,Agtrap,Draxin,Mad2l2,Fbxo6,Fbxo44,Mir7022,Fbxo2,Disp3,Ubiad1,Mtor,Angptl7,Exosc10,Srm,Masp2,Tardbp,Gm572,Casz1,Pex14,Gm13205,Dffa,Cort,Cenps,Pgd,Kif1b,Ube4b,Ube4bos3,Rbp7,Nmnat1,Lzic,…	-	Clstn1
Brca1_Trp53_16.5E	chr4	145836836	146932439	3 to 5	DEL	Gm13238,Gm13034,Zfp987,Zfp600,Zfp991,Zfp992,Zfp981,1700095A21Rik	-	-
Brca1_Trp53_16.5E	chr4	148651331	148651774	3 to 3	INV	Gm572	Gm572	Gm572
Brca1_Trp53_16.5E	chr4	148651342	148651549	5 to 5	INV	Gm572	Gm572	Gm572
Brca1_Trp53_16.5E	chr4	140130611	140131546	3 to 5	DEL	Igsf21	Igsf21	Igsf21
Brca1_Trp53_16.5E	chr4	140130653	140131664	5 to 3	DUP	Igsf21	Igsf21	Igsf21
Brca1_Trp53_16.5E	chr4	140170296	140170981	3 to 5	DEL	Igsf21	Igsf21	Igsf21
Brca1_Trp53_16.5E	chr4	142156310	142156388	3 to 5	DEL	Kazn	Kazn	Kazn
Brca1_Trp53_16.5E	chr4	148460710	148460891	3 to 5	DEL	Mtor	Mtor	Mtor
Brca1_Trp53_16.5E	chr4	148522496	148522579	3 to 5	DEL	Mtor	Mtor	Mtor
Brca1_Trp53_16.5E	chr4	144125856	144288934	3 to 3	INV	Oog3,Oog2,C87977,Pramel5	-	-
Brca1_Trp53_16.5E	chr4	144134726	144288768	5 to 5	INV	Oog3,Oog2,C87977,Pramel5	-	-
Brca1_Trp53_16.5E	chr4	140932354	140932563	3 to 5	DEL	Padi2	Padi2	Padi2
Brca1_Trp53_16.5E	chr4	140939014	140943837	3 to 5	DEL	Padi2	Padi2	Padi2
Brca1_Trp53_16.5E	chr4	139791320	139791946	5 to 5	INV	Pax7	Pax7	Pax7
Brca1_Trp53_16.5E	chr4	139801273	139801481	3 to 3	INV	Pax7	Pax7	Pax7
Brca1_Trp53_16.5E	chr4	139801332	139801482	3 to 3	INV	Pax7	Pax7	Pax7
Brca1_Trp53_16.5E	chr4	139801355	139801474	5 to 5	INV	Pax7	Pax7	Pax7
Brca1_Trp53_16.5E	chr4	143292876	143293092	3 to 5	DEL	Pdpn	Pdpn	Pdpn
Brca1_Trp53_16.5E	chr4	147912266	147912455	3 to 5	DEL	Plod1	Plod1	Plod1
Brca1_Trp53_16.5E	chr4	143982785	144336937	3 to 3	INV	Pramef17,Pramel4,Gm13102,Oog3,Oog2,C87977,Pramel5,Gm13128	-	-
Brca1_Trp53_16.5E	chr4	143988831	144335638	5 to 5	INV	Pramef17,Pramel4,Gm13102,Oog3,Oog2,C87977,Pramel5,Gm13128	-	-
Brca1_Trp53_16.5E	chr4	143988867	144335654	5 to 5	INV	Pramef17,Pramel4,Gm13102,Oog3,Oog2,C87977,Pramel5,Gm13128	-	-
Brca1_Trp53_16.5E	chr4	143989279	144335364	3 to 3	INV	Pramef17,Pramel4,Gm13102,Oog3,Oog2,C87977,Pramel5,Gm13128	-	-
Brca1_Trp53_16.5E	chr4	143963510	144364968	5 to 5	INV	Pramef17,Pramel4,Gm13102,Oog3,Oog2,C87977,Pramel5,Gm13128,Gm13119	-	-
Brca1_Trp53_16.5E	chr4	143936854	144355580	3 to 3	INV	Pramef25,Pramef17,Pramel4,Gm13102,Oog3,Oog2,C87977,Pramel5,Gm13128	-	-
Brca1_Trp53_16.5E	chr4	143936864	144355592	3 to 3	INV	Pramef25,Pramef17,Pramel4,Gm13102,Oog3,Oog2,C87977,Pramel5,Gm13128	-	-
Brca1_Trp53_16.5E	chr4	144057676	144142439	3 to 5	DEL	Pramel4,Gm13102	-	-
Brca1_Trp53_16.5E	chr4	144057708	144142444	3 to 5	DEL	Pramel4,Gm13102	-	-
Brca1_Trp53_16.5E	chr4	144030928	144260554	5 to 5	INV	Pramel4,Gm13102,Oog3,Oog2,C87977	-	-
Brca1_Trp53_16.5E	chr4	144031187	144260352	3 to 3	INV	Pramel4,Gm13102,Oog3,Oog2,C87977	-	-
Brca1_Trp53_16.5E	chr4	144003738	144320979	3 to 3	INV	Pramel4,Gm13102,Oog3,Oog2,C87977,Pramel5	-	-
Brca1_Trp53_16.5E	chr4	144006201	144317083	3 to 3	INV	Pramel4,Gm13102,Oog3,Oog2,C87977,Pramel5	-	-
Brca1_Trp53_16.5E	chr4	144006210	144317127	3 to 3	INV	Pramel4,Gm13102,Oog3,Oog2,C87977,Pramel5	-	-
Brca1_Trp53_16.5E	chr4	144037009	144301683	3 to 3	INV	Pramel4,Gm13102,Oog3,Oog2,C87977,Pramel5	-	-
Brca1_Trp53_16.5E	chr4	143139360	143139481	3 to 5	DEL	Prdm2	Prdm2	Prdm2
Brca1_Trp53_16.5E	chr4	55329202	148542773	5 to 3	DUP	Rad23b,Gm12505,Klf4,Elp1,Actl7a,Actl7b,Abitram,Ctnnal1,Tmem245,Mir32,Frrs1l,Epb41l4b,Gm12530,Ptpn3,1700042G15Rik,Palm2,Pakap,Akap2,D630039A03Rik,Txn1,Txndc8,Svep1,Musk,Lpar1,Mir3095,Olfr267,Ecpas,Zkscan16,Ptgr1,Dnajc25,Gng10,Ugcg,Gm12596,Susd1,Ptbp3,Hsdl2,E130308A19Rik,Inip,Snx30,Slc46a2,Mup4,Mup6,Mup7,Mup2,Mup8,Mup9,Mup1,Mup10,Mup11,Mup12,Mup22,Mup13,Mup14,Mup15,Gm2083,Mup16,Mup17,Mup18,Mup19,Mu…	-	Mtor
Brca1_Trp53_16.5E	chr4	140706441	140706775	3 to 5	DEL	Rcc2	Rcc2	Rcc2
Brca1_Trp53_16.5E	chr4	140714949	140715143	3 to 5	DEL	Rcc2	Rcc2	Rcc2
Brca1_Trp53_16.5E	chr4	150340896	150342498	3 to 5	DEL	Rere	Rere	Rere
Brca1_Trp53_16.5E	chr4	150428990	150429409	3 to 5	DEL	Rere	Rere	Rere
Brca1_Trp53_16.5E	chr4	150360096	151921081	5 to 5	INV	Rere,Slc45a1,1700045H11Rik,Errfi1,Park7,Tnfrsf9,Camta1,Uts2,Per3,Vamp3,Gm13090	Rere	-
Brca1_Trp53_16.5E	chr4	150360122	151921157	3 to 3	INV	Rere,Slc45a1,1700045H11Rik,Errfi1,Park7,Tnfrsf9,Camta1,Uts2,Per3,Vamp3,Gm13090	Rere	-
Brca1_Trp53_16.5E	chr4	147021983	147449334	3 to 5	DEL	Rex2,4933438K21Rik	Rex2	-
Brca1_Trp53_16.5E	chr4	146918927	147481479	3 to 3	INV	Rex2,4933438K21Rik	-	-
Brca1_Trp53_16.5E	chr4	146919145	147481145	5 to 5	INV	Rex2,4933438K21Rik	-	-
Brca1_Trp53_16.5E	chr4	146906264	147494978	3 to 3	INV	Rex2,4933438K21Rik,Zfp982	Zfp982	-
Brca1_Trp53_16.5E	chr4	146906273	147494960	3 to 3	INV	Rex2,4933438K21Rik,Zfp982	Zfp982	-
Brca1_Trp53_16.5E	chr4	146907190	147494701	5 to 5	INV	Rex2,4933438K21Rik,Zfp982	Zfp982	-
Brca1_Trp53_16.5E	chr4	146907205	147494731	5 to 5	INV	Rex2,4933438K21Rik,Zfp982	Zfp982	-
Brca1_Trp53_16.5E	chr4	146907844	147493955	5 to 5	INV	Rex2,4933438K21Rik,Zfp982	Zfp982	-
Brca1_Trp53_16.5E	chr4	146904755	147557309	3 to 3	INV	Rex2,4933438K21Rik,Zfp982,Zfp985	Zfp985	-
Brca1_Trp53_16.5E	chr4	146911511	147777702	3 to 5	DEL	Rex2,4933438K21Rik,Zfp982,Zfp985,Zfp979,Zfp534,Zfp984	-	Zfp984
Brca1_Trp53_16.5E	chr4	146911515	147777708	3 to 5	DEL	Rex2,4933438K21Rik,Zfp982,Zfp985,Zfp979,Zfp534,Zfp984	-	Zfp984
Brca1_Trp53_16.5E	chr4	146913076	147778998	3 to 5	DEL	Rex2,4933438K21Rik,Zfp982,Zfp985,Zfp979,Zfp534,Zfp984	-	Zfp984
Brca1_Trp53_16.5E	chr4	146913081	147778998	3 to 5	DEL	Rex2,4933438K21Rik,Zfp982,Zfp985,Zfp979,Zfp534,Zfp984	-	Zfp984
Brca1_Trp53_16.5E	chr4	140974100	140974163	3 to 5	DEL	Sdhb	Sdhb	Sdhb
Brca1_Trp53_16.5E	chr4	149768860	149770740	3 to 3	INV	Slc25a33	Slc25a33	Slc25a33
Brca1_Trp53_16.5E	chr4	149769630	149770611	5 to 5	INV	Slc25a33	Slc25a33	Slc25a33
Brca1_Trp53_16.5E	chr4	149770465	149770733	3 to 5	DEL	Slc25a33	Slc25a33	Slc25a33
Brca1_Trp53_16.5E	chr4	145413540	145588704	3 to 5	DEL	Smarca5-ps,Zfp990,Gm13212	Gm13212	-
Brca1_Trp53_16.5E	chr4	145413541	145588704	3 to 5	DEL	Smarca5-ps,Zfp990,Gm13212	Gm13212	-
Brca1_Trp53_16.5E	chr4	145452246	146051401	3 to 5	DEL	Smarca5-ps,Zfp990,Gm13212,Zfp980,Znf41-ps,Gm13238	-	-
Brca1_Trp53_16.5E	chr4	145452265	146051400	3 to 5	DEL	Smarca5-ps,Zfp990,Gm13212,Zfp980,Znf41-ps,Gm13238	-	-
Brca1_Trp53_16.5E	chr4	145410340	147449485	5 to 3	DUP	Smarca5-ps,Zfp990,Gm13212,Zfp980,Znf41-ps,Gm13238,Gm13034,Zfp987,Zfp600,Zfp991,Zfp992,Zfp981,1700095A21Rik,Rex2,4933438K21Rik	-	-
Brca1_Trp53_16.5E	chr4	145410388	147449488	5 to 3	DUP	Smarca5-ps,Zfp990,Gm13212,Zfp980,Znf41-ps,Gm13238,Gm13034,Zfp987,Zfp600,Zfp991,Zfp992,Zfp981,1700095A21Rik,Rex2,4933438K21Rik	-	-
Brca1_Trp53_16.5E	chr4	139657564	139658051	3 to 5	DEL	Tas1r2,Aldh4a1	Tas1r2,Aldh4a1	Tas1r2,Aldh4a1
Brca1_Trp53_16.5E	chr4	139657655	139658051	3 to 5	DEL	Tas1r2,Aldh4a1	Tas1r2,Aldh4a1	Tas1r2,Aldh4a1
Brca1_Trp53_16.5E	chr4	145232272	145232906	3 to 5	DEL	Tnfrsf1b	Tnfrsf1b	Tnfrsf1b
Brca1_Trp53_16.5E	chr4	79659147	142532209	3 to 3	INV	Tyrp1,Lurap1l,Mpdz,Gm11264,Gm5860,Nfib,Gm11266,Zdhhc21,Cer1,Frem1,Ttc39b,Gm11413,Snapc3,Psip1,Ccdc171,6030471H07Rik,Bnc2,Cntln,Sh3gl2,Adamtsl1,Saxo1,Saxo1os,Haus6,Rraga,Scarna8,Plin2,Dennd4c,Rps6,Acer2,Slc24a2,Mllt3,Focad,Mir491,Hacd4,Ifnb1,Ifna14,Ifna15,Ifna12,Ifna9,C87499,Ifna13,Ifna2,Ifna16,Ifnab,Klhl9,Gm13271,Gm13286,Gm13283,Ifnz,Gm13289,Gm13285,Gm13272,Gm13276,Gm13275,Gm13288,Ifna7,Ifna6,Ifn…	-	-
Brca1_Trp53_16.5E	chr4	149354411	149354545	3 to 5	DEL	Ube4b	Ube4b	Ube4b
Brca1_Trp53_16.5E	chr4	149400593	149400779	3 to 5	DEL	Ube4b	Ube4b	Ube4b
Brca1_Trp53_16.5E	chr4	151051506	151051580	3 to 5	DEL	Vamp3,Camta1	Vamp3,Camta1	Vamp3,Camta1
Brca1_Trp53_16.5E	chr4	145151135	145152259	5 to 5	INV	Vps13d	Vps13d	Vps13d
Brca1_Trp53_16.5E	chr4	145151299	145152275	3 to 3	INV	Vps13d	Vps13d	Vps13d
Brca1_Trp53_16.5E	chr4	147824871	147825088	3 to 5	DEL	Zfp933	Zfp933	Zfp933
Brca1_Trp53_16.5E	chr4	147830586	147830650	3 to 5	DEL	Zfp933	Zfp933	Zfp933
Brca1_Trp53_16.5E	chr4	147491917	147552811	3 to 5	DEL	Zfp982	-	-
Brca1_Trp53_16.5E	chr4	147296762	147711450	3 to 3	INV	Zfp982,Zfp985,Zfp979,Zfp534	-	-
Brca1_Trp53_16.5E	chr4	147582650	147756311	3 to 3	INV	Zfp985,Zfp979,Zfp534,Zfp984	Zfp985	Zfp984
Brca1_Trp53_16.5E	chr4	146124127	147756292	3 to 3	INV	Zfp987,Zfp600,Zfp991,Zfp992,Zfp981,1700095A21Rik,Rex2,4933438K21Rik,Zfp982,Zfp985,Zfp979,Zfp534,Zfp984	Zfp987	Zfp984
Brca1_Trp53_16.5E	chr4	146124137	147756290	3 to 3	INV	Zfp987,Zfp600,Zfp991,Zfp992,Zfp981,1700095A21Rik,Rex2,4933438K21Rik,Zfp982,Zfp985,Zfp979,Zfp534,Zfp984	Zfp987	Zfp984
Brca1_Trp53_16.5E	chr4	145488422	145556571	3 to 5	DEL	Zfp990	-	-
Brca1_Trp53_16.5E	chr4	145489477	145557715	5 to 3	DUP	Zfp990	-	-
Brca1_Trp53_16.5E	chr4	145489553	145557716	5 to 3	DUP	Zfp990	-	-
Brca1_Trp53_16.5E	chr4	145528925	145615224	3 to 5	DEL	Zfp990,Gm13212	Zfp990	Gm13212
Brca1_Trp53_16.5E	chr4	145528953	145615220	3 to 5	DEL	Zfp990,Gm13212	Zfp990	Gm13212
Brca1_Trp53_16.5E	chr4	145535738	147257644	3 to 5	DEL	Zfp990,Gm13212,Zfp980,Znf41-ps,Gm13238,Gm13034,Zfp987,Zfp600,Zfp991,Zfp992,Zfp981,1700095A21Rik,Rex2,4933438K21Rik	Zfp990	-
Brca1_Trp53_16.5E	chr4	145535738	147257661	3 to 5	DEL	Zfp990,Gm13212,Zfp980,Znf41-ps,Gm13238,Gm13034,Zfp987,Zfp600,Zfp991,Zfp992,Zfp981,1700095A21Rik,Rex2,4933438K21Rik	Zfp990	-
Brca1_Trp53_16.5E	chr4	145484936	147351178	3 to 5	DEL	Zfp990,Gm13212,Zfp980,Znf41-ps,Gm13238,Gm13034,Zfp987,Zfp600,Zfp991,Zfp992,Zfp981,1700095A21Rik,Rex2,4933438K21Rik	-	-
Brca1_Trp53_16.5E	chr4	145510178	147491891	5 to 3	DUP	Zfp990,Gm13212,Zfp980,Znf41-ps,Gm13238,Gm13034,Zfp987,Zfp600,Zfp991,Zfp992,Zfp981,1700095A21Rik,Rex2,4933438K21Rik	-	-
Brca1_Trp53_16.5E	chr4	145510180	147491892	5 to 3	DUP	Zfp990,Gm13212,Zfp980,Znf41-ps,Gm13238,Gm13034,Zfp987,Zfp600,Zfp991,Zfp992,Zfp981,1700095A21Rik,Rex2,4933438K21Rik	-	-
Brca1_Trp53_16.5E	chr4	145476908	149616747	5 to 5	INV	Zfp990,Gm13212,Zfp980,Znf41-ps,Gm13238,Gm13034,Zfp987,Zfp600,Zfp991,Zfp992,Zfp981,1700095A21Rik,Rex2,4933438K21Rik,Zfp982,Zfp985,Zfp979,Zfp534,Zfp984,Zfp933,Rps19-ps3,Miip,Mfn2,Fv1,Plod1,2510039O18Rik,Nppb,Clcn6,Nppa,Mthfr,Agtrap,Draxin,Mad2l2,Fbxo6,Fbxo44,Mir7022,Fbxo2,Disp3,Ubiad1,Mtor,Angptl7,Exosc10,Srm,Masp2,Tardbp,Gm572,Casz1,Pex14,Gm13205,Dffa,Cort,Cenps,Pgd,Kif1b,Ube4b,Ube4bos3,Rbp7,Nmnat…	-	Clstn1
Brca1_Trp53_16.5E	chr4	18606846	18613773	3 to 5	DEL	-	-	-
Brca1_Trp53_16.5E	chr4	18717949	18720675	3 to 5	DEL	-	-	-
Brca1_Trp53_16.5E	chr4	18747603	18748191	3 to 5	DEL	-	-	-
Brca1_Trp53_16.5E	chr4	18747604	18748191	3 to 5	DEL	-	-	-
Brca1_Trp53_16.5E	chr4	19774579	19776926	3 to 5	DEL	-	-	-
Brca1_Trp53_16.5E	chr4	139330317	139337527	3 to 3	INV	-	-	-
Brca1_Trp53_16.5E	chr4	139330360	139337536	3 to 3	INV	-	-	-
Brca1_Trp53_16.5E	chr4	139332954	139333912	3 to 5	DEL	-	-	-
Brca1_Trp53_16.5E	chr4	139333038	139333912	3 to 5	DEL	-	-	-
Brca1_Trp53_16.5E	chr4	139952851	139958344	3 to 5	DEL	-	-	-
Brca1_Trp53_16.5E	chr4	140337460	140337787	3 to 5	DEL	-	-	-
Brca1_Trp53_16.5E	chr4	140411170	140411493	3 to 5	DEL	-	-	-
Brca1_Trp53_16.5E	chr4	140508633	140509824	3 to 5	DEL	-	-	-
Brca1_Trp53_16.5E	chr4	140508654	140509825	3 to 5	DEL	-	-	-
Brca1_Trp53_16.5E	chr4	140671803	140672329	3 to 5	DEL	-	-	-
Brca1_Trp53_16.5E	chr4	140675384	140675562	3 to 5	DEL	-	-	-
Brca1_Trp53_16.5E	chr4	140678368	140679026	3 to 5	DEL	-	-	-
Brca1_Trp53_16.5E	chr4	140861512	140862035	3 to 5	DEL	-	-	-
Brca1_Trp53_16.5E	chr4	140888687	140891473	3 to 5	DEL	-	-	-
Brca1_Trp53_16.5E	chr4	140897095	140897952	3 to 5	DEL	-	-	-
Brca1_Trp53_16.5E	chr4	141140073	141140410	3 to 5	DEL	-	-	-
Brca1_Trp53_16.5E	chr4	141207601	141210592	3 to 5	DEL	-	-	-
Brca1_Trp53_16.5E	chr4	141355108	141355344	3 to 5	DEL	-	-	-
Brca1_Trp53_16.5E	chr4	142556131	142559357	3 to 5	DEL	-	-	-
Brca1_Trp53_16.5E	chr4	142779488	142780867	3 to 5	DEL	-	-	-
Brca1_Trp53_16.5E	chr4	143034368	143034516	3 to 5	DEL	-	-	-
Brca1_Trp53_16.5E	chr4	143039631	143041273	3 to 5	DEL	-	-	-
Brca1_Trp53_16.5E	chr4	143084528	143085547	3 to 5	DEL	-	-	-
Brca1_Trp53_16.5E	chr4	143241595	143243392	3 to 5	DEL	-	-	-
Brca1_Trp53_16.5E	chr4	143241596	143243392	3 to 5	DEL	-	-	-
Brca1_Trp53_16.5E	chr4	143244582	143245422	3 to 5	DEL	-	-	-
Brca1_Trp53_16.5E	chr4	143310060	143311014	3 to 5	DEL	-	-	-
Brca1_Trp53_16.5E	chr4	143311760	143312536	3 to 5	DEL	-	-	-
Brca1_Trp53_16.5E	chr4	143312614	143312642	3 to 5	DEL	-	-	-
Brca1_Trp53_16.5E	chr4	143474686	143481093	3 to 5	DEL	-	-	-
Brca1_Trp53_16.5E	chr4	143474702	143481093	3 to 5	DEL	-	-	-
Brca1_Trp53_16.5E	chr4	143644880	143652068	3 to 5	DEL	-	-	-
Brca1_Trp53_16.5E	chr4	143707355	143707456	3 to 5	DEL	-	-	-
Brca1_Trp53_16.5E	chr4	143713571	143714213	3 to 5	DEL	-	-	-
Brca1_Trp53_16.5E	chr4	143713571	143714219	3 to 5	DEL	-	-	-
Brca1_Trp53_16.5E	chr4	143766846	143767739	3 to 5	DEL	-	-	-
Brca1_Trp53_16.5E	chr4	143983954	143988831	3 to 5	DEL	-	-	-
Brca1_Trp53_16.5E	chr4	144125865	144134667	3 to 5	DEL	-	-	-
Brca1_Trp53_16.5E	chr4	144125868	144134670	3 to 5	DEL	-	-	-
Brca1_Trp53_16.5E	chr4	144172055	144178355	3 to 5	DEL	-	-	-
Brca1_Trp53_16.5E	chr4	144229318	144235656	3 to 5	DEL	-	-	-
Brca1_Trp53_16.5E	chr4	144247775	144248782	3 to 5	DEL	-	-	-
Brca1_Trp53_16.5E	chr4	144815546	144816604	3 to 5	DEL	-	-	-
Brca1_Trp53_16.5E	chr4	144816692	144823220	3 to 5	DEL	-	-	-
Brca1_Trp53_16.5E	chr4	144838841	144849111	3 to 5	DEL	-	-	-
Brca1_Trp53_16.5E	chr4	144966436	144966935	3 to 5	DEL	-	-	-
Brca1_Trp53_16.5E	chr4	145262390	145262795	3 to 5	DEL	-	-	-
Brca1_Trp53_16.5E	chr4	145372958	145373096	3 to 5	DEL	-	-	-
Brca1_Trp53_16.5E	chr4	145378344	145378398	3 to 5	DEL	-	-	-
Brca1_Trp53_16.5E	chr4	145378345	145378398	3 to 5	DEL	-	-	-
Brca1_Trp53_16.5E	chr4	145424514	145426355	3 to 5	DEL	-	-	-
Brca1_Trp53_16.5E	chr4	145426370	145436152	3 to 5	DEL	-	-	-
Brca1_Trp53_16.5E	chr4	145426379	145436149	3 to 5	DEL	-	-	-
Brca1_Trp53_16.5E	chr4	145427775	145437539	3 to 5	DEL	-	-	-
Brca1_Trp53_16.5E	chr4	145427787	145437537	3 to 5	DEL	-	-	-
Brca1_Trp53_16.5E	chr4	145555704	145555894	3 to 5	DEL	-	-	-
Brca1_Trp53_16.5E	chr4	145556722	145557013	3 to 5	DEL	-	-	-
Brca1_Trp53_16.5E	chr4	146053727	146053962	3 to 5	DEL	-	-	-
Brca1_Trp53_16.5E	chr4	146446334	146446394	3 to 5	DEL	-	-	-
Brca1_Trp53_16.5E	chr4	146906292	146907158	3 to 5	DEL	-	-	-
Brca1_Trp53_16.5E	chr4	146911701	146919317	3 to 5	DEL	-	-	-
Brca1_Trp53_16.5E	chr4	146932582	146932649	3 to 5	DEL	-	-	-
Brca1_Trp53_16.5E	chr4	147853718	147853937	3 to 5	DEL	-	-	-
Brca1_Trp53_16.5E	chr4	147859675	147859952	3 to 5	DEL	-	-	-
Brca1_Trp53_16.5E	chr4	147860572	147860764	3 to 5	DEL	-	-	-
Brca1_Trp53_16.5E	chr4	147950520	147950698	3 to 5	DEL	-	-	-
Brca1_Trp53_16.5E	chr4	148168198	148168978	5 to 5	INV	-	-	-
Brca1_Trp53_16.5E	chr4	148168460	148168974	3 to 3	INV	-	-	-
Brca1_Trp53_16.5E	chr4	148216488	148216578	3 to 5	DEL	-	-	-
Brca1_Trp53_16.5E	chr4	148294661	148294984	3 to 5	DEL	-	-	-
Brca1_Trp53_16.5E	chr4	148316473	148316997	3 to 5	DEL	-	-	-
Brca1_Trp53_16.5E	chr4	148406782	148406905	3 to 5	DEL	-	-	-
Brca1_Trp53_16.5E	chr4	148754822	148755008	3 to 5	DEL	-	-	-
Brca1_Trp53_16.5E	chr4	149120807	149121758	3 to 3	INV	-	-	-
Brca1_Trp53_16.5E	chr4	149120811	149121683	5 to 5	INV	-	-	-
Brca1_Trp53_16.5E	chr4	149433981	149439198	3 to 5	DEL	-	-	-
Brca1_Trp53_16.5E	chr4	149457289	149457893	3 to 5	DEL	-	-	-
Brca1_Trp53_16.5E	chr4	149879023	149879460	3 to 5	DEL	-	-	-
Brca1_Trp53_16.5E	chr4	150181920	150182413	3 to 5	DEL	-	-	-
Brca1_Trp53_16.5E	chr4	151922002	151922486	5 to 3	DUP	-	-	-
Brca1_Trp53_16.5E	chr4	151922134	151922483	3 to 5	DEL	-	-	-
Brca1_Trp53_16.5E	chr4	153203666	153204169	3 to 5	DEL	-	-	-
Brca1_Trp53_16.5E	chr6	58527759	82687654	5 to 5	INV	Abcg2,Herc3,Nap1l5,Fam13a,Tigd2,Gprin3,Gm5570,A530053G22Rik,Snca,Mmrn1,A730020E08Rik,Ccser1,Grid2,Atoh1,Smarcad1,Hpgds,C130060K24Rik,Tnip3,Ndnf,Prdm5,4930544G11Rik,Gm31520,Mad2l1,Vmn1r32,Vmn1r33,Vmn1r34,Vmn1r35,Vmn1r36,Vmn1r38,Vmn1r39,Gng12,Gadd45a,E230016M11Rik,Serbp1,Il12rb2,Il23r,Tacstd2,4930515G16Rik,Rprl1,Rpia,Eif2ak3,Tex37,Foxi3,Thnsl2,Fabp1,Smyd1,Krcc1,Mir8112,Gm1070,Cd8b1,Cd8a,Rmnd5a,Rnf1…	-	Pole4
Brca1_Trp53_16.5E	chr6	58527971	82686432	3 to 3	INV	Abcg2,Herc3,Nap1l5,Fam13a,Tigd2,Gprin3,Gm5570,A530053G22Rik,Snca,Mmrn1,A730020E08Rik,Ccser1,Grid2,Atoh1,Smarcad1,Hpgds,C130060K24Rik,Tnip3,Ndnf,Prdm5,4930544G11Rik,Gm31520,Mad2l1,Vmn1r32,Vmn1r33,Vmn1r34,Vmn1r35,Vmn1r36,Vmn1r38,Vmn1r39,Gng12,Gadd45a,E230016M11Rik,Serbp1,Il12rb2,Il23r,Tacstd2,4930515G16Rik,Rprl1,Rpia,Eif2ak3,Tex37,Foxi3,Thnsl2,Fabp1,Smyd1,Krcc1,Mir8112,Gm1070,Cd8b1,Cd8a,Rmnd5a,Rnf1…	-	Pole4
Brca1_Trp53_16.5E	chr6	58527993	82686428	3 to 3	INV	Abcg2,Herc3,Nap1l5,Fam13a,Tigd2,Gprin3,Gm5570,A530053G22Rik,Snca,Mmrn1,A730020E08Rik,Ccser1,Grid2,Atoh1,Smarcad1,Hpgds,C130060K24Rik,Tnip3,Ndnf,Prdm5,4930544G11Rik,Gm31520,Mad2l1,Vmn1r32,Vmn1r33,Vmn1r34,Vmn1r35,Vmn1r36,Vmn1r38,Vmn1r39,Gng12,Gadd45a,E230016M11Rik,Serbp1,Il12rb2,Il23r,Tacstd2,4930515G16Rik,Rprl1,Rpia,Eif2ak3,Tex37,Foxi3,Thnsl2,Fabp1,Smyd1,Krcc1,Mir8112,Gm1070,Cd8b1,Cd8a,Rmnd5a,Rnf1…	-	Pole4
Brca1_Trp53_16.5E	chr6	58532751	117748889	3 to 5	DEL	Abcg2,Herc3,Nap1l5,Fam13a,Tigd2,Gprin3,Gm5570,A530053G22Rik,Snca,Mmrn1,A730020E08Rik,Ccser1,Grid2,Atoh1,Smarcad1,Hpgds,C130060K24Rik,Tnip3,Ndnf,Prdm5,4930544G11Rik,Gm31520,Mad2l1,Vmn1r32,Vmn1r33,Vmn1r34,Vmn1r35,Vmn1r36,Vmn1r38,Vmn1r39,Gng12,Gadd45a,E230016M11Rik,Serbp1,Il12rb2,Il23r,Tacstd2,4930515G16Rik,Rprl1,Rpia,Eif2ak3,Tex37,Foxi3,Thnsl2,Fabp1,Smyd1,Krcc1,Mir8112,Gm1070,Cd8b1,Cd8a,Rmnd5a,Rnf1…	-	1700030F04Rik
Brca1_Trp53_16.5E	chr6	58528044	67889284	5 to 3	DUP	Abcg2,Herc3,Nap1l5,Fam13a,Tigd2,Gprin3,Gm5570,A530053G22Rik,Snca,Mmrn1,A730020E08Rik,Ccser1,Grid2,Atoh1,Smarcad1,Hpgds,C130060K24Rik,Tnip3,Ndnf,Prdm5,4930544G11Rik,Gm31520,Mad2l1,Vmn1r32,Vmn1r33,Vmn1r34,Vmn1r35,Vmn1r36,Vmn1r38,Vmn1r39,Gng12,Gadd45a,E230016M11Rik,Serbp1,Il12rb2,Il23r,Tacstd2,4930515G16Rik,Vmn1r37	-	-
Brca1_Trp53_16.5E	chr6	84808988	84810987	3 to 5	DEL	Exoc6b	Exoc6b	Exoc6b
Brca1_Trp53_16.5E	chr6	83248840	92131055	3 to 5	DEL	Slc4a5,Mthfd2,Mob1a,Bola3,Tet3,Mir6374,B230319C09Rik,Dguok,Actg2,Stambp,Gm21284,Clec4f,Cd207,Vax2os,Vax2,Atp6v1b1,Ankrd53,Tex261,1700124L16Rik,Nagk,Paip2b,Zfp638,Dysf,Gm10445,Cyp26b1,Exoc6b,Npm3-ps1,Spr,Emx1,Sfxn5,Rab11fip5,Mir705,Noto,Smyd5,Cct7,Pradc1,Fbxo41,Egr4,Alms1,Nat8f7,Nat8f3,Alms1-ps2,Mir6375,Nat8f5,Nat8f6,Nat8,Nat8f2,Nat8f4,Tprkb,Nat8f1,Dusp11,4930553P18Rik,Figla,Add2,Tgfa,Fam136a,Snrp…	Slc4a5	Nr2c2
Brca1_Trp53_16.5E	chr7	145308191	145310235	5 to 3	DUP	Mrgprf	Mrgprf	-
Brca1_Trp53_16.5E	chr7	145308295	145308480	3 to 3	INV	Mrgprf	Mrgprf	Mrgprf
Brca1_Trp53_16.5E	chr7	145220233	145220444	3 to 5	DEL	Tpcn2	Tpcn2	Tpcn2
Brca1_Trp53_16.5E	chr7	38236875	38237211	3 to 5	DEL	-	-	-
Brca1_Trp53_16.5E	chr7	38245611	38245695	3 to 5	DEL	-	-	-
Brca1_Trp53_16.5E	chr7	143849351	143855748	3 to 5	DEL	-	-	-
Brca1_Trp53_16.5E	chr7	145004197	145005187	5 to 5	INV	-	-	-
Brca1_Trp53_16.5E	chr7	145137526	145137636	3 to 5	DEL	-	-	-
Brca1_Trp53_16.5E	chr7	145310183	145310240	5 to 5	INV	-	-	-
Brca1_Trp53_16.5E	chr9	96355191	96355394	3 to 5	DEL	Atp1b3	Atp1b3	Atp1b3
Brca1_Trp53_16.5E	chr9	118567251	118568962	3 to 5	DEL	Golga4	Golga4	Golga4
Brca1_Trp53_16.5E	chr9	118569042	118572916	3 to 5	DEL	Golga4	Golga4	Golga4
Brca1_Trp53_16.5E	chr9	118573021	118577140	3 to 5	DEL	Golga4	Golga4	Golga4
Brca1_Trp53_16.5E	chr9	118577228	118579541	3 to 5	DEL	Golga4	Golga4	Golga4
Brca1_Trp53_16.5E	chr9	118579606	118581848	3 to 5	DEL	Golga4	Golga4	Golga4
Brca1_Trp53_16.5E	chr9	22144296	22144393	3 to 5	DEL	-	-	-
Brca1_Trp53_16.5E	chr9	22144519	22144713	3 to 5	DEL	-	-	-
Brca1_Trp53_16.5E	chr10	23197592	23197792	3 to 5	DEL	Eya4	Eya4	Eya4
Brca1_Trp53_16.5E	chr10	89782740	89787103	3 to 5	DEL	Uhrf1bp1l	Uhrf1bp1l	Uhrf1bp1l
Brca1_Trp53_16.5E	chr10	89787285	89789296	3 to 5	DEL	Uhrf1bp1l	Uhrf1bp1l	Uhrf1bp1l
Brca1_Trp53_16.5E	chr10	129878019	129878601	3 to 5	DEL	-	-	-
Brca1_Trp53_16.5E	chr10	129878032	129878601	3 to 5	DEL	-	-	-
Brca1_Trp53_16.5E	chr11	76548807	76557855	3 to 5	DEL	Abr	Abr	Abr
Brca1_Trp53_16.5E	chr11	5841258	71991823	3 to 3	INV	Aebp1,Pold2,Myl7,Gck,Ykt6,Camk2b,Nudcd3,Rps15a-ps6,Npc1l1,Ddx56,Tmed4,Ogdh,Zmiz2,Mir7651,Ppia,H2afv,Purb,Myo1g,Ccm2,Nacad,Tbrg4,Snora5c,Wap,Gm11978,Ramp3,Gm11981,Adcy1,Cccd201,Igfbp3,Igfbp1,Tns3,Hus1,Sun3,Gm11992,Upp1,Abca13,Vwc2,Zpbp,Spata48,4930512M02Rik,Ikzf1,Fignl1,Ddc,1700042O10Rik,Grb10,Cobl,4930554G24Rik,1700046C09Rik,Pom121l12,Vstm2a,Sec61g,Egfr,Eldr,Fbxo48,Plek,Cnrip1,Ppp3r1,Wdr92,Pno1,C…	-	-
Brca1_Trp53_16.5E	chr11	101522998	101526878	3 to 5	DEL	Brca1	Brca1	Brca1
Brca1_Trp53_16.5E	chr11	104510532	104510592	3 to 5	DEL	Cdc27	Cdc27	Cdc27
Brca1_Trp53_16.5E	chr11	76828125	76834561	3 to 5	DEL	Cpd	Cpd	Cpd
Brca1_Trp53_16.5E	chr11	75691623	75691827	3 to 5	DEL	Crk	Crk	Crk
Brca1_Trp53_16.5E	chr11	105045093	105045305	3 to 5	DEL	Efcab3	Efcab3	Efcab3
Brca1_Trp53_16.5E	chr11	42260963	74633649	3 to 5	DEL	Gabra6,Gabrb2,Atp10b,Mir146,Slu7,Pttg1,C1qtnf2,Ccnjl,Fabp6,Pwwp2a,Ttc1,Adra1b,Il12b,Ublcp1,Rnf145,4930597A21Rik,Ebf1,Gm12159,F630206G17Rik,Clint1,Lsm11,Thg1l,Sox30,Adam19,Mir8100,Nipal4,Cyfip2,Fndc9,Itk,Gm12167,Fam71b,Med7,Havcr2,Gm12169,Gm12171,BC053393,Dppa1,Gm4926,Timd2,Havcr1,Timd4,Sgcd,Rack1,Trim41,Snord96a,Snord95,Trim7,Irgm1,Gm5431,Gm12185,9930111J21Rik1,Psme2b,9930111J21Rik2,Ifi47,Tgtp1,T…	-	Ccdc92b
Brca1_Trp53_16.5E	chr11	67763412	67763978	3 to 5	DEL	Glp2r	Glp2r	Glp2r
Brca1_Trp53_16.5E	chr11	73117020	73122074	3 to 5	DEL	Itgae	Itgae	Itgae
Brca1_Trp53_16.5E	chr11	104433937	104435197	3 to 5	DEL	Kansl1	Kansl1	Kansl1
Brca1_Trp53_16.5E	chr11	71122947	71181508	3 to 5	DEL	Nlrp1a,Nlrp1b	Nlrp1a	Nlrp1b
Brca1_Trp53_16.5E	chr11	71139850	71189253	3 to 5	DEL	Nlrp1a,Nlrp1b	Nlrp1a	Nlrp1b
Brca1_Trp53_16.5E	chr11	71141795	71200920	3 to 5	DEL	Nlrp1a,Nlrp1b	Nlrp1a	Nlrp1b
Brca1_Trp53_16.5E	chr11	71092280	71242498	5 to 3	DUP	Nlrp1a,Nlrp1b,Nlrp1c-ps	Nlrp1a	Nlrp1c-ps
Brca1_Trp53_16.5E	chr11	71099135	71247633	3 to 5	DEL	Nlrp1a,Nlrp1b,Nlrp1c-ps	Nlrp1a	Nlrp1c-ps
Brca1_Trp53_16.5E	chr11	71099143	71247640	3 to 5	DEL	Nlrp1a,Nlrp1b,Nlrp1c-ps	Nlrp1a	Nlrp1c-ps
Brca1_Trp53_16.5E	chr11	71099329	71248078	5 to 3	DUP	Nlrp1a,Nlrp1b,Nlrp1c-ps	Nlrp1a	Nlrp1c-ps
Brca1_Trp53_16.5E	chr11	71103836	71249527	5 to 3	DUP	Nlrp1a,Nlrp1b,Nlrp1c-ps	Nlrp1a	Nlrp1c-ps
Brca1_Trp53_16.5E	chr11	71105219	71251235	3 to 5	DEL	Nlrp1a,Nlrp1b,Nlrp1c-ps	Nlrp1a	Nlrp1c-ps
Brca1_Trp53_16.5E	chr11	71105241	71251229	3 to 5	DEL	Nlrp1a,Nlrp1b,Nlrp1c-ps	Nlrp1a	Nlrp1c-ps
Brca1_Trp53_16.5E	chr11	71107168	71253307	5 to 3	DUP	Nlrp1a,Nlrp1b,Nlrp1c-ps	Nlrp1a	Nlrp1c-ps
Brca1_Trp53_16.5E	chr11	71114194	71261223	3 to 5	DEL	Nlrp1a,Nlrp1b,Nlrp1c-ps	Nlrp1a	Nlrp1c-ps
Brca1_Trp53_16.5E	chr11	71115908	71261967	5 to 3	DUP	Nlrp1a,Nlrp1b,Nlrp1c-ps	Nlrp1a	Nlrp1c-ps
Brca1_Trp53_16.5E	chr11	71166136	71166159	3 to 5	DEL	Nlrp1b	Nlrp1b	Nlrp1b
Brca1_Trp53_16.5E	chr11	71166288	71168211	3 to 5	DEL	Nlrp1b	Nlrp1b	Nlrp1b
Brca1_Trp53_16.5E	chr11	71173288	71177095	3 to 5	DEL	Nlrp1b	Nlrp1b	Nlrp1b
Brca1_Trp53_16.5E	chr11	71173289	71177095	3 to 5	DEL	Nlrp1b	Nlrp1b	Nlrp1b
Brca1_Trp53_16.5E	chr11	71181891	71217457	3 to 5	DEL	Nlrp1b	Nlrp1b	Nlrp1b
Brca1_Trp53_16.5E	chr11	71182019	71217742	5 to 3	DUP	Nlrp1b	Nlrp1b	Nlrp1b
Brca1_Trp53_16.5E	chr11	71188132	71189253	3 to 5	DEL	Nlrp1b	Nlrp1b	Nlrp1b
Brca1_Trp53_16.5E	chr11	71188172	71189252	3 to 5	DEL	Nlrp1b	Nlrp1b	Nlrp1b
Brca1_Trp53_16.5E	chr11	71199892	71225997	3 to 5	DEL	Nlrp1b	Nlrp1b	Nlrp1b
Brca1_Trp53_16.5E	chr11	71199896	71225997	3 to 5	DEL	Nlrp1b	Nlrp1b	Nlrp1b
Brca1_Trp53_16.5E	chr11	71201039	71228200	3 to 5	DEL	Nlrp1b	Nlrp1b	Nlrp1b
Brca1_Trp53_16.5E	chr11	71144042	71284613	5 to 3	DUP	Nlrp1b,Nlrp1a,Nlrp1c-ps	Nlrp1a	Nlrp1c-ps
Brca1_Trp53_16.5E	chr11	71144201	71284784	3 to 5	DEL	Nlrp1b,Nlrp1a,Nlrp1c-ps	Nlrp1a	Nlrp1c-ps
Brca1_Trp53_16.5E	chr11	71155983	71242437	3 to 5	DEL	Nlrp1b,Nlrp1c-ps	Nlrp1b	Nlrp1c-ps
Brca1_Trp53_16.5E	chr11	71157354	71243748	5 to 3	DUP	Nlrp1b,Nlrp1c-ps	Nlrp1b	Nlrp1c-ps
Brca1_Trp53_16.5E	chr11	71158473	71244837	3 to 5	DEL	Nlrp1b,Nlrp1c-ps	Nlrp1b	Nlrp1c-ps
Brca1_Trp53_16.5E	chr11	71158474	71244891	3 to 5	DEL	Nlrp1b,Nlrp1c-ps	Nlrp1b	Nlrp1c-ps
Brca1_Trp53_16.5E	chr11	71181996	71280367	5 to 3	DUP	Nlrp1b,Nlrp1c-ps	Nlrp1b	Nlrp1c-ps
Brca1_Trp53_16.5E	chr11	71249411	71249470	3 to 5	DEL	Nlrp1c-ps	Nlrp1c-ps	Nlrp1c-ps
Brca1_Trp53_16.5E	chr11	71232101	71286663	5 to 3	DUP	Nlrp1c-ps	-	-
Brca1_Trp53_16.5E	chr11	71232207	71286812	3 to 5	DEL	Nlrp1c-ps	-	-
Brca1_Trp53_16.5E	chr11	71232207	71286819	3 to 5	DEL	Nlrp1c-ps	-	-
Brca1_Trp53_16.5E	chr11	74706332	74706508	3 to 5	DEL	Pafah1b1	Pafah1b1	Pafah1b1
Brca1_Trp53_16.5E	chr11	74716832	74716898	3 to 5	DEL	Pafah1b1	Pafah1b1	Pafah1b1
Brca1_Trp53_16.5E	chr11	74718045	74718280	3 to 5	DEL	Pafah1b1	Pafah1b1	Pafah1b1
Brca1_Trp53_16.5E	chr11	103083662	103092705	3 to 5	DEL	Plcd3	Plcd3	Plcd3
Brca1_Trp53_16.5E	chr11	74365814	74389682	5 to 3	DUP	Rap1gap2	Rap1gap2	-
Brca1_Trp53_16.5E	chr11	74540176	74545397	3 to 5	DEL	Rap1gap2	Rap1gap2	Rap1gap2
Brca1_Trp53_16.5E	chr11	70795992	70796898	3 to 5	DEL	Scimp	Scimp	Scimp
Brca1_Trp53_16.5E	chr11	74884410	74891504	3 to 5	DEL	Sgsm2	Sgsm2	Sgsm2
Brca1_Trp53_16.5E	chr11	66346788	66346838	3 to 5	DEL	Shisa6	Shisa6	Shisa6
Brca1_Trp53_16.5E	chr11	66468999	66469811	3 to 3	INV	Shisa6	Shisa6	Shisa6
Brca1_Trp53_16.5E	chr11	66495404	66495803	3 to 5	DEL	Shisa6	Shisa6	Shisa6
Brca1_Trp53_16.5E	chr11	69588105	69759250	3 to 3	INV	Trp53,Shbg,Atp1b2,Sat2,Fxr2,Mir467f,Mpdu1,Cd68,Sox15,Mir1934,Senp3,Eif4a1,Tnfsf13,Tnfsfm13,Tnfsf12,Polr2a	Trp53	-
Brca1_Trp53_16.5E	chr11	101157524	101157630	3 to 5	DEL	Tubg2	Tubg2	Tubg2
Brca1_Trp53_16.5E	chr11	67866348	67872743	3 to 5	DEL	Usp43	Usp43	Usp43
Brca1_Trp53_16.5E	chr11	76159105	76160616	5 to 5	INV	Vps53,Glod4	Vps53,Glod4	Vps53,Glod4
Brca1_Trp53_16.5E	chr11	64724459	64724708	3 to 5	DEL	-	-	-
Brca1_Trp53_16.5E	chr11	64792044	64797453	3 to 5	DEL	-	-	-
Brca1_Trp53_16.5E	chr11	65451776	65459027	3 to 5	DEL	-	-	-
Brca1_Trp53_16.5E	chr11	65496638	65497319	3 to 5	DEL	-	-	-
Brca1_Trp53_16.5E	chr11	65656163	65656209	3 to 3	INV	-	-	-
Brca1_Trp53_16.5E	chr11	65656164	65658843	5 to 3	DUP	-	-	-
Brca1_Trp53_16.5E	chr11	65656169	65658844	5 to 3	DUP	-	-	-
Brca1_Trp53_16.5E	chr11	65656197	65658843	5 to 5	INV	-	-	-
Brca1_Trp53_16.5E	chr11	66577842	66577996	3 to 5	DEL	-	-	-
Brca1_Trp53_16.5E	chr11	66668000	66669461	3 to 5	DEL	-	-	-
Brca1_Trp53_16.5E	chr11	66775863	66776441	3 to 5	DEL	-	-	-
Brca1_Trp53_16.5E	chr11	66784062	66786853	3 to 5	DEL	-	-	-
Brca1_Trp53_16.5E	chr11	66827790	66828113	3 to 5	DEL	-	-	-
Brca1_Trp53_16.5E	chr11	66865160	66865753	3 to 5	DEL	-	-	-
Brca1_Trp53_16.5E	chr11	69084035	69084681	3 to 5	DEL	-	-	-
Brca1_Trp53_16.5E	chr11	69172112	69172223	3 to 5	DEL	-	-	-
Brca1_Trp53_16.5E	chr11	69723972	69724218	3 to 5	DEL	-	-	-
Brca1_Trp53_16.5E	chr11	69764916	69765326	5 to 5	INV	-	-	-
Brca1_Trp53_16.5E	chr11	69764924	69765084	3 to 3	INV	-	-	-
Brca1_Trp53_16.5E	chr11	70818092	70818503	3 to 5	DEL	-	-	-
Brca1_Trp53_16.5E	chr11	70818093	70818503	3 to 5	DEL	-	-	-
Brca1_Trp53_16.5E	chr11	71040260	71044724	3 to 5	DEL	-	-	-
Brca1_Trp53_16.5E	chr11	71300071	71307592	3 to 5	DEL	-	-	-
Brca1_Trp53_16.5E	chr11	71300149	71307592	3 to 5	DEL	-	-	-
Brca1_Trp53_16.5E	chr11	71320070	71320547	3 to 5	DEL	-	-	-
Brca1_Trp53_16.5E	chr11	71320589	71321464	3 to 5	DEL	-	-	-
Brca1_Trp53_16.5E	chr11	71322238	71324830	5 to 3	DUP	-	-	-
Brca1_Trp53_16.5E	chr11	71322295	71328842	3 to 5	DEL	-	-	-
Brca1_Trp53_16.5E	chr11	71322296	71328869	3 to 5	DEL	-	-	-
Brca1_Trp53_16.5E	chr11	71505741	71512148	3 to 5	DEL	-	-	-
Brca1_Trp53_16.5E	chr11	71875237	71881632	3 to 5	DEL	-	-	-
Brca1_Trp53_16.5E	chr11	71927971	71928308	3 to 5	DEL	-	-	-
Brca1_Trp53_16.5E	chr11	72276603	72279478	3 to 5	DEL	-	-	-
Brca1_Trp53_16.5E	chr11	72326539	72332965	3 to 5	DEL	-	-	-
Brca1_Trp53_16.5E	chr11	101642371	101645341	3 to 3	INV	-	-	-
Brca1_Trp53_16.5E	chr11	101670099	101670309	3 to 5	DEL	-	-	-
Brca1_Trp53_16.5E	chr11	101721603	101721662	3 to 5	DEL	-	-	-
Brca1_Trp53_16.5E	chr11	101895670	101895758	3 to 5	DEL	-	-	-
Brca1_Trp53_16.5E	chr11	102124046	102124677	3 to 5	DEL	-	-	-
Brca1_Trp53_16.5E	chr11	102282712	102283341	3 to 5	DEL	-	-	-
Brca1_Trp53_16.5E	chr11	102282718	102283337	3 to 5	DEL	-	-	-
Brca1_Trp53_16.5E	chr11	102784719	102784812	3 to 5	DEL	-	-	-
Brca1_Trp53_16.5E	chr11	102798184	102798412	3 to 5	DEL	-	-	-
Brca1_Trp53_16.5E	chr11	104672426	104672642	3 to 5	DEL	-	-	-
Brca1_Trp53_16.5E	chr11	111758154	111758286	3 to 5	DEL	-	-	-
Brca1_Trp53_16.5E	chr12	18996805	79435227	3 to 5	DEL	1700030C10Rik,Asap2,Itgb1bp1,Cpsf3,Adam17,Iah1,Ywhaq,Gm4425,2410018L13Rik,9030624G23Rik,Taf1b,Grhl1,Klf11,Cys1,Rrm2,Mboat2,Kidins220,Id2,Gm17746,Gm29687,4930480M12Rik,Gm29968,Rnf144a,4930549C15Rik,Mir6538,Rsad2,Cmpk2,4933409F18Rik,Gm9866,Gm20187,Sox11,Dcdc2c,Allc,Colec11,Rps7,Rnaseh1,Adi1,Mir6937,Trappc12,Eipr1,Gm31508,Gm31333,Myt1l,C630031E19Rik,Pxdn,Tpo,Sntg2,2310016D03Rik,Tmem18,Acp1,Alkal2,Sh…	Rad51b	-
Brca1_Trp53_16.5E	chr12	58822472	58822678	3 to 5	DEL	-	-	-
Brca1_Trp53_16.5E	chr12	58822737	58824241	3 to 5	DEL	-	-	-
Brca1_Trp53_16.5E	chr13	67269852	67729697	5 to 3	DUP	F630042J09Rik,Zfp458,Zfp457,Zfp595,Zfp953,Zfp456,Zfp429,Zfp459,Zfp874a,Zfp874b,Zfp58,Zfp87,Zfp748,9430065F17Rik,Zfp729b,Zfp729a,Zfp738,Zfp65,Zfp85os	Zfp458	Zfp85os
Brca1_Trp53_16.5E	chr13	67269941	67729718	5 to 3	DUP	F630042J09Rik,Zfp458,Zfp457,Zfp595,Zfp953,Zfp456,Zfp429,Zfp459,Zfp874a,Zfp874b,Zfp58,Zfp87,Zfp748,9430065F17Rik,Zfp729b,Zfp729a,Zfp738,Zfp65,Zfp85os	Zfp458	Zfp85os
Brca1_Trp53_16.5E	chr13	23684622	23692176	3 to 5	DEL	Hist1h2bc	Hist1h2bc	Hist1h2bc
Brca1_Trp53_16.5E	chr14	29542769	29544852	3 to 5	DEL	Cacna2d3	Cacna2d3	Cacna2d3
Brca1_Trp53_16.5E	chr14	30779523	30783035	3 to 5	DEL	Sfmbt1	Sfmbt1	Sfmbt1
Brca1_Trp53_16.5E	chr14	30562788	30563151	3 to 5	DEL	Tkt	Tkt	Tkt
Brca1_Trp53_16.5E	chr17	65749546	65749736	3 to 5	DEL	Rab31	Rab31	Rab31
Brca1_Trp53_16.5E	chr17	31230970	31231262	3 to 5	DEL	-	-	-
Brca1_Trp53_1M	chr1	185390727	185390987	3 to 5	DEL	Eprs	Eprs	Eprs
Brca1_Trp53_1M	chr1	184889155	184889206	3 to 5	DEL	-	-	-
Brca1_Trp53_1M	chr2	181913784	181915456	3 to 5	DEL	-	-	-
Brca1_Trp53_1M	chr3	142584312	142594848	5 to 3	DUP	Gbp2b	-	Gbp2b
Brca1_Trp53_1M	chr3	142584378	142594945	3 to 5	DEL	Gbp2b	-	Gbp2b
Brca1_Trp53_1M	chr3	33803205	33803448	3 to 5	DEL	Ttc14	Ttc14	Ttc14
Brca1_Trp53_1M	chr3	33803605	33803998	3 to 5	DEL	Ttc14	Ttc14	Ttc14
Brca1_Trp53_1M	chr3	33804071	33804420	3 to 5	DEL	Ttc14	Ttc14	Ttc14
Brca1_Trp53_1M	chr3	33804764	33806816	3 to 5	DEL	Ttc14	Ttc14	Ttc14
Brca1_Trp53_1M	chr3	33807949	33808683	3 to 5	DEL	Ttc14	Ttc14	Ttc14
Brca1_Trp53_1M	chr3	122221668	122222022	3 to 5	DEL	-	-	-
Brca1_Trp53_1M	chr3	136388156	136388824	3 to 5	DEL	-	-	-
Brca1_Trp53_1M	chr3	136388832	136388859	3 to 3	INV	-	-	-
Brca1_Trp53_1M	chr3	144217335	144217567	3 to 5	DEL	-	-	-
Brca1_Trp53_1M	chr3	152058288	152058588	3 to 5	DEL	-	-	-
Brca1_Trp53_1M	chr3	152058294	152058637	5 to 3	DUP	-	-	-
Brca1_Trp53_1M	chr4	140525536	140525629	3 to 5	DEL	Arhgef10l	Arhgef10l	Arhgef10l
Brca1_Trp53_1M	chr4	140649610	140649710	3 to 5	DEL	Arhgef10l	Arhgef10l	Arhgef10l
Brca1_Trp53_1M	chr4	141410026	141410211	3 to 5	DEL	Clcnkb	Clcnkb	Clcnkb
Brca1_Trp53_1M	chr4	141217471	141217671	3 to 5	DEL	Cplane2	Cplane2	Cplane2
Brca1_Trp53_1M	chr4	141037725	155975654	5 to 5	INV	Crocc,Necap2,Spata21,Szrd1,Fbxo42,Cplane2,Arhgef19,Gm13056,Epha2,Fam131c,Clcnka,Clcnkb,Hspb7,Srarp,Zbtb17,Spen,Fblim1,Slc25a34,Tmem82,AI507597,Plekhm2,Ddi2,Rsc1a1,Agmat,Dnajc16,Casp9,Cela2a,Ctrc,Ctrcos,Efhd2,Fhad1,Fhad1os1,Tmem51,4930455G09Rik,Tmem51os1,Kazn,Prdm2,Mir7021,Pdpn,Lrrc38,Pramel1,Pramef8,Oog4,Gm13043,Gm13057,BC080695,Gm13083,Gm13088,Gm13089,Gm13078,Gm13023,Gm13084,Gm13103,Pramef6,Pram…	Crocc	-
Brca1_Trp53_1M	chr4	141378348	141378910	3 to 5	DEL	Fam131c	Fam131c	Fam131c
Brca1_Trp53_1M	chr4	140130611	140131546	3 to 5	DEL	Igsf21	Igsf21	Igsf21
Brca1_Trp53_1M	chr4	140130653	140131664	5 to 3	DUP	Igsf21	Igsf21	Igsf21
Brca1_Trp53_1M	chr4	140170296	140170981	3 to 5	DEL	Igsf21	Igsf21	Igsf21
Brca1_Trp53_1M	chr4	142156310	142156388	3 to 5	DEL	Kazn	Kazn	Kazn
Brca1_Trp53_1M	chr4	140932354	140932563	3 to 5	DEL	Padi2	Padi2	Padi2
Brca1_Trp53_1M	chr4	140939014	140943837	3 to 5	DEL	Padi2	Padi2	Padi2
Brca1_Trp53_1M	chr4	139791319	139791946	5 to 5	INV	Pax7	Pax7	Pax7
Brca1_Trp53_1M	chr4	139801333	139801481	3 to 3	INV	Pax7	Pax7	Pax7
Brca1_Trp53_1M	chr4	139801355	139801474	5 to 5	INV	Pax7	Pax7	Pax7
Brca1_Trp53_1M	chr4	140706441	140706775	3 to 5	DEL	Rcc2	Rcc2	Rcc2
Brca1_Trp53_1M	chr4	140974100	140974163	3 to 5	DEL	Sdhb	Sdhb	Sdhb
Brca1_Trp53_1M	chr4	139657655	139658051	3 to 5	DEL	Tas1r2,Aldh4a1	Tas1r2,Aldh4a1	Tas1r2,Aldh4a1
Brca1_Trp53_1M	chr4	139330340	139337539	3 to 3	INV	-	-	-
Brca1_Trp53_1M	chr4	139330700	139337326	5 to 5	INV	-	-	-
Brca1_Trp53_1M	chr4	139332954	139333912	3 to 5	DEL	-	-	-
Brca1_Trp53_1M	chr4	139952851	139958344	3 to 5	DEL	-	-	-
Brca1_Trp53_1M	chr4	140337460	140337787	3 to 5	DEL	-	-	-
Brca1_Trp53_1M	chr4	140411170	140411493	3 to 5	DEL	-	-	-
Brca1_Trp53_1M	chr4	140508648	140509826	3 to 5	DEL	-	-	-
Brca1_Trp53_1M	chr4	140671802	140672326	3 to 5	DEL	-	-	-
Brca1_Trp53_1M	chr4	140675384	140675562	3 to 5	DEL	-	-	-
Brca1_Trp53_1M	chr4	140678368	140679026	3 to 5	DEL	-	-	-
Brca1_Trp53_1M	chr4	140861512	140862035	3 to 5	DEL	-	-	-
Brca1_Trp53_1M	chr4	140888687	140891473	3 to 5	DEL	-	-	-
Brca1_Trp53_1M	chr4	141140073	141140410	3 to 5	DEL	-	-	-
Brca1_Trp53_1M	chr4	141207601	141210592	3 to 5	DEL	-	-	-
Brca1_Trp53_1M	chr4	141355108	141355344	3 to 5	DEL	-	-	-
Brca1_Trp53_1M	chr4	142515250	142515432	3 to 5	DEL	-	-	-
Brca1_Trp53_1M	chr4	142556131	142559357	3 to 5	DEL	-	-	-
Brca1_Trp53_1M	chr4	142657775	142657837	3 to 5	DEL	-	-	-
Brca1_Trp53_1M	chr4	142779488	142780867	3 to 5	DEL	-	-	-
Brca1_Trp53_1M	chr5	97488108	97491243	3 to 5	DEL	4930467D21Rik	4930467D21Rik	4930467D21Rik
Brca1_Trp53_1M	chr5	97519714	97526174	3 to 5	DEL	4930467D21Rik	4930467D21Rik	4930467D21Rik
Brca1_Trp53_1M	chr5	98006056	98013271	3 to 5	DEL	Antxr2	Antxr2	Antxr2
Brca1_Trp53_1M	chr5	93456763	95516689	3 to 3	INV	C87414,Gm7978,A430089I19Rik,AA792892,Gm3139,Gm16367,Gm16513,Gm6367,Gm3259,D5Ertd577e,Gm3286	-	Gm3286
Brca1_Trp53_1M	chr5	93194287	93194559	3 to 5	DEL	Ccni	Ccni	Ccni
Brca1_Trp53_1M	chr5	91078558	91079425	3 to 5	DEL	Ereg	Ereg	Ereg
Brca1_Trp53_1M	chr5	96729600	96729710	3 to 5	DEL	Fras1	Fras1	Fras1
Brca1_Trp53_1M	chr5	96756429	96756498	3 to 5	DEL	Fras1	Fras1	Fras1
Brca1_Trp53_1M	chr5	100857227	100857495	3 to 5	DEL	Gpat3	Gpat3	Gpat3
Brca1_Trp53_1M	chr5	100871394	100871907	3 to 5	DEL	Gpat3	Gpat3	Gpat3
Brca1_Trp53_1M	chr5	98175489	98175542	3 to 5	DEL	Prdm8	Prdm8	Prdm8
Brca1_Trp53_1M	chr5	93170445	93170655	3 to 5	DEL	Sept11	Sept11	Sept11
Brca1_Trp53_1M	chr5	92907568	92910587	5 to 5	INV	Shroom3	Shroom3	Shroom3
Brca1_Trp53_1M	chr5	92907698	92911940	3 to 5	DEL	Shroom3	Shroom3	Shroom3
Brca1_Trp53_1M	chr5	92910584	92912072	3 to 3	INV	Shroom3	Shroom3	Shroom3
Brca1_Trp53_1M	chr5	92741138	93076846	5 to 5	INV	Shroom3,Mir1961,Sowahb	Shroom3	-
Brca1_Trp53_1M	chr5	47962900	47965646	5 to 3	DUP	-	-	-
Brca1_Trp53_1M	chr5	90924923	90930442	3 to 5	DEL	-	-	-
Brca1_Trp53_1M	chr5	91055170	91055342	5 to 3	DUP	-	-	-
Brca1_Trp53_1M	chr5	91055372	91061912	3 to 5	DEL	-	-	-
Brca1_Trp53_1M	chr5	91120613	91121311	3 to 5	DEL	-	-	-
Brca1_Trp53_1M	chr5	91630965	91637532	3 to 5	DEL	-	-	-
Brca1_Trp53_1M	chr5	91854046	91854474	3 to 5	DEL	-	-	-
Brca1_Trp53_1M	chr5	91924823	91931112	3 to 5	DEL	-	-	-
Brca1_Trp53_1M	chr5	91972885	91973279	3 to 5	DEL	-	-	-
Brca1_Trp53_1M	chr5	93066804	93069983	3 to 5	DEL	-	-	-
Brca1_Trp53_1M	chr5	93309771	93315986	3 to 5	DEL	-	-	-
Brca1_Trp53_1M	chr5	93440188	93446744	3 to 5	DEL	-	-	-
Brca1_Trp53_1M	chr5	97149879	97150745	3 to 5	DEL	-	-	-
Brca1_Trp53_1M	chr5	97171060	97171563	3 to 5	DEL	-	-	-
Brca1_Trp53_1M	chr5	97246856	97247706	3 to 5	DEL	-	-	-
Brca1_Trp53_1M	chr5	97272105	97273354	3 to 5	DEL	-	-	-
Brca1_Trp53_1M	chr5	97798539	97798592	3 to 5	DEL	-	-	-
Brca1_Trp53_1M	chr5	98204720	98211943	3 to 5	DEL	-	-	-
Brca1_Trp53_1M	chr5	101210104	101210878	3 to 5	DEL	-	-	-
Brca1_Trp53_1M	chr5	101312343	101318819	3 to 5	DEL	-	-	-
Brca1_Trp53_1M	chr5	101341663	101342109	3 to 5	DEL	-	-	-
Brca1_Trp53_1M	chr5	101411776	101412257	3 to 5	DEL	-	-	-
Brca1_Trp53_1M	chr5	101462182	101462254	3 to 5	DEL	-	-	-
Brca1_Trp53_1M	chr5	101469921	101471145	3 to 5	DEL	-	-	-
Brca1_Trp53_1M	chr5	101549461	101550079	3 to 5	DEL	-	-	-
Brca1_Trp53_1M	chr5	101615482	101619315	3 to 5	DEL	-	-	-
Brca1_Trp53_1M	chr6	3362473	3415253	5 to 3	DUP	Samd9l	-	-
Brca1_Trp53_1M	chr7	66552736	91668044	5 to 3	DUP	Asb7,Lins1,Cers3,Adamts17,1700112J16Rik,Lysmd4,Mef2a,Lrrc28,Ttc23,Synm,4833412C05Rik,Igf1r,Pgpep1l,Gm16157,Fam169b,4933436H12Rik,Gm5334,Arrdc4,4930402F11Rik,Gm29683,Nr2f2,B130024G19Rik,4930441H08Rik,Gm36633,1700011C11Rik,Mctp2,Gm6567,A730056A06Rik,4930429H19Rik,Rgma,Chd2,1810026B05Rik,Gm4971,Fam174b,Gm10619,Mir7234,Gm21269,St8sia2,Slco3a1,4930533N22Rik,Sv2b,1500012K07Rik,Akap13,Klhl25,Agbl1,Ntrk3…	-	Dlg2
Brca1_Trp53_1M	chr7	26922709	27041518	3 to 3	INV	Cyp2a22,Cyp2a12	-	-
Brca1_Trp53_1M	chr7	27797542	27797722	3 to 5	DEL	-	-	-
Brca1_Trp53_1M	chr7	38236875	38237211	3 to 5	DEL	-	-	-
Brca1_Trp53_1M	chr7	38245611	38245695	3 to 5	DEL	-	-	-
Brca1_Trp53_1M	chr10	23197592	23197792	3 to 5	DEL	Eya4	Eya4	Eya4
Brca1_Trp53_1M	chr10	117291193	117292702	3 to 5	DEL	Lyz1	Lyz1	Lyz1
Brca1_Trp53_1M	chr11	76548807	76557855	3 to 5	DEL	Abr	Abr	Abr
Brca1_Trp53_1M	chr11	101522998	101526878	3 to 5	DEL	Brca1	Brca1	Brca1
Brca1_Trp53_1M	chr11	101522999	101526878	3 to 5	DEL	Brca1	Brca1	Brca1
Brca1_Trp53_1M	chr11	104510532	104510592	3 to 5	DEL	Cdc27	Cdc27	Cdc27
Brca1_Trp53_1M	chr11	76828125	76834561	3 to 5	DEL	Cpd	Cpd	Cpd
Brca1_Trp53_1M	chr11	105045093	105045305	3 to 5	DEL	Efcab3	Efcab3	Efcab3
Brca1_Trp53_1M	chr11	104679825	105464164	5 to 5	INV	Efcab3,Mettl2,Tlk2,1700052K11Rik,Mrc2,March10	-	-
Brca1_Trp53_1M	chr11	42260963	74633649	3 to 5	DEL	Gabra6,Gabrb2,Atp10b,Mir146,Slu7,Pttg1,C1qtnf2,Ccnjl,Fabp6,Pwwp2a,Ttc1,Adra1b,Il12b,Ublcp1,Rnf145,4930597A21Rik,Ebf1,Gm12159,F630206G17Rik,Clint1,Lsm11,Thg1l,Sox30,Adam19,Mir8100,Nipal4,Cyfip2,Fndc9,Itk,Gm12167,Fam71b,Med7,Havcr2,Gm12169,Gm12171,BC053393,Dppa1,Gm4926,Timd2,Havcr1,Timd4,Sgcd,Rack1,Trim41,Snord96a,Snord95,Trim7,Irgm1,Gm5431,Gm12185,9930111J21Rik1,Psme2b,9930111J21Rik2,Ifi47,Tgtp1,T…	-	Ccdc92b
Brca1_Trp53_1M	chr11	67763412	67763978	3 to 5	DEL	Glp2r	Glp2r	Glp2r
Brca1_Trp53_1M	chr11	73117020	73122074	3 to 5	DEL	Itgae	Itgae	Itgae
Brca1_Trp53_1M	chr11	104433937	104435197	3 to 5	DEL	Kansl1	Kansl1	Kansl1
Brca1_Trp53_1M	chr11	99433719	99433820	3 to 5	DEL	Krt20	Krt20	Krt20
Brca1_Trp53_1M	chr11	71144123	71146841	3 to 5	DEL	Nlrp1a	Nlrp1a	-
Brca1_Trp53_1M	chr11	71141795	71200920	3 to 5	DEL	Nlrp1a,Nlrp1b	Nlrp1a	Nlrp1b
Brca1_Trp53_1M	chr11	71103836	71249527	5 to 3	DUP	Nlrp1a,Nlrp1b,Nlrp1c-ps	Nlrp1a	Nlrp1c-ps
Brca1_Trp53_1M	chr11	71166136	71166159	3 to 5	DEL	Nlrp1b	Nlrp1b	Nlrp1b
Brca1_Trp53_1M	chr11	71166288	71168211	3 to 5	DEL	Nlrp1b	Nlrp1b	Nlrp1b
Brca1_Trp53_1M	chr11	71173288	71177095	3 to 5	DEL	Nlrp1b	Nlrp1b	Nlrp1b
Brca1_Trp53_1M	chr11	71177665	71180204	3 to 5	DEL	Nlrp1b	Nlrp1b	Nlrp1b
Brca1_Trp53_1M	chr11	71181846	71217422	3 to 5	DEL	Nlrp1b	Nlrp1b	Nlrp1b
Brca1_Trp53_1M	chr11	71188169	71189313	3 to 5	DEL	Nlrp1b	Nlrp1b	Nlrp1b
Brca1_Trp53_1M	chr11	71199892	71225997	3 to 5	DEL	Nlrp1b	Nlrp1b	Nlrp1b
Brca1_Trp53_1M	chr11	71145438	71231429	3 to 5	DEL	Nlrp1b	-	-
Brca1_Trp53_1M	chr11	71144573	71230570	5 to 3	DUP	Nlrp1b,Nlrp1a	Nlrp1a	Nlrp1b
Brca1_Trp53_1M	chr11	71144217	71284781	3 to 5	DEL	Nlrp1b,Nlrp1a,Nlrp1c-ps	Nlrp1a	Nlrp1c-ps
Brca1_Trp53_1M	chr11	71232101	71286662	5 to 3	DUP	Nlrp1c-ps	-	-
Brca1_Trp53_1M	chr11	71232214	71286849	3 to 5	DEL	Nlrp1c-ps	-	-
Brca1_Trp53_1M	chr11	74706326	74706508	3 to 5	DEL	Pafah1b1	Pafah1b1	Pafah1b1
Brca1_Trp53_1M	chr11	74716832	74716898	3 to 5	DEL	Pafah1b1	Pafah1b1	Pafah1b1
Brca1_Trp53_1M	chr11	74718045	74718280	3 to 5	DEL	Pafah1b1	Pafah1b1	Pafah1b1
Brca1_Trp53_1M	chr11	103083662	103092705	3 to 5	DEL	Plcd3	Plcd3	Plcd3
Brca1_Trp53_1M	chr11	70888103	70888371	3 to 3	INV	Rabep1	Rabep1	Rabep1
Brca1_Trp53_1M	chr11	74365814	74389682	5 to 3	DUP	Rap1gap2	Rap1gap2	-
Brca1_Trp53_1M	chr11	74540176	74545397	3 to 5	DEL	Rap1gap2	Rap1gap2	Rap1gap2
Brca1_Trp53_1M	chr11	70795992	70796898	3 to 5	DEL	Scimp	Scimp	Scimp
Brca1_Trp53_1M	chr11	74884410	74891504	3 to 5	DEL	Sgsm2	Sgsm2	Sgsm2
Brca1_Trp53_1M	chr11	66495404	66495803	3 to 5	DEL	Shisa6	Shisa6	Shisa6
Brca1_Trp53_1M	chr11	99210605	99210785	3 to 5	DEL	Smarce1	Smarce1	Smarce1
Brca1_Trp53_1M	chr11	69588105	69759250	3 to 3	INV	Trp53,Shbg,Atp1b2,Sat2,Fxr2,Mir467f,Mpdu1,Cd68,Sox15,Mir1934,Senp3,Eif4a1,Tnfsf13,Tnfsfm13,Tnfsf12,Polr2a	Trp53	-
Brca1_Trp53_1M	chr11	101157524	101157630	3 to 5	DEL	Tubg2	Tubg2	Tubg2
Brca1_Trp53_1M	chr11	67866348	67872743	3 to 5	DEL	Usp43	Usp43	Usp43
Brca1_Trp53_1M	chr11	76159105	76160616	5 to 5	INV	Vps53,Glod4	Vps53,Glod4	Vps53,Glod4
Brca1_Trp53_1M	chr11	75759772	75759966	5 to 3	DUP	Ywhae	Ywhae	Ywhae
Brca1_Trp53_1M	chr11	64724459	64724708	3 to 5	DEL	-	-	-
Brca1_Trp53_1M	chr11	64792044	64797453	3 to 5	DEL	-	-	-
Brca1_Trp53_1M	chr11	65451776	65459027	3 to 5	DEL	-	-	-
Brca1_Trp53_1M	chr11	65496638	65497319	3 to 5	DEL	-	-	-
Brca1_Trp53_1M	chr11	65656163	65656209	3 to 3	INV	-	-	-
Brca1_Trp53_1M	chr11	65656164	65658843	5 to 3	DUP	-	-	-
Brca1_Trp53_1M	chr11	65656164	65658845	3 to 3	INV	-	-	-
Brca1_Trp53_1M	chr11	65656197	65658843	5 to 5	INV	-	-	-
Brca1_Trp53_1M	chr11	66577842	66577996	3 to 5	DEL	-	-	-
Brca1_Trp53_1M	chr11	66667991	66669461	3 to 5	DEL	-	-	-
Brca1_Trp53_1M	chr11	66775775	66776441	3 to 5	DEL	-	-	-
Brca1_Trp53_1M	chr11	66784062	66786853	3 to 5	DEL	-	-	-
Brca1_Trp53_1M	chr11	66827790	66828113	3 to 5	DEL	-	-	-
Brca1_Trp53_1M	chr11	66865160	66865753	3 to 5	DEL	-	-	-
Brca1_Trp53_1M	chr11	69084035	69084681	3 to 5	DEL	-	-	-
Brca1_Trp53_1M	chr11	69172112	69172223	3 to 5	DEL	-	-	-
Brca1_Trp53_1M	chr11	69764916	69765326	5 to 5	INV	-	-	-
Brca1_Trp53_1M	chr11	69764924	69765084	3 to 3	INV	-	-	-
Brca1_Trp53_1M	chr11	71040260	71044724	3 to 5	DEL	-	-	-
Brca1_Trp53_1M	chr11	71300071	71307592	3 to 5	DEL	-	-	-
Brca1_Trp53_1M	chr11	71320070	71320547	3 to 5	DEL	-	-	-
Brca1_Trp53_1M	chr11	71320591	71321464	3 to 5	DEL	-	-	-
Brca1_Trp53_1M	chr11	71322238	71324830	5 to 3	DUP	-	-	-
Brca1_Trp53_1M	chr11	71322296	71328849	3 to 5	DEL	-	-	-
Brca1_Trp53_1M	chr11	71324832	71328870	3 to 5	DEL	-	-	-
Brca1_Trp53_1M	chr11	71505741	71512148	3 to 5	DEL	-	-	-
Brca1_Trp53_1M	chr11	71875237	71881632	3 to 5	DEL	-	-	-
Brca1_Trp53_1M	chr11	71927971	71928308	3 to 5	DEL	-	-	-
Brca1_Trp53_1M	chr11	72276603	72279478	3 to 5	DEL	-	-	-
Brca1_Trp53_1M	chr11	72326539	72332965	3 to 5	DEL	-	-	-
Brca1_Trp53_1M	chr11	98082126	98082242	3 to 5	DEL	-	-	-
Brca1_Trp53_1M	chr11	98777897	98777953	3 to 5	DEL	-	-	-
Brca1_Trp53_1M	chr11	99554600	99554993	3 to 5	DEL	-	-	-
Brca1_Trp53_1M	chr11	100360943	100362157	3 to 5	DEL	-	-	-
Brca1_Trp53_1M	chr11	101642368	101645325	3 to 3	INV	-	-	-
Brca1_Trp53_1M	chr11	101670099	101670309	3 to 5	DEL	-	-	-
Brca1_Trp53_1M	chr11	101721603	101721662	3 to 5	DEL	-	-	-
Brca1_Trp53_1M	chr11	101895670	101895758	3 to 5	DEL	-	-	-
Brca1_Trp53_1M	chr11	102124046	102124677	3 to 5	DEL	-	-	-
Brca1_Trp53_1M	chr11	102282718	102283337	3 to 5	DEL	-	-	-
Brca1_Trp53_1M	chr11	102784719	102784812	3 to 5	DEL	-	-	-
Brca1_Trp53_1M	chr11	102798184	102798412	3 to 5	DEL	-	-	-
Brca1_Trp53_1M	chr11	104672426	104672642	3 to 5	DEL	-	-	-
Brca1_Trp53_1M	chr11	111758154	111758286	3 to 5	DEL	-	-	-
Brca1_Trp53_1M	chr12	60978229	60978484	3 to 5	DEL	-	-	-
Brca1_Trp53_1M	chr12	64773174	64773180	3 to 5	DEL	-	-	-
Brca1_Trp53_1M	chr12	76997999	76998059	3 to 5	DEL	-	-	-
Brca1_Trp53_1M	chr13	68819132	68819466	3 to 5	DEL	Adcy2	Adcy2	Adcy2
Brca1_Trp53_1M	chr13	64790579	64790765	3 to 5	DEL	Cntnap3	Cntnap3	Cntnap3
Brca1_Trp53_1M	chr13	67269857	67729714	5 to 3	DUP	F630042J09Rik,Zfp458,Zfp457,Zfp595,Zfp953,Zfp456,Zfp429,Zfp459,Zfp874a,Zfp874b,Zfp58,Zfp87,Zfp748,9430065F17Rik,Zfp729b,Zfp729a,Zfp738,Zfp65,Zfp85os	Zfp458	Zfp85os
Brca1_Trp53_1M	chr13	72528984	82537768	5 to 5	INV	Irx2,Gm20554,D730050B12Rik,Irx4,Ndufs6,Mrpl36,Eprn,Lpcat1,Slc6a3,Clptm1l,Tert,Slc6a18,Slc6a19,Slc6a19os,Slc12a7,Nkd2,Trip13,Brd9,Zdhhc11,Tppp,Cep72,Slc9a3,Exoc3,Ahrr,Pdcd6,Sdha,Ccdc127,Lrrc14b,Zfp72,Mir692-2,Zfp825,Erap1,Cast,Pcsk1,Mir682,Ell2,Glrx,Rhobtb3,Spata9,Rfesd,Gpr150,Arsk,Ttc37,Mctp1,Slf1,2210408I21Rik,Fam172a,Pou5f2,Nr2f1,A830082K12Rik,Arrdc3,5430425K12Rik,9330111N05Rik,Adgrv1,Lysmd3,Po…	-	-
Brca1_Trp53_1M	chr13	59101389	59107951	3 to 5	DEL	Ntrk2	Ntrk2	Ntrk2
Brca1_Trp53_1M	chr13	108991088	108991294	3 to 5	DEL	Pde4d	Pde4d	Pde4d
Brca1_Trp53_1M	chr13	77114186	77114384	3 to 5	DEL	Slf1	Slf1	Slf1
Brca1_Trp53_1M	chr13	69450940	87991368	5 to 3	DUP	Tent4a,Nsun2,Srd5a1,Ube2ql1,Med10,4933416O17Rik,1700084F23Rik,Gm3772,4930520P13Rik,Ice1,1700100L14Rik,Adamts16,8030423J24Rik,Mir466f-4,Irx1,Irx2,Gm20554,D730050B12Rik,Irx4,Ndufs6,Mrpl36,Eprn,Lpcat1,Slc6a3,Clptm1l,Tert,Slc6a18,Slc6a19,Slc6a19os,Slc12a7,Nkd2,Trip13,Brd9,Zdhhc11,Tppp,Cep72,Slc9a3,Exoc3,Ahrr,Pdcd6,Sdha,Ccdc127,Lrrc14b,Zfp72,Mir692-2,Zfp825,Erap1,Cast,Pcsk1,Mir682,Ell2,Glrx,Rhobtb3,Sp…	-	-
Brca1_Trp53_1M	chr13	60901798	60939768	5 to 3	DUP	Tpbpb,Ctla2a,Tpbpa,Ctla2b,4930486L24Rik	Tpbpb,Ctla2b,4930486L24Rik	Tpbpa
Brca1_Trp53_1M	chr13	67611887	67612174	3 to 5	DEL	Zfp729b	Zfp729b	Zfp729b
Brca1_Trp53_1M	chr13	61780667	62492835	5 to 5	INV	Zfp808,Gm3604,Zfp935,Zfp934	-	Zfp934,Zfp935
Brca1_Trp53_1M	chr13	61780673	62492826	5 to 5	INV	Zfp808,Gm3604,Zfp935,Zfp934	-	Zfp934,Zfp935
Brca1_Trp53_1M	chr13	64046579	64046773	3 to 5	DEL	-	-	-
Brca1_Trp53_1M	chr13	64970880	64973466	3 to 5	DEL	-	-	-
Brca1_Trp53_1M	chr13	64973648	64990134	3 to 3	INV	-	-	-
Brca1_Trp53_1M	chr13	76211961	76212326	3 to 5	DEL	-	-	-
Brca1_Trp53_1M	chr13	79825360	79825633	3 to 5	DEL	-	-	-
Brca1_Trp53_1M	chr13	80117887	80118025	3 to 5	DEL	-	-	-
Brca1_Trp53_1M	chr14	86284114	96571397	5 to 3	DUP	Diaph3,Tdrd3,Pcdh20,4930474H20Rik,Pcdh9,4921530L21Rik,Klhl1	-	-
Brca1_Trp53_1M	chr14	87444140	87444370	3 to 5	DEL	Tdrd3	Tdrd3	Tdrd3
Brca1_Trp53_1M	chr14	78768213	78768422	3 to 5	DEL	-	-	-
Brca1_Trp53_1M	chr14	83381545	83381741	3 to 5	DEL	-	-	-
Brca1_Trp53_1M	chr14	86583760	86584008	3 to 5	DEL	-	-	-
Brca1_Trp53_1M	chr17	27044557	73874344	5 to 5	INV	Itpr3,Mir7677,Uqcc2,Mir7216,Mir7214,Mir7218,Mir7217,Grm4,Hmga1,Hmga1b,AI413582,Nudt3,Rps10,Pacsin1,Spdef,Ilrun,Snrpc,Uhrf1bp1,Taf11,Anks1,Tcp11,Scube3,Zfp523,Def6,Ppard,1810013A23Rik,Fance,Rpl10a,Tead3,Tulp1,Fkbp5,Armc12,Clpsl2,Clps,Mir6969,Lhfpl5,Srpk1,Slc26a8,Mapk14,Mapk13,Brpf3,Pnpla1,4930539E08Rik,1700030A11Rik,Pxt1,Kctd20,Stk38,Srsf3,Trp53cor1,Cdkn1a,Rab44,Cpne5,Ppil1,BC004004,Pi16,Mtch1,Fgd…	-	-
Brca1_Trp53_1M	chr17	40901823	40902063	3 to 5	DEL	-	-	-
Brca1_Trp53_1M	chr17	82359215	82908640	5 to 5	INV	-	-	-
Brca1_Trp53_4M	chr1	16044547	125595807	3 to 3	INV	4930444P10Rik,Rpl7,Rdh10,Stau2,Ube2w,Eloc,D030040B21Rik,Tmem70,Ly96,Jph1,Gdap1,Pi15,Gm16070,Crispld1,Crisp4,Defb44-ps,Defb41,Defb18,Gm15825,Tfap2d,Tfap2b,Pkhd1,4930486I03Rik,Lincmd1,Mir133b,Mir206,Il17a,Il17f,Mcm3,6720483E21Rik,Paqr8,Efhc1,Tram2,Tmem14a,Gsta3,Gm4956,Khdc1a,Khdc1c,Khdc1b,Kcnq5,Rims1,4933415F23Rik,Mir30a,Mir30c-2,Ogfrl1,Gm28822,B3gat2,Smap1,Sdhaf4,Fam135a,Col9a1,Col19a1,Lmbrd1,Adgr…	-	Slc35f5
Brca1_Trp53_4M	chr1	184815137	184815700	3 to 5	DEL	Marc2	Marc2	Marc2
Brca1_Trp53_4M	chr1	10860211	79642119	5 to 3	DUP	Prex2,A830018L16Rik,Mir6341,Gm17644,Sulf1,Slco5a1,Prdm14,Ncoa2,Tram1,Lactb2,Xkr9,Gm5523,Eya1,Msc,Trpa1,Kcnb2,Terf1,Sbspon,4930444P10Rik,Rpl7,Rdh10,Stau2,Ube2w,Eloc,D030040B21Rik,Tmem70,Ly96,Jph1,Gdap1,Pi15,Gm16070,Crispld1,Crisp4,Defb44-ps,Defb41,Defb18,Gm15825,Tfap2d,Tfap2b,Pkhd1,4930486I03Rik,Lincmd1,Mir133b,Mir206,Il17a,Il17f,Mcm3,6720483E21Rik,Paqr8,Efhc1,Tram2,Tmem14a,Gsta3,Gm4956,Khdc1a,Khd…	-	Ap1s3
Brca1_Trp53_4M	chr1	191674896	191675110	3 to 5	DEL	-	-	-
Brca1_Trp53_4M	chr3	137914473	137914722	3 to 5	DEL	Dnajb14	Dnajb14	Dnajb14
Brca1_Trp53_4M	chr3	28957397	31614244	5 to 5	INV	Egfem1,Mir551b,Mir21b,Mannr,Mecom,Mynn,Actrt3,Lrrc34,Lrriq4,Lrrc31,Samd7,Sec62,Gpr160,Phc3,Prkci,Mir7008,Skil,Cldn11,Slc7a14	-	-
Brca1_Trp53_4M	chr3	28957418	31614250	5 to 5	INV	Egfem1,Mir551b,Mir21b,Mannr,Mecom,Mynn,Actrt3,Lrrc34,Lrriq4,Lrrc31,Samd7,Sec62,Gpr160,Phc3,Prkci,Mir7008,Skil,Cldn11,Slc7a14	-	-
Brca1_Trp53_4M	chr3	142584378	142594945	3 to 5	DEL	Gbp2b	-	Gbp2b
Brca1_Trp53_4M	chr3	116472930	140030882	3 to 3	INV	Rtca,Dbt,Lrrc39,Trmt13,Sass6,Mfsd14a,Slc35a3,Agl,Frrs1,Palmd,4930455H04Rik,1700061I17Rik,Plppr4,Plppr5,Snx7,Mir137,Dpyd,Ptbp2,6530403H02Rik,Rwdd3,Tmem56,Alg14,Cnn3,Slc44a3,A730020M07Rik,4930432M17Rik,F3,Abcd3,Arhgap29,Abca4,Gclm,Dnttip2,Mir760,Bcar3,Fnbp1l,Mir7657,Pde5a,4930447N08Rik,4933405D12Rik,Fabp2,1810037I17Rik,Usp53,Myoz2,Synpo2,Sec24d,Mettl14,Prss12,Snora24,Snhg8,Ndst3,Tram1l1,1700006A11R…	-	-
Brca1_Trp53_4M	chr3	33803205	33803448	3 to 5	DEL	Ttc14	Ttc14	Ttc14
Brca1_Trp53_4M	chr3	33803605	33803998	3 to 5	DEL	Ttc14	Ttc14	Ttc14
Brca1_Trp53_4M	chr3	33804071	33804420	3 to 5	DEL	Ttc14	Ttc14	Ttc14
Brca1_Trp53_4M	chr3	33804764	33806816	3 to 5	DEL	Ttc14	Ttc14	Ttc14
Brca1_Trp53_4M	chr3	33807949	33808683	3 to 5	DEL	Ttc14	Ttc14	Ttc14
Brca1_Trp53_4M	chr3	122221668	122222022	3 to 5	DEL	-	-	-
Brca1_Trp53_4M	chr3	122222153	122222354	3 to 5	DEL	-	-	-
Brca1_Trp53_4M	chr3	142584312	142594773	5 to 3	DUP	-	-	-
Brca1_Trp53_4M	chr3	142584312	142594806	5 to 3	DUP	-	-	-
Brca1_Trp53_4M	chr3	142592745	142593074	3 to 5	DEL	-	-	-
Brca1_Trp53_4M	chr4	7329846	141249857	3 to 3	INV	8430436N08Rik,Car8,Rab2a,Chd7,Clvs1,Asph,4930412C18Rik,Gdf6,4930448K20Rik,1700123O12Rik,Mir3471-1,2610301B20Rik,Plekhf2,Ndufaf6,Gm11827,Mir684-2,Trp53inp1,Ccne2,Ints8,Dpy19l4,Esrp1,Virma,Rad54b,Fsbp,Gem,Cdh17,Pdp1,1700123M08Rik,Tmem67,Rbm12b2,Rbm12b1,Fam92a,Triqk,Runx1t1,Slc26a7,Lrrc69,Pip4p2,Gm11837,Necab1,Tmem64,Calb1,Decr1,Mir6400,Nbn,Osgin2,Ripk2,A530072M11Rik,Mmp16,Cngb3,Cpne3,Rmdn1,Wwp1,Gm1…	-	Arhgef19
Brca1_Trp53_4M	chr4	140525536	140525629	3 to 5	DEL	Arhgef10l	Arhgef10l	Arhgef10l
Brca1_Trp53_4M	chr4	141037721	155975812	3 to 3	INV	Crocc,Necap2,Spata21,Szrd1,Fbxo42,Cplane2,Arhgef19,Gm13056,Epha2,Fam131c,Clcnka,Clcnkb,Hspb7,Srarp,Zbtb17,Spen,Fblim1,Slc25a34,Tmem82,AI507597,Plekhm2,Ddi2,Rsc1a1,Agmat,Dnajc16,Casp9,Cela2a,Ctrc,Ctrcos,Efhd2,Fhad1,Fhad1os1,Tmem51,4930455G09Rik,Tmem51os1,Kazn,Prdm2,Mir7021,Pdpn,Lrrc38,Pramel1,Pramef8,Oog4,Gm13043,Gm13057,BC080695,Gm13083,Gm13088,Gm13089,Gm13078,Gm13023,Gm13084,Gm13103,Pramef6,Pram…	Crocc	-
Brca1_Trp53_4M	chr4	141378347	141378909	3 to 5	DEL	Fam131c	Fam131c	Fam131c
Brca1_Trp53_4M	chr4	140130611	140131546	3 to 5	DEL	Igsf21	Igsf21	Igsf21
Brca1_Trp53_4M	chr4	140130653	140131664	5 to 3	DUP	Igsf21	Igsf21	Igsf21
Brca1_Trp53_4M	chr4	140170296	140170981	3 to 5	DEL	Igsf21	Igsf21	Igsf21
Brca1_Trp53_4M	chr4	142156310	142156388	3 to 5	DEL	Kazn	Kazn	Kazn
Brca1_Trp53_4M	chr4	140932354	140932563	3 to 5	DEL	Padi2	Padi2	Padi2
Brca1_Trp53_4M	chr4	140939014	140943837	3 to 5	DEL	Padi2	Padi2	Padi2
Brca1_Trp53_4M	chr4	139791320	139791946	5 to 5	INV	Pax7	Pax7	Pax7
Brca1_Trp53_4M	chr4	139801333	139801481	3 to 3	INV	Pax7	Pax7	Pax7
Brca1_Trp53_4M	chr4	139801355	139801474	5 to 5	INV	Pax7	Pax7	Pax7
Brca1_Trp53_4M	chr4	140706441	140706775	3 to 5	DEL	Rcc2	Rcc2	Rcc2
Brca1_Trp53_4M	chr4	140974100	140974163	3 to 5	DEL	Sdhb	Sdhb	Sdhb
Brca1_Trp53_4M	chr4	139657564	139658051	3 to 5	DEL	Tas1r2,Aldh4a1	Tas1r2,Aldh4a1	Tas1r2,Aldh4a1
Brca1_Trp53_4M	chr4	139330335	139337496	3 to 3	INV	-	-	-
Brca1_Trp53_4M	chr4	139330734	139337323	5 to 5	INV	-	-	-
Brca1_Trp53_4M	chr4	139332954	139333912	3 to 5	DEL	-	-	-
Brca1_Trp53_4M	chr4	139952851	139958344	3 to 5	DEL	-	-	-
Brca1_Trp53_4M	chr4	140337460	140337787	3 to 5	DEL	-	-	-
Brca1_Trp53_4M	chr4	140508681	140509823	3 to 5	DEL	-	-	-
Brca1_Trp53_4M	chr4	140671802	140672329	3 to 5	DEL	-	-	-
Brca1_Trp53_4M	chr4	140675384	140675562	3 to 5	DEL	-	-	-
Brca1_Trp53_4M	chr4	140678368	140679026	3 to 5	DEL	-	-	-
Brca1_Trp53_4M	chr4	140861512	140862035	3 to 5	DEL	-	-	-
Brca1_Trp53_4M	chr4	140888296	140888326	3 to 5	DEL	-	-	-
Brca1_Trp53_4M	chr4	140888687	140891473	3 to 5	DEL	-	-	-
Brca1_Trp53_4M	chr4	140897083	140897952	3 to 5	DEL	-	-	-
Brca1_Trp53_4M	chr4	141140073	141140410	3 to 5	DEL	-	-	-
Brca1_Trp53_4M	chr4	141207601	141210592	3 to 5	DEL	-	-	-
Brca1_Trp53_4M	chr4	141355108	141355344	3 to 5	DEL	-	-	-
Brca1_Trp53_4M	chr4	142556131	142559357	3 to 5	DEL	-	-	-
Brca1_Trp53_4M	chr4	142657775	142657837	3 to 5	DEL	-	-	-
Brca1_Trp53_4M	chr4	142779488	142780867	3 to 5	DEL	-	-	-
Brca1_Trp53_4M	chr5	44908377	109407662	3 to 3	INV	4930431F12Rik,D5Ertd615e,Qdpr,Clrn2,Lap3,Med28,Fam184b,9630001P10Rik,Ncapg,1600023N17Rik,Lcorl,Gm3414,4930405L22Rik,Slit2,Mir218-1,Pacrgl,Kcnip4,5730480H06Rik,Adgra3,4930448I18Rik,Mir8117,Ppargc1a,Mir6417,Dhx15,9230114K14Rik,C130083M11Rik,Ccdc149,Sod3,Gm3519,Lgi2,8030423F21Rik,Sepsecs,Pi4k2b,Zcchc4,Anapc4,5033403H07Rik,Slc34a2,Sel1l3,Smim20,Rbpj,Cckar,Tbc1d19,Stim2,Gm10440,4932441J04Rik,Pcdh7,493…	-	-
Brca1_Trp53_4M	chr5	97488108	97491243	3 to 5	DEL	4930467D21Rik	4930467D21Rik	4930467D21Rik
Brca1_Trp53_4M	chr5	97502505	97502621	3 to 5	DEL	4930467D21Rik	4930467D21Rik	4930467D21Rik
Brca1_Trp53_4M	chr5	97519714	97526174	3 to 5	DEL	4930467D21Rik	4930467D21Rik	4930467D21Rik
Brca1_Trp53_4M	chr5	97988727	97995838	3 to 5	DEL	Antxr2	Antxr2	Antxr2
Brca1_Trp53_4M	chr5	98006056	98013271	3 to 5	DEL	Antxr2	Antxr2	Antxr2
Brca1_Trp53_4M	chr5	93415404	95407381	3 to 3	INV	C87414,Gm7978,A430089I19Rik,AA792892,Gm3139,Gm16367,Gm16513,Gm6367,Gm3259	-	-
Brca1_Trp53_4M	chr5	93456775	95516673	3 to 3	INV	C87414,Gm7978,A430089I19Rik,AA792892,Gm3139,Gm16367,Gm16513,Gm6367,Gm3259,D5Ertd577e,Gm3286	-	Gm3286
Brca1_Trp53_4M	chr5	16073179	97921472	3 to 5	DEL	Cacna2d1,Hgf,Speer4f1,Sema3c,Cd36,Gnat3,Gnai1,4921504A21Rik,Magi2,Phtf2,Tmem60,Rsbn1l,Ptpn12,Gsap,Ccdc146,Fgl2,Fam185a,Fbxl13,Lrrc17,Armc10,Napepld,Pmpcb,Dnajc2,Psmc2,Slc26a5,Reln,Orc5,Gm15421,6030443J06Rik,A930003O13Rik,Lhfpl3,Kmt2e,5031425E22Rik,Srpk2,AI506816,Pus7,Rint1,Tomm7,Snord93,2700038G22Rik,Fam126a,Klhl7,Nupl2,Kcnh2,Nos3,Atg9b,Abcb8,Cdk5,Asic3,Slc4a2,Fastk,Agap3,Tmub1,Gbx1,Asb10,Iqca1l,…	Cacna2d1	Antxr2
Brca1_Trp53_4M	chr5	93194287	93194559	3 to 5	DEL	Ccni	Ccni	Ccni
Brca1_Trp53_4M	chr5	91078558	91079425	3 to 5	DEL	Ereg	Ereg	Ereg
Brca1_Trp53_4M	chr5	96729600	96729710	3 to 5	DEL	Fras1	Fras1	Fras1
Brca1_Trp53_4M	chr5	96756429	96756498	3 to 5	DEL	Fras1	Fras1	Fras1
Brca1_Trp53_4M	chr5	100857227	100857495	3 to 5	DEL	Gpat3	Gpat3	Gpat3
Brca1_Trp53_4M	chr5	100871394	100871907	3 to 5	DEL	Gpat3	Gpat3	Gpat3
Brca1_Trp53_4M	chr5	92275078	92275194	3 to 5	DEL	Naaa	Naaa	Naaa
Brca1_Trp53_4M	chr5	98175489	98175542	3 to 5	DEL	Prdm8	Prdm8	Prdm8
Brca1_Trp53_4M	chr5	99270201	99270352	3 to 5	DEL	Rasgef1b	Rasgef1b	Rasgef1b
Brca1_Trp53_4M	chr5	92855562	92855796	3 to 5	DEL	Shroom3	Shroom3	Shroom3
Brca1_Trp53_4M	chr5	92907568	92910587	5 to 5	INV	Shroom3	Shroom3	Shroom3
Brca1_Trp53_4M	chr5	92907698	92911940	3 to 5	DEL	Shroom3	Shroom3	Shroom3
Brca1_Trp53_4M	chr5	92907699	92910632	3 to 3	INV	Shroom3	Shroom3	Shroom3
Brca1_Trp53_4M	chr5	92910634	92912075	3 to 3	INV	Shroom3	Shroom3	Shroom3
Brca1_Trp53_4M	chr5	92741121	93076869	5 to 5	INV	Shroom3,Mir1961,Sowahb	Shroom3	-
Brca1_Trp53_4M	chr5	92741363	93076732	3 to 3	INV	Shroom3,Mir1961,Sowahb	Shroom3	-
Brca1_Trp53_4M	chr5	47962900	47965646	5 to 3	DUP	-	-	-
Brca1_Trp53_4M	chr5	90924923	90930442	3 to 5	DEL	-	-	-
Brca1_Trp53_4M	chr5	91055372	91061912	3 to 5	DEL	-	-	-
Brca1_Trp53_4M	chr5	91120613	91121311	3 to 5	DEL	-	-	-
Brca1_Trp53_4M	chr5	91630965	91637532	3 to 5	DEL	-	-	-
Brca1_Trp53_4M	chr5	91854046	91854474	3 to 5	DEL	-	-	-
Brca1_Trp53_4M	chr5	91924823	91931112	3 to 5	DEL	-	-	-
Brca1_Trp53_4M	chr5	91972885	91973279	3 to 5	DEL	-	-	-
Brca1_Trp53_4M	chr5	93066804	93069983	3 to 5	DEL	-	-	-
Brca1_Trp53_4M	chr5	93309771	93315986	3 to 5	DEL	-	-	-
Brca1_Trp53_4M	chr5	93440184	93446744	3 to 5	DEL	-	-	-
Brca1_Trp53_4M	chr5	97149879	97150745	3 to 5	DEL	-	-	-
Brca1_Trp53_4M	chr5	97171060	97171563	3 to 5	DEL	-	-	-
Brca1_Trp53_4M	chr5	97246856	97247706	3 to 5	DEL	-	-	-
Brca1_Trp53_4M	chr5	97272105	97273354	3 to 5	DEL	-	-	-
Brca1_Trp53_4M	chr5	97798539	97798592	3 to 5	DEL	-	-	-
Brca1_Trp53_4M	chr5	98204720	98211943	3 to 5	DEL	-	-	-
Brca1_Trp53_4M	chr5	101210041	101210834	3 to 5	DEL	-	-	-
Brca1_Trp53_4M	chr5	101312343	101318819	3 to 5	DEL	-	-	-
Brca1_Trp53_4M	chr5	101411776	101412257	3 to 5	DEL	-	-	-
Brca1_Trp53_4M	chr5	101462182	101462254	3 to 5	DEL	-	-	-
Brca1_Trp53_4M	chr5	101469921	101471145	3 to 5	DEL	-	-	-
Brca1_Trp53_4M	chr5	101549461	101550079	3 to 5	DEL	-	-	-
Brca1_Trp53_4M	chr5	101615482	101619315	3 to 5	DEL	-	-	-
Brca1_Trp53_4M	chr6	9529498	110957043	3 to 5	DEL	AA545190,Ndufa4,Phf14,Gm6578,Thsd7a,Tmem106b,Vwde,1700016P04Rik,Tmem168,Bmt2,Gpr85,2610001J05Rik,1110019D14Rik,Ppp1r3a,Foxp2,Mdfic,Gm36669,Tfec,Tes,Gm4876,D830026I12Rik,Cav2,Cav1,Met,Capza2,St7,Wnt2,Asz1,Cftr,Cttnbp2,Lsm8,Ankrd7,4930524B17Rik,Mir6370,Kcnd2,Tspan12,Ing3,Cped1,Wnt16,Fam3c,Ptprz1,Aass,Fezf1,Cadps2,Rnf133,Rnf148,Slc13a1,Iqub,Ndufa5,Asb15,Lmod2,Wasl,Hyal6,Hyal4,Spam1,Hyal5,Tmem229a,Gp…	-	Grm7
Brca1_Trp53_4M	chr6	58526538	67888301	3 to 3	INV	Abcg2,Herc3,Nap1l5,Fam13a,Tigd2,Gprin3,Gm5570,A530053G22Rik,Snca,Mmrn1,A730020E08Rik,Ccser1,Grid2,Atoh1,Smarcad1,Hpgds,C130060K24Rik,Tnip3,Ndnf,Prdm5,4930544G11Rik,Gm31520,Mad2l1,Vmn1r32,Vmn1r33,Vmn1r34,Vmn1r35,Vmn1r36,Vmn1r38,Vmn1r39,Gng12,Gadd45a,E230016M11Rik,Serbp1,Il12rb2,Il23r,Tacstd2,4930515G16Rik,Vmn1r37	-	-
Brca1_Trp53_4M	chr6	84808988	84810987	3 to 5	DEL	Exoc6b	Exoc6b	Exoc6b
Brca1_Trp53_4M	chr6	58526460	58526571	5 to 5	INV	-	-	-
Brca1_Trp53_4M	chr7	38236875	38237211	3 to 5	DEL	-	-	-
Brca1_Trp53_4M	chr7	38245611	38245695	3 to 5	DEL	-	-	-
Brca1_Trp53_4M	chr9	103296203	103298727	3 to 5	DEL	1300017J02Rik	1300017J02Rik	1300017J02Rik
Brca1_Trp53_4M	chr9	105690252	105690455	3 to 5	DEL	Col6a6	Col6a6	Col6a6
Brca1_Trp53_4M	chrX	147801377	148897963	5 to 3	DUP	Gm15080,Gm15107,Gm15093,Gm15114,Gm15127,Luzp4	Luzp4	-
Brca1_Trp53_4M	chrX	80970648	146462507	3 to 3	INV	Tmem47,4930595M18Rik,Dmd,Tsga8,Fthl17a,Tab3,Gk,Gm14762,5430427O19Rik,Samt3,Nr0b1,Mageb4,Il1rapl1,Mir1906-1,Pet2,4932429P05Rik,4930415L06Rik,Gm44,LOC101055749,Mageb1,Gm5072,1700084M14Rik,Gm14781,Mageb5,Gm5071,Mageb2,Mageb18,Gm5941,BC061195,Arx,Pola1,Pcyt1b,Pdk3,AU015836,Zfx,Eif2s3x,Klhl15,Mir7673,Fam90a1b,Apoo,Gm14827,Maged1,Gspt2,Zxdb,Spin4,Arhgef9,Amer1,Asb12,Zc4h2,Zc3h12b,1700010D01Rik,Las1l,Ms…	-	-
Brca1_Trp53_4M	chr10	23197592	23197792	3 to 5	DEL	Eya4	Eya4	Eya4
Brca1_Trp53_4M	chr10	111495375	111496038	3 to 5	DEL	Nap1l1	Nap1l1	Nap1l1
Brca1_Trp53_4M	chr11	76548807	76557855	3 to 5	DEL	Abr	Abr	Abr
Brca1_Trp53_4M	chr11	5841258	71991823	3 to 3	INV	Aebp1,Pold2,Myl7,Gck,Ykt6,Camk2b,Nudcd3,Rps15a-ps6,Npc1l1,Ddx56,Tmed4,Ogdh,Zmiz2,Mir7651,Ppia,H2afv,Purb,Myo1g,Ccm2,Nacad,Tbrg4,Snora5c,Wap,Gm11978,Ramp3,Gm11981,Adcy1,Cccd201,Igfbp3,Igfbp1,Tns3,Hus1,Sun3,Gm11992,Upp1,Abca13,Vwc2,Zpbp,Spata48,4930512M02Rik,Ikzf1,Fignl1,Ddc,1700042O10Rik,Grb10,Cobl,4930554G24Rik,1700046C09Rik,Pom121l12,Vstm2a,Sec61g,Egfr,Eldr,Fbxo48,Plek,Cnrip1,Ppp3r1,Wdr92,Pno1,C…	-	-
Brca1_Trp53_4M	chr11	72693007	72693148	3 to 5	DEL	Ankfy1	Ankfy1	Ankfy1
Brca1_Trp53_4M	chr11	101522998	101526878	3 to 5	DEL	Brca1	Brca1	Brca1
Brca1_Trp53_4M	chr11	101522999	101526878	3 to 5	DEL	Brca1	Brca1	Brca1
Brca1_Trp53_4M	chr11	104510532	104510592	3 to 5	DEL	Cdc27	Cdc27	Cdc27
Brca1_Trp53_4M	chr11	76828125	76834561	3 to 5	DEL	Cpd	Cpd	Cpd
Brca1_Trp53_4M	chr11	105045093	105045305	3 to 5	DEL	Efcab3	Efcab3	Efcab3
Brca1_Trp53_4M	chr11	104679710	105464292	3 to 3	INV	Efcab3,Mettl2,Tlk2,1700052K11Rik,Mrc2,March10	-	-
Brca1_Trp53_4M	chr11	104679825	105464164	5 to 5	INV	Efcab3,Mettl2,Tlk2,1700052K11Rik,Mrc2,March10	-	-
Brca1_Trp53_4M	chr11	42260963	74633649	3 to 5	DEL	Gabra6,Gabrb2,Atp10b,Mir146,Slu7,Pttg1,C1qtnf2,Ccnjl,Fabp6,Pwwp2a,Ttc1,Adra1b,Il12b,Ublcp1,Rnf145,4930597A21Rik,Ebf1,Gm12159,F630206G17Rik,Clint1,Lsm11,Thg1l,Sox30,Adam19,Mir8100,Nipal4,Cyfip2,Fndc9,Itk,Gm12167,Fam71b,Med7,Havcr2,Gm12169,Gm12171,BC053393,Dppa1,Gm4926,Timd2,Havcr1,Timd4,Sgcd,Rack1,Trim41,Snord96a,Snord95,Trim7,Irgm1,Gm5431,Gm12185,9930111J21Rik1,Psme2b,9930111J21Rik2,Ifi47,Tgtp1,T…	-	Ccdc92b
Brca1_Trp53_4M	chr11	67763412	67763978	3 to 5	DEL	Glp2r	Glp2r	Glp2r
Brca1_Trp53_4M	chr11	99614532	99620192	3 to 5	DEL	Gm11562,Krtap2-4	Krtap2-4	Gm11562
Brca1_Trp53_4M	chr11	73117020	73122074	3 to 5	DEL	Itgae	Itgae	Itgae
Brca1_Trp53_4M	chr11	104433937	104435197	3 to 5	DEL	Kansl1	Kansl1	Kansl1
Brca1_Trp53_4M	chr11	99433719	99433820	3 to 5	DEL	Krt20	Krt20	Krt20
Brca1_Trp53_4M	chr11	71144119	71146841	3 to 5	DEL	Nlrp1a	Nlrp1a	-
Brca1_Trp53_4M	chr11	71141796	71200920	3 to 5	DEL	Nlrp1a,Nlrp1b	Nlrp1a	Nlrp1b
Brca1_Trp53_4M	chr11	71099000	71247739	5 to 3	DUP	Nlrp1a,Nlrp1b,Nlrp1c-ps	Nlrp1a	Nlrp1c-ps
Brca1_Trp53_4M	chr11	71099135	71247631	3 to 5	DEL	Nlrp1a,Nlrp1b,Nlrp1c-ps	Nlrp1a	Nlrp1c-ps
Brca1_Trp53_4M	chr11	71166288	71168211	3 to 5	DEL	Nlrp1b	Nlrp1b	Nlrp1b
Brca1_Trp53_4M	chr11	71173289	71177095	3 to 5	DEL	Nlrp1b	Nlrp1b	Nlrp1b
Brca1_Trp53_4M	chr11	71177672	71180205	3 to 5	DEL	Nlrp1b	Nlrp1b	Nlrp1b
Brca1_Trp53_4M	chr11	71181787	71217411	3 to 5	DEL	Nlrp1b	Nlrp1b	Nlrp1b
Brca1_Trp53_4M	chr11	71188132	71189253	3 to 5	DEL	Nlrp1b	Nlrp1b	Nlrp1b
Brca1_Trp53_4M	chr11	71199892	71225997	3 to 5	DEL	Nlrp1b	Nlrp1b	Nlrp1b
Brca1_Trp53_4M	chr11	71145438	71231416	3 to 5	DEL	Nlrp1b	-	-
Brca1_Trp53_4M	chr11	71158473	71244837	3 to 5	DEL	Nlrp1b,Nlrp1c-ps	Nlrp1b	Nlrp1c-ps
Brca1_Trp53_4M	chr11	74706332	74706509	3 to 5	DEL	Pafah1b1	Pafah1b1	Pafah1b1
Brca1_Trp53_4M	chr11	74716832	74716898	3 to 5	DEL	Pafah1b1	Pafah1b1	Pafah1b1
Brca1_Trp53_4M	chr11	103083662	103092705	3 to 5	DEL	Plcd3	Plcd3	Plcd3
Brca1_Trp53_4M	chr11	70888063	70888335	5 to 5	INV	Rabep1	Rabep1	Rabep1
Brca1_Trp53_4M	chr11	74365814	74389682	5 to 3	DUP	Rap1gap2	Rap1gap2	-
Brca1_Trp53_4M	chr11	74540176	74545397	3 to 5	DEL	Rap1gap2	Rap1gap2	Rap1gap2
Brca1_Trp53_4M	chr11	29672895	102634100	3 to 5	DEL	Rtn4,Eml6,4931440F15Rik,Sptbn1,4930505A04Rik,Acyp2,Psme4,Gpr75,Asb3,Erlec1,Chac2,Stc2,Bod1,D630024D03Rik,Cpeb4,4930524B15Rik,Nsg2,Gm12108,Il9r,Rhbdf1,Snrnp25,Mpg,Nprl3,Hba-x,Hba-a1,Hbq1b,Hbq1a,Sh3pxd2b,Ubtd2,Efcab9,Stk10,Fbxw11,Smim23,Fgf18,Npm1,Tlx3,Ranbp17,Gabrp,Kcnip1,Kcnmb1,4930469K13Rik,Lcp2,Foxi1,Dock2,Insyn2b,Spdl1,Slit3,Mir218-2,Pank3,Mir103-1,Fbll1,Rars,Wwc1,Tenm2,Gm12128,Gm12130,Mat2b,H…	-	-
Brca1_Trp53_4M	chr11	70795992	70796898	3 to 5	DEL	Scimp	Scimp	Scimp
Brca1_Trp53_4M	chr11	74884410	74891504	3 to 5	DEL	Sgsm2	Sgsm2	Sgsm2
Brca1_Trp53_4M	chr11	66346788	66346838	3 to 5	DEL	Shisa6	Shisa6	Shisa6
Brca1_Trp53_4M	chr11	99210605	99210785	3 to 5	DEL	Smarce1	Smarce1	Smarce1
Brca1_Trp53_4M	chr11	69588105	69759250	3 to 3	INV	Trp53,Shbg,Atp1b2,Sat2,Fxr2,Mir467f,Mpdu1,Cd68,Sox15,Mir1934,Senp3,Eif4a1,Tnfsf13,Tnfsfm13,Tnfsf12,Polr2a	Trp53	-
Brca1_Trp53_4M	chr11	101157518	101157630	3 to 5	DEL	Tubg2	Tubg2	Tubg2
Brca1_Trp53_4M	chr11	101157524	101157630	3 to 5	DEL	Tubg2	Tubg2	Tubg2
Brca1_Trp53_4M	chr11	67866348	67872743	3 to 5	DEL	Usp43	Usp43	Usp43
Brca1_Trp53_4M	chr11	76159105	76160616	5 to 5	INV	Vps53,Glod4	Vps53,Glod4	Vps53,Glod4
Brca1_Trp53_4M	chr11	64724459	64724708	3 to 5	DEL	-	-	-
Brca1_Trp53_4M	chr11	64792044	64797453	3 to 5	DEL	-	-	-
Brca1_Trp53_4M	chr11	65451776	65459027	3 to 5	DEL	-	-	-
Brca1_Trp53_4M	chr11	65496638	65497319	3 to 5	DEL	-	-	-
Brca1_Trp53_4M	chr11	65656163	65656209	3 to 3	INV	-	-	-
Brca1_Trp53_4M	chr11	65656169	65658844	5 to 3	DUP	-	-	-
Brca1_Trp53_4M	chr11	65656197	65658843	5 to 5	INV	-	-	-
Brca1_Trp53_4M	chr11	66668000	66669461	3 to 5	DEL	-	-	-
Brca1_Trp53_4M	chr11	66775775	66776441	3 to 5	DEL	-	-	-
Brca1_Trp53_4M	chr11	66784062	66786853	3 to 5	DEL	-	-	-
Brca1_Trp53_4M	chr11	66827790	66828113	3 to 5	DEL	-	-	-
Brca1_Trp53_4M	chr11	66865160	66865753	3 to 5	DEL	-	-	-
Brca1_Trp53_4M	chr11	69084035	69084681	3 to 5	DEL	-	-	-
Brca1_Trp53_4M	chr11	69172112	69172223	3 to 5	DEL	-	-	-
Brca1_Trp53_4M	chr11	69764916	69765326	5 to 5	INV	-	-	-
Brca1_Trp53_4M	chr11	69764924	69765084	3 to 3	INV	-	-	-
Brca1_Trp53_4M	chr11	71040260	71044724	3 to 5	DEL	-	-	-
Brca1_Trp53_4M	chr11	71079807	71091263	3 to 5	DEL	-	-	-
Brca1_Trp53_4M	chr11	71240484	71240590	3 to 5	DEL	-	-	-
Brca1_Trp53_4M	chr11	71300071	71307592	3 to 5	DEL	-	-	-
Brca1_Trp53_4M	chr11	71320070	71320547	3 to 5	DEL	-	-	-
Brca1_Trp53_4M	chr11	71320589	71321464	3 to 5	DEL	-	-	-
Brca1_Trp53_4M	chr11	71505741	71512148	3 to 5	DEL	-	-	-
Brca1_Trp53_4M	chr11	71875237	71881632	3 to 5	DEL	-	-	-
Brca1_Trp53_4M	chr11	71927971	71928308	3 to 5	DEL	-	-	-
Brca1_Trp53_4M	chr11	72276603	72279478	3 to 5	DEL	-	-	-
Brca1_Trp53_4M	chr11	72326539	72332965	3 to 5	DEL	-	-	-
Brca1_Trp53_4M	chr11	98082126	98082242	3 to 5	DEL	-	-	-
Brca1_Trp53_4M	chr11	98777836	98777953	3 to 5	DEL	-	-	-
Brca1_Trp53_4M	chr11	99554600	99554993	3 to 5	DEL	-	-	-
Brca1_Trp53_4M	chr11	100360866	100362157	3 to 5	DEL	-	-	-
Brca1_Trp53_4M	chr11	100360943	100362157	3 to 5	DEL	-	-	-
Brca1_Trp53_4M	chr11	101605079	101605362	3 to 3	INV	-	-	-
Brca1_Trp53_4M	chr11	101605099	101605231	3 to 5	DEL	-	-	-
Brca1_Trp53_4M	chr11	101642366	101645370	3 to 3	INV	-	-	-
Brca1_Trp53_4M	chr11	101642371	101645324	3 to 3	INV	-	-	-
Brca1_Trp53_4M	chr11	101670099	101670309	3 to 5	DEL	-	-	-
Brca1_Trp53_4M	chr11	101721603	101721662	3 to 5	DEL	-	-	-
Brca1_Trp53_4M	chr11	101895670	101895758	3 to 5	DEL	-	-	-
Brca1_Trp53_4M	chr11	102124046	102124677	3 to 5	DEL	-	-	-
Brca1_Trp53_4M	chr11	102282712	102283341	3 to 5	DEL	-	-	-
Brca1_Trp53_4M	chr11	102784719	102784812	3 to 5	DEL	-	-	-
Brca1_Trp53_4M	chr11	102798184	102798412	3 to 5	DEL	-	-	-
Brca1_Trp53_4M	chr11	104672426	104672642	3 to 5	DEL	-	-	-
Brca1_Trp53_4M	chr11	111758154	111758286	3 to 5	DEL	-	-	-
Brca1_Trp53_4M	chr12	57942220	57942483	3 to 5	DEL	-	-	-
Brca1_Trp53_4M	chr13	67269874	67729685	5 to 3	DUP	F630042J09Rik,Zfp458,Zfp457,Zfp595,Zfp953,Zfp456,Zfp429,Zfp459,Zfp874a,Zfp874b,Zfp58,Zfp87,Zfp748,9430065F17Rik,Zfp729b,Zfp729a,Zfp738,Zfp65,Zfp85os	Zfp458	Zfp85os
Brca1_Trp53_4M	chr13	67269874	67729702	5 to 3	DUP	F630042J09Rik,Zfp458,Zfp457,Zfp595,Zfp953,Zfp456,Zfp429,Zfp459,Zfp874a,Zfp874b,Zfp58,Zfp87,Zfp748,9430065F17Rik,Zfp729b,Zfp729a,Zfp738,Zfp65,Zfp85os	Zfp458	Zfp85os
Brca1_Trp53_4M	chr13	65313165	66603032	5 to 3	DUP	Gm10324,2410141K09Rik	-	-
Brca1_Trp53_4M	chr13	70051751	70051958	3 to 5	DEL	Gm3772	Gm3772	Gm3772
Brca1_Trp53_4M	chr13	59101389	59107951	3 to 5	DEL	Ntrk2	Ntrk2	Ntrk2
Brca1_Trp53_4M	chr13	59101492	59107951	3 to 5	DEL	Ntrk2	Ntrk2	Ntrk2
Brca1_Trp53_4M	chr13	108991088	108991294	3 to 5	DEL	Pde4d	Pde4d	Pde4d
Brca1_Trp53_4M	chr13	60901805	60939785	5 to 3	DUP	Tpbpb,Ctla2a,Tpbpa,Ctla2b,4930486L24Rik	Tpbpb,Ctla2b,4930486L24Rik	Tpbpa
Brca1_Trp53_4M	chr13	67608936	67636978	3 to 5	DEL	Zfp729b,Zfp729a	Zfp729b	Zfp729a,Zfp729b
Brca1_Trp53_4M	chr13	67678543	67713020	5 to 3	DUP	Zfp738,Zfp65	Zfp738	Zfp65
Brca1_Trp53_4M	chr13	61780653	62492860	5 to 5	INV	Zfp808,Gm3604,Zfp935,Zfp934	-	Zfp934,Zfp935
Brca1_Trp53_4M	chr13	61873760	62508946	5 to 5	INV	Zfp808,Gm3604,Zfp935,Zfp934	-	Zfp935,Zfp934
Brca1_Trp53_4M	chr13	67422231	67470096	5 to 3	DUP	Zfp874a	-	-
Brca1_Trp53_4M	chr13	61729112	62040871	5 to 3	DUP	-	-	-
Brca1_Trp53_4M	chr13	64046579	64046773	3 to 5	DEL	-	-	-
Brca1_Trp53_4M	chr13	65011780	65011927	3 to 5	DEL	-	-	-
Brca1_Trp53_4M	chr13	76211961	76212326	3 to 5	DEL	-	-	-
Brca1_Trp53_4M	chr13	76232202	76232473	3 to 5	DEL	-	-	-
Brca1_Trp53_4M	chr13	80117887	80118025	3 to 5	DEL	-	-	-
Brca1_Trp53_4M	chr14	86284114	96571397	5 to 3	DUP	Diaph3,Tdrd3,Pcdh20,4930474H20Rik,Pcdh9,4921530L21Rik,Klhl1	-	-
Brca1_Trp53_4M	chr14	77548710	77548896	3 to 5	DEL	Enox1	Enox1	Enox1
Brca1_Trp53_4M	chr16	58571849	58573477	3 to 5	DEL	-	-	-
Brca1_Trp53_4M	chr17	45640678	45782046	5 to 5	INV	Capn11,Tmem63b,Mrpl14,1600014C23Rik,F630040K05Rik	Capn11	F630040K05Rik
Brca1_Trp53_4M	chr17	35043021	36927283	3 to 5	DEL	Msh5,Ddah2,Clic1,Ly6g6d,Ly6g6e,Mpig6b,Ly6g6c,Abhd16a,Ly6g6f,Ly6g5c,Csnk2b,Gpank1,D17H6S53E,Ly6g5b,Apom,Bag6,Prrc2a,Aif1,Lst1,Ltb,Tnf,Lta,Mir6973a,Mir6974,Nfkbil1,Ddx39b,Atp6v1g2,Mir8094,Mir6975,H2-D1,H2-L,H2-Q1,H2-Q2,H2-Q4,H2-Q5,H2-Q8,H2-Q6,H2-Q7,H2-Q9,H2-Q10,Pou5f1,Cchcr1,Tcf19,Psors1c2,Cdsn,2300002M23Rik,Sfta2,Gm9573,Mucl3,Gtf2h4,Vars2,Ddr1,4833427F10Rik,Flot1,Ier3,Tubb5,Mdc1,Nrm,Dhx16,Ppp1r18,…	Msh5	1700031A10Rik
Brca1_Trp53_8M	chr1	185390727	185390987	3 to 5	DEL	Eprs	Eprs	Eprs
Brca1_Trp53_8M	chr1	184123449	184123502	5 to 5	INV	-	-	-
Brca1_Trp53_8M	chr3	138317477	138317664	3 to 5	DEL	Adh6a	Adh6a	Adh6a
Brca1_Trp53_8M	chr3	28957400	31614179	5 to 5	INV	Egfem1,Mir551b,Mir21b,Mannr,Mecom,Mynn,Actrt3,Lrrc34,Lrriq4,Lrrc31,Samd7,Sec62,Gpr160,Phc3,Prkci,Mir7008,Skil,Cldn11,Slc7a14	-	-
Brca1_Trp53_8M	chr3	142584312	142594873	5 to 3	DUP	Gbp2b	-	Gbp2b
Brca1_Trp53_8M	chr3	142584312	142594920	5 to 3	DUP	Gbp2b	-	Gbp2b
Brca1_Trp53_8M	chr3	142584378	142594945	3 to 5	DEL	Gbp2b	-	Gbp2b
Brca1_Trp53_8M	chr3	122223946	138396097	3 to 3	INV	Gclm,Dnttip2,Mir760,Bcar3,Fnbp1l,Mir7657,Pde5a,4930447N08Rik,4933405D12Rik,Fabp2,1810037I17Rik,Usp53,Myoz2,Synpo2,Sec24d,Mettl14,Prss12,Snora24,Snhg8,Ndst3,Tram1l1,1700006A11Rik,1700003H04Rik,Ndst4,Ugt8a,Arsj,Camk2d,Ank2,LOC100862268,Larp7,Mir367,Mir302d,Mir302c,Mir302a,Mir302b,Zgrf1,Neurog2,Alpk1,Tifa,Ap1ar,Fam241a,9830132P13Rik,D030025E07Rik,Pitx2,Enpep,Pou5f1-rs4,Gm35986,Elovl6,Egf,6330410L21R…	-	-
Brca1_Trp53_8M	chr3	135547744	137143402	5 to 5	INV	Manba,Nfkb1,Slc39a8,4933401H06Rik,Bank1,1700030L20Rik,Ppp3ca	Manba	-
Brca1_Trp53_8M	chr3	15381560	15804896	5 to 3	DUP	Sirpb1a,Sirpb1b,Sirpb1c	Sirpb1a	Sirpb1c
Brca1_Trp53_8M	chr3	33801080	33801191	3 to 5	DEL	Ttc14	Ttc14	Ttc14
Brca1_Trp53_8M	chr3	33801390	33803075	3 to 5	DEL	Ttc14	Ttc14	Ttc14
Brca1_Trp53_8M	chr3	33803205	33803448	3 to 5	DEL	Ttc14	Ttc14	Ttc14
Brca1_Trp53_8M	chr3	122222153	122222354	3 to 5	DEL	-	-	-
Brca1_Trp53_8M	chr3	136388156	136388824	3 to 5	DEL	-	-	-
Brca1_Trp53_8M	chr3	136388832	136388859	3 to 3	INV	-	-	-
Brca1_Trp53_8M	chr3	142592248	142592587	3 to 5	DEL	-	-	-
Brca1_Trp53_8M	chr3	142592745	142593074	3 to 5	DEL	-	-	-
Brca1_Trp53_8M	chr4	140525536	140525629	3 to 5	DEL	Arhgef10l	Arhgef10l	Arhgef10l
Brca1_Trp53_8M	chr4	140649610	140649710	3 to 5	DEL	Arhgef10l	Arhgef10l	Arhgef10l
Brca1_Trp53_8M	chr4	141037710	155975653	5 to 5	INV	Crocc,Necap2,Spata21,Szrd1,Fbxo42,Cplane2,Arhgef19,Gm13056,Epha2,Fam131c,Clcnka,Clcnkb,Hspb7,Srarp,Zbtb17,Spen,Fblim1,Slc25a34,Tmem82,AI507597,Plekhm2,Ddi2,Rsc1a1,Agmat,Dnajc16,Casp9,Cela2a,Ctrc,Ctrcos,Efhd2,Fhad1,Fhad1os1,Tmem51,4930455G09Rik,Tmem51os1,Kazn,Prdm2,Mir7021,Pdpn,Lrrc38,Pramel1,Pramef8,Oog4,Gm13043,Gm13057,BC080695,Gm13083,Gm13088,Gm13089,Gm13078,Gm13023,Gm13084,Gm13103,Pramef6,Pram…	Crocc	-
Brca1_Trp53_8M	chr4	141037721	155975801	3 to 3	INV	Crocc,Necap2,Spata21,Szrd1,Fbxo42,Cplane2,Arhgef19,Gm13056,Epha2,Fam131c,Clcnka,Clcnkb,Hspb7,Srarp,Zbtb17,Spen,Fblim1,Slc25a34,Tmem82,AI507597,Plekhm2,Ddi2,Rsc1a1,Agmat,Dnajc16,Casp9,Cela2a,Ctrc,Ctrcos,Efhd2,Fhad1,Fhad1os1,Tmem51,4930455G09Rik,Tmem51os1,Kazn,Prdm2,Mir7021,Pdpn,Lrrc38,Pramel1,Pramef8,Oog4,Gm13043,Gm13057,BC080695,Gm13083,Gm13088,Gm13089,Gm13078,Gm13023,Gm13084,Gm13103,Pramef6,Pram…	Crocc	-
Brca1_Trp53_8M	chr4	141378357	141378919	3 to 5	DEL	Fam131c	Fam131c	Fam131c
Brca1_Trp53_8M	chr4	140130611	140131546	3 to 5	DEL	Igsf21	Igsf21	Igsf21
Brca1_Trp53_8M	chr4	140130653	140131664	5 to 3	DUP	Igsf21	Igsf21	Igsf21
Brca1_Trp53_8M	chr4	140170296	140170981	3 to 5	DEL	Igsf21	Igsf21	Igsf21
Brca1_Trp53_8M	chr4	142156310	142156388	3 to 5	DEL	Kazn	Kazn	Kazn
Brca1_Trp53_8M	chr4	140932354	140932563	3 to 5	DEL	Padi2	Padi2	Padi2
Brca1_Trp53_8M	chr4	140939014	140943837	3 to 5	DEL	Padi2	Padi2	Padi2
Brca1_Trp53_8M	chr4	139791319	139791946	5 to 5	INV	Pax7	Pax7	Pax7
Brca1_Trp53_8M	chr4	139801273	139801481	3 to 3	INV	Pax7	Pax7	Pax7
Brca1_Trp53_8M	chr4	139801355	139801474	5 to 5	INV	Pax7	Pax7	Pax7
Brca1_Trp53_8M	chr4	140706441	140706775	3 to 5	DEL	Rcc2	Rcc2	Rcc2
Brca1_Trp53_8M	chr4	140974100	140974163	3 to 5	DEL	Sdhb	Sdhb	Sdhb
Brca1_Trp53_8M	chr4	141130156	141130384	3 to 5	DEL	Szrd1	Szrd1	Szrd1
Brca1_Trp53_8M	chr4	139657655	139658051	3 to 5	DEL	Tas1r2,Aldh4a1	Tas1r2,Aldh4a1	Tas1r2,Aldh4a1
Brca1_Trp53_8M	chr4	139330282	139337543	3 to 3	INV	-	-	-
Brca1_Trp53_8M	chr4	139330699	139337319	5 to 5	INV	-	-	-
Brca1_Trp53_8M	chr4	139332954	139333912	3 to 5	DEL	-	-	-
Brca1_Trp53_8M	chr4	139952851	139958344	3 to 5	DEL	-	-	-
Brca1_Trp53_8M	chr4	140337460	140337787	3 to 5	DEL	-	-	-
Brca1_Trp53_8M	chr4	140411170	140411493	3 to 5	DEL	-	-	-
Brca1_Trp53_8M	chr4	140487290	140487340	3 to 5	DEL	-	-	-
Brca1_Trp53_8M	chr4	140508679	140509797	3 to 5	DEL	-	-	-
Brca1_Trp53_8M	chr4	140671802	140672329	3 to 5	DEL	-	-	-
Brca1_Trp53_8M	chr4	140675384	140675562	3 to 5	DEL	-	-	-
Brca1_Trp53_8M	chr4	140678368	140679026	3 to 5	DEL	-	-	-
Brca1_Trp53_8M	chr4	140683420	140683606	3 to 5	DEL	-	-	-
Brca1_Trp53_8M	chr4	140861512	140862035	3 to 5	DEL	-	-	-
Brca1_Trp53_8M	chr4	140888687	140891473	3 to 5	DEL	-	-	-
Brca1_Trp53_8M	chr4	140897067	140897952	3 to 5	DEL	-	-	-
Brca1_Trp53_8M	chr4	141140073	141140410	3 to 5	DEL	-	-	-
Brca1_Trp53_8M	chr4	141207601	141210592	3 to 5	DEL	-	-	-
Brca1_Trp53_8M	chr4	142556131	142559357	3 to 5	DEL	-	-	-
Brca1_Trp53_8M	chr4	142657775	142657837	3 to 5	DEL	-	-	-
Brca1_Trp53_8M	chr4	142779488	142780867	3 to 5	DEL	-	-	-
Brca1_Trp53_8M	chr5	97488108	97491243	3 to 5	DEL	4930467D21Rik	4930467D21Rik	4930467D21Rik
Brca1_Trp53_8M	chr5	97519714	97526174	3 to 5	DEL	4930467D21Rik	4930467D21Rik	4930467D21Rik
Brca1_Trp53_8M	chr5	97988725	97995838	3 to 5	DEL	Antxr2	Antxr2	Antxr2
Brca1_Trp53_8M	chr5	98006056	98013271	3 to 5	DEL	Antxr2	Antxr2	Antxr2
Brca1_Trp53_8M	chr5	93459876	93846654	3 to 3	INV	C87414	-	-
Brca1_Trp53_8M	chr5	93456766	95516728	3 to 3	INV	C87414,Gm7978,A430089I19Rik,AA792892,Gm3139,Gm16367,Gm16513,Gm6367,Gm3259,D5Ertd577e,Gm3286	-	Gm3286
Brca1_Trp53_8M	chr5	93194287	93194559	3 to 5	DEL	Ccni	Ccni	Ccni
Brca1_Trp53_8M	chr5	100063934	100064027	3 to 5	DEL	Enoph1	Enoph1	Enoph1
Brca1_Trp53_8M	chr5	91078558	91079425	3 to 5	DEL	Ereg	Ereg	Ereg
Brca1_Trp53_8M	chr5	96729600	96729710	3 to 5	DEL	Fras1	Fras1	Fras1
Brca1_Trp53_8M	chr5	96756429	96756498	3 to 5	DEL	Fras1	Fras1	Fras1
Brca1_Trp53_8M	chr5	100857227	100857495	3 to 5	DEL	Gpat3	Gpat3	Gpat3
Brca1_Trp53_8M	chr5	100865111	100865496	3 to 5	DEL	Gpat3	Gpat3	Gpat3
Brca1_Trp53_8M	chr5	100871394	100871907	3 to 5	DEL	Gpat3	Gpat3	Gpat3
Brca1_Trp53_8M	chr5	92275078	92275194	3 to 5	DEL	Naaa	Naaa	Naaa
Brca1_Trp53_8M	chr5	98175489	98175542	3 to 5	DEL	Prdm8	Prdm8	Prdm8
Brca1_Trp53_8M	chr5	99270201	99270352	3 to 5	DEL	Rasgef1b	Rasgef1b	Rasgef1b
Brca1_Trp53_8M	chr5	93170445	93170655	3 to 5	DEL	Sept11	Sept11	Sept11
Brca1_Trp53_8M	chr5	92907568	92910587	5 to 5	INV	Shroom3	Shroom3	Shroom3
Brca1_Trp53_8M	chr5	92907698	92911940	3 to 5	DEL	Shroom3	Shroom3	Shroom3
Brca1_Trp53_8M	chr5	92910584	92912072	3 to 3	INV	Shroom3	Shroom3	Shroom3
Brca1_Trp53_8M	chr5	92741124	93076847	5 to 5	INV	Shroom3,Mir1961,Sowahb	Shroom3	-
Brca1_Trp53_8M	chr5	92741394	93076727	3 to 3	INV	Shroom3,Mir1961,Sowahb	Shroom3	-
Brca1_Trp53_8M	chr5	36495277	36505024	3 to 5	DEL	Tbc1d14	Tbc1d14	Tbc1d14
Brca1_Trp53_8M	chr5	36495277	36505027	3 to 5	DEL	Tbc1d14	Tbc1d14	Tbc1d14
Brca1_Trp53_8M	chr5	36507706	36508358	3 to 5	DEL	Tbc1d14	Tbc1d14	Tbc1d14
Brca1_Trp53_8M	chr5	36508431	36512453	3 to 5	DEL	Tbc1d14	Tbc1d14	Tbc1d14
Brca1_Trp53_8M	chr5	47962900	47965646	5 to 3	DUP	-	-	-
Brca1_Trp53_8M	chr5	90924923	90930442	3 to 5	DEL	-	-	-
Brca1_Trp53_8M	chr5	91055372	91061912	3 to 5	DEL	-	-	-
Brca1_Trp53_8M	chr5	91120613	91121311	3 to 5	DEL	-	-	-
Brca1_Trp53_8M	chr5	91630965	91637532	3 to 5	DEL	-	-	-
Brca1_Trp53_8M	chr5	91854046	91854474	3 to 5	DEL	-	-	-
Brca1_Trp53_8M	chr5	91924823	91931112	3 to 5	DEL	-	-	-
Brca1_Trp53_8M	chr5	91972885	91973279	3 to 5	DEL	-	-	-
Brca1_Trp53_8M	chr5	93066804	93069983	3 to 5	DEL	-	-	-
Brca1_Trp53_8M	chr5	93309771	93315986	3 to 5	DEL	-	-	-
Brca1_Trp53_8M	chr5	93440149	93446761	3 to 5	DEL	-	-	-
Brca1_Trp53_8M	chr5	97149879	97150745	3 to 5	DEL	-	-	-
Brca1_Trp53_8M	chr5	97171060	97171563	3 to 5	DEL	-	-	-
Brca1_Trp53_8M	chr5	97246856	97247706	3 to 5	DEL	-	-	-
Brca1_Trp53_8M	chr5	97272105	97273354	3 to 5	DEL	-	-	-
Brca1_Trp53_8M	chr5	98204720	98211943	3 to 5	DEL	-	-	-
Brca1_Trp53_8M	chr5	101210078	101210849	3 to 5	DEL	-	-	-
Brca1_Trp53_8M	chr5	101310641	101310971	3 to 5	DEL	-	-	-
Brca1_Trp53_8M	chr5	101312343	101318819	3 to 5	DEL	-	-	-
Brca1_Trp53_8M	chr5	101341663	101342109	3 to 5	DEL	-	-	-
Brca1_Trp53_8M	chr5	101411776	101412257	3 to 5	DEL	-	-	-
Brca1_Trp53_8M	chr5	101462182	101462254	3 to 5	DEL	-	-	-
Brca1_Trp53_8M	chr5	101469921	101471145	3 to 5	DEL	-	-	-
Brca1_Trp53_8M	chr5	101549461	101550079	3 to 5	DEL	-	-	-
Brca1_Trp53_8M	chr5	101615482	101619315	3 to 5	DEL	-	-	-
Brca1_Trp53_8M	chr7	3935763	4256358	5 to 5	INV	Lair1,9430041J12Rik,Ttyh1,D030047H15Rik,Leng8,Leng9,Cdc42ep5,Lilra5	-	-
Brca1_Trp53_8M	chr7	38269405	38269598	3 to 5	DEL	Pop4	Pop4	Pop4
Brca1_Trp53_8M	chr7	38236875	38237211	3 to 5	DEL	-	-	-
Brca1_Trp53_8M	chr7	38245611	38245695	3 to 5	DEL	-	-	-
Brca1_Trp53_8M	chr9	19718003	19812769	5 to 3	DUP	Olfr58,Olfr859	-	-
Brca1_Trp53_8M	chrX	80970648	146462507	3 to 3	INV	Tmem47,4930595M18Rik,Dmd,Tsga8,Fthl17a,Tab3,Gk,Gm14762,5430427O19Rik,Samt3,Nr0b1,Mageb4,Il1rapl1,Mir1906-1,Pet2,4932429P05Rik,4930415L06Rik,Gm44,LOC101055749,Mageb1,Gm5072,1700084M14Rik,Gm14781,Mageb5,Gm5071,Mageb2,Mageb18,Gm5941,BC061195,Arx,Pola1,Pcyt1b,Pdk3,AU015836,Zfx,Eif2s3x,Klhl15,Mir7673,Fam90a1b,Apoo,Gm14827,Maged1,Gspt2,Zxdb,Spin4,Arhgef9,Amer1,Asb12,Zc4h2,Zc3h12b,1700010D01Rik,Las1l,Ms…	-	-
Brca1_Trp53_8M	chr10	23197592	23197792	3 to 5	DEL	Eya4	Eya4	Eya4
Brca1_Trp53_8M	chr10	111495375	111496038	3 to 5	DEL	Nap1l1	Nap1l1	Nap1l1
Brca1_Trp53_8M	chr11	76548807	76557855	3 to 5	DEL	Abr	Abr	Abr
Brca1_Trp53_8M	chr11	101522998	101526878	3 to 5	DEL	Brca1	Brca1	Brca1
Brca1_Trp53_8M	chr11	101522999	101526878	3 to 5	DEL	Brca1	Brca1	Brca1
Brca1_Trp53_8M	chr11	104510532	104510592	3 to 5	DEL	Cdc27	Cdc27	Cdc27
Brca1_Trp53_8M	chr11	76828125	76834561	3 to 5	DEL	Cpd	Cpd	Cpd
Brca1_Trp53_8M	chr11	105045063	105045305	3 to 5	DEL	Efcab3	Efcab3	Efcab3
Brca1_Trp53_8M	chr11	105045093	105045305	3 to 5	DEL	Efcab3	Efcab3	Efcab3
Brca1_Trp53_8M	chr11	104679825	105464164	5 to 5	INV	Efcab3,Mettl2,Tlk2,1700052K11Rik,Mrc2,March10	-	-
Brca1_Trp53_8M	chr11	42260824	74633654	5 to 3	DUP	Gabra6,Gabrb2,Atp10b,Mir146,Slu7,Pttg1,C1qtnf2,Ccnjl,Fabp6,Pwwp2a,Ttc1,Adra1b,Il12b,Ublcp1,Rnf145,4930597A21Rik,Ebf1,Gm12159,F630206G17Rik,Clint1,Lsm11,Thg1l,Sox30,Adam19,Mir8100,Nipal4,Cyfip2,Fndc9,Itk,Gm12167,Fam71b,Med7,Havcr2,Gm12169,Gm12171,BC053393,Dppa1,Gm4926,Timd2,Havcr1,Timd4,Sgcd,Rack1,Trim41,Snord96a,Snord95,Trim7,Irgm1,Gm5431,Gm12185,9930111J21Rik1,Psme2b,9930111J21Rik2,Ifi47,Tgtp1,T…	-	Ccdc92b
Brca1_Trp53_8M	chr11	42260963	74633649	3 to 5	DEL	Gabra6,Gabrb2,Atp10b,Mir146,Slu7,Pttg1,C1qtnf2,Ccnjl,Fabp6,Pwwp2a,Ttc1,Adra1b,Il12b,Ublcp1,Rnf145,4930597A21Rik,Ebf1,Gm12159,F630206G17Rik,Clint1,Lsm11,Thg1l,Sox30,Adam19,Mir8100,Nipal4,Cyfip2,Fndc9,Itk,Gm12167,Fam71b,Med7,Havcr2,Gm12169,Gm12171,BC053393,Dppa1,Gm4926,Timd2,Havcr1,Timd4,Sgcd,Rack1,Trim41,Snord96a,Snord95,Trim7,Irgm1,Gm5431,Gm12185,9930111J21Rik1,Psme2b,9930111J21Rik2,Ifi47,Tgtp1,T…	-	Ccdc92b
Brca1_Trp53_8M	chr11	67763412	67763978	3 to 5	DEL	Glp2r	Glp2r	Glp2r
Brca1_Trp53_8M	chr11	99614525	99620182	3 to 5	DEL	Gm11562,Krtap2-4	Krtap2-4	Gm11562
Brca1_Trp53_8M	chr11	73117020	73122074	3 to 5	DEL	Itgae	Itgae	Itgae
Brca1_Trp53_8M	chr11	104433937	104435197	3 to 5	DEL	Kansl1	Kansl1	Kansl1
Brca1_Trp53_8M	chr11	99433719	99433820	3 to 5	DEL	Krt20	Krt20	Krt20
Brca1_Trp53_8M	chr11	71122785	71181349	5 to 3	DUP	Nlrp1a,Nlrp1b	Nlrp1a	Nlrp1b
Brca1_Trp53_8M	chr11	71139856	71189253	3 to 5	DEL	Nlrp1a,Nlrp1b	Nlrp1a	Nlrp1b
Brca1_Trp53_8M	chr11	71141795	71200920	3 to 5	DEL	Nlrp1a,Nlrp1b	Nlrp1a	Nlrp1b
Brca1_Trp53_8M	chr11	71098945	71247432	5 to 3	DUP	Nlrp1a,Nlrp1b,Nlrp1c-ps	Nlrp1a	Nlrp1c-ps
Brca1_Trp53_8M	chr11	71108061	71255068	5 to 3	DUP	Nlrp1a,Nlrp1b,Nlrp1c-ps	Nlrp1a	Nlrp1c-ps
Brca1_Trp53_8M	chr11	71166288	71168211	3 to 5	DEL	Nlrp1b	Nlrp1b	Nlrp1b
Brca1_Trp53_8M	chr11	71173289	71177095	3 to 5	DEL	Nlrp1b	Nlrp1b	Nlrp1b
Brca1_Trp53_8M	chr11	71181995	71217741	5 to 3	DUP	Nlrp1b	Nlrp1b	Nlrp1b
Brca1_Trp53_8M	chr11	71188132	71189253	3 to 5	DEL	Nlrp1b	Nlrp1b	Nlrp1b
Brca1_Trp53_8M	chr11	71199892	71225997	3 to 5	DEL	Nlrp1b	Nlrp1b	Nlrp1b
Brca1_Trp53_8M	chr11	71201039	71228192	3 to 5	DEL	Nlrp1b	Nlrp1b	Nlrp1b
Brca1_Trp53_8M	chr11	71157280	71243698	5 to 3	DUP	Nlrp1b,Nlrp1c-ps	Nlrp1b	Nlrp1c-ps
Brca1_Trp53_8M	chr11	71158474	71244840	3 to 5	DEL	Nlrp1b,Nlrp1c-ps	Nlrp1b	Nlrp1c-ps
Brca1_Trp53_8M	chr11	71181848	71280064	3 to 5	DEL	Nlrp1b,Nlrp1c-ps	Nlrp1b	Nlrp1c-ps
Brca1_Trp53_8M	chr11	71183642	71281699	5 to 3	DUP	Nlrp1b,Nlrp1c-ps	Nlrp1b	Nlrp1c-ps
Brca1_Trp53_8M	chr11	71232101	71286662	5 to 3	DUP	Nlrp1c-ps	-	-
Brca1_Trp53_8M	chr11	71232191	71286849	3 to 5	DEL	Nlrp1c-ps	-	-
Brca1_Trp53_8M	chr11	74706332	74706507	3 to 5	DEL	Pafah1b1	Pafah1b1	Pafah1b1
Brca1_Trp53_8M	chr11	74716832	74716898	3 to 5	DEL	Pafah1b1	Pafah1b1	Pafah1b1
Brca1_Trp53_8M	chr11	103083662	103092705	3 to 5	DEL	Plcd3	Plcd3	Plcd3
Brca1_Trp53_8M	chr11	70888053	70888335	5 to 5	INV	Rabep1	Rabep1	Rabep1
Brca1_Trp53_8M	chr11	74365814	74389682	5 to 3	DUP	Rap1gap2	Rap1gap2	-
Brca1_Trp53_8M	chr11	74540176	74545397	3 to 5	DEL	Rap1gap2	Rap1gap2	Rap1gap2
Brca1_Trp53_8M	chr11	29672895	102634100	3 to 5	DEL	Rtn4,Eml6,4931440F15Rik,Sptbn1,4930505A04Rik,Acyp2,Psme4,Gpr75,Asb3,Erlec1,Chac2,Stc2,Bod1,D630024D03Rik,Cpeb4,4930524B15Rik,Nsg2,Gm12108,Il9r,Rhbdf1,Snrnp25,Mpg,Nprl3,Hba-x,Hba-a1,Hbq1b,Hbq1a,Sh3pxd2b,Ubtd2,Efcab9,Stk10,Fbxw11,Smim23,Fgf18,Npm1,Tlx3,Ranbp17,Gabrp,Kcnip1,Kcnmb1,4930469K13Rik,Lcp2,Foxi1,Dock2,Insyn2b,Spdl1,Slit3,Mir218-2,Pank3,Mir103-1,Fbll1,Rars,Wwc1,Tenm2,Gm12128,Gm12130,Mat2b,H…	-	-
Brca1_Trp53_8M	chr11	70795992	70796898	3 to 5	DEL	Scimp	Scimp	Scimp
Brca1_Trp53_8M	chr11	74884410	74891504	3 to 5	DEL	Sgsm2	Sgsm2	Sgsm2
Brca1_Trp53_8M	chr11	66495404	66495803	3 to 5	DEL	Shisa6	Shisa6	Shisa6
Brca1_Trp53_8M	chr11	99210605	99210785	3 to 5	DEL	Smarce1	Smarce1	Smarce1
Brca1_Trp53_8M	chr11	100813224	100813425	3 to 5	DEL	Stat5b	Stat5b	Stat5b
Brca1_Trp53_8M	chr11	69588105	69759250	3 to 3	INV	Trp53,Shbg,Atp1b2,Sat2,Fxr2,Mir467f,Mpdu1,Cd68,Sox15,Mir1934,Senp3,Eif4a1,Tnfsf13,Tnfsfm13,Tnfsf12,Polr2a	Trp53	-
Brca1_Trp53_8M	chr11	101157524	101157630	3 to 5	DEL	Tubg2	Tubg2	Tubg2
Brca1_Trp53_8M	chr11	67866348	67872743	3 to 5	DEL	Usp43	Usp43	Usp43
Brca1_Trp53_8M	chr11	76159105	76160616	5 to 5	INV	Vps53,Glod4	Vps53,Glod4	Vps53,Glod4
Brca1_Trp53_8M	chr11	75759772	75759966	5 to 3	DUP	Ywhae	Ywhae	Ywhae
Brca1_Trp53_8M	chr11	64724459	64724708	3 to 5	DEL	-	-	-
Brca1_Trp53_8M	chr11	64792044	64797453	3 to 5	DEL	-	-	-
Brca1_Trp53_8M	chr11	65451776	65459027	3 to 5	DEL	-	-	-
Brca1_Trp53_8M	chr11	65496638	65497319	3 to 5	DEL	-	-	-
Brca1_Trp53_8M	chr11	65656163	65656209	3 to 3	INV	-	-	-
Brca1_Trp53_8M	chr11	65656169	65658844	5 to 3	DUP	-	-	-
Brca1_Trp53_8M	chr11	65656197	65658843	5 to 5	INV	-	-	-
Brca1_Trp53_8M	chr11	66577842	66577996	3 to 5	DEL	-	-	-
Brca1_Trp53_8M	chr11	66668000	66669461	3 to 5	DEL	-	-	-
Brca1_Trp53_8M	chr11	66775775	66776441	3 to 5	DEL	-	-	-
Brca1_Trp53_8M	chr11	66784062	66786853	3 to 5	DEL	-	-	-
Brca1_Trp53_8M	chr11	66827790	66828113	3 to 5	DEL	-	-	-
Brca1_Trp53_8M	chr11	66865160	66865753	3 to 5	DEL	-	-	-
Brca1_Trp53_8M	chr11	69084035	69084681	3 to 5	DEL	-	-	-
Brca1_Trp53_8M	chr11	69764916	69765326	5 to 5	INV	-	-	-
Brca1_Trp53_8M	chr11	69764924	69765084	3 to 3	INV	-	-	-
Brca1_Trp53_8M	chr11	70818092	70818503	3 to 5	DEL	-	-	-
Brca1_Trp53_8M	chr11	71040260	71044724	3 to 5	DEL	-	-	-
Brca1_Trp53_8M	chr11	71079807	71091279	3 to 5	DEL	-	-	-
Brca1_Trp53_8M	chr11	71300071	71307592	3 to 5	DEL	-	-	-
Brca1_Trp53_8M	chr11	71320070	71320547	3 to 5	DEL	-	-	-
Brca1_Trp53_8M	chr11	71320589	71321464	3 to 5	DEL	-	-	-
Brca1_Trp53_8M	chr11	71322238	71324830	5 to 3	DUP	-	-	-
Brca1_Trp53_8M	chr11	71324831	71328842	3 to 5	DEL	-	-	-
Brca1_Trp53_8M	chr11	71505741	71512148	3 to 5	DEL	-	-	-
Brca1_Trp53_8M	chr11	71875237	71881632	3 to 5	DEL	-	-	-
Brca1_Trp53_8M	chr11	71927971	71928308	3 to 5	DEL	-	-	-
Brca1_Trp53_8M	chr11	72276603	72279478	3 to 5	DEL	-	-	-
Brca1_Trp53_8M	chr11	72326539	72332965	3 to 5	DEL	-	-	-
Brca1_Trp53_8M	chr11	98082126	98082242	3 to 5	DEL	-	-	-
Brca1_Trp53_8M	chr11	98777897	98777953	3 to 5	DEL	-	-	-
Brca1_Trp53_8M	chr11	99554600	99554993	3 to 5	DEL	-	-	-
Brca1_Trp53_8M	chr11	100360943	100362157	3 to 5	DEL	-	-	-
Brca1_Trp53_8M	chr11	101605079	101605362	3 to 3	INV	-	-	-
Brca1_Trp53_8M	chr11	101605099	101605231	3 to 5	DEL	-	-	-
Brca1_Trp53_8M	chr11	101642365	101645375	3 to 3	INV	-	-	-
Brca1_Trp53_8M	chr11	101670099	101670309	3 to 5	DEL	-	-	-
Brca1_Trp53_8M	chr11	101721603	101721662	3 to 5	DEL	-	-	-
Brca1_Trp53_8M	chr11	101895670	101895758	3 to 5	DEL	-	-	-
Brca1_Trp53_8M	chr11	102124046	102124677	3 to 5	DEL	-	-	-
Brca1_Trp53_8M	chr11	102282712	102283341	3 to 5	DEL	-	-	-
Brca1_Trp53_8M	chr11	102784719	102784812	3 to 5	DEL	-	-	-
Brca1_Trp53_8M	chr11	102798184	102798412	3 to 5	DEL	-	-	-
Brca1_Trp53_8M	chr11	104672426	104672642	3 to 5	DEL	-	-	-
Brca1_Trp53_8M	chr11	111758154	111758286	3 to 5	DEL	-	-	-
Brca1_Trp53_8M	chr12	68135966	68136135	3 to 5	DEL	-	-	-
Brca1_Trp53_8M	chr12	68992817	68992844	5 to 3	DUP	-	-	-
Brca1_Trp53_8M	chr12	76997999	76998059	3 to 5	DEL	-	-	-
Brca1_Trp53_8M	chr13	70011513	70011728	3 to 5	DEL	1700084F23Rik	1700084F23Rik	1700084F23Rik
Brca1_Trp53_8M	chr13	64218219	64218466	3 to 5	DEL	Cdc14b	Cdc14b	Cdc14b
Brca1_Trp53_8M	chr13	64254192	64254351	3 to 5	DEL	Cdc14b,1810034E14Rik	Cdc14b,1810034E14Rik	Cdc14b,1810034E14Rik
Brca1_Trp53_8M	chr13	64254413	64254473	3 to 5	DEL	Cdc14b,1810034E14Rik	Cdc14b,1810034E14Rik	Cdc14b,1810034E14Rik
Brca1_Trp53_8M	chr13	67269842	67729715	5 to 3	DUP	F630042J09Rik,Zfp458,Zfp457,Zfp595,Zfp953,Zfp456,Zfp429,Zfp459,Zfp874a,Zfp874b,Zfp58,Zfp87,Zfp748,9430065F17Rik,Zfp729b,Zfp729a,Zfp738,Zfp65,Zfp85os	Zfp458	Zfp85os
Brca1_Trp53_8M	chr13	67269860	67729713	5 to 3	DUP	F630042J09Rik,Zfp458,Zfp457,Zfp595,Zfp953,Zfp456,Zfp429,Zfp459,Zfp874a,Zfp874b,Zfp58,Zfp87,Zfp748,9430065F17Rik,Zfp729b,Zfp729a,Zfp738,Zfp65,Zfp85os	Zfp458	Zfp85os
Brca1_Trp53_8M	chr13	65329634	66423376	3 to 5	DEL	Gm10324,2410141K09Rik	-	2410141K09Rik
Brca1_Trp53_8M	chr13	22032453	64113686	5 to 5	INV	Hist1h2ah,Hist1h2bk,Hist1h2ag,Hist1h4i,Hist1h2bj,Vmn1r188,Vmn1r189,Vmn1r191,Vmn1r193,Vmn1r194,Vmn1r195,Vmn1r196,Vmn1r197,Vmn1r198,Vmn1r200,Vmn1r199,Vmn1r-ps103,Vmn1r201,Vmn1r202,Vmn1r203,Vmn1r204,Vmn1r206,Vmn1r208,Vmn1r209,Vmn1r210,Vmn1r211,Vmn1r212,Vmn1r213,Vmn1r214,Vmn1r215,Vmn1r216,Vmn1r217,Vmn1r218,Vmn1r219,Vmn1r220,Vmn1r222,Vmn1r223,4930557F10Rik,4933404K08Rik,4930586N03Rik,Zfp322a,Abt1,C230…	-	Slc35d2
Brca1_Trp53_8M	chr13	72528984	82537768	5 to 5	INV	Irx2,Gm20554,D730050B12Rik,Irx4,Ndufs6,Mrpl36,Eprn,Lpcat1,Slc6a3,Clptm1l,Tert,Slc6a18,Slc6a19,Slc6a19os,Slc12a7,Nkd2,Trip13,Brd9,Zdhhc11,Tppp,Cep72,Slc9a3,Exoc3,Ahrr,Pdcd6,Sdha,Ccdc127,Lrrc14b,Zfp72,Mir692-2,Zfp825,Erap1,Cast,Pcsk1,Mir682,Ell2,Glrx,Rhobtb3,Spata9,Rfesd,Gpr150,Arsk,Ttc37,Mctp1,Slf1,2210408I21Rik,Fam172a,Pou5f2,Nr2f1,A830082K12Rik,Arrdc3,5430425K12Rik,9330111N05Rik,Adgrv1,Lysmd3,Po…	-	-
Brca1_Trp53_8M	chr13	59101389	59107951	3 to 5	DEL	Ntrk2	Ntrk2	Ntrk2
Brca1_Trp53_8M	chr13	59101492	59107951	3 to 5	DEL	Ntrk2	Ntrk2	Ntrk2
Brca1_Trp53_8M	chr13	108991088	108991294	3 to 5	DEL	Pde4d	Pde4d	Pde4d
Brca1_Trp53_8M	chr13	67174152	67174434	3 to 5	DEL	Rsl1	Rsl1	Rsl1
Brca1_Trp53_8M	chr13	69450940	87991368	5 to 3	DUP	Tent4a,Nsun2,Srd5a1,Ube2ql1,Med10,4933416O17Rik,1700084F23Rik,Gm3772,4930520P13Rik,Ice1,1700100L14Rik,Adamts16,8030423J24Rik,Mir466f-4,Irx1,Irx2,Gm20554,D730050B12Rik,Irx4,Ndufs6,Mrpl36,Eprn,Lpcat1,Slc6a3,Clptm1l,Tert,Slc6a18,Slc6a19,Slc6a19os,Slc12a7,Nkd2,Trip13,Brd9,Zdhhc11,Tppp,Cep72,Slc9a3,Exoc3,Ahrr,Pdcd6,Sdha,Ccdc127,Lrrc14b,Zfp72,Mir692-2,Zfp825,Erap1,Cast,Pcsk1,Mir682,Ell2,Glrx,Rhobtb3,Sp…	-	-
Brca1_Trp53_8M	chr13	60901804	60939769	5 to 3	DUP	Tpbpb,Ctla2a,Tpbpa,Ctla2b,4930486L24Rik	Tpbpb,Ctla2b,4930486L24Rik	Tpbpa
Brca1_Trp53_8M	chr13	67395136	67771165	5 to 3	DUP	Zfp429,Zfp459,Zfp874a,Zfp874b,Zfp58,Zfp87,Zfp748,9430065F17Rik,Zfp729b,Zfp729a,Zfp738,Zfp65,Zfp85os,Zfp85	Zfp429	-
Brca1_Trp53_8M	chr13	67185128	67387780	5 to 5	INV	Zfp455,Zfp458,F630042J09Rik,Zfp457,Zfp595,Zfp953,Zfp456	-	-
Brca1_Trp53_8M	chr13	67346787	67347094	3 to 5	DEL	Zfp595,Zfp953,Zfp456	Zfp595,Zfp953,Zfp456	Zfp595,Zfp953,Zfp456
Brca1_Trp53_8M	chr13	67069173	67827302	3 to 3	INV	Zfp708,Rslcan18,Zfp759,Rsl1,Zfp455,Zfp458,F630042J09Rik,Zfp457,Zfp595,Zfp953,Zfp456,Zfp429,Zfp459,Zfp874a,Zfp874b,Zfp58,Zfp87,Zfp748,9430065F17Rik,Zfp729b,Zfp729a,Zfp738,Zfp65,Zfp85os,Zfp85,Zfp493,4930525G20Rik,Zfp273	4930525G20Rik	-
Brca1_Trp53_8M	chr13	61780660	62492877	5 to 5	INV	Zfp808,Gm3604,Zfp935,Zfp934	-	Zfp934,Zfp935
Brca1_Trp53_8M	chr13	61762121	62578503	3 to 3	INV	Zfp808,Gm3604,Zfp935,Zfp934	-	-
Brca1_Trp53_8M	chr13	61793142	62001913	5 to 3	DUP	-	-	-
Brca1_Trp53_8M	chr13	64046579	64046773	3 to 5	DEL	-	-	-
Brca1_Trp53_8M	chr13	64970880	64973466	3 to 5	DEL	-	-	-
Brca1_Trp53_8M	chr13	64973648	64990134	3 to 3	INV	-	-	-
Brca1_Trp53_8M	chr13	67185259	67185443	3 to 5	DEL	-	-	-
Brca1_Trp53_8M	chr13	68116303	68259270	5 to 5	INV	-	-	-
Brca1_Trp53_8M	chr13	76211961	76212326	3 to 5	DEL	-	-	-
Brca1_Trp53_8M	chr13	79825360	79825633	3 to 5	DEL	-	-	-
Brca1_Trp53_8M	chr13	80203553	80203751	3 to 5	DEL	-	-	-
Brca1_Trp53_8M	chr13	80203918	80204982	3 to 5	DEL	-	-	-
Brca1_Trp53_8M	chr14	86284114	96571397	5 to 3	DUP	Diaph3,Tdrd3,Pcdh20,4930474H20Rik,Pcdh9,4921530L21Rik,Klhl1	-	-
Brca1_Trp53_8M	chr14	87435404	87435673	3 to 5	DEL	Tdrd3	Tdrd3	Tdrd3
Brca1_Trp53_8M	chr14	78768213	78768422	3 to 5	DEL	-	-	-
Brca1_Trp53_8M	chr14	83712226	83716442	5 to 5	INV	-	-	-
Brca1_Trp53_8M	chr16	58571842	58573493	3 to 5	DEL	-	-	-
Brca1_Trp53_8M	chr17	74551729	74551933	3 to 5	DEL	Birc6	Birc6	Birc6
Brca1_Trp53_8M	chr17	36056333	36127288	5 to 3	DUP	Gm6034,Gm11127,H2-Bl,Gm7030,H2-T-ps,H2-T10	Gm11127,Gm6034	Gm7030
Brca1_Trp53_8M	chr17	17044318	17209210	5 to 3	DUP	Zfp960,Zfp97	-	-
Brca1_Trp53_8M	chr17	58480668	58481170	3 to 5	DEL	-	-	-
Brca1_Trp53_8M	chr17	82359215	82908588	5 to 5	INV	-	-	-
Brca1_Trp53_8M	chr17	82359215	82908640	5 to 5	INV	-	-	-
Brca1_Trp53_8M	chr19	8017915	8311831	5 to 3	DUP	Slc22a28,Slc22a29	-	-
Brca1_Trp53_12M	chr1	51208974	51602502	5 to 3	DUP	9330175M20Rik,Cavin2,Nabp1,Gm17767	-	-
Brca1_Trp53_12M	chr1	134184088	134191963	3 to 5	DEL	Chil1	Chil1	-
Brca1_Trp53_12M	chr1	185390727	185390987	3 to 5	DEL	Eprs	Eprs	Eprs
Brca1_Trp53_12M	chr1	184815144	184815710	3 to 5	DEL	Marc2	Marc2	Marc2
Brca1_Trp53_12M	chr1	164240917	184505998	5 to 5	INV	Slc19a2,Ccdc181,Blzf1,Nme7,Atp1b1,Gm26685,Dpt,Gm20743,Xcl1,4930568G15Rik,Tbx19,Sft2d2,Tiprl,Gpr161,Dcaf6,Mpc2,Adcy10,Mpzl1,Rcsd1,Creg1,Cd247,Pou2f1,Dusp27,Gpa33,Mael,Ildr2,Tada1,Pogk,Gm4846,Gm4847,Fmo9,Gm16701,Fam78b,Uck2,Mir6347,Tmco1,Aldh9a1,Mgst3,Lrrc52,Rxrg,Lmx1a,Pbx1,Mir6348,Mir6354,Nuf2,Rgs5,Rgs4,Ccdc190,Hsd17b7,Ddr2,3110045C21Rik,Uap1,Uhmk1,Sh2d1b2,Gm6345,Sh2d1b1,Spata46,Nos1ap,Gm7694,Olfm…	-	-
Brca1_Trp53_12M	chr1	188324271	188324962	3 to 5	DEL	Ush2a	Ush2a	Ush2a
Brca1_Trp53_12M	chr1	188608159	188614978	3 to 5	DEL	Ush2a	Ush2a	Ush2a
Brca1_Trp53_12M	chr1	128902410	128902626	3 to 5	DEL	-	-	-
Brca1_Trp53_12M	chr1	184889155	184889206	3 to 5	DEL	-	-	-
Brca1_Trp53_12M	chr2	33062674	33065316	5 to 3	DUP	Garnl3	Garnl3	Garnl3
Brca1_Trp53_12M	chr2	181913784	181915456	3 to 5	DEL	-	-	-
Brca1_Trp53_12M	chr3	84541024	153703889	3 to 5	DEL	Arfip1,Tigd4,Tmem154,Fbxw7,1700036G14Rik,Mir466k,Gatb,Fam160a1,Glt28d2,Prss48,Sh3d19,Rps3a1,Rnu73b,Snord73a,Lrba,Mab21l2,Dclk2,Cd1d1,Cd1d2,Kirrel,Fcrls,Cd5l,Fcrl1,Fcrl5,Etv3,Arhgef11,Lrrc71,Pear1,Ntrk1,Insrr,Sh2d2a,Prcc,Hdgf,Rrnad1,Mrpl24,Isg20l2,Crabp2,Nes,Bcan,Hapln2,Gpatch4,Naxe,Ttc24,Iqgap3,Mef2d,1700113A16Rik,Mir3093,Mir9-1,Rhbg,Tsacc,Cct3,Glmp,Smg5,Tmem79,Bglap3,Paqr6,Bglap,Bglap2,Pmf1,Slc2…	Arfip1	St6galnac3
Brca1_Trp53_12M	chr3	137914473	137914722	3 to 5	DEL	Dnajb14	Dnajb14	Dnajb14
Brca1_Trp53_12M	chr3	28957412	31614254	5 to 5	INV	Egfem1,Mir551b,Mir21b,Mannr,Mecom,Mynn,Actrt3,Lrrc34,Lrriq4,Lrrc31,Samd7,Sec62,Gpr160,Phc3,Prkci,Mir7008,Skil,Cldn11,Slc7a14	-	-
Brca1_Trp53_12M	chr3	142584378	142594945	3 to 5	DEL	Gbp2b	-	Gbp2b
Brca1_Trp53_12M	chr3	122227394	138385935	3 to 3	INV	Gclm,Dnttip2,Mir760,Bcar3,Fnbp1l,Mir7657,Pde5a,4930447N08Rik,4933405D12Rik,Fabp2,1810037I17Rik,Usp53,Myoz2,Synpo2,Sec24d,Mettl14,Prss12,Snora24,Snhg8,Ndst3,Tram1l1,1700006A11Rik,1700003H04Rik,Ndst4,Ugt8a,Arsj,Camk2d,Ank2,LOC100862268,Larp7,Mir367,Mir302d,Mir302c,Mir302a,Mir302b,Zgrf1,Neurog2,Alpk1,Tifa,Ap1ar,Fam241a,9830132P13Rik,D030025E07Rik,Pitx2,Enpep,Pou5f1-rs4,Gm35986,Elovl6,Egf,6330410L21R…	-	Adh6-ps1
Brca1_Trp53_12M	chr3	122223807	138395570	5 to 5	INV	Gclm,Dnttip2,Mir760,Bcar3,Fnbp1l,Mir7657,Pde5a,4930447N08Rik,4933405D12Rik,Fabp2,1810037I17Rik,Usp53,Myoz2,Synpo2,Sec24d,Mettl14,Prss12,Snora24,Snhg8,Ndst3,Tram1l1,1700006A11Rik,1700003H04Rik,Ndst4,Ugt8a,Arsj,Camk2d,Ank2,LOC100862268,Larp7,Mir367,Mir302d,Mir302c,Mir302a,Mir302b,Zgrf1,Neurog2,Alpk1,Tifa,Ap1ar,Fam241a,9830132P13Rik,D030025E07Rik,Pitx2,Enpep,Pou5f1-rs4,Gm35986,Elovl6,Egf,6330410L21R…	-	-
Brca1_Trp53_12M	chr3	28913667	31663086	3 to 3	INV	Gm1527,Egfem1,Mir551b,Mir21b,Mannr,Mecom,Mynn,Actrt3,Lrrc34,Lrriq4,Lrrc31,Samd7,Sec62,Gpr160,Phc3,Prkci,Mir7008,Skil,Cldn11,Slc7a14	Gm1527	-
Brca1_Trp53_12M	chr3	136586591	136728505	5 to 3	DUP	Ppp3ca	-	Ppp3ca
Brca1_Trp53_12M	chr3	15381569	15804886	5 to 3	DUP	Sirpb1a,Sirpb1b,Sirpb1c	Sirpb1a	Sirpb1c
Brca1_Trp53_12M	chr3	33804540	33804640	3 to 5	DEL	Ttc14	Ttc14	Ttc14
Brca1_Trp53_12M	chr3	33804764	33806816	3 to 5	DEL	Ttc14	Ttc14	Ttc14
Brca1_Trp53_12M	chr3	33807949	33808683	3 to 5	DEL	Ttc14	Ttc14	Ttc14
Brca1_Trp53_12M	chr3	122222153	122222354	3 to 5	DEL	-	-	-
Brca1_Trp53_12M	chr3	136388156	136388824	3 to 5	DEL	-	-	-
Brca1_Trp53_12M	chr3	136388832	136388859	3 to 3	INV	-	-	-
Brca1_Trp53_12M	chr3	142584312	142594756	5 to 3	DUP	-	-	-
Brca1_Trp53_12M	chr4	7329846	141249857	3 to 3	INV	8430436N08Rik,Car8,Rab2a,Chd7,Clvs1,Asph,4930412C18Rik,Gdf6,4930448K20Rik,1700123O12Rik,Mir3471-1,2610301B20Rik,Plekhf2,Ndufaf6,Gm11827,Mir684-2,Trp53inp1,Ccne2,Ints8,Dpy19l4,Esrp1,Virma,Rad54b,Fsbp,Gem,Cdh17,Pdp1,1700123M08Rik,Tmem67,Rbm12b2,Rbm12b1,Fam92a,Triqk,Runx1t1,Slc26a7,Lrrc69,Pip4p2,Gm11837,Necab1,Tmem64,Calb1,Decr1,Mir6400,Nbn,Osgin2,Ripk2,A530072M11Rik,Mmp16,Cngb3,Cpne3,Rmdn1,Wwp1,Gm1…	-	Arhgef19
Brca1_Trp53_12M	chr4	140525536	140525629	3 to 5	DEL	Arhgef10l	Arhgef10l	Arhgef10l
Brca1_Trp53_12M	chr4	140531286	140531351	3 to 5	DEL	Arhgef10l	Arhgef10l	Arhgef10l
Brca1_Trp53_12M	chr4	140649610	140649710	3 to 5	DEL	Arhgef10l	Arhgef10l	Arhgef10l
Brca1_Trp53_12M	chr4	70377579	70377642	3 to 5	DEL	Cdk5rap2	Cdk5rap2	Cdk5rap2
Brca1_Trp53_12M	chr4	141410026	141410211	3 to 5	DEL	Clcnkb	Clcnkb	Clcnkb
Brca1_Trp53_12M	chr4	141037721	155975814	3 to 3	INV	Crocc,Necap2,Spata21,Szrd1,Fbxo42,Cplane2,Arhgef19,Gm13056,Epha2,Fam131c,Clcnka,Clcnkb,Hspb7,Srarp,Zbtb17,Spen,Fblim1,Slc25a34,Tmem82,AI507597,Plekhm2,Ddi2,Rsc1a1,Agmat,Dnajc16,Casp9,Cela2a,Ctrc,Ctrcos,Efhd2,Fhad1,Fhad1os1,Tmem51,4930455G09Rik,Tmem51os1,Kazn,Prdm2,Mir7021,Pdpn,Lrrc38,Pramel1,Pramef8,Oog4,Gm13043,Gm13057,BC080695,Gm13083,Gm13088,Gm13089,Gm13078,Gm13023,Gm13084,Gm13103,Pramef6,Pram…	Crocc	-
Brca1_Trp53_12M	chr4	141378336	141378936	3 to 5	DEL	Fam131c	Fam131c	Fam131c
Brca1_Trp53_12M	chr4	41785771	140627861	3 to 3	INV	Gm21541,Gm20878,Gm21953,Fam205a2,Gm7819,Ccl27b,Gm13305,4933409K07Rik,4930578G10Rik,Ccl19,Gm1987,Fam205a1,Fam205c,Phf24,Dnajb5,1700022I11Rik,Vcp,Fancg,Pigo,Stoml2,Fam214b,Unc13b,Atp8b5,Rusc2,Fam166b,Cd72,Tesk1,Sit1,Ccdc107,Arhgef39,Rmrp,Car9,Tpm2,Tln1,Creb3,Gba2,Rgp1,Msmp,Npr2,Hint2,Fam221b,Spag8,Tmem8b,Olfr71,Olfr70,Hrct1,Spaar,A630077J23Rik,Olfr159,Olfr29-ps1,Olfr156,Olfr157,Olfr155,Reck,Glipr2,…	-	Arhgef10l
Brca1_Trp53_12M	chr4	140130611	140131546	3 to 5	DEL	Igsf21	Igsf21	Igsf21
Brca1_Trp53_12M	chr4	140130653	140131664	5 to 3	DUP	Igsf21	Igsf21	Igsf21
Brca1_Trp53_12M	chr4	140170296	140170981	3 to 5	DEL	Igsf21	Igsf21	Igsf21
Brca1_Trp53_12M	chr4	95045235	95053920	5 to 3	DUP	Jun	-	-
Brca1_Trp53_12M	chr4	142156310	142156388	3 to 5	DEL	Kazn	Kazn	Kazn
Brca1_Trp53_12M	chr4	140932354	140932563	3 to 5	DEL	Padi2	Padi2	Padi2
Brca1_Trp53_12M	chr4	140939014	140943837	3 to 5	DEL	Padi2	Padi2	Padi2
Brca1_Trp53_12M	chr4	139791320	139791946	5 to 5	INV	Pax7	Pax7	Pax7
Brca1_Trp53_12M	chr4	139801333	139801481	3 to 3	INV	Pax7	Pax7	Pax7
Brca1_Trp53_12M	chr4	139801355	139801474	5 to 5	INV	Pax7	Pax7	Pax7
Brca1_Trp53_12M	chr4	140706441	140706775	3 to 5	DEL	Rcc2	Rcc2	Rcc2
Brca1_Trp53_12M	chr4	140974100	140974163	3 to 5	DEL	Sdhb	Sdhb	Sdhb
Brca1_Trp53_12M	chr4	139657564	139658051	3 to 5	DEL	Tas1r2,Aldh4a1	Tas1r2,Aldh4a1	Tas1r2,Aldh4a1
Brca1_Trp53_12M	chr4	57396448	57396529	3 to 5	DEL	-	-	-
Brca1_Trp53_12M	chr4	139330306	139337543	3 to 3	INV	-	-	-
Brca1_Trp53_12M	chr4	139330708	139337349	5 to 5	INV	-	-	-
Brca1_Trp53_12M	chr4	139332954	139333912	3 to 5	DEL	-	-	-
Brca1_Trp53_12M	chr4	139503434	139503520	5 to 3	DUP	-	-	-
Brca1_Trp53_12M	chr4	139952795	139952819	5 to 5	INV	-	-	-
Brca1_Trp53_12M	chr4	139952851	139958344	3 to 5	DEL	-	-	-
Brca1_Trp53_12M	chr4	140337460	140337787	3 to 5	DEL	-	-	-
Brca1_Trp53_12M	chr4	140411170	140411493	3 to 5	DEL	-	-	-
Brca1_Trp53_12M	chr4	140508684	140509826	3 to 5	DEL	-	-	-
Brca1_Trp53_12M	chr4	140671802	140672329	3 to 5	DEL	-	-	-
Brca1_Trp53_12M	chr4	140675384	140675562	3 to 5	DEL	-	-	-
Brca1_Trp53_12M	chr4	140678368	140679026	3 to 5	DEL	-	-	-
Brca1_Trp53_12M	chr4	140861512	140862035	3 to 5	DEL	-	-	-
Brca1_Trp53_12M	chr4	140888687	140891473	3 to 5	DEL	-	-	-
Brca1_Trp53_12M	chr4	140897066	140897952	3 to 5	DEL	-	-	-
Brca1_Trp53_12M	chr4	141140073	141140410	3 to 5	DEL	-	-	-
Brca1_Trp53_12M	chr4	141207601	141210592	3 to 5	DEL	-	-	-
Brca1_Trp53_12M	chr4	141355108	141355344	3 to 5	DEL	-	-	-
Brca1_Trp53_12M	chr4	142556131	142559357	3 to 5	DEL	-	-	-
Brca1_Trp53_12M	chr4	142779488	142780867	3 to 5	DEL	-	-	-
Brca1_Trp53_12M	chr4	142921424	142921641	3 to 5	DEL	-	-	-
Brca1_Trp53_12M	chr5	97488108	97491243	3 to 5	DEL	4930467D21Rik	4930467D21Rik	4930467D21Rik
Brca1_Trp53_12M	chr5	97502505	97502621	3 to 5	DEL	4930467D21Rik	4930467D21Rik	4930467D21Rik
Brca1_Trp53_12M	chr5	97519714	97526174	3 to 5	DEL	4930467D21Rik	4930467D21Rik	4930467D21Rik
Brca1_Trp53_12M	chr5	103743890	103840188	5 to 3	DUP	Aff1	Aff1	Aff1
Brca1_Trp53_12M	chr5	97988678	97995838	3 to 5	DEL	Antxr2	Antxr2	Antxr2
Brca1_Trp53_12M	chr5	98006056	98013271	3 to 5	DEL	Antxr2	Antxr2	Antxr2
Brca1_Trp53_12M	chr5	93456709	95516730	3 to 3	INV	C87414,Gm7978,A430089I19Rik,AA792892,Gm3139,Gm16367,Gm16513,Gm6367,Gm3259,D5Ertd577e,Gm3286	-	Gm3286
Brca1_Trp53_12M	chr5	93194287	93194559	3 to 5	DEL	Ccni	Ccni	Ccni
Brca1_Trp53_12M	chr5	115827126	121859381	5 to 5	INV	Cit,Prkab1,Tmem233,Ccdc60,C330018A13Rik,B230112J18Rik,Hspb8,Srrm4os,Srrm4,Suds3,Taok3,Pebp1,Vsig10,Wsb2,Rfc5,Ksr2,Nos1,Fbxo21,Tesc,Fbxw8,Hrk,Rnft2,2410131K14Rik,Med13l,4930413E15Rik,1700081H04Rik,Gm7538,AW549542,Gm16063,Tbx3,Tbx3os2,Tbx5,Rbm19,Gm10390,Lhx5,Sdsl,Plbd2,Sds,Slc8b1,Tpcn1,Iqcd,Rita1,Ddx54,Cfap73,Rasal1,Dtx1,Oas2,Oas3,Oas1e,Oas1b,Oas1c,Oas1f,Oas1h,Oas1g,Oas1a,Oas1d,Rph3a,Ptpn11,Rpl6,He…	-	Cux2
Brca1_Trp53_12M	chr5	100051258	100051758	3 to 5	DEL	Enoph1	Enoph1	Enoph1
Brca1_Trp53_12M	chr5	100051891	100052082	3 to 5	DEL	Enoph1	Enoph1	Enoph1
Brca1_Trp53_12M	chr5	100063934	100064027	3 to 5	DEL	Enoph1	Enoph1	Enoph1
Brca1_Trp53_12M	chr5	91078558	91079425	3 to 5	DEL	Ereg	Ereg	Ereg
Brca1_Trp53_12M	chr5	96729600	96729710	3 to 5	DEL	Fras1	Fras1	Fras1
Brca1_Trp53_12M	chr5	96756429	96756498	3 to 5	DEL	Fras1	Fras1	Fras1
Brca1_Trp53_12M	chr5	100857227	100857495	3 to 5	DEL	Gpat3	Gpat3	Gpat3
Brca1_Trp53_12M	chr5	100867585	100868132	3 to 5	DEL	Gpat3	Gpat3	Gpat3
Brca1_Trp53_12M	chr5	100871394	100871907	3 to 5	DEL	Gpat3	Gpat3	Gpat3
Brca1_Trp53_12M	chr5	120387319	122059124	5 to 3	DUP	Lhx5,Sdsl,Plbd2,Sds,Slc8b1,Tpcn1,Iqcd,Rita1,Ddx54,Cfap73,Rasal1,Dtx1,Oas2,Oas3,Oas1e,Oas1b,Oas1c,Oas1f,Oas1h,Oas1g,Oas1a,Oas1d,Rph3a,Ptpn11,Rpl6,Hectd4,Trafd1,Naa25,Erp29,Tmem116,Adam1b,Adam1a,Mapkapk5,Aldh2,Acad12,Acad10,Brap,Atxn2,Sh2b3,Mir7031,Pheta1,Cux2	-	-
Brca1_Trp53_12M	chr5	92275078	92275194	3 to 5	DEL	Naaa	Naaa	Naaa
Brca1_Trp53_12M	chr5	98175489	98175542	3 to 5	DEL	Prdm8	Prdm8	Prdm8
Brca1_Trp53_12M	chr5	93170445	93170655	3 to 5	DEL	Sept11	Sept11	Sept11
Brca1_Trp53_12M	chr5	92907568	92910587	5 to 5	INV	Shroom3	Shroom3	Shroom3
Brca1_Trp53_12M	chr5	92907698	92911940	3 to 5	DEL	Shroom3	Shroom3	Shroom3
Brca1_Trp53_12M	chr5	92907699	92910632	3 to 3	INV	Shroom3	Shroom3	Shroom3
Brca1_Trp53_12M	chr5	92910584	92912072	3 to 3	INV	Shroom3	Shroom3	Shroom3
Brca1_Trp53_12M	chr5	92741134	93076892	5 to 5	INV	Shroom3,Mir1961,Sowahb	Shroom3	-
Brca1_Trp53_12M	chr5	92741402	93076705	3 to 3	INV	Shroom3,Mir1961,Sowahb	Shroom3	-
Brca1_Trp53_12M	chr5	92817732	143455123	3 to 5	DEL	Shroom3,Sowahb,Sept11,Ccni,2010109A12Rik,Ccng2,C87414,Gm7978,A430089I19Rik,AA792892,Gm3139,Gm16367,Gm16513,Gm6367,Gm3259,D5Ertd577e,Gm3286,E330014E10Rik,Cxcl13,Cnot6l,Mrpl1,Fras1,Anxa3,Gm8013,Bmp2k,Paqr3,Naa11,4930467D21Rik,Gk2,Antxr2,Prdm8,A730035I17Rik,Fgf5,Cfap299,Mir703,Bmp3,Prkg2,Rasgef1b,A930011G23Rik,Gm38413,Hnrnpd,Enoph1,Hnrnpdl,Tmem150c,Tmem150cos,2310034O05Rik,Sec31a,5430416N02Rik,Lin54…	Shroom3	-
Brca1_Trp53_12M	chr5	90924923	90930442	3 to 5	DEL	-	-	-
Brca1_Trp53_12M	chr5	91055372	91061912	3 to 5	DEL	-	-	-
Brca1_Trp53_12M	chr5	91120613	91121311	3 to 5	DEL	-	-	-
Brca1_Trp53_12M	chr5	91630965	91637532	3 to 5	DEL	-	-	-
Brca1_Trp53_12M	chr5	91854046	91854474	3 to 5	DEL	-	-	-
Brca1_Trp53_12M	chr5	91924823	91931112	3 to 5	DEL	-	-	-
Brca1_Trp53_12M	chr5	91972885	91973279	3 to 5	DEL	-	-	-
Brca1_Trp53_12M	chr5	93066804	93069983	3 to 5	DEL	-	-	-
Brca1_Trp53_12M	chr5	93309771	93315986	3 to 5	DEL	-	-	-
Brca1_Trp53_12M	chr5	93440188	93446743	3 to 5	DEL	-	-	-
Brca1_Trp53_12M	chr5	97149879	97150745	3 to 5	DEL	-	-	-
Brca1_Trp53_12M	chr5	97171060	97171563	3 to 5	DEL	-	-	-
Brca1_Trp53_12M	chr5	97246856	97247706	3 to 5	DEL	-	-	-
Brca1_Trp53_12M	chr5	97272105	97273354	3 to 5	DEL	-	-	-
Brca1_Trp53_12M	chr5	97798539	97798592	3 to 5	DEL	-	-	-
Brca1_Trp53_12M	chr5	98204720	98211943	3 to 5	DEL	-	-	-
Brca1_Trp53_12M	chr5	101209961	101210821	3 to 5	DEL	-	-	-
Brca1_Trp53_12M	chr5	101312343	101318819	3 to 5	DEL	-	-	-
Brca1_Trp53_12M	chr5	101411776	101412257	3 to 5	DEL	-	-	-
Brca1_Trp53_12M	chr5	101462182	101462254	3 to 5	DEL	-	-	-
Brca1_Trp53_12M	chr5	101469921	101471145	3 to 5	DEL	-	-	-
Brca1_Trp53_12M	chr5	101549461	101550079	3 to 5	DEL	-	-	-
Brca1_Trp53_12M	chr5	101615482	101619315	3 to 5	DEL	-	-	-
Brca1_Trp53_12M	chr6	134484908	134484939	5 to 3	DUP	Lrp6	Lrp6	Lrp6
Brca1_Trp53_12M	chr6	3354451	3404592	3 to 5	DEL	Samd9l	-	-
Brca1_Trp53_12M	chr6	20534455	20536101	3 to 5	DEL	-	-	-
Brca1_Trp53_12M	chr6	133333132	133333183	3 to 5	DEL	-	-	-
Brca1_Trp53_12M	chr7	89659251	89662134	5 to 3	DUP	Me3	Me3	Me3
Brca1_Trp53_12M	chr7	27727664	27933133	3 to 3	INV	Zfp60,Gm10046,Zfp626,Zfp59,Zfp607a,Zfp974	-	-
Brca1_Trp53_12M	chr7	38236875	38237211	3 to 5	DEL	-	-	-
Brca1_Trp53_12M	chr7	38245611	38245695	3 to 5	DEL	-	-	-
Brca1_Trp53_12M	chr7	143432457	143432518	3 to 5	DEL	-	-	-
Brca1_Trp53_12M	chr8	71215203	71779452	5 to 5	INV	Haus8,Myo9b,Use1,Nr2f6,Ocel1,Babam1,Ushbp1,Ankle1,Abhd8,Mrpl34,Ano8,Dda1,Gtpbp3,Plvap,Mvb12a,Bst2,Nxnl1,Tmem221,Slc27a1,Pgls,Fam129c,Colgalt1,Unc13a,Mir6769b,Jak3,B3gnt3,Insl3,Fcho1	-	-
Brca1_Trp53_12M	chr8	71318547	71754722	5 to 5	INV	Myo9b,Use1,Nr2f6,Ocel1,Babam1,Ushbp1,Ankle1,Abhd8,Mrpl34,Ano8,Dda1,Gtpbp3,Plvap,Mvb12a,Bst2,Nxnl1,Tmem221,Slc27a1,Pgls,Fam129c,Colgalt1,Unc13a,Mir6769b,Jak3,B3gnt3,Insl3,Fcho1	Myo9b	-
Brca1_Trp53_12M	chr8	39236164	39236681	3 to 5	DEL	-	-	-
Brca1_Trp53_12M	chr9	33591757	51051014	3 to 5	DEL	7630403G23Rik,Kirrel3,St3gal4,Dcps,4930581F22Rik,Tirap,Foxred1,Srpr,Fam118b,Rpusd4,4933422A05Rik,Cdon,Ddx25,Pus3,Hyls1,Pate2,Pate4,Pate3,Pate1,Pate10,Pate7,Pate6,Pate5,Gm3428,Gm5916,Gm3434,Gm3867,Pate12,Pate11,Pate9,Pate8,Pate14,1700027I24Rik,Acrv1,Chek1,Stt3a,Ei24,Fez1,Pknox2,Tmem218,Slc37a2,Ccdc15,Hepacam,Robo4,Robo3,Msantd2,Esam,Vsig2,Nrgn,Siae,Spa17,Tbrg1,Panx3,Olfr160,Olfr151,Olfr874,Olfr875…	-	-
Brca1_Trp53_12M	chr9	37092220	51926998	5 to 3	DUP	Pknox2,Tmem218,Slc37a2,Ccdc15,Hepacam,Robo4,Robo3,Msantd2,Esam,Vsig2,Nrgn,Siae,Spa17,Tbrg1,Panx3,Olfr160,Olfr151,Olfr874,Olfr875,Olfr876,Olfr877,Olfr145,Olfr878,Olfr881,Olfr883,Olfr884,Olfr885,Olfr887,Olfr890,Olfr891,Olfr894,Olfr893,Olfr143,Olfr895,Olfr25,Olfr898,Olfr899,Olfr900,Olfr147,Olfr901,Olfr902,Olfr904,Olfr905,Olfr906,Olfr907,Olfr908,Olfr911-ps1,Olfr910,Olfr912,Olfr913,Olfr914,Olfr915,Olf…	Pknox2	4933407I05Rik
Brca1_Trp53_12M	chr9	31625269	31625429	5 to 5	INV	-	-	-
Brca1_Trp53_12M	chr9	31625439	31625634	3 to 5	DEL	-	-	-
Brca1_Trp53_12M	chr10	61208848	61209653	5 to 3	DUP	Adamts14	Adamts14	Adamts14
Brca1_Trp53_12M	chr10	100523481	100525382	5 to 3	DUP	Cep290	Cep290	Cep290
Brca1_Trp53_12M	chr10	13945220	21995647	5 to 3	DUP	Hivep2,Adgrg6,Vta1,1700016L04Rik,Nmbr,Gje1,C330004P14Rik,Gm20125,Cited2,Txlnb,Heca,Abracl,Reps1,Ect2l,Ccdc28a,Nhsl1,Hebp2,Arfgef3,Gm32926,Gm4922,4930444F02Rik,Perp,Tnfaip3,Gm20139,Olig3,Gm33104,Ifngr1,Il22ra2,Il20ra,Slc35d3,Pex7,Map3k5,Map7,4930405J17Rik,Rpl32l,Mir6413,Bclaf1,Mtfr2,Pde7b,Ahi1,Myb,Gm33619,Hbs1l,4930455C13Rik,Aldh8a1,1700020N01Rik,Gm5420,Sgk1	-	Sgk1
Brca1_Trp53_12M	chr11	76476005	76476225	3 to 5	DEL	Abr	Abr	Abr
Brca1_Trp53_12M	chr11	76548807	76557855	3 to 5	DEL	Abr	Abr	Abr
Brca1_Trp53_12M	chr11	22693387	23023934	5 to 5	INV	B3gnt2,Commd1,Zrsr1,Cct4,Fam161a	-	Fam161a
Brca1_Trp53_12M	chr11	101522998	101526878	3 to 5	DEL	Brca1	Brca1	Brca1
Brca1_Trp53_12M	chr11	76828125	76834561	3 to 5	DEL	Cpd	Cpd	Cpd
Brca1_Trp53_12M	chr11	42260817	74633654	5 to 3	DUP	Gabra6,Gabrb2,Atp10b,Mir146,Slu7,Pttg1,C1qtnf2,Ccnjl,Fabp6,Pwwp2a,Ttc1,Adra1b,Il12b,Ublcp1,Rnf145,4930597A21Rik,Ebf1,Gm12159,F630206G17Rik,Clint1,Lsm11,Thg1l,Sox30,Adam19,Mir8100,Nipal4,Cyfip2,Fndc9,Itk,Gm12167,Fam71b,Med7,Havcr2,Gm12169,Gm12171,BC053393,Dppa1,Gm4926,Timd2,Havcr1,Timd4,Sgcd,Rack1,Trim41,Snord96a,Snord95,Trim7,Irgm1,Gm5431,Gm12185,9930111J21Rik1,Psme2b,9930111J21Rik2,Ifi47,Tgtp1,T…	-	Ccdc92b
Brca1_Trp53_12M	chr11	42260963	74633649	3 to 5	DEL	Gabra6,Gabrb2,Atp10b,Mir146,Slu7,Pttg1,C1qtnf2,Ccnjl,Fabp6,Pwwp2a,Ttc1,Adra1b,Il12b,Ublcp1,Rnf145,4930597A21Rik,Ebf1,Gm12159,F630206G17Rik,Clint1,Lsm11,Thg1l,Sox30,Adam19,Mir8100,Nipal4,Cyfip2,Fndc9,Itk,Gm12167,Fam71b,Med7,Havcr2,Gm12169,Gm12171,BC053393,Dppa1,Gm4926,Timd2,Havcr1,Timd4,Sgcd,Rack1,Trim41,Snord96a,Snord95,Trim7,Irgm1,Gm5431,Gm12185,9930111J21Rik1,Psme2b,9930111J21Rik2,Ifi47,Tgtp1,T…	-	Ccdc92b
Brca1_Trp53_12M	chr11	67763412	67763978	3 to 5	DEL	Glp2r	Glp2r	Glp2r
Brca1_Trp53_12M	chr11	99614531	99620191	3 to 5	DEL	Gm11562,Krtap2-4	Krtap2-4	Gm11562
Brca1_Trp53_12M	chr11	73117020	73122074	3 to 5	DEL	Itgae	Itgae	Itgae
Brca1_Trp53_12M	chr11	99433719	99433820	3 to 5	DEL	Krt20	Krt20	Krt20
Brca1_Trp53_12M	chr11	79463852	79471868	5 to 3	DUP	Nf1	Nf1	Nf1
Brca1_Trp53_12M	chr11	71114193	71114237	3 to 5	DEL	Nlrp1a	Nlrp1a	Nlrp1a
Brca1_Trp53_12M	chr11	71124810	71183708	5 to 3	DUP	Nlrp1a,Nlrp1b	Nlrp1a	Nlrp1b
Brca1_Trp53_12M	chr11	71139858	71189253	3 to 5	DEL	Nlrp1a,Nlrp1b	Nlrp1a	Nlrp1b
Brca1_Trp53_12M	chr11	71141909	71200920	3 to 5	DEL	Nlrp1a,Nlrp1b	Nlrp1a	Nlrp1b
Brca1_Trp53_12M	chr11	71099414	71247640	3 to 5	DEL	Nlrp1a,Nlrp1b,Nlrp1c-ps	Nlrp1a	Nlrp1c-ps
Brca1_Trp53_12M	chr11	71107264	71253308	5 to 3	DUP	Nlrp1a,Nlrp1b,Nlrp1c-ps	Nlrp1a	Nlrp1c-ps
Brca1_Trp53_12M	chr11	71107833	71255048	3 to 5	DEL	Nlrp1a,Nlrp1b,Nlrp1c-ps	Nlrp1a	Nlrp1c-ps
Brca1_Trp53_12M	chr11	71113034	71259881	5 to 3	DUP	Nlrp1a,Nlrp1b,Nlrp1c-ps	Nlrp1a	Nlrp1c-ps
Brca1_Trp53_12M	chr11	71114303	71261223	3 to 5	DEL	Nlrp1a,Nlrp1b,Nlrp1c-ps	Nlrp1a	Nlrp1c-ps
Brca1_Trp53_12M	chr11	71115908	71261966	5 to 3	DUP	Nlrp1a,Nlrp1b,Nlrp1c-ps	Nlrp1a	Nlrp1c-ps
Brca1_Trp53_12M	chr11	71166136	71166159	3 to 5	DEL	Nlrp1b	Nlrp1b	Nlrp1b
Brca1_Trp53_12M	chr11	71166288	71168211	3 to 5	DEL	Nlrp1b	Nlrp1b	Nlrp1b
Brca1_Trp53_12M	chr11	71173288	71177095	3 to 5	DEL	Nlrp1b	Nlrp1b	Nlrp1b
Brca1_Trp53_12M	chr11	71177665	71180205	3 to 5	DEL	Nlrp1b	Nlrp1b	Nlrp1b
Brca1_Trp53_12M	chr11	71188132	71189253	3 to 5	DEL	Nlrp1b	Nlrp1b	Nlrp1b
Brca1_Trp53_12M	chr11	71199895	71225997	3 to 5	DEL	Nlrp1b	Nlrp1b	Nlrp1b
Brca1_Trp53_12M	chr11	71145438	71231466	3 to 5	DEL	Nlrp1b	-	-
Brca1_Trp53_12M	chr11	71144573	71230568	5 to 3	DUP	Nlrp1b,Nlrp1a	Nlrp1a	Nlrp1b
Brca1_Trp53_12M	chr11	71144002	71284614	5 to 3	DUP	Nlrp1b,Nlrp1a,Nlrp1c-ps	Nlrp1a	Nlrp1c-ps
Brca1_Trp53_12M	chr11	71158473	71244837	3 to 5	DEL	Nlrp1b,Nlrp1c-ps	Nlrp1b	Nlrp1c-ps
Brca1_Trp53_12M	chr11	71181996	71280372	5 to 3	DUP	Nlrp1b,Nlrp1c-ps	Nlrp1b	Nlrp1c-ps
Brca1_Trp53_12M	chr11	71183642	71281699	5 to 3	DUP	Nlrp1b,Nlrp1c-ps	Nlrp1b	Nlrp1c-ps
Brca1_Trp53_12M	chr11	71232101	71286662	5 to 3	DUP	Nlrp1c-ps	-	-
Brca1_Trp53_12M	chr11	71232207	71286812	3 to 5	DEL	Nlrp1c-ps	-	-
Brca1_Trp53_12M	chr11	71234003	71288540	3 to 5	DEL	Nlrp1c-ps	-	-
Brca1_Trp53_12M	chr11	74687850	74688045	3 to 5	DEL	Pafah1b1	Pafah1b1	Pafah1b1
Brca1_Trp53_12M	chr11	74706332	74706508	3 to 5	DEL	Pafah1b1	Pafah1b1	Pafah1b1
Brca1_Trp53_12M	chr11	74716832	74716898	3 to 5	DEL	Pafah1b1	Pafah1b1	Pafah1b1
Brca1_Trp53_12M	chr11	3943255	98225195	3 to 5	DEL	Pes1,Gal3st1,Sec14l4,Sec14l3,Mtfp1,Sec14l2,Rnf215,Ccdc157,Mir3060,Sf3a1,Tbc1d10a,Castor1,Osm,Lif,Hormad2,Mtmr3,Gm11961,Ascc2,Uqcr10,Zmat5,Cabp7,Nf2,Nipsnap1,Thoc5,Mir6918,AA413626,Nefh,Ap1b1,Gas2l1,Rasl10a,Ewsr1,Rhbdd3,Emid1,Kremen1,Znrf3,Xbp1,Ccdc117,Ankrd36,Mrps24,Urgcp,Ube2d-ps,Dbnl,Pgam2,Polm,Aebp1,Pold2,Myl7,Gck,Ykt6,Camk2b,Nudcd3,Rps15a-ps6,Npc1l1,Ddx56,Tmed4,Ogdh,Zmiz2,Mir7651,Ppia,H2afv,P…	Cdk12	-
Brca1_Trp53_12M	chr11	103083662	103092705	3 to 5	DEL	Plcd3	Plcd3	Plcd3
Brca1_Trp53_12M	chr11	74365814	74389682	5 to 3	DUP	Rap1gap2	Rap1gap2	-
Brca1_Trp53_12M	chr11	74540176	74545397	3 to 5	DEL	Rap1gap2	Rap1gap2	Rap1gap2
Brca1_Trp53_12M	chr11	29672729	102634023	5 to 3	DUP	Rtn4,Eml6,4931440F15Rik,Sptbn1,4930505A04Rik,Acyp2,Psme4,Gpr75,Asb3,Erlec1,Chac2,Stc2,Bod1,D630024D03Rik,Cpeb4,4930524B15Rik,Nsg2,Gm12108,Il9r,Rhbdf1,Snrnp25,Mpg,Nprl3,Hba-x,Hba-a1,Hbq1b,Hbq1a,Sh3pxd2b,Ubtd2,Efcab9,Stk10,Fbxw11,Smim23,Fgf18,Npm1,Tlx3,Ranbp17,Gabrp,Kcnip1,Kcnmb1,4930469K13Rik,Lcp2,Foxi1,Dock2,Insyn2b,Spdl1,Slit3,Mir218-2,Pank3,Mir103-1,Fbll1,Rars,Wwc1,Tenm2,Gm12128,Gm12130,Mat2b,H…	-	-
Brca1_Trp53_12M	chr11	29672896	102634100	3 to 5	DEL	Rtn4,Eml6,4931440F15Rik,Sptbn1,4930505A04Rik,Acyp2,Psme4,Gpr75,Asb3,Erlec1,Chac2,Stc2,Bod1,D630024D03Rik,Cpeb4,4930524B15Rik,Nsg2,Gm12108,Il9r,Rhbdf1,Snrnp25,Mpg,Nprl3,Hba-x,Hba-a1,Hbq1b,Hbq1a,Sh3pxd2b,Ubtd2,Efcab9,Stk10,Fbxw11,Smim23,Fgf18,Npm1,Tlx3,Ranbp17,Gabrp,Kcnip1,Kcnmb1,4930469K13Rik,Lcp2,Foxi1,Dock2,Insyn2b,Spdl1,Slit3,Mir218-2,Pank3,Mir103-1,Fbll1,Rars,Wwc1,Tenm2,Gm12128,Gm12130,Mat2b,H…	-	-
Brca1_Trp53_12M	chr11	70795992	70796898	3 to 5	DEL	Scimp	Scimp	Scimp
Brca1_Trp53_12M	chr11	74884410	74891504	3 to 5	DEL	Sgsm2	Sgsm2	Sgsm2
Brca1_Trp53_12M	chr11	66495404	66495803	3 to 5	DEL	Shisa6	Shisa6	Shisa6
Brca1_Trp53_12M	chr11	99210605	99210785	3 to 5	DEL	Smarce1	Smarce1	Smarce1
Brca1_Trp53_12M	chr11	19876810	36149513	3 to 3	INV	Spred2,Actr2,Rab1a,Cep68,Slc1a4,Sertad2,Aftph,Lgalsl,Peli1,2610024D14Rik,Vps54,Ugp2,Mir1933,4932414J04Rik,Mdh1,Wdpcp,Otx1,Ehbp1,Tmem17,B3gnt2,Commd1,Zrsr1,Cct4,Fam161a,1700061J23Rik,Xpo1,Usp34,Ahsa2,1700093K21Rik,Selenok-ps1,0610010F05Rik,Pex13,Pus10,Rel,Papolg,Bcl11a,4933430M04Rik,Gm10466,4933427E13Rik,5730522E02Rik,Mir6372,Fancl,Vrk2,Ccdc85a,2810471M01Rik,Mir216b,Mir216c,Mir217,Mir216a,Efemp1,P…	-	Tenm2
Brca1_Trp53_12M	chr11	100813224	100813425	3 to 5	DEL	Stat5b	Stat5b	Stat5b
Brca1_Trp53_12M	chr11	69588105	69759250	3 to 3	INV	Trp53,Shbg,Atp1b2,Sat2,Fxr2,Mir467f,Mpdu1,Cd68,Sox15,Mir1934,Senp3,Eif4a1,Tnfsf13,Tnfsfm13,Tnfsf12,Polr2a	Trp53	-
Brca1_Trp53_12M	chr11	101124502	101160164	5 to 3	DUP	Tubg1,Tubg2	Tubg1	Tubg2
Brca1_Trp53_12M	chr11	101157524	101157630	3 to 5	DEL	Tubg2	Tubg2	Tubg2
Brca1_Trp53_12M	chr11	67866348	67872743	3 to 5	DEL	Usp43	Usp43	Usp43
Brca1_Trp53_12M	chr11	67892897	67892984	3 to 5	DEL	Usp43	Usp43	Usp43
Brca1_Trp53_12M	chr11	76159105	76160616	5 to 5	INV	Vps53,Glod4	Vps53,Glod4	Vps53,Glod4
Brca1_Trp53_12M	chr11	21272648	21273055	3 to 3	INV	Vps54	Vps54	Vps54
Brca1_Trp53_12M	chr11	12150839	12151243	3 to 5	DEL	-	-	-
Brca1_Trp53_12M	chr11	64724459	64724708	3 to 5	DEL	-	-	-
Brca1_Trp53_12M	chr11	64792044	64797453	3 to 5	DEL	-	-	-
Brca1_Trp53_12M	chr11	65451776	65459027	3 to 5	DEL	-	-	-
Brca1_Trp53_12M	chr11	65496638	65497319	3 to 5	DEL	-	-	-
Brca1_Trp53_12M	chr11	65656163	65656209	3 to 3	INV	-	-	-
Brca1_Trp53_12M	chr11	65656169	65658844	5 to 3	DUP	-	-	-
Brca1_Trp53_12M	chr11	65656197	65658843	5 to 5	INV	-	-	-
Brca1_Trp53_12M	chr11	66577842	66577996	3 to 5	DEL	-	-	-
Brca1_Trp53_12M	chr11	66668000	66669461	3 to 5	DEL	-	-	-
Brca1_Trp53_12M	chr11	66775775	66776441	3 to 5	DEL	-	-	-
Brca1_Trp53_12M	chr11	66784062	66786853	3 to 5	DEL	-	-	-
Brca1_Trp53_12M	chr11	66827790	66828113	3 to 5	DEL	-	-	-
Brca1_Trp53_12M	chr11	66865160	66865753	3 to 5	DEL	-	-	-
Brca1_Trp53_12M	chr11	69084035	69084681	3 to 5	DEL	-	-	-
Brca1_Trp53_12M	chr11	69172112	69172223	3 to 5	DEL	-	-	-
Brca1_Trp53_12M	chr11	69723972	69724218	3 to 5	DEL	-	-	-
Brca1_Trp53_12M	chr11	69764916	69765326	5 to 5	INV	-	-	-
Brca1_Trp53_12M	chr11	69764924	69765084	3 to 3	INV	-	-	-
Brca1_Trp53_12M	chr11	70818092	70818503	3 to 5	DEL	-	-	-
Brca1_Trp53_12M	chr11	71040260	71044724	3 to 5	DEL	-	-	-
Brca1_Trp53_12M	chr11	71079799	71091266	3 to 5	DEL	-	-	-
Brca1_Trp53_12M	chr11	71300071	71307592	3 to 5	DEL	-	-	-
Brca1_Trp53_12M	chr11	71320070	71320547	3 to 5	DEL	-	-	-
Brca1_Trp53_12M	chr11	71320589	71321464	3 to 5	DEL	-	-	-
Brca1_Trp53_12M	chr11	71322238	71324830	5 to 3	DUP	-	-	-
Brca1_Trp53_12M	chr11	71322296	71328842	3 to 5	DEL	-	-	-
Brca1_Trp53_12M	chr11	71324831	71328848	3 to 5	DEL	-	-	-
Brca1_Trp53_12M	chr11	71505741	71512148	3 to 5	DEL	-	-	-
Brca1_Trp53_12M	chr11	71875237	71881632	3 to 5	DEL	-	-	-
Brca1_Trp53_12M	chr11	71927971	71928308	3 to 5	DEL	-	-	-
Brca1_Trp53_12M	chr11	72276603	72279478	3 to 5	DEL	-	-	-
Brca1_Trp53_12M	chr11	72326539	72332965	3 to 5	DEL	-	-	-
Brca1_Trp53_12M	chr11	98082126	98082242	3 to 5	DEL	-	-	-
Brca1_Trp53_12M	chr11	98777836	98777953	3 to 5	DEL	-	-	-
Brca1_Trp53_12M	chr11	99554600	99554993	3 to 5	DEL	-	-	-
Brca1_Trp53_12M	chr11	100360943	100362157	3 to 5	DEL	-	-	-
Brca1_Trp53_12M	chr11	101605079	101605363	3 to 3	INV	-	-	-
Brca1_Trp53_12M	chr11	101605099	101605231	3 to 5	DEL	-	-	-
Brca1_Trp53_12M	chr11	101626145	101626304	3 to 5	DEL	-	-	-
Brca1_Trp53_12M	chr11	101642371	101645372	3 to 3	INV	-	-	-
Brca1_Trp53_12M	chr11	101670099	101670309	3 to 5	DEL	-	-	-
Brca1_Trp53_12M	chr11	101721603	101721662	3 to 5	DEL	-	-	-
Brca1_Trp53_12M	chr11	101895670	101895758	3 to 5	DEL	-	-	-
Brca1_Trp53_12M	chr11	102124046	102124677	3 to 5	DEL	-	-	-
Brca1_Trp53_12M	chr11	102282712	102283341	3 to 5	DEL	-	-	-
Brca1_Trp53_12M	chr11	102784719	102784812	3 to 5	DEL	-	-	-
Brca1_Trp53_12M	chr11	102798184	102798412	3 to 5	DEL	-	-	-
Brca1_Trp53_12M	chr12	7897032	9403619	3 to 5	DEL	Apob,Ldah,Gdf7,Hs1bp3,Rhob,Slc7a15,Pum2,Sdc1,Laptm4a,Matn3,Wdr35,Ttc32	-	-
Brca1_Trp53_12M	chr12	4505674	8068976	5 to 5	INV	Gm31938,Itsn2,Fam228a,Fam228b,Pfn4,Sf3b6,Fkbp1b,Wdcp,Mfsd2b,Ubxn2a,Atad2b,Klhl29,2810032G03Rik,1700101O22Rik,Apob	-	-
Brca1_Trp53_12M	chr12	5172634	9857116	3 to 5	DEL	Klhl29,2810032G03Rik,1700101O22Rik,Apob,Ldah,Gdf7,Hs1bp3,Rhob,Slc7a15,Pum2,Sdc1,Laptm4a,Matn3,Wdr35,Ttc32,1700022H16Rik,Osr1	Klhl29	-
Brca1_Trp53_12M	chr12	9824054	11172943	3 to 3	INV	Nt5c1b,Rdh14,Gm38407,7420701I03Rik,Kcns3	-	-
Brca1_Trp53_12M	chr12	11531634	12309484	3 to 5	DEL	Tubb2a-ps2,Fam49a	-	Fam49a
Brca1_Trp53_12M	chr12	6221694	6997423	5 to 3	DUP	-	-	-
Brca1_Trp53_12M	chr12	113982982	114049510	3 to 5	DEL	-	-	-
Brca1_Trp53_12M	chr13	19406856	37798292	3 to 3	INV	9330199G10Rik,Epdr1,Sfrp4,Nme8,Gpr141b,Gpr141,Elmo1,Aoah,Olfr1370,Olfr263,Olfr1368,Trim27,Gpx5,Gpx6,Olfr1367,Zscan12,Zkscan3,Mir6942,Pgbd1,Zscan26,Mir1896,4930470G03Rik,Zkscan4,Nkapl,Zfp389,Zkscan8,Olfr1366,Olfr1535,Olfr1364,Olfr1362,Olfr11,Olfr1361,Olfr1360,Olfr1359,Hist1h2ai,Hist1h2bl,Hist1h3h,Hist1h2bm,Hist1h4j,Hist1h2ak,Hist1h2bn,Hist1h4k,Hist1h1b,Hist1h2an,Hist1h2bp,Hist1h3i,Hist1h2bq,Hist1h…	-	Rreb1
Brca1_Trp53_12M	chr13	67269882	67729719	5 to 3	DUP	F630042J09Rik,Zfp458,Zfp457,Zfp595,Zfp953,Zfp456,Zfp429,Zfp459,Zfp874a,Zfp874b,Zfp58,Zfp87,Zfp748,9430065F17Rik,Zfp729b,Zfp729a,Zfp738,Zfp65,Zfp85os	Zfp458	Zfp85os
Brca1_Trp53_12M	chr13	22032449	64113686	5 to 5	INV	Hist1h2ah,Hist1h2bk,Hist1h2ag,Hist1h4i,Hist1h2bj,Vmn1r188,Vmn1r189,Vmn1r191,Vmn1r193,Vmn1r194,Vmn1r195,Vmn1r196,Vmn1r197,Vmn1r198,Vmn1r200,Vmn1r199,Vmn1r-ps103,Vmn1r201,Vmn1r202,Vmn1r203,Vmn1r204,Vmn1r206,Vmn1r208,Vmn1r209,Vmn1r210,Vmn1r211,Vmn1r212,Vmn1r213,Vmn1r214,Vmn1r215,Vmn1r216,Vmn1r217,Vmn1r218,Vmn1r219,Vmn1r220,Vmn1r222,Vmn1r223,4930557F10Rik,4933404K08Rik,4930586N03Rik,Zfp322a,Abt1,C230…	-	Slc35d2
Brca1_Trp53_12M	chr13	59101389	59107951	3 to 5	DEL	Ntrk2	Ntrk2	Ntrk2
Brca1_Trp53_12M	chr13	65129346	65320060	5 to 5	INV	Olfr466,Nlrp4f,Zfp369	-	-
Brca1_Trp53_12M	chr13	108991088	108991294	3 to 5	DEL	Pde4d	Pde4d	Pde4d
Brca1_Trp53_12M	chr13	37805794	37820352	5 to 5	INV	Rreb1	Rreb1	Rreb1
Brca1_Trp53_12M	chr13	37821043	37821388	3 to 5	DEL	Rreb1	Rreb1	Rreb1
Brca1_Trp53_12M	chr13	69511261	69511437	3 to 5	DEL	Tent4a	Tent4a	Tent4a
Brca1_Trp53_12M	chr13	69450940	87991368	5 to 3	DUP	Tent4a,Nsun2,Srd5a1,Ube2ql1,Med10,4933416O17Rik,1700084F23Rik,Gm3772,4930520P13Rik,Ice1,1700100L14Rik,Adamts16,8030423J24Rik,Mir466f-4,Irx1,Irx2,Gm20554,D730050B12Rik,Irx4,Ndufs6,Mrpl36,Eprn,Lpcat1,Slc6a3,Clptm1l,Tert,Slc6a18,Slc6a19,Slc6a19os,Slc12a7,Nkd2,Trip13,Brd9,Zdhhc11,Tppp,Cep72,Slc9a3,Exoc3,Ahrr,Pdcd6,Sdha,Ccdc127,Lrrc14b,Zfp72,Mir692-2,Zfp825,Erap1,Cast,Pcsk1,Mir682,Ell2,Glrx,Rhobtb3,Sp…	-	-
Brca1_Trp53_12M	chr13	67665978	67702903	3 to 5	DEL	Zfp738	Zfp738	-
Brca1_Trp53_12M	chr13	67666138	67666661	3 to 5	DEL	Zfp738	Zfp738	Zfp738
Brca1_Trp53_12M	chr13	61780661	62492831	5 to 5	INV	Zfp808,Gm3604,Zfp935,Zfp934	-	Zfp934,Zfp935
Brca1_Trp53_12M	chr13	62183523	62509768	5 to 5	INV	Zfp808,Gm3604,Zfp935,Zfp934	Zfp808	Zfp935,Zfp934
Brca1_Trp53_12M	chr13	18477252	18592393	3 to 5	DEL	-	-	-
Brca1_Trp53_12M	chr13	60971630	60986355	3 to 5	DEL	-	-	-
Brca1_Trp53_12M	chr13	62657245	62692131	5 to 3	DUP	-	-	-
Brca1_Trp53_12M	chr13	64970880	64973466	3 to 5	DEL	-	-	-
Brca1_Trp53_12M	chr13	64973648	64990134	3 to 3	INV	-	-	-
Brca1_Trp53_12M	chr13	65167969	65168910	3 to 5	DEL	-	-	-
Brca1_Trp53_12M	chr13	65321820	65324959	3 to 5	DEL	-	-	-
Brca1_Trp53_12M	chr13	69030855	69031100	3 to 5	DEL	-	-	-
Brca1_Trp53_12M	chr13	69354005	69354326	3 to 5	DEL	-	-	-
Brca1_Trp53_12M	chr13	69464779	69464974	3 to 5	DEL	-	-	-
Brca1_Trp53_12M	chr13	79825360	79825633	3 to 5	DEL	-	-	-
Brca1_Trp53_12M	chr14	86284114	96571397	5 to 3	DUP	Diaph3,Tdrd3,Pcdh20,4930474H20Rik,Pcdh9,4921530L21Rik,Klhl1	-	-
Brca1_Trp53_12M	chr14	32248367	32250356	5 to 3	DUP	Parg	Parg	Parg
Brca1_Trp53_12M	chr14	11994228	78830872	5 to 5	INV	Ptprg,3830406C13Rik,Fezf2,Cadps,Gm5087,Synpr,Sntn,Thoc7,Atxn7,Psmd6,Olfr720,Olfr31,Il3ra,Slc4a7,Nek10,Lrrc3b,B230110C06Rik,Ngly1,Oxsm,Top2b,Rarb,Pou5f1-rs6,Thrb,Nr1d2,Nkiras1,Ube2e1,Rpl15,Ube2e2,Gm5458,Nid2,Rtraf,D14Ertd670e,Gng2,Saysd1,Kcnk5,Kcnk16,Nudt13,Ecd,Fam149b,Dnajc9,Cfap70,Mrps16,Anxa7,Mss51,Ppp3cb,Usp54,1810062O18Rik,Myoz1,Sec24c,Synpo2l,Mir6946,Zswim8,Fut11,Chchd1,6230400D17Rik,Ndst2,C…	Ptprg	-
Brca1_Trp53_12M	chr14	84230996	84234016	3 to 5	DEL	-	-	-
Brca1_Trp53_12M	chr15	73943308	80781639	3 to 3	INV	Adgrb1,Mroh4,Arc,Jrk,4933427E11Rik,Slurp1,Psca,Them6,Lypd2,Slurp2,Lynx1,Ly6d,Ly6g6g,Ly6k,Gml2,Gml,Cyp11b1,Cyp11b2,Ly6m,Ly6e,Ly6i,Ly6a,Ly6c1,Ly6c2,Ly6g,Ly6f,9030619P08Rik,Ly6l,Ly6h,Gpihbp1,Zfp41,Top1mt,Rhpn1,Mafa,Zc3h3,Gsdmd,Mroh6,Eef1d,Naprt,Pycrl,Tigd5,Tsta3,Zfp623,Zfp707,Ccdc166,Fam83h,Mapk15,Scrib,Puf60,Mir6952,Nrbp2,Eppk1,BC024139,Plec,Mir1942,Parp10,Grina,Mir6953,Mirt2,Spatc1,Oplah,Smpd5,Mir…	-	Tnrc6b
Brca1_Trp53_12M	chr15	21133089	80970578	3 to 3	INV	Cdh12,Cdh18,Hnrnpa1l2-ps2,Basp1,Gm5468,Myo10,Retreg1,Mir7212,Zfp622,Gm41279,March11,Fbxl7,Ank,Otulin,Mir7117,Otulinl,Trio,Dnah5,Mir3964,Ctnnd2,4930430F21Rik,Dap,Ankrd33b,Ropn1l,March6,Cmbl,Cct5,Atpsckmt,Tas2r119,Snord123,Snhg18,Sema5a,Gm41289,Sdc2,Cpq,1700084J12Rik,4930592A05Rik,Tspyl5,Mtdh,Laptm4b,Matn2,9430069I07Rik,Rpl30,Erich5,Gm12191,Rida,Pop1,Nipal2,4930413F20Rik,Kcns2,Stk3,Osr2,BC048602,Vp…	Cdh12	Adsl
Brca1_Trp53_12M	chr15	20988894	75847834	5 to 3	DUP	Cdh12,Cdh18,Hnrnpa1l2-ps2,Basp1,Gm5468,Myo10,Retreg1,Mir7212,Zfp622,Gm41279,March11,Fbxl7,Ank,Otulin,Mir7117,Otulinl,Trio,Dnah5,Mir3964,Ctnnd2,4930430F21Rik,Dap,Ankrd33b,Ropn1l,March6,Cmbl,Cct5,Atpsckmt,Tas2r119,Snord123,Snhg18,Sema5a,Gm41289,Sdc2,Cpq,1700084J12Rik,4930592A05Rik,Tspyl5,Mtdh,Laptm4b,Matn2,9430069I07Rik,Rpl30,Erich5,Gm12191,Rida,Pop1,Nipal2,4930413F20Rik,Kcns2,Stk3,Osr2,BC048602,Vp…	-	-
Brca1_Trp53_12M	chr15	55325364	57334455	5 to 5	INV	Col14a1,Mrpl13,Mtbp,Sntb1,Has2,Has2os,Slc22a22	Col14a1	Slc22a22
Brca1_Trp53_12M	chr15	48589742	50921388	5 to 5	INV	Csmd3,Trps1,Mir1907	Csmd3	-
Brca1_Trp53_12M	chr15	61169562	73645805	3 to 3	INV	D030024E09Rik,Myc,Pvt1,H2afy3,Gm20740,Gsdmc,Gsdmc2,1700065I16Rik,Gsdmcl1,Gsdmc3,Gsdmcl2,Gsdmc4,Gsdmcl-ps,Fam49b,Asap1,Adcy8,Efr3a,Oc90,Hhla1,Kcnq3,Lrrc6,Tmem71,Phf20l1,Tg,Sla,Ccn4,Ndrg1,St3gal1,1700012I11Rik,Zfat,Mir30b,Mir30d,Gm41341,Khdrbs3,4930504C09Rik,Gm19782,Fam135b,Col22a1,Kcnk9,Trappc9,Peg13,Chrac1,Ago2,Ptk2,Mir151,Dennd3,Slc45a4	-	-
Brca1_Trp53_12M	chr15	55070779	80044817	3 to 5	DEL	Dscc1,Taf2,Deptor,Gm9920,Col14a1,Mrpl13,Mtbp,Sntb1,Has2,Has2os,Slc22a22,Zhx2,Derl1,Tbc1d31,Fam83a,9130401M01Rik,Zhx1,Atad2,Wdyhv1,Fbxo32,Klhl38,Anxa13,Fam91a1,Tmem65,Trmt12,Rnf139,Tatdn1,Ndufb9,Mtss1,Zfp572,Sqle,Washc5,Nsmce2,Trib1,Gm19510,4933412E24Rik,Lratd2,9930014A18Rik,A1bg,D030024E09Rik,Myc,Pvt1,H2afy3,Gm20740,Gsdmc,Gsdmc2,1700065I16Rik,Gsdmcl1,Gsdmc3,Gsdmcl2,Gsdmc4,Gsdmcl-ps,Fam49b,Asap1,A…	Taf2	-
Brca1_Trp53_12M	chr15	51440198	66807363	3 to 5	DEL	Eif3h,Utp23,Rad21,Aard,Slc30a8,Med30,Ext1,Samd12,Mir28c,Tnfrsf11b,Colec10,Mal2,Ccn3,Enpp2,Gm26684,Gm2491,Taf2,Dscc1,Deptor,Gm9920,Col14a1,Mrpl13,Mtbp,Sntb1,Has2,Has2os,Slc22a22,Zhx2,Derl1,Tbc1d31,Fam83a,9130401M01Rik,Zhx1,Atad2,Wdyhv1,Fbxo32,Klhl38,Anxa13,Fam91a1,Tmem65,Trmt12,Rnf139,Tatdn1,Ndufb9,Mtss1,Zfp572,Sqle,Washc5,Nsmce2,Trib1,Gm19510,4933412E24Rik,Lratd2,9930014A18Rik,A1bg,D030024E09Rik,…	-	Sla,Tg
Brca1_Trp53_12M	chr15	70781176	71697331	5 to 3	DUP	Fam135b	-	Fam135b
Brca1_Trp53_12M	chr15	85261539	85372310	3 to 5	DEL	Fbln1,Atxn10	Fbln1	Atxn10
Brca1_Trp53_12M	chr15	43294484	50102193	3 to 3	INV	Gm10373,Emc2,Tmem74,Trhr,Nudcd1,Eny2,Pkhd1l1,Ebag9,Sybu,2310069G16Rik,A930017M01Rik,Kcnv1,1700022A22Rik,4930523O13Rik,4930548G14Rik,Csmd3	-	-
Brca1_Trp53_12M	chr15	69914507	70980045	3 to 5	DEL	Gm19782	-	-
Brca1_Trp53_12M	chr15	68558414	69583125	3 to 5	DEL	Gm41341,Khdrbs3,4930504C09Rik	-	-
Brca1_Trp53_12M	chr15	68511317	80407671	5 to 5	INV	Gm41341,Khdrbs3,4930504C09Rik,Gm19782,Fam135b,Col22a1,Kcnk9,Trappc9,Peg13,Chrac1,Ago2,Ptk2,Mir151,Dennd3,Slc45a4,Gpr20,Ptp4a3,Mroh5,Ndufb4c,Adgrb1,Mroh4,Arc,Jrk,4933427E11Rik,Slurp1,Psca,Them6,Lypd2,Slurp2,Lynx1,Ly6d,Ly6g6g,Ly6k,Gml2,Gml,Cyp11b1,Cyp11b2,Ly6m,Ly6e,Ly6i,Ly6a,Ly6c1,Ly6c2,Ly6g,Ly6f,9030619P08Rik,Ly6l,Ly6h,Gpihbp1,Zfp41,Top1mt,Rhpn1,Mafa,Zc3h3,Gsdmd,Mroh6,Eef1d,Naprt,Pycrl,Tigd5,Tsta3…	-	-
Brca1_Trp53_12M	chr15	38279945	80260872	3 to 3	INV	Klf10,Azin1,Mir6951,2310043O21Rik,Atp6v1c1,Gm45924,Baalc,Fzd6,Cthrc1,Slc25a32,Dcaf13,Rims2,Dcstamp,Dpys,Gm16291,Lrp12,AU022793,Gm33251,9330182O14Rik,Gm33301,Gm16294,Zfpm2,4930555K19Rik,Oxr1,Abra,Angpt1,Rspo2,Eif3e,Gm10373,Emc2,Tmem74,Trhr,Nudcd1,Eny2,Pkhd1l1,Ebag9,Sybu,2310069G16Rik,A930017M01Rik,Kcnv1,1700022A22Rik,4930523O13Rik,4930548G14Rik,Csmd3,Trps1,Mir1907,Gm19303,Eif3h,Utp23,Rad21,Aard,Sl…	-	Rps19bp1
Brca1_Trp53_12M	chr15	52437147	75313749	5 to 5	INV	Med30,Ext1,Samd12,Mir28c,Tnfrsf11b,Colec10,Mal2,Ccn3,Enpp2,Gm26684,Gm2491,Taf2,Dscc1,Deptor,Gm9920,Col14a1,Mrpl13,Mtbp,Sntb1,Has2,Has2os,Slc22a22,Zhx2,Derl1,Tbc1d31,Fam83a,9130401M01Rik,Zhx1,Atad2,Wdyhv1,Fbxo32,Klhl38,Anxa13,Fam91a1,Tmem65,Trmt12,Rnf139,Tatdn1,Ndufb9,Mtss1,Zfp572,Sqle,Washc5,Nsmce2,Trib1,Gm19510,4933412E24Rik,Lratd2,9930014A18Rik,A1bg,D030024E09Rik,Myc,Pvt1,H2afy3,Gm20740,Gsdmc,G…	-	-
Brca1_Trp53_12M	chr15	73246341	73728229	5 to 5	INV	Mir151,Ptk2,Dennd3,Slc45a4,Gpr20,Ptp4a3	Ptk2	Ptp4a3
Brca1_Trp53_12M	chr15	25594327	80822333	5 to 5	INV	Myo10,Retreg1,Mir7212,Zfp622,Gm41279,March11,Fbxl7,Ank,Otulin,Mir7117,Otulinl,Trio,Dnah5,Mir3964,Ctnnd2,4930430F21Rik,Dap,Ankrd33b,Ropn1l,March6,Cmbl,Cct5,Atpsckmt,Tas2r119,Snord123,Snhg18,Sema5a,Gm41289,Sdc2,Cpq,1700084J12Rik,4930592A05Rik,Tspyl5,Mtdh,Laptm4b,Matn2,9430069I07Rik,Rpl30,Erich5,Gm12191,Rida,Pop1,Nipal2,4930413F20Rik,Kcns2,Stk3,Osr2,BC048602,Vps13b,Mir599,Mir875,Cox6c,Rgs22,Fbxo43,P…	-	Tnrc6b
Brca1_Trp53_12M	chr15	37635479	75588819	3 to 5	DEL	Ncald,Rrm2b,Ubr5,Odf1,Klf10,Azin1,Mir6951,2310043O21Rik,Atp6v1c1,Gm45924,Baalc,Fzd6,Cthrc1,Slc25a32,Dcaf13,Rims2,Dcstamp,Dpys,Gm16291,Lrp12,AU022793,Gm33251,9330182O14Rik,Gm33301,Gm16294,Zfpm2,4930555K19Rik,Oxr1,Abra,Angpt1,Rspo2,Eif3e,Gm10373,Emc2,Tmem74,Trhr,Nudcd1,Eny2,Pkhd1l1,Ebag9,Sybu,2310069G16Rik,A930017M01Rik,Kcnv1,1700022A22Rik,4930523O13Rik,4930548G14Rik,Csmd3,Trps1,Mir1907,Gm19303,Eif…	Ncald	-
Brca1_Trp53_12M	chr15	44342280	45978753	3 to 3	INV	Nudcd1,Eny2,Pkhd1l1,Ebag9,Sybu,2310069G16Rik,A930017M01Rik,Kcnv1	-	-
Brca1_Trp53_12M	chr15	39468639	55660234	5 to 3	DUP	Rims2,Dcstamp,Dpys,Gm16291,Lrp12,AU022793,Gm33251,9330182O14Rik,Gm33301,Gm16294,Zfpm2,4930555K19Rik,Oxr1,Abra,Angpt1,Rspo2,Eif3e,Gm10373,Emc2,Tmem74,Trhr,Nudcd1,Eny2,Pkhd1l1,Ebag9,Sybu,2310069G16Rik,A930017M01Rik,Kcnv1,1700022A22Rik,4930523O13Rik,4930548G14Rik,Csmd3,Trps1,Mir1907,Gm19303,Eif3h,Utp23,Rad21,Aard,Slc30a8,Med30,Ext1,Samd12,Mir28c,Tnfrsf11b,Colec10,Mal2,Ccn3,Enpp2,Gm26684,Gm2491,Taf2,…	Rims2	Sntb1
Brca1_Trp53_12M	chr15	42812479	48813898	3 to 5	DEL	Rspo2,Eif3e,Gm10373,Emc2,Tmem74,Trhr,Nudcd1,Eny2,Pkhd1l1,Ebag9,Sybu,2310069G16Rik,A930017M01Rik,Kcnv1,1700022A22Rik,4930523O13Rik,4930548G14Rik,Csmd3	-	-
Brca1_Trp53_12M	chr15	43924680	49205485	3 to 3	INV	Trhr,Nudcd1,Eny2,Pkhd1l1,Ebag9,Sybu,2310069G16Rik,A930017M01Rik,Kcnv1,1700022A22Rik,4930523O13Rik,4930548G14Rik,Csmd3	-	-
Brca1_Trp53_12M	chr15	48922021	50655561	3 to 3	INV	Trps1	-	Trps1
Brca1_Trp53_12M	chr15	50047059	53005312	3 to 5	DEL	Trps1,Mir1907,Gm19303,Eif3h,Utp23,Rad21,Aard,Slc30a8,Med30	-	-
Brca1_Trp53_12M	chr15	48815294	53351683	5 to 3	DUP	Trps1,Mir1907,Gm19303,Eif3h,Utp23,Rad21,Aard,Slc30a8,Med30,Ext1	-	-
Brca1_Trp53_12M	chr15	50003434	56274365	5 to 5	INV	Trps1,Mir1907,Gm19303,Eif3h,Utp23,Rad21,Aard,Slc30a8,Med30,Ext1,Samd12,Mir28c,Tnfrsf11b,Colec10,Mal2,Ccn3,Enpp2,Gm26684,Gm2491,Taf2,Dscc1,Deptor,Gm9920,Col14a1,Mrpl13,Mtbp,Sntb1	-	-
Brca1_Trp53_12M	chr15	50520923	57894110	5 to 3	DUP	Trps1,Mir1907,Gm19303,Eif3h,Utp23,Rad21,Aard,Slc30a8,Med30,Ext1,Samd12,Mir28c,Tnfrsf11b,Colec10,Mal2,Ccn3,Enpp2,Gm26684,Gm2491,Taf2,Dscc1,Deptor,Gm9920,Col14a1,Mrpl13,Mtbp,Sntb1,Has2,Has2os,Slc22a22,Zhx2,Derl1	-	-
Brca1_Trp53_12M	chr15	48813907	62303097	5 to 5	INV	Trps1,Mir1907,Gm19303,Eif3h,Utp23,Rad21,Aard,Slc30a8,Med30,Ext1,Samd12,Mir28c,Tnfrsf11b,Colec10,Mal2,Ccn3,Enpp2,Gm26684,Gm2491,Taf2,Dscc1,Deptor,Gm9920,Col14a1,Mrpl13,Mtbp,Sntb1,Has2,Has2os,Slc22a22,Zhx2,Derl1,Tbc1d31,Fam83a,9130401M01Rik,Zhx1,Atad2,Wdyhv1,Fbxo32,Klhl38,Anxa13,Fam91a1,Tmem65,Trmt12,Rnf139,Tatdn1,Ndufb9,Mtss1,Zfp572,Sqle,Washc5,Nsmce2,Trib1,Gm19510,4933412E24Rik,Lratd2,9930014A18R…	-	Pvt1
Brca1_Trp53_12M	chr15	40706388	45378467	3 to 5	DEL	Zfpm2,4930555K19Rik,Oxr1,Abra,Angpt1,Rspo2,Eif3e,Gm10373,Emc2,Tmem74,Trhr,Nudcd1,Eny2,Pkhd1l1,Ebag9,Sybu,2310069G16Rik,A930017M01Rik,Kcnv1	Zfpm2	-
Brca1_Trp53_12M	chr15	57601743	64444764	5 to 3	DUP	Zhx2,Derl1,Tbc1d31,Fam83a,9130401M01Rik,Zhx1,Atad2,Wdyhv1,Fbxo32,Klhl38,Anxa13,Fam91a1,Tmem65,Trmt12,Rnf139,Tatdn1,Ndufb9,Mtss1,Zfp572,Sqle,Washc5,Nsmce2,Trib1,Gm19510,4933412E24Rik,Lratd2,9930014A18Rik,A1bg,D030024E09Rik,Myc,Pvt1,H2afy3,Gm20740,Gsdmc,Gsdmc2,1700065I16Rik,Gsdmcl1,Gsdmc3,Gsdmcl2,Gsdmc4,Gsdmcl-ps,Fam49b,Asap1	-	-
Brca1_Trp53_12M	chr15	61446999	61447417	5 to 5	INV	-	-	-
Brca1_Trp53_12M	chr15	71254787	71358874	3 to 5	DEL	-	-	-
Brca1_Trp53_12M	chr15	78312988	78318441	3 to 3	INV	-	-	-
Brca1_Trp53_12M	chr15	100834371	100834459	3 to 5	DEL	-	-	-
Brca1_Trp53_12M	chr16	6200106	6200224	3 to 5	DEL	Rbfox1	Rbfox1	Rbfox1
Brca1_Trp53_12M	chr16	58571855	58573497	3 to 5	DEL	-	-	-
Brca1_Trp53_12M	chr16	63238247	63238300	3 to 5	DEL	-	-	-
Brca1_Trp53_12M	chr17	23664842	23700330	3 to 5	DEL	Hcfc1r1,Thoc6,Bicdl2,Tnfrsf12a,Cldn6,Cldn9	Bicdl2	-
Brca1_Trp53_12M	chr17	35043021	36927283	3 to 5	DEL	Msh5,Ddah2,Clic1,Ly6g6d,Ly6g6e,Mpig6b,Ly6g6c,Abhd16a,Ly6g6f,Ly6g5c,Csnk2b,Gpank1,D17H6S53E,Ly6g5b,Apom,Bag6,Prrc2a,Aif1,Lst1,Ltb,Tnf,Lta,Mir6973a,Mir6974,Nfkbil1,Ddx39b,Atp6v1g2,Mir8094,Mir6975,H2-D1,H2-L,H2-Q1,H2-Q2,H2-Q4,H2-Q5,H2-Q8,H2-Q6,H2-Q7,H2-Q9,H2-Q10,Pou5f1,Cchcr1,Tcf19,Psors1c2,Cdsn,2300002M23Rik,Sfta2,Gm9573,Mucl3,Gtf2h4,Vars2,Ddr1,4833427F10Rik,Flot1,Ier3,Tubb5,Mdc1,Nrm,Dhx16,Ppp1r18,…	Msh5	1700031A10Rik
Brca1_Trp53_12M	chr17	35709435	35709960	3 to 5	DEL	-	-	-
Brca1_Trp53_12M	chr17	91222887	91333351	3 to 5	DEL	-	-	-
Brca1_Trp53_12M	chr18	7228765	7233385	5 to 3	DUP	Armc4	Armc4	Armc4
Brca1_Trp53_12M	chr18	66021822	66021955	3 to 5	DEL	Lman1	Lman1	Lman1
Brca1_Trp53_12M	chr19	7925544	45585449	3 to 5	DEL	Slc22a27,Slc22a28,Slc22a29,Slc22a30,Slc22a8,Chrm1,Slc3a2,Snord22,Snhg1,Stx5a,Wdr74,1700092M07Rik,Mir6992,Nxf1,Taf6l,Tmem223,Ttc9c,Bscl2,Lrrn4cl,5730408K05Rik,1810009A15Rik,Mir5136,Lbhd1,Ints5,Mta2,Eml3,Eef1g,Scgb1a1,Asrgl1,Stxbp3-ps,Best1,Rab3il1,Fen1,Tmem258,Mir6993,Myrf,Dagla,Syt7,Tmem216,Tmem138,Cyb561a3,Tkfc,Pga5,2210404E10Rik,A430093F15Rik,Cd6,Slc15a3,Tmem132a,Tmem109,Prpf19,Zp1,Ccdc86,Ptgdr…	Slc22a27	Fbxw4
Brca1_Trp53_12M	chrX	147801395	148897950	5 to 3	DUP	Gm15080,Gm15107,Gm15093,Gm15114,Gm15127,Luzp4	Luzp4	-
Brca1_Trp53_12M	chrX	101422008	106626767	3 to 5	DEL	Nono,Itgb1bp2,Taf1,Ogt,Cxcr3,8030474K03Rik,Nhsl2,Rtl5,Pin4,Ercc6l,Rps4x,Cited1,Gm14858,Hdac8,Phka1,Dmrtc1b,Gm9112,Dmrtc1c2,Gm5166,Dmrtc1c1,1700031F05Rik,Dmrtc1a,1700011M02Rik,1700018G05Rik,4930519F16Rik,Nap1l2,Cdx4,Chic1,Tsx,Tsix,Xist,Jpx,Mir421,Mir374b,Ftx,Mir374c,Zcchc13,Slc16a2,Rlim,Nexmif,Mir672,Abcb7,Uprt,Zdhhc15,1700121L16Rik,Magee2,5530601H04Rik,Pbdc1,Magee1,E530001F21Rik,Mir384,5330434G04…	-	Gm5127
Brca1_Trp53_12M	chrX	35537053	35673320	3 to 5	DEL	-	-	-
Brca1_Trp53_12M	chrX	60901617	60902296	3 to 5	DEL	-	-	-

## Sheet: 12c
Table S12c. SVs formed between different chromosomes in Brca1/Trp53 mutants
Sample	Chr.	Pos. 1	Chr.	Pos. 2	Ter. info	SV type	Gene in pos. 1	Gene in pos. 2
Brca1_Trp53_10.5E	chr1	10134805	chr4	147610170	5 to 3	BND	Cspp1	-
Brca1_Trp53_10.5E	chr1	15706237	chr3	150714291	5 to 5	BND	Kcnb2	-
Brca1_Trp53_10.5E	chr1	15706237	chr3	150714302	5 to 5	BND	Kcnb2	-
Brca1_Trp53_10.5E	chr1	16888369	chr4	150511034	5 to 5	BND	-	Rere
Brca1_Trp53_10.5E	chr1	16888375	chr4	150511034	5 to 5	BND	-	Rere
Brca1_Trp53_10.5E	chr1	16888527	chr4	150511049	3 to 3	BND	-	Rere
Brca1_Trp53_10.5E	chr1	17238772	chrX	74501051	5 to 3	BND	-	-
Brca1_Trp53_10.5E	chr1	22601626	chr3	15991928	3 to 3	BND	Rims1	Gm5150
Brca1_Trp53_10.5E	chr1	45564103	chr4	145342759	5 to 5	BND	-	-
Brca1_Trp53_10.5E	chr1	46274825	chr8	119373596	3 to 3	BND	-	-
Brca1_Trp53_10.5E	chr1	64691390	chr7	104502022	3 to 3	BND	Ccnyl1	Trim30d
Brca1_Trp53_10.5E	chr1	64691402	chr7	104502037	3 to 3	BND	Ccnyl1	Trim30d
Brca1_Trp53_10.5E	chr1	65808948	chr13	11441405	5 to 5	BND	-	-
Brca1_Trp53_10.5E	chr1	99032743	chr3	80654077	3 to 5	BND	-	-
Brca1_Trp53_10.5E	chr1	100679366	chr17	83600785	3 to 3	BND	-	Kcng3
Brca1_Trp53_10.5E	chr1	112202029	chrX	14385968	5 to 3	BND	-	-
Brca1_Trp53_10.5E	chr1	164266810	chr11	64927239	3 to 3	BND	-	-
Brca1_Trp53_10.5E	chr1	189512561	chr3	143179847	3 to 3	BND	-	-
Brca1_Trp53_10.5E	chr2	5434435	chr11	71104977	3 to 5	BND	Camk1d	Nlrp1a
Brca1_Trp53_10.5E	chr2	39716434	chr7	114245315	5 to 5	BND	-	Copb1
Brca1_Trp53_10.5E	chr2	48183531	chr6	44364035	3 to 3	BND	-	-
Brca1_Trp53_10.5E	chr2	93140013	chr4	148717186	5 to 5	BND	-	-
Brca1_Trp53_10.5E	chr2	97545725	chr9	38339262	5 to 3	BND	Lrrc4c	-
Brca1_Trp53_10.5E	chr2	97545726	chr9	38339262	5 to 3	BND	Lrrc4c	-
Brca1_Trp53_10.5E	chr2	107234463	chr4	145490726	5 to 3	BND	-	-
Brca1_Trp53_10.5E	chr2	122770252	chr3	56057815	3 to 3	BND	Sqor	Nbea
Brca1_Trp53_10.5E	chr2	136870732	chr4	145561910	5 to 3	BND	-	-
Brca1_Trp53_10.5E	chr2	147011233	chr4	150461354	5 to 3	BND	-	Rere
Brca1_Trp53_10.5E	chr2	152616552	chr17	47744105	3 to 3	BND	-	Tfeb
Brca1_Trp53_10.5E	chr2	170594602	chr6	99596563	3 to 5	BND	4930470P17Rik	Eif4e3,Foxp1
Brca1_Trp53_10.5E	chr2	174930109	chr4	130158999	5 to 3	BND	-	-
Brca1_Trp53_10.5E	chr2	181535277	chr4	148628403	5 to 3	BND	Dnajc5	-
Brca1_Trp53_10.5E	chr3	4264907	chr19	19910287	3 to 3	BND	-	-
Brca1_Trp53_10.5E	chr3	9241597	chr13	10620953	3 to 3	BND	-	-
Brca1_Trp53_10.5E	chr3	35735637	chr4	145555914	5 to 5	BND	-	-
Brca1_Trp53_10.5E	chr3	60748151	chr8	10557046	5 to 3	BND	-	Myo16
Brca1_Trp53_10.5E	chr3	69715292	chr13	10916191	5 to 3	BND	-	-
Brca1_Trp53_10.5E	chr3	71910251	chr13	11564888	3 to 3	BND	-	Ryr2
Brca1_Trp53_10.5E	chr3	78915332	chr4	149531659	3 to 5	BND	-	Ctnnbip1
Brca1_Trp53_10.5E	chr3	78915436	chr4	149531697	3 to 5	BND	-	Ctnnbip1
Brca1_Trp53_10.5E	chr3	96077562	chr4	147582589	5 to 5	BND	-	Zfp985
Brca1_Trp53_10.5E	chr3	103239454	chr4	144267708	3 to 3	BND	-	-
Brca1_Trp53_10.5E	chr3	119709523	chr4	3835498	5 to 5	BND	Rps20	-
Brca1_Trp53_10.5E	chr3	127942338	chr11	97009550	3 to 3	BND	9830132P13Rik	-
Brca1_Trp53_10.5E	chr3	133271764	chr18	42506516	5 to 3	BND	-	-
Brca1_Trp53_10.5E	chr3	139923574	chr4	139827277	5 to 5	BND	-	Pax7
Brca1_Trp53_10.5E	chr4	32573257	chr10	5213741	5 to 5	BND	Bach2	Syne1
Brca1_Trp53_10.5E	chr4	48702924	chr11	66599165	3 to 3	BND	-	-
Brca1_Trp53_10.5E	chr4	48702957	chr11	66599165	3 to 3	BND	-	-
Brca1_Trp53_10.5E	chr4	139320943	chr5	123063605	3 to 5	BND	-	-
Brca1_Trp53_10.5E	chr4	139320944	chr5	123063606	3 to 5	BND	-	-
Brca1_Trp53_10.5E	chr4	139320967	chr5	123063782	5 to 3	BND	-	-
Brca1_Trp53_10.5E	chr4	139344552	chr17	47599478	5 to 5	BND	-	Bysl,Ccnd3
Brca1_Trp53_10.5E	chr4	140566165	chr5	132175138	3 to 5	BND	Arhgef10l	Auts2
Brca1_Trp53_10.5E	chr4	140590891	chr7	79378112	3 to 3	BND	Arhgef10l	Rlbp1
Brca1_Trp53_10.5E	chr4	140671802	chr3	144083359	3 to 5	BND	-	-
Brca1_Trp53_10.5E	chr4	140672329	chr3	144083389	5 to 3	BND	-	-
Brca1_Trp53_10.5E	chr4	140694286	chr11	104501273	3 to 3	BND	-	-
Brca1_Trp53_10.5E	chr4	140980175	chr10	77526523	3 to 3	BND	-	-
Brca1_Trp53_10.5E	chr4	140980196	chr10	77526517	3 to 3	BND	-	-
Brca1_Trp53_10.5E	chr4	141109563	chr12	54942950	5 to 5	BND	Spata21	Baz1a
Brca1_Trp53_10.5E	chr4	141109566	chr12	54942938	5 to 5	BND	Spata21	Baz1a
Brca1_Trp53_10.5E	chr4	141109576	chr12	54943127	3 to 3	BND	Spata21	Baz1a
Brca1_Trp53_10.5E	chr4	141109577	chr12	54943128	3 to 3	BND	Spata21	Baz1a
Brca1_Trp53_10.5E	chr4	141145634	chrX	74275323	3 to 5	BND	-	Dnase1l1
Brca1_Trp53_10.5E	chr4	141172435	chr11	114565868	5 to 5	BND	Fbxo42	-
Brca1_Trp53_10.5E	chr4	141221762	chr11	70364128	5 to 3	BND	Cplane2	-
Brca1_Trp53_10.5E	chr4	141221792	chr11	70364143	5 to 3	BND	Cplane2	-
Brca1_Trp53_10.5E	chr4	141222502	chr11	70363959	3 to 5	BND	Cplane2	-
Brca1_Trp53_10.5E	chr4	141226280	chr19	46098067	5 to 5	BND	Cplane2	-
Brca1_Trp53_10.5E	chr4	141226286	chr19	46098143	3 to 3	BND	Cplane2	-
Brca1_Trp53_10.5E	chr4	143195808	chrX	17686311	3 to 5	BND	Prdm2	-
Brca1_Trp53_10.5E	chr4	143343664	chr17	74551734	3 to 5	BND	-	Birc6
Brca1_Trp53_10.5E	chr4	143392934	chr10	31333859	5 to 3	BND	-	Tpd52l1
Brca1_Trp53_10.5E	chr4	143637364	chr13	33447646	5 to 5	BND	-	-
Brca1_Trp53_10.5E	chr4	144263798	chr5	24669055	5 to 3	BND	-	-
Brca1_Trp53_10.5E	chr4	144291042	chr10	93774015	5 to 5	BND	-	-
Brca1_Trp53_10.5E	chr4	144370698	chr10	76084090	3 to 3	BND	-	Slc5a4b
Brca1_Trp53_10.5E	chr4	144460500	chr5	66196185	5 to 3	BND	Aadacl3	-
Brca1_Trp53_10.5E	chr4	144545810	chr19	8897452	3 to 3	BND	-	-
Brca1_Trp53_10.5E	chr4	144545998	chr19	8897297	5 to 5	BND	-	-
Brca1_Trp53_10.5E	chr4	144546073	chr19	8897203	5 to 5	BND	-	-
Brca1_Trp53_10.5E	chr4	145405704	chr16	21193983	5 to 3	BND	-	-
Brca1_Trp53_10.5E	chr4	145430184	chr7	28489658	3 to 5	BND	Samd4b	-
Brca1_Trp53_10.5E	chr4	145430194	chr7	28489662	3 to 5	BND	Samd4b	-
Brca1_Trp53_10.5E	chr4	145439540	chr7	28489662	3 to 5	BND	Samd4b	-
Brca1_Trp53_10.5E	chr4	145451105	chr19	9609328	5 to 3	BND	-	-
Brca1_Trp53_10.5E	chr4	145543097	chr19	9753938	5 to 5	BND	-	-
Brca1_Trp53_10.5E	chr4	145549978	chr11	102331436	3 to 3	BND	-	-
Brca1_Trp53_10.5E	chr4	145555902	chr5	25725013	3 to 5	BND	-	-
Brca1_Trp53_10.5E	chr4	145557446	chr10	99597994	5 to 5	BND	-	-
Brca1_Trp53_10.5E	chr4	145557446	chr17	19446911	5 to 3	BND	-	-
Brca1_Trp53_10.5E	chr4	146489835	chr10	25741406	3 to 3	BND	-	-
Brca1_Trp53_10.5E	chr4	146915554	chr13	10862277	3 to 3	BND	-	-
Brca1_Trp53_10.5E	chr4	146915554	chr13	10862282	3 to 3	BND	-	-
Brca1_Trp53_10.5E	chr4	146915639	chr13	10862112	5 to 5	BND	-	-
Brca1_Trp53_10.5E	chr4	146926941	chr14	70391124	5 to 3	BND	-	Piwil2
Brca1_Trp53_10.5E	chr4	147112575	chr6	43065682	3 to 5	BND	-	-
Brca1_Trp53_10.5E	chr4	147407428	chr8	111536871	5 to 3	BND	-	Znrf1
Brca1_Trp53_10.5E	chr4	147407437	chr8	111536858	5 to 3	BND	-	Znrf1
Brca1_Trp53_10.5E	chr4	147407613	chr6	67692378	5 to 5	BND	-	-
Brca1_Trp53_10.5E	chr4	147416104	chr5	104457002	5 to 5	BND	-	-
Brca1_Trp53_10.5E	chr4	147455115	chr9	96040555	5 to 5	BND	-	Xrn1
Brca1_Trp53_10.5E	chr4	147669779	chr8	107197650	5 to 5	BND	-	-
Brca1_Trp53_10.5E	chr4	147781583	chr17	11001828	5 to 5	BND	Zfp984	Prkn
Brca1_Trp53_10.5E	chr4	147889416	chrX	56151318	3 to 3	BND	Mfn2	3830403N18Rik
Brca1_Trp53_10.5E	chr4	147889443	chrX	56151318	3 to 3	BND	Mfn2	3830403N18Rik
Brca1_Trp53_10.5E	chr4	147965421	chr7	25456103	5 to 3	BND	-	4732471J01Rik
Brca1_Trp53_10.5E	chr4	148033614	chr10	24264785	5 to 5	BND	Clcn6	Moxd1
Brca1_Trp53_10.5E	chr4	148033626	chr10	24264784	5 to 5	BND	Clcn6	Moxd1
Brca1_Trp53_10.5E	chr4	148095360	chr15	59672122	5 to 3	BND	-	-
Brca1_Trp53_10.5E	chr4	148095360	chr9	116041089	5 to 3	BND	-	Gadl1
Brca1_Trp53_10.5E	chr4	148095406	chr9	116041089	5 to 3	BND	-	Gadl1
Brca1_Trp53_10.5E	chr4	148225468	chr6	52431785	5 to 3	BND	-	-
Brca1_Trp53_10.5E	chr4	148574998	chr15	58506262	5 to 3	BND	Exosc10	-
Brca1_Trp53_10.5E	chr4	148636170	chr8	24150378	5 to 5	BND	-	Zmat4
Brca1_Trp53_10.5E	chr4	149663771	chr8	115204715	3 to 5	BND	Pik3cd	Wwox
Brca1_Trp53_10.5E	chr4	150374590	chr14	45420930	5 to 5	BND	Rere	Styx
Brca1_Trp53_10.5E	chr4	150374590	chrX	37183287	5 to 5	BND	Rere	-
Brca1_Trp53_10.5E	chr4	150374632	chr14	45420930	5 to 5	BND	Rere	Styx
Brca1_Trp53_10.5E	chr4	150465919	chr10	89787231	5 to 3	BND	Rere	Uhrf1bp1l
Brca1_Trp53_10.5E	chr4	150465986	chr10	89787286	5 to 3	BND	Rere	Uhrf1bp1l
Brca1_Trp53_10.5E	chr4	150466188	chr10	89782629	3 to 5	BND	Rere	Uhrf1bp1l
Brca1_Trp53_10.5E	chr4	150466317	chr10	89789384	5 to 3	BND	Rere	Uhrf1bp1l
Brca1_Trp53_10.5E	chr5	57955688	chr13	11614599	3 to 3	BND	Pcdh7	Ryr2
Brca1_Trp53_10.5E	chr5	66196184	chrX	10930994	3 to 3	BND	-	-
Brca1_Trp53_10.5E	chr5	102416235	chr11	104387600	3 to 5	BND	Kansl1	-
Brca1_Trp53_10.5E	chr5	142905563	chr16	37882612	5 to 5	BND	Actb	Lrrc58
Brca1_Trp53_10.5E	chr6	9012655	chr14	112970867	5 to 3	BND	Nxph1	-
Brca1_Trp53_10.5E	chr6	50391517	chr11	75581605	5 to 3	BND	Osbpl3	-
Brca1_Trp53_10.5E	chr6	65010463	chr9	40719563	5 to 5	BND	-	Clmp
Brca1_Trp53_10.5E	chr6	67693379	chr18	67259651	5 to 5	BND	-	-
Brca1_Trp53_10.5E	chr6	129853596	chrX	25752917	3 to 3	BND	Klra17	-
Brca1_Trp53_10.5E	chr6	129853855	chrX	25752604	5 to 5	BND	Klra17	-
Brca1_Trp53_10.5E	chr6	129853860	chrX	25752627	5 to 5	BND	Klra17	-
Brca1_Trp53_10.5E	chr7	89705142	chr13	13139769	3 to 3	BND	Me3	-
Brca1_Trp53_10.5E	chr7	91058151	chr19	56735075	3 to 5	BND	-	-
Brca1_Trp53_10.5E	chr7	113281931	chr11	102830001	5 to 3	BND	Arntl	-
Brca1_Trp53_10.5E	chr7	113281932	chr11	102829851	5 to 3	BND	Arntl	-
Brca1_Trp53_10.5E	chr7	113282118	chr11	102829603	3 to 5	BND	Arntl	-
Brca1_Trp53_10.5E	chr7	114245373	chr15	46652333	3 to 3	BND	Copb1	-
Brca1_Trp53_10.5E	chr7	130877273	chr8	70838062	3 to 5	BND	Plekha1,Fgfr2	Arrdc2
Brca1_Trp53_10.5E	chr8	95304935	chr19	60717944	3 to 5	BND	Cngb1	-
Brca1_Trp53_10.5E	chr9	57573157	chr11	76143163	3 to 3	BND	Scamp2	Vps53,Glod4
Brca1_Trp53_10.5E	chr9	63016776	chr13	54515705	3 to 3	BND	-	Simc1
Brca1_Trp53_10.5E	chr9	69486564	chr11	78577098	3 to 5	BND	Anxa2	Nlk
Brca1_Trp53_10.5E	chr9	76055661	chr11	72717916	5 to 5	BND	Hmgcll1	Ankfy1
Brca1_Trp53_10.5E	chr9	76055822	chr11	72717815	3 to 3	BND	Hmgcll1	Ankfy1
Brca1_Trp53_10.5E	chr9	124138788	chr11	71273872	3 to 3	BND	Nlrp1c-ps	-
Brca1_Trp53_10.5E	chr10	70647626	chr19	60400168	5 to 3	BND	D630013N20Rik,Phyhipl	-
Brca1_Trp53_10.5E	chr10	89782629	chr4	150466188	5 to 3	BND	Uhrf1bp1l	Rere
Brca1_Trp53_10.5E	chr10	89789384	chr4	150466317	3 to 5	BND	Uhrf1bp1l	Rere
Brca1_Trp53_10.5E	chr10	94273231	chr18	58524806	5 to 5	BND	-	-
Brca1_Trp53_10.5E	chr10	108468063	chr14	9923122	3 to 3	BND	-	Fhit
Brca1_Trp53_10.5E	chr10	115881363	chr11	66505172	3 to 5	BND	-	Shisa6
Brca1_Trp53_10.5E	chr11	64779723	chr18	42142218	5 to 5	BND	-	Sh3rf2
Brca1_Trp53_10.5E	chr11	66599164	chr15	10368246	3 to 5	BND	-	Agxt2,Prlr
Brca1_Trp53_10.5E	chr11	66772478	chr13	108584099	3 to 3	BND	-	Pde4d
Brca1_Trp53_10.5E	chr11	66772535	chr13	108584022	5 to 5	BND	-	Pde4d
Brca1_Trp53_10.5E	chr11	66772540	chr13	108584095	3 to 3	BND	-	Pde4d
Brca1_Trp53_10.5E	chr11	71076790	chr17	50788695	5 to 5	BND	-	Tbc1d5
Brca1_Trp53_10.5E	chr11	71189879	chr16	58185723	3 to 3	BND	Nlrp1b	-
Brca1_Trp53_10.5E	chr11	71197446	chr16	58185175	5 to 5	BND	Nlrp1b	-
Brca1_Trp53_10.5E	chr11	71197457	chr16	58185179	5 to 5	BND	Nlrp1b	-
Brca1_Trp53_10.5E	chr11	71197870	chr16	58184901	3 to 3	BND	Nlrp1b	-
Brca1_Trp53_10.5E	chr11	71197878	chr16	58184898	3 to 3	BND	Nlrp1b	-
Brca1_Trp53_10.5E	chr11	71198222	chr16	58184427	5 to 5	BND	Nlrp1b	-
Brca1_Trp53_10.5E	chr11	71198225	chr16	58184427	5 to 5	BND	Nlrp1b	-
Brca1_Trp53_10.5E	chr11	74608552	chr13	20927990	3 to 3	BND	Rap1gap2	Aoah
Brca1_Trp53_10.5E	chr11	74633654	chr14	8167801	3 to 5	BND	Ccdc92b	Pdhb
Brca1_Trp53_10.5E	chr11	97009550	chr13	94528809	3 to 3	BND	-	Ap3b1
Brca1_Trp53_10.5E	chr11	98238720	chr13	94238032	5 to 5	BND	Cdk12	Scamp1
Brca1_Trp53_10.5E	chr11	101347210	chr14	73727905	3 to 3	BND	-	-
Brca1_Trp53_10.5E	chr11	101642619	chr18	7801241	5 to 5	BND	-	-
Brca1_Trp53_10.5E	chr11	101642631	chr18	7801425	3 to 3	BND	-	-
Brca1_Trp53_10.5E	chr11	101642656	chr18	7801241	5 to 5	BND	-	-
Brca1_Trp53_10.5E	chr11	102891535	chr12	25604468	3 to 5	BND	Gfap	-
Brca1_Trp53_10.5E	chr11	103668785	chr14	71091451	5 to 5	BND	-	-
Brca1_Trp53_10.5E	chr11	104310656	chr12	69965925	5 to 3	BND	Mapt	Atl1,Sav1,Gm3086
Brca1_Trp53_10.5E	chr11	104310670	chr9	118083380	3 to 3	BND	Mapt	Cmc1
Brca1_Trp53_10.5E	chr11	104310671	chr12	69965011	3 to 5	BND	Mapt	Atl1,Sav1,Gm3086
Brca1_Trp53_10.5E	chr11	104310671	chr12	69965012	3 to 5	BND	Mapt	Atl1,Sav1,Gm3086
Brca1_Trp53_10.5E	chr12	47522261	chr19	61106532	3 to 5	BND	-	Zfp950
Brca1_Trp53_10.5E	chr12	55502078	chr13	11102174	5 to 3	BND	-	-
Brca1_Trp53_10.5E	chr12	58242443	chr19	45420508	3 to 3	BND	-	Btrc
Brca1_Trp53_10.5E	chr12	59268901	chr11	71322295	5 to 3	BND	-	-
Brca1_Trp53_10.5E	chr13	11458957	chr15	3823037	5 to 3	BND	-	-
Brca1_Trp53_10.5E	chr13	11564881	chr3	71910226	5 to 5	BND	Ryr2	-
Brca1_Trp53_10.5E	chr13	12259825	chr15	100619373	5 to 5	BND	Dazap2	-
Brca1_Trp53_10.5E	chr13	31086596	chr16	34872790	5 to 5	BND	-	Mylk
Brca1_Trp53_10.5E	chr13	65324966	chrX	124113784	3 to 3	BND	-	-
Brca1_Trp53_10.5E	chr13	83366263	chr15	52072688	3 to 3	BND	-	-
Brca1_Trp53_10.5E	chr14	98457733	chr19	52954795	5 to 5	BND	-	Xpnpep1
Brca1_Trp53_10.5E	chr15	70851021	chr17	67191224	5 to 5	BND	-	Ptprm
Brca1_Trp53_10.5E	chr17	47744027	chr2	152616537	5 to 5	BND	Tfeb	-
Brca1_Trp53_10.5E	chr17	49542522	chrX	75539733	3 to 3	BND	Daam2	-
Brca1_Trp53_10.5E	chr17	52483944	chr18	57684251	5 to 5	BND	-	Ccdc192
Brca1_Trp53_10.5E	chr19	9606944	chr4	147449334	3 to 5	BND	-	-
Brca1_Trp53_10.5E	chr19	9984324	chrX	90744903	3 to 3	BND	-	-
Brca1_Trp53_10.5E	chr19	19156043	chr4	48702820	3 to 5	BND	-	-
Brca1_Trp53_10.5E	chr19	45671104	chr4	146488028	3 to 5	BND	-	-
Brca1_Trp53_10.5E	chr19	46098067	chr4	141226280	5 to 5	BND	-	Cplane2
Brca1_Trp53_10.5E	chr19	46098143	chr4	141226286	3 to 3	BND	-	Cplane2
Brca1_Trp53_16.5E	chr1	7309996	chrX	64755781	5 to 5	BND	-	-
Brca1_Trp53_16.5E	chr1	16888377	chr4	150511034	5 to 5	BND	-	Rere
Brca1_Trp53_16.5E	chr1	16888527	chr4	150511049	3 to 3	BND	-	Rere
Brca1_Trp53_16.5E	chr1	27414185	chr9	99333548	3 to 3	BND	-	Esyt3
Brca1_Trp53_16.5E	chr1	31463604	chr4	148759930	5 to 5	BND	-	-
Brca1_Trp53_16.5E	chr1	45564089	chr4	145342776	5 to 5	BND	-	-
Brca1_Trp53_16.5E	chr1	48301927	chrX	6966207	5 to 3	BND	-	-
Brca1_Trp53_16.5E	chr1	64691401	chr7	104502039	3 to 3	BND	Ccnyl1	Trim30d
Brca1_Trp53_16.5E	chr1	64691403	chr7	104502039	3 to 3	BND	Ccnyl1	Trim30d
Brca1_Trp53_16.5E	chr1	114223755	chrX	38511094	5 to 5	BND	-	-
Brca1_Trp53_16.5E	chr1	137405277	chr4	143238106	3 to 5	BND	-	-
Brca1_Trp53_16.5E	chr1	158377243	chr4	139325035	5 to 5	BND	Astn1	-
Brca1_Trp53_16.5E	chr1	189512561	chr3	143179903	3 to 3	BND	-	-
Brca1_Trp53_16.5E	chr2	5432407	chr16	15125968	3 to 3	BND	Camk1d	-
Brca1_Trp53_16.5E	chr2	5434435	chr11	71104977	3 to 5	BND	Camk1d	Nlrp1a
Brca1_Trp53_16.5E	chr2	13924039	chr3	159422849	5 to 5	BND	Hacd1	-
Brca1_Trp53_16.5E	chr2	23080905	chr12	77019788	5 to 3	BND	Acbd5	-
Brca1_Trp53_16.5E	chr2	52842447	chr4	147458227	5 to 5	BND	-	-
Brca1_Trp53_16.5E	chr2	58264756	chr15	51619995	3 to 3	BND	-	-
Brca1_Trp53_16.5E	chr2	93140013	chr4	148717186	5 to 5	BND	-	-
Brca1_Trp53_16.5E	chr2	97545725	chr9	38339262	5 to 3	BND	Lrrc4c	-
Brca1_Trp53_16.5E	chr2	97604061	chr8	125701447	5 to 3	BND	Lrrc4c	-
Brca1_Trp53_16.5E	chr2	98486861	chr1	137405244	5 to 5	BND	-	-
Brca1_Trp53_16.5E	chr2	98486905	chr4	143238110	3 to 3	BND	-	-
Brca1_Trp53_16.5E	chr2	101869219	chr4	75483148	5 to 5	BND	Prr5l	-
Brca1_Trp53_16.5E	chr2	103924802	chr4	143293183	3 to 5	BND	-	Pdpn
Brca1_Trp53_16.5E	chr2	107234463	chr4	145490726	5 to 3	BND	-	-
Brca1_Trp53_16.5E	chr2	136870732	chr4	145561910	5 to 3	BND	-	-
Brca1_Trp53_16.5E	chr2	142581376	chr14	78488103	3 to 5	BND	-	-
Brca1_Trp53_16.5E	chr2	147011233	chr4	150461354	5 to 3	BND	-	Rere
Brca1_Trp53_16.5E	chr3	67068784	chr4	147456106	5 to 3	BND	Rsrc1	-
Brca1_Trp53_16.5E	chr3	78915413	chr4	149531683	3 to 5	BND	-	Ctnnbip1
Brca1_Trp53_16.5E	chr3	78915461	chr4	149531584	3 to 5	BND	-	Ctnnbip1
Brca1_Trp53_16.5E	chr3	96077562	chr4	147582589	5 to 5	BND	-	Zfp985
Brca1_Trp53_16.5E	chr3	103239454	chr4	144267708	3 to 3	BND	-	-
Brca1_Trp53_16.5E	chr3	139923570	chr4	139827273	5 to 5	BND	-	Pax7
Brca1_Trp53_16.5E	chr3	139923574	chr4	139827278	5 to 5	BND	-	Pax7
Brca1_Trp53_16.5E	chr3	139946965	chr9	41343656	3 to 5	BND	-	3110039I08Rik
Brca1_Trp53_16.5E	chr3	152042504	chr8	60377642	3 to 5	BND	-	-
Brca1_Trp53_16.5E	chr3	158935885	chr10	51739882	5 to 5	BND	-	-
Brca1_Trp53_16.5E	chr4	6404878	chr10	108387707	5 to 5	BND	Nsmaf,Sdcbp	Pawr
Brca1_Trp53_16.5E	chr4	18739938	chr7	88882401	5 to 3	BND	-	-
Brca1_Trp53_16.5E	chr4	31246441	chr6	106227676	3 to 3	BND	-	Cntn4
Brca1_Trp53_16.5E	chr4	48702957	chr11	66599165	3 to 3	BND	-	-
Brca1_Trp53_16.5E	chr4	116379077	chr12	58242263	3 to 5	BND	Mast2	-
Brca1_Trp53_16.5E	chr4	125954996	chr11	66831626	5 to 3	BND	-	-
Brca1_Trp53_16.5E	chr4	139320944	chr5	123063607	3 to 5	BND	-	-
Brca1_Trp53_16.5E	chr4	139320949	chr5	123063782	5 to 3	BND	-	-
Brca1_Trp53_16.5E	chr4	139320951	chr5	123063607	3 to 5	BND	-	-
Brca1_Trp53_16.5E	chr4	139320967	chr6	122800042	5 to 3	BND	-	Slc2a3
Brca1_Trp53_16.5E	chr4	139344593	chr17	47599435	5 to 5	BND	-	Bysl,Ccnd3
Brca1_Trp53_16.5E	chr4	139344604	chr17	47599409	5 to 5	BND	-	Bysl,Ccnd3
Brca1_Trp53_16.5E	chr4	140566165	chr5	132175138	3 to 5	BND	Arhgef10l	Auts2
Brca1_Trp53_16.5E	chr4	140590891	chr7	79378112	3 to 3	BND	Arhgef10l	Rlbp1
Brca1_Trp53_16.5E	chr4	140671802	chr3	144083359	3 to 5	BND	-	-
Brca1_Trp53_16.5E	chr4	140672329	chr3	144083389	5 to 3	BND	-	-
Brca1_Trp53_16.5E	chr4	140674152	chr16	53254529	3 to 3	BND	-	-
Brca1_Trp53_16.5E	chr4	140675376	chr9	35196428	3 to 5	BND	-	Tirap
Brca1_Trp53_16.5E	chr4	140680896	chr7	106428567	3 to 5	BND	-	-
Brca1_Trp53_16.5E	chr4	140691364	chrX	76528558	3 to 3	BND	-	-
Brca1_Trp53_16.5E	chr4	140980174	chr10	77526340	5 to 5	BND	-	-
Brca1_Trp53_16.5E	chr4	140980196	chr10	77526517	3 to 3	BND	-	-
Brca1_Trp53_16.5E	chr4	140980197	chr10	77526519	3 to 3	BND	-	-
Brca1_Trp53_16.5E	chr4	141105629	chr10	42927410	5 to 3	BND	Spata21	Scml4
Brca1_Trp53_16.5E	chr4	141106059	chr10	42927327	3 to 5	BND	Spata21	Scml4
Brca1_Trp53_16.5E	chr4	141109563	chr12	54942932	5 to 5	BND	Spata21	Baz1a
Brca1_Trp53_16.5E	chr4	141109563	chr12	54942950	5 to 5	BND	Spata21	Baz1a
Brca1_Trp53_16.5E	chr4	141109577	chr12	54943128	3 to 3	BND	Spata21	Baz1a
Brca1_Trp53_16.5E	chr4	141109577	chr12	54943129	3 to 3	BND	Spata21	Baz1a
Brca1_Trp53_16.5E	chr4	141145634	chrX	74275323	3 to 5	BND	-	Dnase1l1
Brca1_Trp53_16.5E	chr4	141222033	chr12	111062809	3 to 3	BND	Cplane2	Rcor1
Brca1_Trp53_16.5E	chr4	141222394	chr11	70363948	3 to 5	BND	Cplane2	-
Brca1_Trp53_16.5E	chr4	141226280	chr19	46098067	5 to 5	BND	Cplane2	-
Brca1_Trp53_16.5E	chr4	141226286	chr19	46098143	3 to 3	BND	Cplane2	-
Brca1_Trp53_16.5E	chr4	141265345	chr10	31657340	3 to 3	BND	-	-
Brca1_Trp53_16.5E	chr4	141355468	chr18	56646742	5 to 3	BND	-	-
Brca1_Trp53_16.5E	chr4	141367241	chr18	89853011	3 to 5	BND	-	-
Brca1_Trp53_16.5E	chr4	142503163	chr17	9426672	5 to 3	BND	-	-
Brca1_Trp53_16.5E	chr4	143343664	chr17	74551734	3 to 5	BND	-	Birc6
Brca1_Trp53_16.5E	chr4	143637364	chr13	33447646	5 to 5	BND	-	-
Brca1_Trp53_16.5E	chr4	143827612	chr5	30049790	3 to 5	BND	-	-
Brca1_Trp53_16.5E	chr4	144367337	chr5	90101656	3 to 3	BND	-	-
Brca1_Trp53_16.5E	chr4	144460500	chr5	66196185	5 to 3	BND	Aadacl3	-
Brca1_Trp53_16.5E	chr4	144545998	chr19	8897220	5 to 5	BND	-	-
Brca1_Trp53_16.5E	chr4	144546034	chr19	8897210	5 to 5	BND	-	-
Brca1_Trp53_16.5E	chr4	145090883	chr10	29330029	3 to 3	BND	Vps13d	Echdc1
Brca1_Trp53_16.5E	chr4	145250775	chr5	108587829	3 to 5	BND	-	Gak
Brca1_Trp53_16.5E	chr4	145430184	chr7	28489662	3 to 5	BND	Samd4b	-
Brca1_Trp53_16.5E	chr4	145430202	chr7	28489662	3 to 5	BND	Samd4b	-
Brca1_Trp53_16.5E	chr4	145439541	chr7	28489662	3 to 5	BND	Samd4b	-
Brca1_Trp53_16.5E	chr4	145451100	chr19	9609371	5 to 3	BND	-	-
Brca1_Trp53_16.5E	chr4	145495981	chr19	16440530	5 to 5	BND	-	-
Brca1_Trp53_16.5E	chr4	145495985	chr19	16440530	5 to 5	BND	-	-
Brca1_Trp53_16.5E	chr4	145516709	chr7	127225053	3 to 5	BND	Zfp990	Sept1
Brca1_Trp53_16.5E	chr4	145543097	chr14	44602892	5 to 5	BND	-	-
Brca1_Trp53_16.5E	chr4	145543097	chr19	9753938	5 to 5	BND	-	-
Brca1_Trp53_16.5E	chr4	145555902	chr5	25725013	3 to 5	BND	-	-
Brca1_Trp53_16.5E	chr4	145557446	chr10	58735185	5 to 5	BND	-	-
Brca1_Trp53_16.5E	chr4	145557446	chr10	99597994	5 to 5	BND	-	-
Brca1_Trp53_16.5E	chr4	145560883	chr11	64631717	5 to 5	BND	-	-
Brca1_Trp53_16.5E	chr4	145578095	chr9	55163468	5 to 5	BND	-	Ube2q2
Brca1_Trp53_16.5E	chr4	146915532	chr13	10862282	3 to 3	BND	-	-
Brca1_Trp53_16.5E	chr4	146915554	chr13	10862276	3 to 3	BND	-	-
Brca1_Trp53_16.5E	chr4	146915604	chr13	10862111	5 to 5	BND	-	-
Brca1_Trp53_16.5E	chr4	146926941	chr14	70391124	5 to 3	BND	-	Piwil2
Brca1_Trp53_16.5E	chr4	146928072	chr7	140825234	3 to 5	BND	-	Bet1l
Brca1_Trp53_16.5E	chr4	147030851	chr10	93785346	5 to 5	BND	Rex2	-
Brca1_Trp53_16.5E	chr4	147407428	chr8	111536853	5 to 3	BND	-	Znrf1
Brca1_Trp53_16.5E	chr4	147407436	chr8	111536877	5 to 3	BND	-	Znrf1
Brca1_Trp53_16.5E	chr4	147407605	chr6	67692208	5 to 5	BND	-	-
Brca1_Trp53_16.5E	chr4	147416104	chr5	104457002	5 to 5	BND	-	-
Brca1_Trp53_16.5E	chr4	147424315	chr6	51550001	5 to 3	BND	-	Snx10
Brca1_Trp53_16.5E	chr4	147435495	chr8	117777157	3 to 3	BND	-	-
Brca1_Trp53_16.5E	chr4	147435572	chr8	117777157	3 to 3	BND	-	-
Brca1_Trp53_16.5E	chr4	147450628	chr9	98378775	3 to 5	BND	-	Nmnat3
Brca1_Trp53_16.5E	chr4	147526971	chr9	114477380	3 to 5	BND	-	-
Brca1_Trp53_16.5E	chr4	147669779	chr8	107197650	5 to 5	BND	-	-
Brca1_Trp53_16.5E	chr4	147781583	chr17	11001827	5 to 5	BND	Zfp984	Prkn
Brca1_Trp53_16.5E	chr4	147781583	chr17	11001828	5 to 5	BND	Zfp984	Prkn
Brca1_Trp53_16.5E	chr4	147889413	chrX	56151318	3 to 3	BND	Mfn2	3830403N18Rik
Brca1_Trp53_16.5E	chr4	147889463	chrX	56151318	3 to 3	BND	Mfn2	3830403N18Rik
Brca1_Trp53_16.5E	chr4	147965421	chr7	25456103	5 to 3	BND	-	4732471J01Rik
Brca1_Trp53_16.5E	chr4	148033586	chr10	24264906	3 to 3	BND	Clcn6	Moxd1
Brca1_Trp53_16.5E	chr4	148095360	chr9	116041089	5 to 3	BND	-	Gadl1
Brca1_Trp53_16.5E	chr4	148095362	chr9	116041089	5 to 3	BND	-	Gadl1
Brca1_Trp53_16.5E	chr4	149663810	chr8	115204816	5 to 3	BND	Pik3cd	Wwox
Brca1_Trp53_16.5E	chr4	150337992	chr8	36321953	3 to 3	BND	Rere	-
Brca1_Trp53_16.5E	chr4	150374630	chr14	45420928	5 to 5	BND	Rere	Styx
Brca1_Trp53_16.5E	chr4	150465877	chr10	89782741	5 to 3	BND	Rere	Uhrf1bp1l
Brca1_Trp53_16.5E	chr4	150465902	chr10	89787286	5 to 3	BND	Rere	Uhrf1bp1l
Brca1_Trp53_16.5E	chr4	150466056	chr10	89787260	5 to 3	BND	Rere	Uhrf1bp1l
Brca1_Trp53_16.5E	chr4	150466188	chr10	89782629	3 to 5	BND	Rere	Uhrf1bp1l
Brca1_Trp53_16.5E	chr4	150466317	chr10	89789384	5 to 3	BND	Rere	Uhrf1bp1l
Brca1_Trp53_16.5E	chr4	150466474	chr10	89787148	3 to 5	BND	Rere	Uhrf1bp1l
Brca1_Trp53_16.5E	chr4	150550467	chr14	80741260	3 to 3	BND	Rere	-
Brca1_Trp53_16.5E	chr4	150550467	chr14	80741267	3 to 3	BND	Rere	-
Brca1_Trp53_16.5E	chr4	150896457	chr11	97409930	3 to 5	BND	-	-
Brca1_Trp53_16.5E	chr4	151176147	chr5	137318051	3 to 3	BND	Camta1	Slc12a9
Brca1_Trp53_16.5E	chr4	151176147	chr5	137318056	3 to 3	BND	Camta1	Slc12a9
Brca1_Trp53_16.5E	chr5	21735438	chr19	26662789	3 to 3	BND	-	Smarca2
Brca1_Trp53_16.5E	chr5	130616925	chr10	24411877	5 to 5	BND	Caln1	-
Brca1_Trp53_16.5E	chr6	9012655	chr14	112970867	5 to 3	BND	Nxph1	-
Brca1_Trp53_16.5E	chr6	74498108	chr14	18258708	5 to 3	BND	-	-
Brca1_Trp53_16.5E	chr6	98373504	chr14	71698640	5 to 5	BND	-	-
Brca1_Trp53_16.5E	chr6	113356513	chr9	69820923	5 to 5	BND	-	B230323A14Rik
Brca1_Trp53_16.5E	chr6	129853842	chrX	25752589	5 to 5	BND	Klra17	-
Brca1_Trp53_16.5E	chr6	129853845	chrX	25752593	5 to 5	BND	Klra17	-
Brca1_Trp53_16.5E	chr6	133152074	chrX	83236445	5 to 5	BND	-	Dmd
Brca1_Trp53_16.5E	chr6	145086959	chr7	128341578	5 to 3	BND	-	-
Brca1_Trp53_16.5E	chr7	113281932	chr11	102829800	5 to 3	BND	Arntl	-
Brca1_Trp53_16.5E	chr7	113282117	chr11	102829840	3 to 5	BND	Arntl	-
Brca1_Trp53_16.5E	chr8	7942798	chr18	87102472	5 to 5	BND	-	-
Brca1_Trp53_16.5E	chr8	53308383	chr9	4814806	5 to 5	BND	-	-
Brca1_Trp53_16.5E	chr9	57573157	chr11	76143163	3 to 3	BND	Scamp2	Vps53,Glod4
Brca1_Trp53_16.5E	chr9	63016754	chr13	54515705	3 to 3	BND	-	Simc1
Brca1_Trp53_16.5E	chr9	96386594	chr15	79179840	5 to 5	BND	-	Gm10863
Brca1_Trp53_16.5E	chr10	51739929	chr17	91457403	3 to 3	BND	-	-
Brca1_Trp53_16.5E	chr10	70255125	chr17	5890919	3 to 3	BND	Slc16a9	Snx9
Brca1_Trp53_16.5E	chr10	89782629	chr4	150466188	5 to 3	BND	Uhrf1bp1l	Rere
Brca1_Trp53_16.5E	chr10	89789384	chr4	150466317	3 to 5	BND	Uhrf1bp1l	Rere
Brca1_Trp53_16.5E	chr10	94273231	chr18	58524743	5 to 5	BND	-	-
Brca1_Trp53_16.5E	chr10	115881360	chr11	66505172	3 to 5	BND	-	Shisa6
Brca1_Trp53_16.5E	chr10	115881381	chr11	66505172	3 to 5	BND	-	Shisa6
Brca1_Trp53_16.5E	chr10	122588958	chr15	99291189	5 to 3	BND	-	Fam186b
Brca1_Trp53_16.5E	chr11	30373577	chrX	90377993	3 to 3	BND	-	-
Brca1_Trp53_16.5E	chr11	51520019	chr17	40907556	3 to 3	BND	Col23a1	Glyatl3
Brca1_Trp53_16.5E	chr11	62340957	chr4	147860005	3 to 3	BND	Ncor1	-
Brca1_Trp53_16.5E	chr11	66599164	chr13	82113840	3 to 3	BND	-	-
Brca1_Trp53_16.5E	chr11	66772541	chr13	108584099	3 to 3	BND	-	Pde4d
Brca1_Trp53_16.5E	chr11	66772645	chr13	108584022	5 to 5	BND	-	Pde4d
Brca1_Trp53_16.5E	chr11	67847137	chr18	22095842	5 to 3	BND	-	Ccdc178
Brca1_Trp53_16.5E	chr11	71189843	chr16	58185695	3 to 3	BND	Nlrp1b	-
Brca1_Trp53_16.5E	chr11	71189843	chr16	58185723	3 to 3	BND	Nlrp1b	-
Brca1_Trp53_16.5E	chr11	71197444	chr16	58185200	5 to 5	BND	Nlrp1b	-
Brca1_Trp53_16.5E	chr11	71197452	chr16	58185169	5 to 5	BND	Nlrp1b	-
Brca1_Trp53_16.5E	chr11	71197865	chr16	58184902	3 to 3	BND	Nlrp1b	-
Brca1_Trp53_16.5E	chr11	71197869	chr16	58184900	3 to 3	BND	Nlrp1b	-
Brca1_Trp53_16.5E	chr11	71198184	chr16	58184427	5 to 5	BND	Nlrp1b	-
Brca1_Trp53_16.5E	chr11	71198188	chr16	58184427	5 to 5	BND	Nlrp1b	-
Brca1_Trp53_16.5E	chr11	71928308	chr14	30578017	3 to 3	BND	-	-
Brca1_Trp53_16.5E	chr11	71992780	chr18	7954493	3 to 3	BND	-	-
Brca1_Trp53_16.5E	chr11	74608513	chr13	20928006	3 to 3	BND	Rap1gap2	Aoah
Brca1_Trp53_16.5E	chr11	101642619	chr18	7801241	5 to 5	BND	-	-
Brca1_Trp53_16.5E	chr11	101642631	chr18	7801425	3 to 3	BND	-	-
Brca1_Trp53_16.5E	chr11	102829840	chr7	113282117	5 to 3	BND	-	Arntl
Brca1_Trp53_16.5E	chr11	104310601	chr12	69965012	3 to 5	BND	Mapt	Atl1,Sav1,Gm3086
Brca1_Trp53_16.5E	chr11	104310656	chr12	69965925	5 to 3	BND	Mapt	Atl1,Sav1,Gm3086
Brca1_Trp53_16.5E	chr11	104310671	chr12	69965012	3 to 5	BND	Mapt	Atl1,Sav1,Gm3086
Brca1_Trp53_16.5E	chr12	54942950	chr4	141109563	5 to 5	BND	Baz1a	Spata21
Brca1_Trp53_16.5E	chr12	58242443	chr19	45420508	3 to 3	BND	-	Btrc
Brca1_Trp53_16.5E	chr13	9353590	chr4	144320857	3 to 5	BND	Dip2c	-
Brca1_Trp53_16.5E	chr13	18493467	chr4	143662587	5 to 5	BND	-	-
Brca1_Trp53_16.5E	chr13	18493524	chr4	143843196	3 to 5	BND	-	-
Brca1_Trp53_16.5E	chr13	28211042	chr15	55647086	5 to 5	BND	-	Sntb1
Brca1_Trp53_16.5E	chr13	51305265	chr15	39863675	3 to 3	BND	-	-
Brca1_Trp53_16.5E	chr13	71900033	chr17	83043448	5 to 3	BND	Gm19689	-
Brca1_Trp53_16.5E	chr13	100864665	chr4	141037587	5 to 5	BND	Crocc	-
Brca1_Trp53_16.5E	chr14	98457733	chr19	52954795	5 to 5	BND	-	Xpnpep1
Brca1_Trp53_16.5E	chr15	78747979	chr17	42954666	3 to 5	BND	-	-
Brca1_Trp53_16.5E	chr16	14679840	chrX	24079450	5 to 3	BND	-	-
Brca1_Trp53_16.5E	chr16	53254470	chr4	140674175	5 to 5	BND	-	-
Brca1_Trp53_16.5E	chr17	65012243	chr18	26696478	3 to 5	BND	-	-
Brca1_Trp53_16.5E	chr18	69365337	chr11	104310670	5 to 3	BND	Tcf4	Mapt
Brca1_Trp53_16.5E	chr19	9606944	chr4	147449334	3 to 5	BND	-	-
Brca1_Trp53_16.5E	chr19	16440674	chr4	145495968	3 to 3	BND	-	-
Brca1_Trp53_16.5E	chr19	46098067	chr4	141226280	5 to 5	BND	-	Cplane2
Brca1_Trp53_16.5E	chr19	46098143	chr4	141226286	3 to 3	BND	-	Cplane2
Brca1_Trp53_1M	chr1	27045672	chr10	110446593	5 to 3	BND	-	-
Brca1_Trp53_1M	chr1	113161413	chrX	7306882	3 to 3	BND	-	Clcn5
Brca1_Trp53_1M	chr1	158377395	chr4	139325006	3 to 3	BND	Astn1	-
Brca1_Trp53_1M	chr1	165244659	chr11	98225208	3 to 3	BND	-	Cdk12
Brca1_Trp53_1M	chr1	171346584	chr11	68829131	5 to 5	BND	Pfdn2	Ndel1
Brca1_Trp53_1M	chr1	182076820	chr12	105426311	3 to 3	BND	-	-
Brca1_Trp53_1M	chr2	29596243	chr3	21632331	3 to 5	BND	-	-
Brca1_Trp53_1M	chr2	108138690	chr13	65108521	5 to 3	BND	-	Mfsd14b
Brca1_Trp53_1M	chr2	108138764	chr14	109680004	3 to 5	BND	-	-
Brca1_Trp53_1M	chr2	128323306	chr4	62616224	5 to 3	BND	Morrbid	Rgs3
Brca1_Trp53_1M	chr3	57809495	chr14	83645781	5 to 3	BND	Rnf13	-
Brca1_Trp53_1M	chr3	57809495	chr14	83645782	5 to 3	BND	Rnf13	-
Brca1_Trp53_1M	chr3	57809531	chr10	62474895	3 to 5	BND	Rnf13	Vps26a
Brca1_Trp53_1M	chr3	63282252	chrX	7306887	5 to 3	BND	Mme	Clcn5
Brca1_Trp53_1M	chr3	70906816	chr8	31899307	3 to 5	BND	-	Nrg1
Brca1_Trp53_1M	chr3	88716099	chr5	100643573	5 to 5	BND	-	-
Brca1_Trp53_1M	chr3	88716220	chr5	100643584	3 to 3	BND	-	-
Brca1_Trp53_1M	chr3	127942338	chr11	97009550	3 to 3	BND	9830132P13Rik	-
Brca1_Trp53_1M	chr3	139923574	chr4	139827293	5 to 5	BND	-	Pax7
Brca1_Trp53_1M	chr3	140613198	chr7	14078286	3 to 3	BND	-	Sult2a3
Brca1_Trp53_1M	chr3	143123174	chr9	64244569	5 to 5	BND	Map2k1	-
Brca1_Trp53_1M	chr3	148221377	chr7	141803584	5 to 5	BND	-	Muc5ac
Brca1_Trp53_1M	chr3	150442784	chr9	20168486	5 to 3	BND	-	-
Brca1_Trp53_1M	chr4	7302823	chr5	97283488	3 to 5	BND	-	-
Brca1_Trp53_1M	chr4	31246441	chr6	106227655	3 to 3	BND	-	Cntn4
Brca1_Trp53_1M	chr4	31246444	chr6	106227615	3 to 3	BND	-	Cntn4
Brca1_Trp53_1M	chr4	93280338	chr8	53836235	3 to 5	BND	-	-
Brca1_Trp53_1M	chr4	99220796	chr8	4415636	3 to 5	BND	Atg4c	-
Brca1_Trp53_1M	chr4	139320944	chr5	123063605	3 to 5	BND	-	-
Brca1_Trp53_1M	chr4	139344596	chr17	47599458	5 to 5	BND	-	Bysl,Ccnd3
Brca1_Trp53_1M	chr4	140566165	chr5	132175138	3 to 5	BND	Arhgef10l	Auts2
Brca1_Trp53_1M	chr4	140675376	chr9	35196428	3 to 5	BND	-	Tirap
Brca1_Trp53_1M	chr4	140691364	chrX	76528558	3 to 3	BND	-	-
Brca1_Trp53_1M	chr4	140980198	chr10	77526518	3 to 3	BND	-	-
Brca1_Trp53_1M	chr4	141109566	chr12	54942938	5 to 5	BND	Spata21	Baz1a
Brca1_Trp53_1M	chr4	141109577	chr12	54943129	3 to 3	BND	Spata21	Baz1a
Brca1_Trp53_1M	chr4	141221869	chr11	70364103	5 to 3	BND	Cplane2	-
Brca1_Trp53_1M	chr4	141226280	chr19	46098067	5 to 5	BND	Cplane2	-
Brca1_Trp53_1M	chr4	141226286	chr19	46098143	3 to 3	BND	Cplane2	-
Brca1_Trp53_1M	chr4	142503163	chr17	9426672	5 to 3	BND	-	-
Brca1_Trp53_1M	chr5	13366027	chr9	45899137	3 to 5	BND	Sema3a	Rnf214
Brca1_Trp53_1M	chr5	20160518	chr11	71322295	5 to 3	BND	Magi2	-
Brca1_Trp53_1M	chr5	92757894	chr7	30480710	3 to 3	BND	Shroom3	Nphs1
Brca1_Trp53_1M	chr5	92891996	chr9	108256066	3 to 3	BND	Shroom3	Dag1
Brca1_Trp53_1M	chr5	105221216	chr13	60433669	5 to 5	BND	Gbp10	-
Brca1_Trp53_1M	chr5	120936123	chr7	27082375	3 to 3	BND	-	-
Brca1_Trp53_1M	chr5	144767462	chr11	26837531	5 to 3	BND	-	-
Brca1_Trp53_1M	chr6	9012655	chr14	112970867	5 to 3	BND	Nxph1	-
Brca1_Trp53_1M	chr6	9012836	chr7	85397877	3 to 3	BND	Nxph1	Vmn2r69
Brca1_Trp53_1M	chr6	20601744	chr12	76229585	5 to 3	BND	-	Tex21
Brca1_Trp53_1M	chr6	50391517	chr11	75581605	5 to 3	BND	Osbpl3	-
Brca1_Trp53_1M	chr6	56696983	chr14	86192984	5 to 5	BND	-	-
Brca1_Trp53_1M	chr6	144401199	chr11	22973217	3 to 3	BND	Sox5	Zrsr1,Commd1,B3gnt2
Brca1_Trp53_1M	chr6	148973645	chr8	19254930	3 to 3	BND	-	-
Brca1_Trp53_1M	chr7	15884025	chr11	101846950	5 to 3	BND	Crxos	-
Brca1_Trp53_1M	chr7	27946838	chr13	67455241	3 to 5	BND	-	-
Brca1_Trp53_1M	chr7	37912826	chr12	119644321	5 to 3	BND	-	-
Brca1_Trp53_1M	chr7	99121602	chr11	98124677	5 to 5	BND	Uvrag	Fbxl20
Brca1_Trp53_1M	chr7	107641518	chr11	98859775	3 to 3	BND	Ppfibp2	-
Brca1_Trp53_1M	chr7	113281932	chr11	102830004	5 to 3	BND	Arntl	-
Brca1_Trp53_1M	chr7	113282074	chr11	102829632	3 to 5	BND	Arntl	-
Brca1_Trp53_1M	chr7	119719611	chr13	60657724	3 to 3	BND	Thumpd1	Dapk1
Brca1_Trp53_1M	chr8	15349028	chr13	55157687	3 to 3	BND	Fgfr4	-
Brca1_Trp53_1M	chr8	25233707	chr14	77697859	5 to 3	BND	Tacc1	Enox1
Brca1_Trp53_1M	chr8	25233755	chr14	77697888	3 to 5	BND	Tacc1	Enox1
Brca1_Trp53_1M	chr8	45505715	chr12	64773172	3 to 5	BND	-	-
Brca1_Trp53_1M	chr8	56220211	chr11	111510203	5 to 5	BND	-	-
Brca1_Trp53_1M	chr8	56220314	chr11	111509911	3 to 3	BND	-	-
Brca1_Trp53_1M	chr8	71971540	chr13	58360864	5 to 3	BND	Zfp961	-
Brca1_Trp53_1M	chr8	102489899	chr14	84557530	3 to 3	BND	-	-
Brca1_Trp53_1M	chr9	57573157	chr11	76143163	3 to 3	BND	Scamp2	Vps53,Glod4
Brca1_Trp53_1M	chr9	124138788	chr11	71273841	3 to 3	BND	Nlrp1c-ps	-
Brca1_Trp53_1M	chr10	33663528	chr13	67209924	5 to 3	BND	-	-
Brca1_Trp53_1M	chr10	53276618	chr14	79362395	3 to 5	BND	Cep85l	Naa16
Brca1_Trp53_1M	chr10	60210928	chr12	37184943	5 to 3	BND	Chst3	-
Brca1_Trp53_1M	chr10	62474926	chr4	116917880	3 to 5	BND	Vps26a	Zswim5
Brca1_Trp53_1M	chr10	64393869	chr13	81874799	5 to 5	BND	Ctnna3	-
Brca1_Trp53_1M	chr10	69140050	chr13	63149118	5 to 3	BND	-	Aopep
Brca1_Trp53_1M	chr10	73510581	chr14	85296639	3 to 3	BND	Pcdh15	-
Brca1_Trp53_1M	chr10	110446556	chr6	136124325	5 to 3	BND	Grin2b	-
Brca1_Trp53_1M	chr10	113061249	chr11	71991823	5 to 3	BND	-	-
Brca1_Trp53_1M	chr10	115881383	chr11	66505172	3 to 5	BND	-	Shisa6
Brca1_Trp53_1M	chr11	22663159	chrX	64755765	5 to 5	BND	-	-
Brca1_Trp53_1M	chr11	66772540	chr13	108584095	3 to 3	BND	-	Pde4d
Brca1_Trp53_1M	chr11	66772570	chr13	108584022	5 to 5	BND	-	Pde4d
Brca1_Trp53_1M	chr11	71197446	chr16	58185192	5 to 5	BND	Nlrp1b	-
Brca1_Trp53_1M	chr11	71198261	chr16	58184441	5 to 5	BND	Nlrp1b	-
Brca1_Trp53_1M	chr11	71992780	chr18	7954493	3 to 3	BND	-	-
Brca1_Trp53_1M	chr11	97009550	chr13	94528809	3 to 3	BND	-	Ap3b1
Brca1_Trp53_1M	chr11	98238729	chr13	94238031	5 to 5	BND	Cdk12	Scamp1
Brca1_Trp53_1M	chr11	98238803	chr13	94238031	5 to 5	BND	Cdk12	Scamp1
Brca1_Trp53_1M	chr11	101642617	chr18	7801425	3 to 3	BND	-	-
Brca1_Trp53_1M	chr11	101642619	chr18	7801240	5 to 5	BND	-	-
Brca1_Trp53_1M	chr11	101642619	chr18	7801241	5 to 5	BND	-	-
Brca1_Trp53_1M	chr11	101642631	chr18	7801425	3 to 3	BND	-	-
Brca1_Trp53_1M	chr11	104310601	chr12	69965012	3 to 5	BND	Mapt	Atl1,Sav1,Gm3086
Brca1_Trp53_1M	chr11	104310656	chr12	69965925	5 to 3	BND	Mapt	Atl1,Sav1,Gm3086
Brca1_Trp53_1M	chr12	28845844	chr14	19274242	3 to 5	BND	Eipr1	-
Brca1_Trp53_1M	chr13	17760915	chr14	84601374	3 to 3	BND	Cdk13	-
Brca1_Trp53_1M	chr13	59755695	chr16	53916902	5 to 5	BND	Isca1	-
Brca1_Trp53_1M	chr13	60433675	chr5	105221257	3 to 3	BND	Gbp10	-
Brca1_Trp53_1M	chr13	63046489	chr18	46953606	5 to 5	BND	Aopep	-
Brca1_Trp53_1M	chr13	66737682	chr17	35570237	3 to 5	BND	-	-
Brca1_Trp53_1M	chr13	67462860	chrX	146316279	5 to 3	BND	-	-
Brca1_Trp53_1M	chr13	69215465	chr16	15906300	3 to 3	BND	-	Spidr
Brca1_Trp53_1M	chr13	76531728	chrX	75499999	3 to 3	BND	Mctp1	-
Brca1_Trp53_1M	chr13	76531728	chrX	75500000	3 to 3	BND	Mctp1	-
Brca1_Trp53_1M	chr13	78814312	chr15	16171246	3 to 5	BND	-	-
Brca1_Trp53_1M	chr13	105345338	chr16	39371929	3 to 5	BND	-	-
Brca1_Trp53_1M	chr14	77104563	chr15	6094865	5 to 3	BND	Ccdc122	-
Brca1_Trp53_1M	chr14	89236379	chr9	124138735	5 to 5	BND	-	-
Brca1_Trp53_1M	chr15	99861499	chr17	36197014	3 to 3	BND	Lima1	-
Brca1_Trp53_1M	chr16	58841174	chrX	82579020	3 to 3	BND	-	-
Brca1_Trp53_1M	chr19	46098067	chr4	141226280	5 to 5	BND	-	Cplane2
Brca1_Trp53_1M	chr19	46098143	chr4	141226286	3 to 3	BND	-	Cplane2
Brca1_Trp53_4M	chr1	20003713	chr5	92817739	3 to 3	BND	-	Shroom3
Brca1_Trp53_4M	chr1	59477217	chr6	149439192	5 to 5	BND	-	Bicd1
Brca1_Trp53_4M	chr1	89429498	chr19	59661977	5 to 3	BND	-	-
Brca1_Trp53_4M	chr1	100744737	chr13	67725694	5 to 5	BND	-	Zfp65
Brca1_Trp53_4M	chr1	123207083	chr14	19275693	3 to 5	BND	-	-
Brca1_Trp53_4M	chr1	150678579	chr14	51086369	5 to 3	BND	Hmcn1	-
Brca1_Trp53_4M	chr1	164266810	chr11	64927239	3 to 3	BND	-	-
Brca1_Trp53_4M	chr1	185974219	chr10	126051685	3 to 5	BND	-	-
Brca1_Trp53_4M	chr1	195274866	chr17	24422925	5 to 5	BND	-	Rnps1
Brca1_Trp53_4M	chr2	57223396	chr5	93030463	3 to 3	BND	-	-
Brca1_Trp53_4M	chr2	61853021	chr13	69162785	3 to 5	BND	-	-
Brca1_Trp53_4M	chr2	108138690	chr13	65108521	5 to 3	BND	-	Mfsd14b
Brca1_Trp53_4M	chr2	108138764	chr14	109680004	3 to 5	BND	-	-
Brca1_Trp53_4M	chr2	128311965	chr3	142593188	3 to 5	BND	Morrbid	-
Brca1_Trp53_4M	chr2	148775923	chr9	79496635	3 to 3	BND	-	Gm10635
Brca1_Trp53_4M	chr2	148775937	chr9	79496635	3 to 3	BND	-	Gm10635
Brca1_Trp53_4M	chr2	159636422	chr3	52497452	5 to 5	BND	-	-
Brca1_Trp53_4M	chr2	173863501	chr17	82914787	3 to 3	BND	-	-
Brca1_Trp53_4M	chr3	39317920	chr7	27949816	3 to 5	BND	-	-
Brca1_Trp53_4M	chr3	52994455	chr13	76523062	5 to 3	BND	Cog6	Mctp1
Brca1_Trp53_4M	chr3	57809495	chr14	83645781	5 to 3	BND	Rnf13	-
Brca1_Trp53_4M	chr3	57809531	chr10	62474895	3 to 5	BND	Rnf13	Vps26a
Brca1_Trp53_4M	chr3	82780590	chr4	7820349	5 to 3	BND	-	-
Brca1_Trp53_4M	chr3	88716099	chr5	100643573	5 to 5	BND	-	-
Brca1_Trp53_4M	chr3	88716224	chr5	100643584	3 to 3	BND	-	-
Brca1_Trp53_4M	chr3	127942338	chr11	97009550	3 to 3	BND	9830132P13Rik	-
Brca1_Trp53_4M	chr3	139923574	chr4	139827314	5 to 5	BND	-	Pax7
Brca1_Trp53_4M	chr3	142573331	chr4	64279496	3 to 5	BND	-	-
Brca1_Trp53_4M	chr3	142801558	chr16	62934420	3 to 5	BND	Pkn2	-
Brca1_Trp53_4M	chr3	143123174	chr9	64244569	5 to 5	BND	Map2k1	-
Brca1_Trp53_4M	chr3	150442784	chr9	20168486	5 to 3	BND	-	-
Brca1_Trp53_4M	chr4	7302823	chr5	97283488	3 to 5	BND	-	-
Brca1_Trp53_4M	chr4	44293851	chr13	67629215	5 to 5	BND	-	Zfp729a,Zfp729b
Brca1_Trp53_4M	chr4	65677148	chr13	65042543	3 to 3	BND	Astn2	-
Brca1_Trp53_4M	chr4	88354959	chr5	93437219	3 to 3	BND	Focad	-
Brca1_Trp53_4M	chr4	111139752	chr5	133552869	5 to 5	BND	Agbl4	-
Brca1_Trp53_4M	chr4	132242545	chr13	69781042	5 to 3	BND	Gmeb1	-
Brca1_Trp53_4M	chr4	139320944	chr5	123063605	3 to 5	BND	-	-
Brca1_Trp53_4M	chr4	139344592	chr17	47599425	5 to 5	BND	-	Bysl,Ccnd3
Brca1_Trp53_4M	chr4	140691364	chrX	76528558	3 to 3	BND	-	-
Brca1_Trp53_4M	chr4	140779389	chr11	52417501	5 to 5	BND	-	-
Brca1_Trp53_4M	chr4	140980174	chr10	77526335	5 to 5	BND	-	-
Brca1_Trp53_4M	chr4	140980196	chr10	77526517	3 to 3	BND	-	-
Brca1_Trp53_4M	chr4	141109566	chr12	54942938	5 to 5	BND	Spata21	Baz1a
Brca1_Trp53_4M	chr4	141109577	chr12	54943128	3 to 3	BND	Spata21	Baz1a
Brca1_Trp53_4M	chr4	141221827	chr11	70364143	5 to 3	BND	Cplane2	-
Brca1_Trp53_4M	chr4	141222403	chr11	70363928	3 to 5	BND	Cplane2	-
Brca1_Trp53_4M	chr4	141226280	chr19	46098067	5 to 5	BND	Cplane2	-
Brca1_Trp53_4M	chr4	141226286	chr19	46098143	3 to 3	BND	Cplane2	-
Brca1_Trp53_4M	chr4	142423526	chr10	120805416	3 to 5	BND	-	Msrb3
Brca1_Trp53_4M	chr4	142503163	chr17	9426672	5 to 3	BND	-	-
Brca1_Trp53_4M	chr4	145591235	chr14	84553794	5 to 3	BND	Gm13212	-
Brca1_Trp53_4M	chr5	35535342	chr10	64155216	5 to 5	BND	-	Ctnna3
Brca1_Trp53_4M	chr5	92757884	chr7	30480710	3 to 3	BND	Shroom3	Nphs1
Brca1_Trp53_4M	chr5	97792451	chrX	32709703	3 to 5	BND	-	-
Brca1_Trp53_4M	chr5	100556351	chr11	97298836	3 to 3	BND	Plac8	-
Brca1_Trp53_4M	chr5	111187610	chr6	14790069	3 to 3	BND	Ttc28	-
Brca1_Trp53_4M	chr5	111248641	chr14	77105590	5 to 5	BND	Ttc28	Ccdc122
Brca1_Trp53_4M	chr6	9012655	chr14	112970867	5 to 3	BND	Nxph1	-
Brca1_Trp53_4M	chr6	9012836	chr10	113280576	3 to 3	BND	Nxph1	-
Brca1_Trp53_4M	chr6	9529466	chr11	102892069	5 to 3	BND	-	Gfap
Brca1_Trp53_4M	chr6	20601793	chr12	76229596	3 to 5	BND	-	Tex21
Brca1_Trp53_4M	chr6	36178232	chr14	86175261	5 to 5	BND	-	-
Brca1_Trp53_4M	chr6	46976326	chr16	78378730	3 to 3	BND	Cntnap2	-
Brca1_Trp53_4M	chr6	72567278	chr12	57902953	5 to 3	BND	Elmod3	-
Brca1_Trp53_4M	chr7	62258614	chr9	44191186	3 to 3	BND	-	Cbl
Brca1_Trp53_4M	chr7	82704398	chr17	36200139	5 to 5	BND	Efl1	-
Brca1_Trp53_4M	chr7	97980115	chr13	74820608	5 to 3	BND	Gdpd4	-
Brca1_Trp53_4M	chr7	113281932	chr11	102829851	5 to 3	BND	Arntl	-
Brca1_Trp53_4M	chr7	113282118	chr11	102829592	3 to 5	BND	Arntl	-
Brca1_Trp53_4M	chr7	119719613	chr13	60657724	3 to 3	BND	Thumpd1	Dapk1
Brca1_Trp53_4M	chr8	25233707	chr14	77697859	5 to 3	BND	Tacc1	Enox1
Brca1_Trp53_4M	chr8	25233755	chr14	77697888	3 to 5	BND	Tacc1	Enox1
Brca1_Trp53_4M	chr8	69833260	chr10	123956368	5 to 3	BND	Pbx4	-
Brca1_Trp53_4M	chr8	81021798	chr9	105261776	5 to 5	BND	Nek11	-
Brca1_Trp53_4M	chr9	14961690	chr13	63353225	5 to 3	BND	Fancc	-
Brca1_Trp53_4M	chr9	57573157	chr11	76143163	3 to 3	BND	Scamp2	Vps53,Glod4
Brca1_Trp53_4M	chr9	119015891	chr11	69146915	3 to 5	BND	Ctdspl	Aloxe3
Brca1_Trp53_4M	chr10	4117565	chr18	45059408	3 to 3	BND	Mthfd1l	-
Brca1_Trp53_4M	chr10	9738056	chr17	89598747	3 to 3	BND	-	-
Brca1_Trp53_4M	chr10	33663528	chr13	67209924	5 to 3	BND	-	-
Brca1_Trp53_4M	chr10	51526126	chr18	42765313	3 to 3	BND	-	Ppp2r2b
Brca1_Trp53_4M	chr10	111495323	chr1	135233225	5 to 3	BND	Nap1l1	-
Brca1_Trp53_4M	chr10	119698910	chr17	62555970	5 to 3	BND	Grip1	-
Brca1_Trp53_4M	chr11	37827613	chr14	123850025	5 to 3	BND	-	Itgbl1
Brca1_Trp53_4M	chr11	66772540	chr13	108584095	3 to 3	BND	-	Pde4d
Brca1_Trp53_4M	chr11	66772557	chr13	108584022	5 to 5	BND	-	Pde4d
Brca1_Trp53_4M	chr11	69146948	chr7	89924665	3 to 3	BND	Aloxe3	Hikeshi
Brca1_Trp53_4M	chr11	71189843	chr16	58185723	3 to 3	BND	Nlrp1b	-
Brca1_Trp53_4M	chr11	71197446	chr16	58185197	5 to 5	BND	Nlrp1b	-
Brca1_Trp53_4M	chr11	71197835	chr16	58184901	3 to 3	BND	Nlrp1b	-
Brca1_Trp53_4M	chr11	71198225	chr16	58184428	5 to 5	BND	Nlrp1b	-
Brca1_Trp53_4M	chr11	98238709	chr13	94238156	3 to 3	BND	Cdk12	Scamp1
Brca1_Trp53_4M	chr11	98238720	chr13	94238031	5 to 5	BND	Cdk12	Scamp1
Brca1_Trp53_4M	chr11	98238720	chr13	94238032	5 to 5	BND	Cdk12	Scamp1
Brca1_Trp53_4M	chr11	101347192	chr14	73727905	3 to 3	BND	-	-
Brca1_Trp53_4M	chr11	101642619	chr18	7801258	5 to 5	BND	-	-
Brca1_Trp53_4M	chr11	101642624	chr18	7801241	5 to 5	BND	-	-
Brca1_Trp53_4M	chr11	101642631	chr18	7801425	3 to 3	BND	-	-
Brca1_Trp53_4M	chr11	101642635	chr18	7801425	3 to 3	BND	-	-
Brca1_Trp53_4M	chr11	104310597	chr12	69965011	3 to 5	BND	Mapt	Atl1,Sav1,Gm3086
Brca1_Trp53_4M	chr11	104310656	chr12	69965925	5 to 3	BND	Mapt	Atl1,Sav1,Gm3086
Brca1_Trp53_4M	chr11	104697719	chr13	53264267	5 to 3	BND	Efcab3	Ror2
Brca1_Trp53_4M	chr11	106755483	chr12	41641121	5 to 3	BND	Milr1	Immp2l
Brca1_Trp53_4M	chr11	114799055	chr17	28703715	5 to 5	BND	Gpr142	Mapk14
Brca1_Trp53_4M	chr12	60178578	chr13	52588348	3 to 3	BND	-	Syk
Brca1_Trp53_4M	chr13	50835847	chr17	5997056	3 to 3	BND	-	Synj2
Brca1_Trp53_4M	chr13	67462860	chrX	146316279	5 to 3	BND	-	-
Brca1_Trp53_4M	chr13	75704027	chr16	70894958	3 to 3	BND	-	-
Brca1_Trp53_4M	chr13	76456979	chr16	78252489	5 to 5	BND	Mctp1	E330011O21Rik
Brca1_Trp53_4M	chr13	76787183	chrX	10435371	3 to 3	BND	Mctp1	-
Brca1_Trp53_4M	chr14	9554659	chr15	50058081	5 to 5	BND	Fhit	-
Brca1_Trp53_4M	chr14	106809587	chr17	74328718	3 to 3	BND	-	-
Brca1_Trp53_4M	chr14	110888409	chr17	35552765	3 to 5	BND	-	Cdsn
Brca1_Trp53_4M	chr15	61546623	chr10	62474926	3 to 3	BND	D030024E09Rik	Vps26a
Brca1_Trp53_4M	chr17	38338841	chr18	3008275	3 to 5	BND	-	-
Brca1_Trp53_4M	chr18	12874762	chr11	105464164	5 to 5	BND	Osbpl1a	-
Brca1_Trp53_4M	chr18	34514685	chr4	141037587	5 to 5	BND	-	Crocc
Brca1_Trp53_4M	chr18	69365337	chr11	104310670	5 to 3	BND	Tcf4	Mapt
Brca1_Trp53_4M	chr19	46098067	chr4	141226280	5 to 5	BND	-	Cplane2
Brca1_Trp53_4M	chr19	46098143	chr4	141226286	3 to 3	BND	-	Cplane2
Brca1_Trp53_8M	chr1	15706236	chr3	150714234	5 to 5	BND	Kcnb2	-
Brca1_Trp53_8M	chr1	20718994	chr2	145602227	3 to 3	BND	-	Slc24a3
Brca1_Trp53_8M	chr1	27201017	chr10	62474926	3 to 3	BND	-	Vps26a
Brca1_Trp53_8M	chr1	36023565	chr12	68992844	5 to 3	BND	-	-
Brca1_Trp53_8M	chr1	36023634	chr12	68992817	3 to 5	BND	-	-
Brca1_Trp53_8M	chr1	102212685	chr2	40916350	5 to 5	BND	-	Lrp1b
Brca1_Trp53_8M	chr1	109604870	chr13	76523062	3 to 3	BND	-	Mctp1
Brca1_Trp53_8M	chr1	158377249	chr4	139325035	5 to 5	BND	Astn1	-
Brca1_Trp53_8M	chr1	187388939	chr17	5473861	3 to 5	BND	-	-
Brca1_Trp53_8M	chr1	192810442	chr13	69067581	5 to 3	BND	-	-
Brca1_Trp53_8M	chr2	5434435	chr11	71104977	3 to 5	BND	Camk1d	Nlrp1a
Brca1_Trp53_8M	chr2	57223396	chr5	93030463	3 to 3	BND	-	-
Brca1_Trp53_8M	chr2	61853014	chr13	69162785	3 to 5	BND	-	-
Brca1_Trp53_8M	chr2	61853019	chr13	69162785	3 to 5	BND	-	-
Brca1_Trp53_8M	chr2	99398079	chr13	62850594	5 to 3	BND	-	Fbp2
Brca1_Trp53_8M	chr2	118801610	chr4	140454013	5 to 5	BND	Disp2	-
Brca1_Trp53_8M	chr2	128311965	chr3	142593188	3 to 5	BND	Morrbid	-
Brca1_Trp53_8M	chr2	153414388	chr14	87441144	3 to 3	BND	Nol4l	Tdrd3
Brca1_Trp53_8M	chr3	17052076	chr11	71255048	3 to 5	BND	-	Nlrp1c-ps
Brca1_Trp53_8M	chr3	57809495	chr14	83645781	5 to 3	BND	Rnf13	-
Brca1_Trp53_8M	chr3	57809531	chr10	62474895	3 to 5	BND	Rnf13	Vps26a
Brca1_Trp53_8M	chr3	67635049	chr4	139862681	5 to 5	BND	-	-
Brca1_Trp53_8M	chr3	88716099	chr5	100643573	5 to 5	BND	-	-
Brca1_Trp53_8M	chr3	88716213	chr5	100643584	3 to 3	BND	-	-
Brca1_Trp53_8M	chr3	127942338	chr11	97009550	3 to 3	BND	9830132P13Rik	-
Brca1_Trp53_8M	chr3	138779821	chr13	45216983	3 to 3	BND	Tspan5	-
Brca1_Trp53_8M	chr3	139923574	chr4	139827277	5 to 5	BND	-	Pax7
Brca1_Trp53_8M	chr3	140104714	chr4	64001531	3 to 3	BND	-	Tnc
Brca1_Trp53_8M	chr3	142379612	chr9	119015827	3 to 5	BND	Pdlim5	Ctdspl
Brca1_Trp53_8M	chr3	142573333	chr4	64279496	3 to 5	BND	-	-
Brca1_Trp53_8M	chr3	142668547	chr5	20042749	5 to 3	BND	Magi2	-
Brca1_Trp53_8M	chr3	143123174	chr9	64244569	5 to 5	BND	Map2k1	-
Brca1_Trp53_8M	chr3	144273555	chr9	114946247	3 to 3	BND	-	-
Brca1_Trp53_8M	chr3	147637154	chr11	3466963	3 to 3	BND	-	8430429K09Rik
Brca1_Trp53_8M	chr3	150442784	chr9	20168486	5 to 3	BND	-	-
Brca1_Trp53_8M	chr4	48702957	chr11	66599165	3 to 3	BND	-	-
Brca1_Trp53_8M	chr4	52749896	chr5	92817532	3 to 5	BND	-	Shroom3
Brca1_Trp53_8M	chr4	65677148	chr13	65042501	3 to 3	BND	Astn2	-
Brca1_Trp53_8M	chr4	65677148	chr13	65042592	3 to 3	BND	Astn2	-
Brca1_Trp53_8M	chr4	88354959	chr5	93437300	3 to 3	BND	Focad	-
Brca1_Trp53_8M	chr4	89264908	chr14	98265315	3 to 5	BND	-	-
Brca1_Trp53_8M	chr4	132242543	chr13	69781052	5 to 3	BND	Gmeb1	-
Brca1_Trp53_8M	chr4	139320946	chr5	123063607	3 to 5	BND	-	-
Brca1_Trp53_8M	chr4	139320967	chr5	123063782	5 to 3	BND	-	-
Brca1_Trp53_8M	chr4	139344597	chr17	47599428	5 to 5	BND	-	Bysl,Ccnd3
Brca1_Trp53_8M	chr4	140663968	chr8	85010127	5 to 3	BND	Arhgef10l	Best2
Brca1_Trp53_8M	chr4	140675376	chr9	35196428	3 to 5	BND	-	Tirap
Brca1_Trp53_8M	chr4	140677404	chr8	64651279	3 to 3	BND	-	Cpe
Brca1_Trp53_8M	chr4	140779389	chr11	52417501	5 to 5	BND	-	-
Brca1_Trp53_8M	chr4	140908969	chr10	19910079	3 to 5	BND	Padi2	-
Brca1_Trp53_8M	chr4	140980081	chr10	77526520	3 to 3	BND	-	-
Brca1_Trp53_8M	chr4	141109568	chr12	54942935	5 to 5	BND	Spata21	Baz1a
Brca1_Trp53_8M	chr4	141109577	chr12	54943128	3 to 3	BND	Spata21	Baz1a
Brca1_Trp53_8M	chr4	141145634	chrX	74275323	3 to 5	BND	-	Dnase1l1
Brca1_Trp53_8M	chr4	141221779	chr11	70364124	5 to 3	BND	Cplane2	-
Brca1_Trp53_8M	chr4	141222418	chr11	70363919	3 to 5	BND	Cplane2	-
Brca1_Trp53_8M	chr4	141226280	chr19	46098067	5 to 5	BND	Cplane2	-
Brca1_Trp53_8M	chr4	141226286	chr19	46098143	3 to 3	BND	Cplane2	-
Brca1_Trp53_8M	chr4	141446117	chr12	71544355	5 to 5	BND	Zbtb17	4930404H11Rik
Brca1_Trp53_8M	chr4	142503163	chr17	9426672	5 to 3	BND	-	-
Brca1_Trp53_8M	chr5	20160518	chr11	71322295	5 to 3	BND	Magi2	-
Brca1_Trp53_8M	chr5	21728448	chr9	38363392	5 to 5	BND	-	-
Brca1_Trp53_8M	chr5	74043826	chr4	141222368	3 to 3	BND	Usp46	Cplane2
Brca1_Trp53_8M	chr5	75426046	chr13	76387082	3 to 5	BND	-	Mctp1
Brca1_Trp53_8M	chr5	80407149	chr11	65515588	5 to 3	BND	-	-
Brca1_Trp53_8M	chr5	89773935	chr9	12989712	5 to 5	BND	Adamts3	-
Brca1_Trp53_8M	chr5	91045381	chr8	98767882	3 to 3	BND	-	-
Brca1_Trp53_8M	chr5	91671101	chr17	82569291	3 to 3	BND	-	-
Brca1_Trp53_8M	chr5	92757893	chr7	30480710	3 to 3	BND	Shroom3	Nphs1
Brca1_Trp53_8M	chr5	92772250	chr13	67473460	3 to 5	BND	Shroom3	Zfp874b
Brca1_Trp53_8M	chr5	97792451	chrX	32709703	3 to 5	BND	-	-
Brca1_Trp53_8M	chr5	100932308	chr8	69300710	5 to 5	BND	-	D130040H23Rik
Brca1_Trp53_8M	chr5	105221216	chr13	60433669	5 to 5	BND	Gbp10	-
Brca1_Trp53_8M	chr5	111248690	chr14	77104988	3 to 3	BND	Ttc28	Ccdc122
Brca1_Trp53_8M	chr6	9012655	chr14	112970867	5 to 3	BND	Nxph1	-
Brca1_Trp53_8M	chr6	9529466	chr11	102892069	5 to 3	BND	-	Gfap
Brca1_Trp53_8M	chr6	50391517	chr11	75581605	5 to 3	BND	Osbpl3	-
Brca1_Trp53_8M	chr6	56623545	chr17	32871105	3 to 3	BND	-	-
Brca1_Trp53_8M	chr6	72123601	chr14	106264940	5 to 3	BND	St3gal5	-
Brca1_Trp53_8M	chr6	75257883	chr14	112900622	3 to 5	BND	-	-
Brca1_Trp53_8M	chr6	140006815	chr9	56144278	5 to 5	BND	Plcz1	Tspan3
Brca1_Trp53_8M	chr6	142515259	chr14	91994822	3 to 3	BND	-	-
Brca1_Trp53_8M	chr7	18512842	chr13	67168275	5 to 3	BND	-	-
Brca1_Trp53_8M	chr7	48904371	chr17	17379704	5 to 5	BND	Riok2	-
Brca1_Trp53_8M	chr7	76659142	chr13	64255843	5 to 5	BND	Agbl1	Cdc14b,1810034E14Rik
Brca1_Trp53_8M	chr7	113281932	chr11	102829851	5 to 3	BND	Arntl	-
Brca1_Trp53_8M	chr7	113281932	chr11	102830104	5 to 3	BND	Arntl	-
Brca1_Trp53_8M	chr7	113282085	chr11	102829547	3 to 5	BND	Arntl	-
Brca1_Trp53_8M	chr7	113282113	chr11	102829428	3 to 5	BND	Arntl	-
Brca1_Trp53_8M	chr7	120464617	chr11	88409984	3 to 3	BND	Abca16	Msi2
Brca1_Trp53_8M	chr8	7165096	chr10	101102887	5 to 5	BND	-	-
Brca1_Trp53_8M	chr8	15349028	chr13	55157687	3 to 3	BND	Fgfr4	-
Brca1_Trp53_8M	chr8	56220211	chr11	111510203	5 to 5	BND	-	-
Brca1_Trp53_8M	chr8	56220314	chr11	111509938	3 to 3	BND	-	-
Brca1_Trp53_8M	chr9	13118094	chr4	48702820	5 to 5	BND	-	-
Brca1_Trp53_8M	chr9	44023286	chrX	17982796	3 to 3	BND	-	-
Brca1_Trp53_8M	chr9	57556578	chr11	101642619	5 to 5	BND	-	-
Brca1_Trp53_8M	chr9	57573157	chr11	76143163	3 to 3	BND	Scamp2	Vps53,Glod4
Brca1_Trp53_8M	chr9	124138788	chr11	71273872	3 to 3	BND	Nlrp1c-ps	-
Brca1_Trp53_8M	chr10	33663528	chr13	67209924	5 to 3	BND	-	-
Brca1_Trp53_8M	chr10	64393869	chr13	81874799	5 to 5	BND	Ctnna3	-
Brca1_Trp53_8M	chr10	90602485	chr12	42283809	3 to 5	BND	Anks1b	-
Brca1_Trp53_8M	chr10	107657578	chr17	41386247	5 to 3	BND	Ptprq	-
Brca1_Trp53_8M	chr10	111495323	chr1	135233225	5 to 3	BND	Nap1l1	-
Brca1_Trp53_8M	chr10	113061249	chr11	71991711	5 to 3	BND	-	-
Brca1_Trp53_8M	chr10	119346400	chr14	84122941	3 to 3	BND	-	-
Brca1_Trp53_8M	chr11	30588922	chr13	64717265	3 to 5	BND	Acyp2	-
Brca1_Trp53_8M	chr11	38909611	chr14	83677822	3 to 3	BND	-	-
Brca1_Trp53_8M	chr11	51520017	chr17	40907556	3 to 3	BND	Col23a1	Glyatl3
Brca1_Trp53_8M	chr11	62279337	chr14	88427206	5 to 3	BND	Zswim7	-
Brca1_Trp53_8M	chr11	66772540	chr13	108584099	3 to 3	BND	-	Pde4d
Brca1_Trp53_8M	chr11	66772603	chr13	108584022	5 to 5	BND	-	Pde4d
Brca1_Trp53_8M	chr11	67847137	chr18	22095842	5 to 3	BND	-	Ccdc178
Brca1_Trp53_8M	chr11	69212507	chr18	29906821	5 to 3	BND	-	-
Brca1_Trp53_8M	chr11	71071013	chr19	46218098	5 to 5	BND	-	Gbf1
Brca1_Trp53_8M	chr11	71091650	chr18	79793405	3 to 3	BND	-	-
Brca1_Trp53_8M	chr11	71189844	chr16	58185723	3 to 3	BND	Nlrp1b	-
Brca1_Trp53_8M	chr11	71197446	chr16	58185169	5 to 5	BND	Nlrp1b	-
Brca1_Trp53_8M	chr11	71197841	chr16	58184871	3 to 3	BND	Nlrp1b	-
Brca1_Trp53_8M	chr11	71198186	chr16	58184427	5 to 5	BND	Nlrp1b	-
Brca1_Trp53_8M	chr11	82204092	chr17	71084588	5 to 5	BND	Ccl1	Myom1
Brca1_Trp53_8M	chr11	88299282	chr13	64690410	5 to 3	BND	-	-
Brca1_Trp53_8M	chr11	98238707	chr13	94238169	3 to 3	BND	Cdk12	Scamp1
Brca1_Trp53_8M	chr11	98238710	chr13	94238185	3 to 3	BND	Cdk12	Scamp1
Brca1_Trp53_8M	chr11	98238720	chr13	94238032	5 to 5	BND	Cdk12	Scamp1
Brca1_Trp53_8M	chr11	98238722	chr13	94238031	5 to 5	BND	Cdk12	Scamp1
Brca1_Trp53_8M	chr11	101347175	chr14	73727905	3 to 3	BND	-	-
Brca1_Trp53_8M	chr11	101642619	chr18	7801241	5 to 5	BND	-	-
Brca1_Trp53_8M	chr11	101642631	chr18	7801418	3 to 3	BND	-	-
Brca1_Trp53_8M	chr11	101642631	chr18	7801425	3 to 3	BND	-	-
Brca1_Trp53_8M	chr11	101642660	chr18	7801241	5 to 5	BND	-	-
Brca1_Trp53_8M	chr11	102183940	chr19	9967972	5 to 5	BND	Lsm12	-
Brca1_Trp53_8M	chr11	102829851	chr7	113281932	3 to 5	BND	-	Arntl
Brca1_Trp53_8M	chr11	102892066	chr12	99292239	3 to 5	BND	Gfap	Foxn3
Brca1_Trp53_8M	chr11	104310656	chr12	69965925	5 to 3	BND	Mapt	Atl1,Sav1,Gm3086
Brca1_Trp53_8M	chr11	104310671	chr12	69965012	3 to 5	BND	Mapt	Atl1,Sav1,Gm3086
Brca1_Trp53_8M	chr11	115193052	chr15	21786652	5 to 5	BND	Tmem104	-
Brca1_Trp53_8M	chr12	28845844	chr14	19274246	3 to 5	BND	Eipr1	-
Brca1_Trp53_8M	chr12	67386694	chr13	60180939	3 to 3	BND	-	-
Brca1_Trp53_8M	chr12	71544403	chr4	141446107	3 to 3	BND	4930404H11Rik	Zbtb17
Brca1_Trp53_8M	chr12	114839151	chr18	4554176	3 to 5	BND	-	-
Brca1_Trp53_8M	chr13	17760915	chr14	84601325	3 to 3	BND	Cdk13	-
Brca1_Trp53_8M	chr13	58567557	chr17	25486870	5 to 3	BND	Slc28a3	-
Brca1_Trp53_8M	chr13	60433675	chr5	105221257	3 to 3	BND	Gbp10	-
Brca1_Trp53_8M	chr13	62205715	chr17	8916947	3 to 5	BND	Zfp808	Pde10a
Brca1_Trp53_8M	chr13	63046489	chr18	46953606	5 to 5	BND	Aopep	-
Brca1_Trp53_8M	chr13	65216300	chr17	48419634	3 to 3	BND	-	Apobec2
Brca1_Trp53_8M	chr13	66737685	chr17	35570244	3 to 5	BND	-	-
Brca1_Trp53_8M	chr13	67462860	chrX	146316279	5 to 3	BND	-	-
Brca1_Trp53_8M	chr13	68806078	chr15	71818122	3 to 5	BND	Adcy2	Col22a1
Brca1_Trp53_8M	chr13	74558634	chr16	90056344	3 to 5	BND	Tiam1	-
Brca1_Trp53_8M	chr13	76222850	chr19	20423681	3 to 3	BND	-	-
Brca1_Trp53_8M	chr14	47531489	chr17	74214781	5 to 3	BND	Fbxo34	Memo1
Brca1_Trp53_8M	chr14	72191966	chr16	16657666	3 to 3	BND	-	-
Brca1_Trp53_8M	chr14	77105590	chr5	111248641	5 to 5	BND	Ccdc122	Ttc28
Brca1_Trp53_8M	chr14	89236379	chr9	124138735	5 to 5	BND	-	-
Brca1_Trp53_8M	chr15	24889544	chr16	8084665	5 to 5	BND	-	-
Brca1_Trp53_8M	chr15	63380137	chr13	82537804	5 to 3	BND	Gm20740	-
Brca1_Trp53_8M	chr15	78747979	chr17	42954666	3 to 5	BND	-	-
Brca1_Trp53_8M	chr15	80530695	chr17	75786949	5 to 5	BND	Enthd1	-
Brca1_Trp53_8M	chr16	14125046	chr17	40915734	5 to 3	BND	Marf1	-
Brca1_Trp53_8M	chr16	90636630	chr17	36222407	3 to 3	BND	-	-
Brca1_Trp53_8M	chr17	5473898	chr1	187388932	3 to 5	BND	-	-
Brca1_Trp53_8M	chr19	46098067	chr4	141226280	5 to 5	BND	-	Cplane2
Brca1_Trp53_8M	chr19	46098143	chr4	141226286	3 to 3	BND	-	Cplane2
Brca1_Trp53_12M	chr1	20003713	chr5	92817739	3 to 3	BND	-	Shroom3
Brca1_Trp53_12M	chr1	23645803	chr6	94973501	5 to 3	BND	-	-
Brca1_Trp53_12M	chr1	41960044	chr6	42130192	3 to 3	BND	-	-
Brca1_Trp53_12M	chr1	50283095	chr7	28718898	3 to 3	BND	-	Fbxo17
Brca1_Trp53_12M	chr1	82057762	chr2	169673341	3 to 3	BND	-	Tshz2
Brca1_Trp53_12M	chr1	82797802	chr2	145800875	3 to 3	BND	-	Rin2
Brca1_Trp53_12M	chr1	83283528	chr4	142721001	5 to 5	BND	Sphkap	-
Brca1_Trp53_12M	chr1	90601729	chr13	76456943	5 to 5	BND	-	Mctp1
Brca1_Trp53_12M	chr1	100744737	chr13	67725694	5 to 5	BND	-	Zfp65
Brca1_Trp53_12M	chr1	123207083	chr14	19275693	3 to 5	BND	-	-
Brca1_Trp53_12M	chr1	123261270	chrX	162614649	5 to 5	BND	-	Reps2
Brca1_Trp53_12M	chr1	130512453	chr17	70705335	5 to 3	BND	Dlgap1	-
Brca1_Trp53_12M	chr1	154199995	chr18	32147865	3 to 3	BND	-	-
Brca1_Trp53_12M	chr1	158377396	chr4	139325020	3 to 3	BND	Astn1	-
Brca1_Trp53_12M	chr1	159982920	chr11	71288362	5 to 3	BND	-	-
Brca1_Trp53_12M	chr1	165244659	chr11	98225208	3 to 3	BND	-	Cdk12
Brca1_Trp53_12M	chr1	176247313	chr3	31521006	5 to 3	BND	Pld5	-
Brca1_Trp53_12M	chr1	185217070	chr9	15270362	5 to 5	BND	Rab3gap2	Med17
Brca1_Trp53_12M	chr1	187842233	chr4	131827490	5 to 5	BND	Esrrg	Ptpru
Brca1_Trp53_12M	chr2	5434435	chr11	71104977	3 to 5	BND	Camk1d	Nlrp1a
Brca1_Trp53_12M	chr2	36273992	chr6	134484908	5 to 5	BND	-	Lrp6
Brca1_Trp53_12M	chr2	82804603	chr14	83903301	5 to 5	BND	-	-
Brca1_Trp53_12M	chr2	84087329	chr6	69915821	3 to 5	BND	-	-
Brca1_Trp53_12M	chr2	93636096	chrX	150392642	5 to 5	BND	-	-
Brca1_Trp53_12M	chr2	96001769	chr11	99416147	3 to 5	BND	-	Krt12
Brca1_Trp53_12M	chr2	132398554	chr7	131368338	5 to 3	BND	-	Fgfr2
Brca1_Trp53_12M	chr3	33428865	chr14	84120914	3 to 3	BND	-	-
Brca1_Trp53_12M	chr3	57809495	chr14	83645781	5 to 3	BND	Rnf13	-
Brca1_Trp53_12M	chr3	57809531	chr10	62474895	3 to 5	BND	Rnf13	Vps26a
Brca1_Trp53_12M	chr3	60748151	chr8	10557037	5 to 3	BND	-	Myo16
Brca1_Trp53_12M	chr3	60748152	chr10	115883382	5 to 3	BND	-	-
Brca1_Trp53_12M	chr3	88716099	chr5	100643573	5 to 5	BND	-	-
Brca1_Trp53_12M	chr3	88716261	chr5	100643584	3 to 3	BND	-	-
Brca1_Trp53_12M	chr3	127942338	chr11	97009550	3 to 3	BND	9830132P13Rik	-
Brca1_Trp53_12M	chr3	139923574	chr4	139827339	5 to 5	BND	-	Pax7
Brca1_Trp53_12M	chr3	142379540	chr9	119015820	3 to 5	BND	Pdlim5	Ctdspl
Brca1_Trp53_12M	chr3	142573331	chr4	64279496	3 to 5	BND	-	-
Brca1_Trp53_12M	chr3	147516338	chr9	73597492	3 to 5	BND	-	Unc13c
Brca1_Trp53_12M	chr3	148316997	chr15	29331534	3 to 3	BND	-	-
Brca1_Trp53_12M	chr4	7302823	chr5	97283488	3 to 5	BND	-	-
Brca1_Trp53_12M	chr4	48702957	chr11	66599092	3 to 3	BND	-	-
Brca1_Trp53_12M	chr4	65677146	chr13	65042559	3 to 3	BND	Astn2	-
Brca1_Trp53_12M	chr4	126984527	chr7	28727309	3 to 5	BND	-	Fbxo17
Brca1_Trp53_12M	chr4	139320949	chr5	123063605	3 to 5	BND	-	-
Brca1_Trp53_12M	chr4	139320967	chr5	123063782	5 to 3	BND	-	-
Brca1_Trp53_12M	chr4	139344593	chr17	47599424	5 to 5	BND	-	Bysl,Ccnd3
Brca1_Trp53_12M	chr4	140566165	chr5	132175138	3 to 5	BND	Arhgef10l	Auts2
Brca1_Trp53_12M	chr4	140675376	chr9	35196428	3 to 5	BND	-	Tirap
Brca1_Trp53_12M	chr4	140697605	chr17	10835323	3 to 5	BND	-	Pacrg
Brca1_Trp53_12M	chr4	140980174	chr10	77526337	5 to 5	BND	-	-
Brca1_Trp53_12M	chr4	140980196	chr10	77526517	3 to 3	BND	-	-
Brca1_Trp53_12M	chr4	141105660	chr10	42927409	5 to 3	BND	Spata21	Scml4
Brca1_Trp53_12M	chr4	141109563	chr12	54942938	5 to 5	BND	Spata21	Baz1a
Brca1_Trp53_12M	chr4	141109577	chr12	54943128	3 to 3	BND	Spata21	Baz1a
Brca1_Trp53_12M	chr4	141145634	chrX	74275323	3 to 5	BND	-	Dnase1l1
Brca1_Trp53_12M	chr4	141172435	chr17	87731706	5 to 5	BND	Fbxo42	-
Brca1_Trp53_12M	chr4	141221786	chr11	70364128	5 to 3	BND	Cplane2	-
Brca1_Trp53_12M	chr4	141226280	chr19	46098067	5 to 5	BND	Cplane2	-
Brca1_Trp53_12M	chr4	141226286	chr19	46098143	3 to 3	BND	Cplane2	-
Brca1_Trp53_12M	chr4	142503163	chr17	9426672	5 to 3	BND	-	-
Brca1_Trp53_12M	chr5	48170243	chr6	9214678	3 to 3	BND	Slit2	Nxph1
Brca1_Trp53_12M	chr5	55702959	chr14	86972893	5 to 5	BND	-	Diaph3
Brca1_Trp53_12M	chr5	63756970	chr17	35348970	5 to 5	BND	Nwd2	-
Brca1_Trp53_12M	chr5	75643565	chr9	25777991	3 to 5	BND	Kit	-
Brca1_Trp53_12M	chr5	91050526	chr16	68681322	3 to 5	BND	-	-
Brca1_Trp53_12M	chr5	92757882	chr7	30480710	3 to 3	BND	Shroom3	Nphs1
Brca1_Trp53_12M	chr5	92879216	chr17	31271817	5 to 5	BND	Shroom3	-
Brca1_Trp53_12M	chr5	97792451	chrX	32709703	3 to 5	BND	-	-
Brca1_Trp53_12M	chr5	97792452	chr10	74073391	3 to 3	BND	-	Pcdh15
Brca1_Trp53_12M	chr6	9012655	chr14	112970867	5 to 3	BND	Nxph1	-
Brca1_Trp53_12M	chr6	9529466	chr11	102892069	5 to 3	BND	-	Gfap
Brca1_Trp53_12M	chr6	10469178	chr9	58827527	5 to 5	BND	-	Hcn4
Brca1_Trp53_12M	chr6	10928883	chr13	68317038	3 to 5	BND	-	-
Brca1_Trp53_12M	chr6	21020814	chr8	110623634	3 to 5	BND	-	Vac14
Brca1_Trp53_12M	chr6	50391517	chr11	75581605	5 to 3	BND	Osbpl3	-
Brca1_Trp53_12M	chr6	117726030	chr16	98091065	3 to 3	BND	1700030F04Rik	-
Brca1_Trp53_12M	chr6	117927114	chr13	51020444	3 to 5	BND	-	-
Brca1_Trp53_12M	chr6	136271315	chr13	14908807	3 to 5	BND	-	-
Brca1_Trp53_12M	chr6	147173773	chr7	138872873	3 to 5	BND	Ppp2r2d	-
Brca1_Trp53_12M	chr7	23621376	chr9	77736375	5 to 3	BND	-	-
Brca1_Trp53_12M	chr7	41661332	chr11	101811537	3 to 3	BND	-	-
Brca1_Trp53_12M	chr7	46512515	chr14	84553798	3 to 3	BND	Sergef	-
Brca1_Trp53_12M	chr7	76659142	chr13	64255685	5 to 5	BND	Agbl1	Cdc14b,1810034E14Rik
Brca1_Trp53_12M	chr7	107641518	chr11	98859775	3 to 3	BND	Ppfibp2	-
Brca1_Trp53_12M	chr7	113281932	chr11	102830052	5 to 3	BND	Arntl	-
Brca1_Trp53_12M	chr7	113282100	chr11	102829469	3 to 5	BND	Arntl	-
Brca1_Trp53_12M	chr8	25233707	chr14	77697859	5 to 3	BND	Tacc1	Enox1
Brca1_Trp53_12M	chr8	25233755	chr14	77697888	3 to 5	BND	Tacc1	Enox1
Brca1_Trp53_12M	chr8	70312285	chr11	73122014	5 to 3	BND	Cope	Itgae
Brca1_Trp53_12M	chr8	71971540	chr13	58360864	5 to 3	BND	Zfp961	-
Brca1_Trp53_12M	chr8	73418246	chr18	54387285	5 to 5	BND	-	-
Brca1_Trp53_12M	chr8	100687716	chr15	60176497	3 to 5	BND	-	-
Brca1_Trp53_12M	chr9	21549733	chr11	76239150	3 to 5	BND	Carm1	Glod4,Gemin4
Brca1_Trp53_12M	chr9	34256051	chr15	85689956	3 to 3	BND	-	Lncppara
Brca1_Trp53_12M	chr9	36715863	chr17	41282625	3 to 3	BND	Chek1	-
Brca1_Trp53_12M	chr9	57478886	chr13	37816867	3 to 3	BND	-	Rreb1
Brca1_Trp53_12M	chr9	57572964	chr11	76143149	5 to 5	BND	Scamp2	Vps53,Glod4
Brca1_Trp53_12M	chr9	57573157	chr11	76143163	3 to 3	BND	Scamp2	Vps53,Glod4
Brca1_Trp53_12M	chr9	111236328	chr11	36140609	5 to 5	BND	Mlh1	Tenm2
Brca1_Trp53_12M	chr10	9828254	chr18	67756917	5 to 5	BND	Stxbp5	-
Brca1_Trp53_12M	chr10	19569979	chr13	100025432	3 to 3	BND	-	Bdp1
Brca1_Trp53_12M	chr10	49459422	chr12	9099615	3 to 3	BND	Grik2	-
Brca1_Trp53_12M	chr10	115881382	chr11	66505172	3 to 5	BND	-	Shisa6
Brca1_Trp53_12M	chr10	118545445	chrX	162959673	5 to 5	BND	Ifngas1	Ctps2
Brca1_Trp53_12M	chr11	9154260	chr12	11118925	5 to 3	BND	-	Kcns3
Brca1_Trp53_12M	chr11	14185487	chr12	6863882	5 to 5	BND	-	-
Brca1_Trp53_12M	chr11	19153861	chr12	12659419	3 to 3	BND	-	-
Brca1_Trp53_12M	chr11	21100032	chr12	14295136	5 to 3	BND	Peli1	-
Brca1_Trp53_12M	chr11	21272679	chr12	11264585	5 to 3	BND	Vps54	Gen1
Brca1_Trp53_12M	chr11	24066183	chr12	13109487	3 to 5	BND	-	-
Brca1_Trp53_12M	chr11	30588922	chr13	64717265	3 to 5	BND	Acyp2	-
Brca1_Trp53_12M	chr11	38909609	chr14	83677822	3 to 3	BND	-	-
Brca1_Trp53_12M	chr11	66772522	chr13	108584022	5 to 5	BND	-	Pde4d
Brca1_Trp53_12M	chr11	66772541	chr13	108584099	3 to 3	BND	-	Pde4d
Brca1_Trp53_12M	chr11	66879143	chr14	74931168	5 to 3	BND	-	Lrch1
Brca1_Trp53_12M	chr11	71189839	chr16	58185723	3 to 3	BND	Nlrp1b	-
Brca1_Trp53_12M	chr11	71197446	chr16	58185178	5 to 5	BND	Nlrp1b	-
Brca1_Trp53_12M	chr11	71197879	chr16	58184901	3 to 3	BND	Nlrp1b	-
Brca1_Trp53_12M	chr11	71198183	chr16	58184427	5 to 5	BND	Nlrp1b	-
Brca1_Trp53_12M	chr11	71233929	chr12	92204810	5 to 5	BND	-	-
Brca1_Trp53_12M	chr11	72145843	chr15	48817224	5 to 3	BND	-	-
Brca1_Trp53_12M	chr11	72146551	chr15	48815283	5 to 3	BND	-	-
Brca1_Trp53_12M	chr11	72146557	chr15	48814810	3 to 5	BND	-	-
Brca1_Trp53_12M	chr11	98238720	chr13	94238032	5 to 5	BND	Cdk12	Scamp1
Brca1_Trp53_12M	chr11	98238721	chr13	94238191	3 to 3	BND	Cdk12	Scamp1
Brca1_Trp53_12M	chr11	101606383	chr19	45990506	5 to 5	BND	-	-
Brca1_Trp53_12M	chr11	101642619	chr18	7801241	5 to 5	BND	-	-
Brca1_Trp53_12M	chr11	101642634	chr18	7801426	3 to 3	BND	-	-
Brca1_Trp53_12M	chr11	101900050	chr13	11818127	3 to 5	BND	-	Ryr2
Brca1_Trp53_12M	chr11	117111860	chr13	66617856	5 to 5	BND	-	-
Brca1_Trp53_12M	chr12	11531633	chr14	122658195	3 to 3	BND	-	Pcca
Brca1_Trp53_12M	chr12	20671362	chr13	67422839	5 to 5	BND	-	-
Brca1_Trp53_12M	chr12	60964814	chr17	46371691	3 to 5	BND	-	-
Brca1_Trp53_12M	chr12	67258085	chr14	83534058	5 to 3	BND	-	-
Brca1_Trp53_12M	chr12	67386695	chr13	60180830	3 to 3	BND	-	-
Brca1_Trp53_12M	chr12	114841896	chr19	36909032	3 to 3	BND	-	-
Brca1_Trp53_12M	chr13	17039712	chr15	47501601	5 to 5	BND	Sugct	-
Brca1_Trp53_12M	chr13	17760913	chr14	84601292	3 to 3	BND	Cdk13	-
Brca1_Trp53_12M	chr13	37396800	chr15	83261297	5 to 3	BND	Ly86	-
Brca1_Trp53_12M	chr13	65216300	chr17	48419634	3 to 3	BND	-	Apobec2
Brca1_Trp53_12M	chr13	76222821	chr19	20423687	3 to 3	BND	-	-
Brca1_Trp53_12M	chr13	76531728	chrX	75499999	3 to 3	BND	Mctp1	-
Brca1_Trp53_12M	chr13	82931299	chr19	18400278	5 to 5	BND	-	-
Brca1_Trp53_12M	chr13	110609586	chr14	85390167	5 to 5	BND	-	-
Brca1_Trp53_12M	chr13	111542868	chr18	45347209	5 to 3	BND	Gm15290,Gpbp1	Kcnn2
Brca1_Trp53_12M	chr14	54052278	chr15	41403649	3 to 5	BND	-	-
Brca1_Trp53_12M	chr14	69035524	chr19	43492039	5 to 5	BND	Stc1	Cnnm1
Brca1_Trp53_12M	chr14	87084570	chrX	105579999	5 to 5	BND	Diaph3	-
Brca1_Trp53_12M	chr14	94976832	chr18	78817937	5 to 3	BND	-	Setbp1
Brca1_Trp53_12M	chr15	49156211	chr18	75688776	3 to 5	BND	-	-
Brca1_Trp53_12M	chr15	57761081	chrX	108858830	3 to 3	BND	Zhx2	2810403D21Rik
Brca1_Trp53_12M	chr15	61546623	chr10	62474926	3 to 3	BND	D030024E09Rik	Vps26a
Brca1_Trp53_12M	chr19	46098067	chr4	141226280	5 to 5	BND	-	Cplane2
Brca1_Trp53_12M	chr19	46098143	chr4	141226286	3 to 3	BND	-	Cplane2

## Sheet: 12d
Table S12d. Indels in Brca1/Trp53 mutant mice
Sample	Chr.	Start	End	Ref.	Alt.	Class	Gene	Indel type	Het./hom.
Brca1_Trp53_10.5E	chr1	75535425	75535425	-	GTGTGTGTGTGTGTGTGTGTGTGTGTGT	exonic	Stk11ip	frameshift insertion	het
Brca1_Trp53_10.5E	chr1	85610809	85610811	AGA	-	exonic	Sp140	nonframeshift deletion	het
Brca1_Trp53_10.5E	chr1	85630470	85630470	A	-	exonic	Sp140	frameshift deletion	het
Brca1_Trp53_10.5E	chr1	88218255	88218255	C	-	exonic	Ugt1a1;Ugt1a10;Ugt1a2;Ugt1a5;Ugt1a6a;Ugt1a6b;Ugt1a7c;Ugt1a9	frameshift deletion	het
Brca1_Trp53_10.5E	chr1	88503345	88503353	TGGTGCTGC	-	exonic	Glrp1	nonframeshift deletion	hom
Brca1_Trp53_10.5E	chr1	162648504	162648504	-	C	exonic	Myoc	frameshift insertion	het
Brca1_Trp53_10.5E	chr1	171530586	171530586	T	-	exonic	Itln1	frameshift deletion	het
Brca1_Trp53_10.5E	chr1	171530591	171530592	TT	-	exonic	Itln1	frameshift deletion	het
Brca1_Trp53_10.5E	chr1	171559318	171559327	TGTGGTGATG	-	exonic	Cd244a	frameshift deletion	het
Brca1_Trp53_10.5E	chr1	171573830	171573830	-	AC	exonic	Cd244a	frameshift insertion	het
Brca1_Trp53_10.5E	chr1	171573834	171573834	-	AT	exonic	Cd244a	frameshift insertion	het
Brca1_Trp53_10.5E	chr1	171573836	171573839	GGTC	-	exonic	Cd244a	frameshift deletion	het
Brca1_Trp53_10.5E	chr1	171574129	171574144	AGCCCTGGACTAATGG	-	exonic	Cd244a	frameshift deletion	het
Brca1_Trp53_10.5E	chr1	171577288	171577291	CATT	-	exonic	Cd244a	frameshift deletion	het
Brca1_Trp53_10.5E	chr1	171577292	171577292	-	ACGC	exonic	Cd244a	frameshift insertion	het
Brca1_Trp53_10.5E	chr1	171577961	171577961	G	-	exonic	Cd244a	frameshift deletion	het
Brca1_Trp53_10.5E	chr1	173682986	173682986	C	-	exonic	Ifi208	frameshift deletion	het
Brca1_Trp53_10.5E	chr1	173906297	173906298	AC	-	exonic	Ifi211	frameshift deletion	het
Brca1_Trp53_10.5E	chr1	173906299	173906299	-	TT	exonic	Ifi211	frameshift insertion	het
Brca1_Trp53_10.5E	chr1	174027196	174027196	-	GCTGTAGAAGTCCCCGCCTGA	exonic	Ifi205	nonframeshift insertion	het
Brca1_Trp53_10.5E	chr1	191353044	191353044	-	TG	exonic	Ppp2r5a	frameshift insertion	het
Brca1_Trp53_10.5E	chr1	191396324	191396324	-	A	exonic	Ppp2r5a	frameshift insertion	het
Brca1_Trp53_10.5E	chr1	191396399	191396404	CGGCGA	-	exonic	Ppp2r5a	nonframeshift deletion	het
Brca1_Trp53_10.5E	chr2	5957850	5957850	-	AGAGAAAGAAGAATCTCTTCAGCTTCATCAGGAGGTCTGGGAACGCCATCAATTACGAAAGGAACTTC	exonic	Upf2	frameshift insertion	het
Brca1_Trp53_10.5E	chr2	34772363	34772363	-	CTC	exonic	Hspa5	nonframeshift insertion	het
Brca1_Trp53_10.5E	chr2	34772446	34772557	GGTAAGTGGTATCCGTCGAAGGAGGAGGGGGTGGGGAGGAGTGGGGCGTGGCCTCCGGGGCCAGCGTGAGAAAGTGAGGTGCTGATTCCTTTTCTGTGGGGTTTCCCCGTCA	-	exonic	Hspa5	frameshift deletion	het
Brca1_Trp53_10.5E	chr2	35043208	35043209	TA	-	exonic	Hc	frameshift deletion	het
Brca1_Trp53_10.5E	chr2	52107728	52107728	A	-	exonic	Rif1	frameshift deletion	het
Brca1_Trp53_10.5E	chr2	126737553	126737553	-	ATGT	exonic	Usp8	frameshift insertion	het
Brca1_Trp53_10.5E	chr2	145860301	145860301	-	GCCCCCCCCCCCCCCCCC	exonic	Rin2	nonframeshift insertion	het
Brca1_Trp53_10.5E	chr3	15838653	15838653	-	AA	exonic	Sirpb1c	frameshift insertion	hom
Brca1_Trp53_10.5E	chr3	15838657	15838658	GC	-	exonic	Sirpb1c	frameshift deletion	hom
Brca1_Trp53_10.5E	chr3	37125767	37125781	TGCTGCTGCTGCTGC	-	exonic	Il2	nonframeshift deletion	het
Brca1_Trp53_10.5E	chr3	37125770	37125781	TGCTGCTGCTGC	-	exonic	Il2	nonframeshift deletion	het
Brca1_Trp53_10.5E	chr3	40964065	40964065	-	C	exonic	Larp1b	frameshift insertion	het
Brca1_Trp53_10.5E	chr3	89520690	89520692	GCA	-	exonic	Kcnn3	nonframeshift deletion	het
Brca1_Trp53_10.5E	chr3	90591377	90591377	-	A	exonic	S100a2	frameshift insertion	het
Brca1_Trp53_10.5E	chr3	90591381	90591381	T	-	exonic	S100a2	frameshift deletion	het
Brca1_Trp53_10.5E	chr3	90591387	90591388	CC	-	exonic	S100a2	frameshift deletion	het
Brca1_Trp53_10.5E	chr3	90591394	90591394	-	TC	exonic	S100a2	frameshift insertion	het
Brca1_Trp53_10.5E	chr3	90591398	90591399	GT	-	exonic	S100a2	frameshift deletion	het
Brca1_Trp53_10.5E	chr3	90591406	90591409	TGCT	-	exonic	S100a2	frameshift deletion	het
Brca1_Trp53_10.5E	chr3	90591411	90591411	-	CA	exonic	S100a2	frameshift insertion	het
Brca1_Trp53_10.5E	chr3	90591414	90591414	-	TCAT	exonic	S100a2	frameshift insertion	het
Brca1_Trp53_10.5E	chr3	90614311	90614311	-	CC	exonic	S100a6	frameshift insertion	het
Brca1_Trp53_10.5E	chr3	90614313	90614313	-	CAAGGG	exonic	S100a6	nonframeshift insertion	het
Brca1_Trp53_10.5E	chr3	90614316	90614316	-	A	exonic	S100a6	frameshift insertion	het
Brca1_Trp53_10.5E	chr3	92572302	92572304	TGC	-	exonic	Ivl	nonframeshift deletion	het
Brca1_Trp53_10.5E	chr3	93561095	93561095	-	AATCAAAAAGACCCTCTGGCTGTG	exonic	S100a10	nonframeshift insertion	het
Brca1_Trp53_10.5E	chr3	142618135	142618138	GCTT	-	exonic	Gbp2b	frameshift deletion	het
Brca1_Trp53_10.5E	chr3	142618141	142618141	-	GGAT	exonic	Gbp2b	frameshift insertion	het
Brca1_Trp53_10.5E	chr3	142618167	142618167	-	TGC	exonic	Gbp2b	nonframeshift insertion	het
Brca1_Trp53_10.5E	chr3	142618172	142618172	C	-	exonic	Gbp2b	frameshift deletion	het
Brca1_Trp53_10.5E	chr3	142618174	142618184	TGCCTCCACCT	-	exonic	Gbp2b	frameshift deletion	het
Brca1_Trp53_10.5E	chr4	42957127	42957127	-	GTGTGTGTGTGTGTGTGCACGCGCAAGTGTGTGCGCGCACGCGCGCGCAA	exonic	Dnajb5	frameshift insertion	het
Brca1_Trp53_10.5E	chr4	55011306	55011306	-	GCC	exonic	Zfp462	nonframeshift insertion	het
Brca1_Trp53_10.5E	chr4	112858179	112858189	GCACTGTTGTA	-	exonic	Skint6	frameshift deletion	hom
Brca1_Trp53_10.5E	chr4	112858192	112858193	TT	-	exonic	Skint6	frameshift deletion	hom
Brca1_Trp53_10.5E	chr4	112858196	112858196	-	TG	exonic	Skint6	frameshift insertion	hom
Brca1_Trp53_10.5E	chr4	112858201	112858201	-	AGGCCAAAA	exonic	Skint6	nonframeshift insertion	hom
Brca1_Trp53_10.5E	chr4	112858204	112858204	C	-	exonic	Skint6	frameshift deletion	hom
Brca1_Trp53_10.5E	chr4	112858206	112858206	-	ATCAA	exonic	Skint6	frameshift insertion	hom
Brca1_Trp53_10.5E	chr4	112858210	112858210	-	ATA	exonic	Skint6	nonframeshift insertion	hom
Brca1_Trp53_10.5E	chr4	112858215	112858219	CCAAC	-	exonic	Skint6	frameshift deletion	hom
Brca1_Trp53_10.5E	chr4	112858221	112858221	-	CC	exonic	Skint6	frameshift insertion	hom
Brca1_Trp53_10.5E	chr4	112858224	112858225	GA	-	exonic	Skint6	frameshift deletion	hom
Brca1_Trp53_10.5E	chr4	112862057	112862057	-	ATACACACAGGAAC	exonic	Skint6	frameshift insertion	het
Brca1_Trp53_10.5E	chr4	112862060	112862060	-	TAAGAAT	exonic	Skint6	frameshift insertion	het
Brca1_Trp53_10.5E	chr4	113014249	113014249	-	G	exonic	Skint6	frameshift insertion	hom
Brca1_Trp53_10.5E	chr4	115452755	115452755	-	GC	exonic	Cyp4a30b	frameshift insertion	het
Brca1_Trp53_10.5E	chr4	115452756	115452762	CCCACCC	-	exonic	Cyp4a30b	frameshift deletion	het
Brca1_Trp53_10.5E	chr4	119294315	119294315	-	GGG	exonic	Ybx1	nonframeshift insertion	het
Brca1_Trp53_10.5E	chr4	119294321	119294321	-	GGG	exonic	Ybx1	nonframeshift insertion	het
Brca1_Trp53_10.5E	chr4	133601491	133601491	T	-	exonic	Sfn	frameshift deletion	het
Brca1_Trp53_10.5E	chr4	133601493	133601493	-	G	exonic	Sfn	frameshift insertion	het
Brca1_Trp53_10.5E	chr4	141103425	141103427	TCC	-	exonic	Spata21	nonframeshift deletion	het
Brca1_Trp53_10.5E	chr4	141421857	141421859	TCT	-	exonic	Hspb7	nonframeshift deletion	het
Brca1_Trp53_10.5E	chr4	141516846	141516848	TGC	-	exonic	Spen	nonframeshift deletion	het
Brca1_Trp53_10.5E	chr4	141874754	141874754	-	GCCGCC	exonic	Efhd2	nonframeshift insertion	het
Brca1_Trp53_10.5E	chr4	143135894	143135896	CTC	-	exonic	Prdm2	nonframeshift deletion	het
Brca1_Trp53_10.5E	chr4	143699178	143699178	G	-	exonic	Gm13089	frameshift deletion	het
Brca1_Trp53_10.5E	chr4	143851644	143851644	-	T	exonic	Gm13103	frameshift insertion	het
Brca1_Trp53_10.5E	chr4	143853003	143853003	C	-	exonic	Gm13103	frameshift deletion	het
Brca1_Trp53_10.5E	chr4	144207231	144207243	GCACTCCAGAGGG	-	exonic	C87977	frameshift deletion	het
Brca1_Trp53_10.5E	chr4	145537497	145537497	-	TGAATGTGACAAATGCTTTACTACAAAAGGCAATCTGATAATTCATCAGAGAATTCATACAGGAGAGAAACCTTACAAATGCAA	exonic	Zfp990	nonframeshift insertion	het
Brca1_Trp53_10.5E	chr4	145537610	145537610	-	GCAGTCTGAGAATTCATCAGAGAATTCATACAGGAGAGAAACCTTACAAATGCAGTGAATGTGACAAATGCTTTACTACAAAAGGCAATCTGATAATTCATCAGAGAATTCATACAGGAGAGAAACCTTACAAATGCAATGAATGTGACAAATGCTTTACTGAAAAAG	exonic	Zfp990	nonframeshift insertion	het
Brca1_Trp53_10.5E	chr4	145622647	145622647	-	GA	exonic	Gm13212	frameshift insertion	het
Brca1_Trp53_10.5E	chr4	145622650	145622654	TTACC	-	exonic	Gm13212	frameshift deletion	het
Brca1_Trp53_10.5E	chr4	145623780	145623781	CA	-	exonic	Gm13212	frameshift deletion	het
Brca1_Trp53_10.5E	chr4	145623783	145623864	ACAGGAGAGAAACCTTACAAATGTAGTGAATGTGACAAATGCTTTACCCGAAAATTCCATCTTAGTATTCATCAGAGAATTC	-	exonic	Gm13212	frameshift deletion	het
Brca1_Trp53_10.5E	chr4	145701828	145701830	GGC	-	exonic	Zfp980	nonframeshift deletion	het
Brca1_Trp53_10.5E	chr4	145701832	145701912	GTCTTAGAGTTCATCATAGAATTCATGCAGGAGAGAAACCGTACCAATGCAGTGAGTGTGACAAATGCTTTACTGACAAAG	-	exonic	Zfp980	nonframeshift deletion	het
Brca1_Trp53_10.5E	chr4	146190236	146190236	C	-	exonic	Zfp600	frameshift deletion	het
Brca1_Trp53_10.5E	chr4	146196204	146196371	GACAAATGCTTTACCCAACCATCCCCTCTCAGTATTCATCGTAGAATTCATTCAGGAGAGAAACCTTACAAATGTAGTGAATGCGACAAATGCTTTACTGACAAAGGCAGTCTCAGAGTTCATCAGAGAATTCATATAGGAGAGAAACCGTACAAATGCAGTGAGTGT	-	exonic	Zfp600	nonframeshift deletion	het
Brca1_Trp53_10.5E	chr4	146196938	146197021	ACCTTACAAATGTAATGAATGTGACAAATGCTTTACCTGAAAATCACATCTTAGTATTCATCAGATAATTCATACAGGAGAGAA	-	exonic	Zfp600	frameshift deletion	het
Brca1_Trp53_10.5E	chr4	147058679	147058703	CCAACCATCCCATCTTAGTATTCAT	-	exonic	Rex2	frameshift deletion	het
Brca1_Trp53_10.5E	chr4	147512856	147512857	TA	-	exonic	Zfp982	frameshift deletion	het
Brca1_Trp53_10.5E	chr4	147512860	147512860	-	TG	exonic	Zfp982	frameshift insertion	het
Brca1_Trp53_10.5E	chr4	147512874	147512875	TA	-	exonic	Zfp982	frameshift deletion	het
Brca1_Trp53_10.5E	chr4	147512879	147512879	-	AG	exonic	Zfp982	frameshift insertion	het
Brca1_Trp53_10.5E	chr4	147513190	147513190	-	TTATAAAAAA	exonic	Zfp982	frameshift insertion	het
Brca1_Trp53_10.5E	chr4	147755551	147755551	-	GAT	exonic	Zfp984	nonframeshift insertion	het
Brca1_Trp53_10.5E	chr4	147755554	147755556	CTG	-	exonic	Zfp984	nonframeshift deletion	het
Brca1_Trp53_10.5E	chr4	148671400	148671406	GGGGGGT	-	exonic	Gm572	frameshift deletion	het
Brca1_Trp53_10.5E	chr4	148952306	148952308	CAG	-	exonic	Casz1	nonframeshift deletion	het
Brca1_Trp53_10.5E	chr4	149125414	149125422	CCACTCGTG	-	exonic	Cort	nonframeshift deletion	het
Brca1_Trp53_10.5E	chr4	151010416	151010416	-	ACGGAC	exonic	Per3	nonframeshift insertion	het
Brca1_Trp53_10.5E	chr4	156218101	156218101	-	GCCTCTGAGCCTGACACGGCTTTGTCTACACCT	exonic	Perm1	nonframeshift insertion	het
Brca1_Trp53_10.5E	chr4	156247119	156247119	-	G	exonic	Noc2l	frameshift insertion	hom
Brca1_Trp53_10.5E	chr4	156247119	156247119	-	G	exonic	Noc2l	frameshift insertion	het
Brca1_Trp53_10.5E	chr4_GL456216_random	16300	16333	TGTCCACCTTGCGAGCGCTGCGGGCCGTGCTCTG	-	exonic	Dhrsx	frameshift deletion	het
Brca1_Trp53_10.5E	chr4_GL456216_random	16338	16339	TA	-	exonic	Dhrsx	frameshift deletion	het
Brca1_Trp53_10.5E	chr5	15621680	15621680	A	-	exonic	Speer4d	frameshift deletion	het
Brca1_Trp53_10.5E	chr5	24391863	24391863	-	G	exonic	Atg9b	frameshift insertion	het
Brca1_Trp53_10.5E	chr5	26001227	26001229	CTT	-	exonic	Gm1979	nonframeshift deletion	het
Brca1_Trp53_10.5E	chr5	31200672	31200672	-	TA	exonic	Zfp513	frameshift insertion	het
Brca1_Trp53_10.5E	chr5	31200673	31200673	-	TACTACCATGTCCTGTGATTAAAGTCAATGGGAAACTACA	exonic	Zfp513	frameshift insertion	het
Brca1_Trp53_10.5E	chr5	36507706	36507706	-	ATAACCCACATCCGGCCGGTAACAAGTATAAGCGCCCAAAATACTGTGCAACATGTCATGATA	exonic	Tbc1d14	nonframeshift insertion	het
Brca1_Trp53_10.5E	chr5	45495281	45495281	-	ATCTGGACCTCCTCTCAAAGCAGGCAAAACCAGAACCTTCTATG	exonic	Lap3	frameshift insertion	het
Brca1_Trp53_10.5E	chr5	45495281	45495281	-	ATCTGGACCTCCTCTCAAAGCAGGCAAAACCAGAACCTTCTATGGTCTGCATCAGGACTTCCCCAGCGTGGTGGTGGTCGGCCTTG	exonic	Lap3	frameshift insertion	het
Brca1_Trp53_10.5E	chr5	45497434	45497434	-	CGGGATGCAGGCAGGTCCAAGACCTGGAGCTGCCGTCGGTGGAGGTGGATCCCTGTGGAGATGCGCAA	exonic	Lap3	frameshift insertion	het
Brca1_Trp53_10.5E	chr5	45507208	45507208	-	GGTGCCATGGATGTAGCCCTGG	exonic	Lap3	frameshift insertion	het
Brca1_Trp53_10.5E	chr5	104050817	104050817	-	TGAAAGCAACTTCTCTCCCAAGTTTAATGAAAAGGACGGGCATGTT	exonic	Nudt9	frameshift insertion	het
Brca1_Trp53_10.5E	chr5	104582645	104582645	-	CACATACTGGAGAGAAGCCCTATGAGTGTAATCAATGTGGTAAAGCCTTTTCATGTCACAGTTATCTTCAGATTCATAAAAGAT	exonic	Zfp33b	nonframeshift insertion	het
Brca1_Trp53_10.5E	chr5	123160701	123160701	-	G	exonic	Setd1b	frameshift insertion	het
Brca1_Trp53_10.5E	chr5	123160711	123160714	ACCG	-	exonic	Setd1b	frameshift deletion	het
Brca1_Trp53_10.5E	chr6	4754248	4754248	-	GGG	exonic	Peg10	nonframeshift insertion	het
Brca1_Trp53_10.5E	chr6	52158004	52158006	TGG	-	exonic	Hoxa1	nonframeshift deletion	het
Brca1_Trp53_10.5E	chr6	67535080	67535084	TCTCA	-	exonic	Tacstd2	frameshift deletion	het
Brca1_Trp53_10.5E	chr6	67535085	67535085	-	CCG	exonic	Tacstd2	nonframeshift insertion	het
Brca1_Trp53_10.5E	chr6	67535087	67535087	-	GG	exonic	Tacstd2	frameshift insertion	het
Brca1_Trp53_10.5E	chr6	120493471	120493473	GCG	-	exonic	Tmem121b	nonframeshift deletion	het
Brca1_Trp53_10.5E	chr6	122526038	122526038	-	TTTACGGCGCAT	exonic	Mfap5	nonframeshift insertion	het
Brca1_Trp53_10.5E	chr6	124860989	124860989	-	ACC	exonic	Gpr162	nonframeshift insertion	het
Brca1_Trp53_10.5E	chr6	124860997	124860998	AG	-	exonic	Gpr162	frameshift deletion	het
Brca1_Trp53_10.5E	chr6	130062058	130062064	CACACAG	-	exonic	Klra18;Klra4	frameshift deletion	hom
Brca1_Trp53_10.5E	chr6	132114693	132114693	-	TGGTTTCCAGGCCTAGGAGGTCCCTGAGGGCCTCCCTGTGGGGGTGGGCCTTGC	exonic	Gm4736	nonframeshift insertion	hom
Brca1_Trp53_10.5E	chr6	132207746	132207799	CCTCCCTGTGGGGGTGGGCCTTGTTGGTTTCCAGGCATAGGGGGTCCCTGAGGA	-	exonic	Prb1	nonframeshift deletion	het
Brca1_Trp53_10.5E	chr6	132312173	132312173	-	CCTCCCTGTGGGGGTGGTCCTTGTTGGTTTCCAGGCCTAGAGGGTCCCTGAGGACCTCCCTGTGGGGGTGGTCCTTGTTGGTTACCAGGCCTAGGGGGTCCTTGTGGGGGTGGTCCTTGCTGGTTTCCAGGCTGAGGGGGTCTCTGCTGGGAGCCTTCCTGTGGGGGTGGAACTTGTTGGTTTCCAGGCCTAGGAGGTCCCTGAGGA	exonic	Prpmp5	nonframeshift insertion	hom
Brca1_Trp53_10.5E	chr6	132803770	132803770	-	TG	exonic	Tas2r117	frameshift insertion	het
Brca1_Trp53_10.5E	chr6	132803772	132803773	TA	-	exonic	Tas2r117	frameshift deletion	het
Brca1_Trp53_10.5E	chr7	4276634	4276634	-	AAG	exonic	Pira6	nonframeshift insertion	het
Brca1_Trp53_10.5E	chr7	7002935	7002935	-	GCC	exonic	Aurkc	nonframeshift insertion	hom
Brca1_Trp53_10.5E	chr7	7002942	7002942	C	-	exonic	Aurkc	frameshift deletion	hom
Brca1_Trp53_10.5E	chr7	7472420	7472420	-	A	exonic	Vmn2r32	frameshift insertion	het
Brca1_Trp53_10.5E	chr7	8908099	8908099	-	CC	exonic	Vmn2r40	frameshift insertion	het
Brca1_Trp53_10.5E	chr7	8908104	8908105	GT	-	exonic	Vmn2r40	frameshift deletion	het
Brca1_Trp53_10.5E	chr7	9027701	9027701	-	TTTTTT	exonic	Vmn2r39	nonframeshift insertion	het
Brca1_Trp53_10.5E	chr7	10050179	10050179	-	TTTTTT	exonic	Vmn2r50	nonframeshift insertion	hom
Brca1_Trp53_10.5E	chr7	25224858	25224860	CCA	-	exonic	Zfp526	nonframeshift deletion	het
Brca1_Trp53_10.5E	chr7	35409643	35409648	CTCCTC	-	exonic	Cep89	nonframeshift deletion	het
Brca1_Trp53_10.5E	chr7	35409646	35409648	CTC	-	exonic	Cep89	nonframeshift deletion	het
Brca1_Trp53_10.5E	chr7	44500373	44500375	GAG	-	exonic	Fam71e1	nonframeshift deletion	hom
Brca1_Trp53_10.5E	chr7	45220544	45220640	AGGTGGCTTGGGTTGGGGGCTGTGGAGAATCTGGGATGGAAGGATGGGGCTGTAATGGCCACAGGGGATGTCTGACCCTCATCCGTGTCTCCTCTCT	-	exonic	Tead2	frameshift deletion	het
Brca1_Trp53_10.5E	chr7	47235322	47235322	-	GT	exonic	Mrgpra9	frameshift insertion	het
Brca1_Trp53_10.5E	chr7	47235323	47235323	-	T	exonic	Mrgpra9	frameshift insertion	het
Brca1_Trp53_10.5E	chr7	47235326	47235328	CAT	-	exonic	Mrgpra9	nonframeshift deletion	het
Brca1_Trp53_10.5E	chr7	47981303	47981303	C	-	exonic	Mrgpra4	frameshift deletion	het
Brca1_Trp53_10.5E	chr7	47981796	47981797	AT	-	exonic	Mrgpra4	frameshift deletion	het
Brca1_Trp53_10.5E	chr7	48021371	48021377	CCTGGGA	-	exonic	Mrgprx1	frameshift deletion	het
Brca1_Trp53_10.5E	chr7	48021507	48021507	-	AAA	exonic	Mrgprx1	nonframeshift insertion	het
Brca1_Trp53_10.5E	chr7	79669682	79669682	-	CCCCCTGTGTTCCAGAGTGGGTCCAGCAGGAGCTTA	exonic	Ticrr	nonframeshift insertion	het
Brca1_Trp53_10.5E	chr7	79677445	79677445	-	AATTTAAAACCGAGGAGGAGCTTCTGGCTTACATACATGACAACTACCAAAAGGCTGTGGCTAC	exonic	Ticrr	frameshift insertion	het
Brca1_Trp53_10.5E	chr7	79677445	79677445	-	AATTTAAAACCGAGGAGGAGCTTCTGGCTTACATACATGACAACTACCAAAAGGCT	exonic	Ticrr	frameshift insertion	het
Brca1_Trp53_10.5E	chr7	79681902	79681987	AGGTAAGCCATGGCTGCCACCCCGAGCATGCTCTCATTCTCTCAGCTTCCCAGCAGAGCCTGTGGCAACTTTTTGCAATCTCTTTC	-	exonic	Ticrr	frameshift deletion	het
Brca1_Trp53_10.5E	chr7	79691003	79691003	-	ACCAAAGAGAAAATTTTCCAGTTCAAAGTATTCAGTCTCCTAAAACACTTCTTTTTGGGGCATTGTCT	exonic	Ticrr	frameshift insertion	het
Brca1_Trp53_10.5E	chr7	81078339	81078339	-	C	exonic	Alpk3	frameshift insertion	het
Brca1_Trp53_10.5E	chr7	102035461	102035461	-	ATTGTAAGAA	exonic	Rnf121	frameshift insertion	het
Brca1_Trp53_10.5E	chr7	102035461	102035461	-	ATTGTAAGAACGGGGATGC	exonic	Rnf121	frameshift insertion	het
Brca1_Trp53_10.5E	chr7	127785318	127785320	GTG	-	exonic	Setd1a	nonframeshift deletion	het
Brca1_Trp53_10.5E	chr7	138846512	138846607	GCAGGTGAGGGCCGTGCGCGAGCGAGCGAGCGGGGCGGGCGGGCGGACTGGACGGTGGTGGGGCGGGGCGGGGCCGGCCTGACGGCGCGCTCTGTT	-	exonic	Ppp2r2d	frameshift deletion	het
Brca1_Trp53_10.5E	chr8	19445885	19445885	-	TA	exonic	Defb8	frameshift insertion	het
Brca1_Trp53_10.5E	chr8	19445890	19445891	AG	-	exonic	Defb8	frameshift deletion	het
Brca1_Trp53_10.5E	chr8	19445902	19445902	-	T	exonic	Defb8	frameshift insertion	het
Brca1_Trp53_10.5E	chr8	19445905	19445906	CC	-	exonic	Defb8	frameshift deletion	het
Brca1_Trp53_10.5E	chr8	19445913	19445913	-	ACTT	exonic	Defb8	frameshift insertion	het
Brca1_Trp53_10.5E	chr8	19445917	19445922	GCACCG	-	exonic	Defb8	nonframeshift deletion	het
Brca1_Trp53_10.5E	chr8	19445926	19445928	CTG	-	exonic	Defb8	nonframeshift deletion	het
Brca1_Trp53_10.5E	chr8	19445962	19445962	A	-	exonic	Defb8	frameshift deletion	het
Brca1_Trp53_10.5E	chr8	19445964	19445965	CA	-	exonic	Defb8	frameshift deletion	het
Brca1_Trp53_10.5E	chr8	19445968	19445968	-	TCC	exonic	Defb8	nonframeshift insertion	het
Brca1_Trp53_10.5E	chr8	107096396	107096396	-	A	exonic	Terf2	frameshift insertion	het
Brca1_Trp53_10.5E	chr8	107096397	107096397	-	GCC	exonic	Terf2	nonframeshift insertion	het
Brca1_Trp53_10.5E	chr9	38269436	38269436	A	-	exonic	Olfr895	frameshift deletion	het
Brca1_Trp53_10.5E	chr9	44102559	44102559	-	CACCAC	exonic	Mfrp	nonframeshift insertion	het
Brca1_Trp53_10.5E	chr9	78478773	78478774	TT	-	exonic	Eef1a1	frameshift deletion	het
Brca1_Trp53_10.5E	chr9	101034856	101034856	-	T	exonic	Pccb	frameshift insertion	het
Brca1_Trp53_10.5E	chr9	101034856	101034856	-	TT	exonic	Pccb	frameshift insertion	het
Brca1_Trp53_10.5E	chr9	103365214	103365237	AGGCTCCCGCCATCGCCCGGCCTG	-	exonic	Cdv3	nonframeshift deletion	het
Brca1_Trp53_10.5E	chr9	103365240	103365240	-	CT	exonic	Cdv3	frameshift insertion	het
Brca1_Trp53_10.5E	chr9	103365303	103365308	CTTCTT	-	exonic	Cdv3	nonframeshift deletion	het
Brca1_Trp53_10.5E	chr9	104016205	104016205	-	TTTTT	exonic	Nphp3	frameshift insertion	het
Brca1_Trp53_10.5E	chr9	106071926	106071926	-	CCCCAGATGCAGACACGCCC	exonic	Col6a4	frameshift insertion	het
Brca1_Trp53_10.5E	chr9	108339851	108339852	TA	-	exonic	Gpx1	frameshift deletion	het
Brca1_Trp53_10.5E	chr9	108339855	108339855	-	GC	exonic	Gpx1	frameshift insertion	het
Brca1_Trp53_10.5E	chr10	37136594	37136594	-	T	exonic	Marcks	frameshift insertion	het
Brca1_Trp53_10.5E	chr10	81180977	81180977	G	-	exonic	Eef2	frameshift deletion	het
Brca1_Trp53_10.5E	chr11	3977720	3977722	GGA	-	exonic	Pes1	nonframeshift deletion	het
Brca1_Trp53_10.5E	chr11	5105970	5105970	C	-	exonic	Rhbdd3	frameshift deletion	het
Brca1_Trp53_10.5E	chr11	21559875	21559875	-	TTGAGATTTTG	exonic	Mdh1	frameshift insertion	het
Brca1_Trp53_10.5E	chr11	66525692	66525692	-	GCCGCC	exonic	Shisa6	nonframeshift insertion	het
Brca1_Trp53_10.5E	chr11	67709644	67709644	C	-	exonic	Glp2r	frameshift deletion	het
Brca1_Trp53_10.5E	chr11	67709646	67709646	-	G	exonic	Glp2r	frameshift insertion	het
Brca1_Trp53_10.5E	chr11	67855719	67855719	-	GGGCAGGGGATGAACCTC	exonic	Usp43	nonframeshift insertion	het
Brca1_Trp53_10.5E	chr11	69072547	69072547	G	-	exonic	Tmem107	frameshift deletion	het
Brca1_Trp53_10.5E	chr11	69826801	69826803	TTC	-	exonic	Nlgn2	nonframeshift deletion	het
Brca1_Trp53_10.5E	chr11	69826806	69826806	-	CGC	exonic	Nlgn2	nonframeshift insertion	het
Brca1_Trp53_10.5E	chr11	69898184	69898184	-	TCC	exonic	2810408A11Rik	nonframeshift insertion	het
Brca1_Trp53_10.5E	chr11	69898193	69898193	-	C	exonic	2810408A11Rik	frameshift insertion	het
Brca1_Trp53_10.5E	chr11	70436663	70436663	-	C	exonic	Arrb2	frameshift insertion	het
Brca1_Trp53_10.5E	chr11	70436677	70436677	A	-	exonic	Arrb2	frameshift deletion	het
Brca1_Trp53_10.5E	chr11	70438646	70438650	AGTGA	-	exonic	Arrb2	nonframeshift deletion	het
Brca1_Trp53_10.5E	chr11	70650820	70650820	-	ACAGGGA	exonic	Rnf167	frameshift insertion	het
Brca1_Trp53_10.5E	chr11	70650822	70650823	TC	-	exonic	Rnf167	frameshift deletion	het
Brca1_Trp53_10.5E	chr11	70652221	70652221	-	T	exonic	Pfn1	frameshift insertion	het
Brca1_Trp53_10.5E	chr11	71092332	71092336	ATCCC	-	exonic	Nlrp1a	frameshift deletion	het
Brca1_Trp53_10.5E	chr11	71092338	71092338	-	CTTGA	exonic	Nlrp1a	frameshift insertion	het
Brca1_Trp53_10.5E	chr11	71107675	71107676	CT	-	exonic	Nlrp1a	frameshift deletion	het
Brca1_Trp53_10.5E	chr11	71107679	71107679	-	AA	exonic	Nlrp1a	frameshift insertion	het
Brca1_Trp53_10.5E	chr11	71122874	71122874	-	AT	exonic	Nlrp1a	frameshift insertion	het
Brca1_Trp53_10.5E	chr11	71122877	71122878	GG	-	exonic	Nlrp1a	frameshift deletion	het
Brca1_Trp53_10.5E	chr11	71122920	71122921	TC	-	exonic	Nlrp1a	frameshift deletion	het
Brca1_Trp53_10.5E	chr11	71122924	71122924	-	AG	exonic	Nlrp1a	frameshift insertion	het
Brca1_Trp53_10.5E	chr11	71123128	71123128	-	G	exonic	Nlrp1a	frameshift insertion	het
Brca1_Trp53_10.5E	chr11	71123133	71123133	A	-	exonic	Nlrp1a	frameshift deletion	het
Brca1_Trp53_10.5E	chr11	71123745	71123746	GT	-	exonic	Nlrp1a	frameshift deletion	het
Brca1_Trp53_10.5E	chr11	71123751	71123751	-	CC	exonic	Nlrp1a	frameshift insertion	het
Brca1_Trp53_10.5E	chr11	71123882	71123883	CA	-	exonic	Nlrp1a	frameshift deletion	het
Brca1_Trp53_10.5E	chr11	71123884	71123884	-	GC	exonic	Nlrp1a	frameshift insertion	het
Brca1_Trp53_10.5E	chr11	71181365	71181365	T	-	exonic	Nlrp1b	frameshift deletion	het
Brca1_Trp53_10.5E	chr11	71181367	71181367	-	C	exonic	Nlrp1b	frameshift insertion	het
Brca1_Trp53_10.5E	chr11	71181920	71181920	-	CTT	exonic	Nlrp1b	nonframeshift insertion	het
Brca1_Trp53_10.5E	chr11	71181923	71181925	GCA	-	exonic	Nlrp1b	nonframeshift deletion	het
Brca1_Trp53_10.5E	chr11	71182155	71182156	AA	-	exonic	Nlrp1b	frameshift deletion	het
Brca1_Trp53_10.5E	chr11	71182159	71182159	-	CC	exonic	Nlrp1b	frameshift insertion	het
Brca1_Trp53_10.5E	chr11	71182512	71182512	G	-	exonic	Nlrp1b	frameshift deletion	het
Brca1_Trp53_10.5E	chr11	71182514	71182515	AG	-	exonic	Nlrp1b	frameshift deletion	het
Brca1_Trp53_10.5E	chr11	71182544	71182544	C	-	exonic	Nlrp1b	frameshift deletion	het
Brca1_Trp53_10.5E	chr11	71182548	71182549	TT	-	exonic	Nlrp1b	frameshift deletion	het
Brca1_Trp53_10.5E	chr11	71182551	71182551	-	CCACCCT	exonic	Nlrp1b	frameshift insertion	het
Brca1_Trp53_10.5E	chr11	71182561	71182561	-	T	exonic	Nlrp1b	frameshift insertion	het
Brca1_Trp53_10.5E	chr11	71182566	71182566	C	-	exonic	Nlrp1b	frameshift deletion	het
Brca1_Trp53_10.5E	chr11	71182604	71182604	C	-	exonic	Nlrp1b	frameshift deletion	het
Brca1_Trp53_10.5E	chr11	71217582	71217584	CCC	-	exonic	Nlrp1b	nonframeshift deletion	het
Brca1_Trp53_10.5E	chr11	71217647	71217647	-	GT	exonic	Nlrp1b	frameshift insertion	het
Brca1_Trp53_10.5E	chr11	71217659	71217660	GC	-	exonic	Nlrp1b	frameshift deletion	het
Brca1_Trp53_10.5E	chr11	71217911	71217911	-	AT	exonic	Nlrp1b	frameshift insertion	het
Brca1_Trp53_10.5E	chr11	71217914	71217915	CA	-	exonic	Nlrp1b	frameshift deletion	het
Brca1_Trp53_10.5E	chr11	71228353	71228355	TCA	-	exonic	Nlrp1b	nonframeshift deletion	het
Brca1_Trp53_10.5E	chr11	71228365	71228368	CCTC	-	exonic	Nlrp1b	frameshift deletion	het
Brca1_Trp53_10.5E	chr11	71228370	71228370	-	CA	exonic	Nlrp1b	frameshift insertion	het
Brca1_Trp53_10.5E	chr11	71228384	71228395	TTTGAAGGTGGG	-	exonic	Nlrp1b	nonframeshift deletion	het
Brca1_Trp53_10.5E	chr11	72215599	72215599	C	-	exonic	4930563E22Rik	frameshift deletion	het
Brca1_Trp53_10.5E	chr11	72215694	72215694	-	GGCGAGACAAGCAAGCCGCTC	exonic	4930563E22Rik	nonframeshift insertion	het
Brca1_Trp53_10.5E	chr11	74669517	74669517	-	GAGCCT	exonic	Cluh	nonframeshift insertion	het
Brca1_Trp53_10.5E	chr11	75169450	75169453	GGGA	-	exonic	Hic1	frameshift deletion	het
Brca1_Trp53_10.5E	chr11	75169451	75169453	GGA	-	exonic	Hic1	nonframeshift deletion	het
Brca1_Trp53_10.5E	chr11	75318489	75318494	TGCTGC	-	exonic	Rpa1	nonframeshift deletion	het
Brca1_Trp53_10.5E	chr11	87404421	87404421	T	-	exonic	Rad51c	frameshift deletion	het
Brca1_Trp53_10.5E	chr11	95337127	95337127	-	GGGGGGGGGGGGGGGG	exonic	Fam117a	frameshift insertion	het
Brca1_Trp53_10.5E	chr11	98829402	98829404	CCT	-	exonic	Casc3	nonframeshift deletion	het
Brca1_Trp53_10.5E	chr11	99386200	99386200	-	CCA	exonic	Krt10	nonframeshift insertion	het
Brca1_Trp53_10.5E	chr11	99389270	99389270	-	CCTCCT	exonic	Krt10	nonframeshift insertion	het
Brca1_Trp53_10.5E	chr11	99598000	99598000	-	GCCACAGGT	exonic	Krtap9-3	nonframeshift insertion	het
Brca1_Trp53_10.5E	chr11	99634704	99634715	GCAGCAGGGGCG	-	exonic	Krtap4-2	nonframeshift deletion	het
Brca1_Trp53_10.5E	chr11	99635009	99635009	-	ACA	exonic	Krtap4-2	nonframeshift insertion	het
Brca1_Trp53_10.5E	chr11	99785362	99785362	-	CCCAGCTGCTGTGTGTCCAGCTGCTGCAGG	exonic	Krtap4-9	nonframeshift insertion	het
Brca1_Trp53_10.5E	chr11	100119777	100119777	-	CTTGAG	exonic	Krt13	nonframeshift insertion	het
Brca1_Trp53_10.5E	chr11	100141046	100141046	-	CA	exonic	Krt19	frameshift insertion	het
Brca1_Trp53_10.5E	chr11	100141050	100141051	TG	-	exonic	Krt19	frameshift deletion	het
Brca1_Trp53_10.5E	chr11	100248579	100248579	-	CCAGC	exonic	Krt16	frameshift insertion	het
Brca1_Trp53_10.5E	chr11	101157519	101157629	AGGTGAGGATCTTCAACAGTGAAGCATGCTGGGGGGAAAGATCAGGCATGATTCAATCACGTGAAACATTCAACTCCGCATTCATTTGGGGACATCATATAGAGCGCATTA	-	exonic	Tubg2	frameshift deletion	het
Brca1_Trp53_10.5E	chr11	101189564	101189564	-	CCCCAG	exonic	Cntnap1	nonframeshift insertion	het
Brca1_Trp53_10.5E	chr11	101189575	101189576	AG	-	exonic	Cntnap1	frameshift deletion	het
Brca1_Trp53_10.5E	chr11	101189581	101189582	AG	-	exonic	Cntnap1	frameshift deletion	het
Brca1_Trp53_10.5E	chr11	101615885	101615885	A	-	exonic	LOC666331	frameshift deletion	het
Brca1_Trp53_10.5E	chr11	101738195	101738195	-	A	exonic	Dhx8	frameshift insertion	het
Brca1_Trp53_10.5E	chr11	101738196	101738196	-	ACCGA	exonic	Dhx8	frameshift insertion	het
Brca1_Trp53_10.5E	chr11	102202146	102202146	-	TCC	exonic	Hdac5	nonframeshift insertion	het
Brca1_Trp53_10.5E	chr11	102306946	102306946	-	TCC	exonic	Ubtf	nonframeshift insertion	het
Brca1_Trp53_10.5E	chr11	102313881	102313881	-	C	exonic	Ubtf	frameshift insertion	het
Brca1_Trp53_10.5E	chr11	102480176	102480176	-	TCCTCCTCTTCTTCC	exonic	Gpatch8	nonframeshift insertion	het
Brca1_Trp53_10.5E	chr11	102888683	102888685	CAC	-	exonic	Gfap	nonframeshift deletion	het
Brca1_Trp53_10.5E	chr11	120273786	120273786	-	CCCCCCCCCCCCCCC	exonic	Bahcc1	nonframeshift insertion	het
Brca1_Trp53_10.5E	chr11	120273792	120273792	-	CG	exonic	Bahcc1	frameshift insertion	het
Brca1_Trp53_10.5E	chr12	40036359	40036359	-	CT	exonic	Arl4a	frameshift insertion	het
Brca1_Trp53_10.5E	chr12	40036364	40036365	GG	-	exonic	Arl4a	frameshift deletion	het
Brca1_Trp53_10.5E	chr12	40036525	40036531	CCAGAAG	-	exonic	Arl4a	frameshift deletion	het
Brca1_Trp53_10.5E	chr12	40036532	40036532	-	GGGGG	exonic	Arl4a	frameshift insertion	het
Brca1_Trp53_10.5E	chr12	40036565	40036567	ACC	-	exonic	Arl4a	nonframeshift deletion	het
Brca1_Trp53_10.5E	chr12	40036571	40036571	-	C	exonic	Arl4a	frameshift insertion	het
Brca1_Trp53_10.5E	chr12	74298806	74298807	CA	-	exonic	Dbpht2	frameshift deletion	het
Brca1_Trp53_10.5E	chr12	74299055	74299056	AC	-	exonic	Dbpht2	frameshift deletion	het
Brca1_Trp53_10.5E	chr12	80475924	80475924	-	CAGCCA	exonic	Exd2	nonframeshift insertion	het
Brca1_Trp53_10.5E	chr12	80949818	80949823	GGAGCC	-	exonic	Srsf5	nonframeshift deletion	het
Brca1_Trp53_10.5E	chr12	102561393	102561395	AGC	-	exonic	Chga	nonframeshift deletion	het
Brca1_Trp53_10.5E	chr12	108675482	108675485	AGTT	-	exonic	Evl	frameshift deletion	het
Brca1_Trp53_10.5E	chr12	111542310	111542310	-	AAAAA	exonic	Eif5	frameshift insertion	het
Brca1_Trp53_10.5E	chr13	38346251	38346262	CAGCAGCAGCAG	-	exonic	Bmp6	nonframeshift deletion	het
Brca1_Trp53_10.5E	chr13	38346254	38346262	CAGCAGCAG	-	exonic	Bmp6	nonframeshift deletion	het
Brca1_Trp53_10.5E	chr13	47078393	47078393	-	CAGA	exonic	Kdm1b	frameshift insertion	het
Brca1_Trp53_10.5E	chr13	47078393	47078393	-	CAGAGTGTGCTGATGTCGGTGATCACAGGGGAGGCAGTGGCGTCCCTCA	exonic	Kdm1b	frameshift insertion	het
Brca1_Trp53_10.5E	chr13	56723993	56723993	-	TAGTCTTATCTCCAGTGTTAGTGCCTTGTCACAATGAATTCAATCCACAACACAGCCTTCTGGTTCAGTT	exonic	Smad5	frameshift insertion	het
Brca1_Trp53_10.5E	chr13	56727654	56727654	-	GCTGACACCCCTCCCCCTGCCTATATGCCACCTGATGATCAGATGGCTCCAGATAATTCCCAGCCTAT	exonic	Smad5	frameshift insertion	het
Brca1_Trp53_10.5E	chr13	107889578	107889578	-	C	exonic;splicing	Zswim6;Zswim6	frameshift insertion	hom
Brca1_Trp53_10.5E	chr13	107889583	107889583	-	C	exonic;splicing	Zswim6;Zswim6	frameshift insertion	hom
Brca1_Trp53_10.5E	chr13	107889591	107889591	-	C	exonic	Zswim6	frameshift insertion	hom
Brca1_Trp53_10.5E	chr13	119450010	119450010	-	AGAT	exonic	Paip1	frameshift insertion	het
Brca1_Trp53_10.5E	chr14	55663449	55663449	-	T	exonic	Nedd8	frameshift insertion	het
Brca1_Trp53_10.5E	chr14	55663462	55663462	T	-	exonic	Nedd8	frameshift deletion	het
Brca1_Trp53_10.5E	chr14	75125183	75125185	GGT	-	exonic	Lrrc63	nonframeshift deletion	het
Brca1_Trp53_10.5E	chr14	79573329	79573329	-	C	exonic	Elf1	frameshift insertion	het
Brca1_Trp53_10.5E	chr14	79573332	79573332	C	-	exonic	Elf1	frameshift deletion	het
Brca1_Trp53_10.5E	chr15	80261050	80261052	CTT	-	exonic	Rps19bp1	nonframeshift deletion	hom
Brca1_Trp53_10.5E	chr15	100619464	100619475	GGTGGCTCAGAT	-	exonic	Dazap2	nonframeshift deletion	het
Brca1_Trp53_10.5E	chr16	32752872	32752872	-	CATTGA	exonic	Muc4	nonframeshift insertion	het
Brca1_Trp53_10.5E	chr16	32755173	32755175	CAG	-	exonic	Muc4	nonframeshift deletion	het
Brca1_Trp53_10.5E	chr16	32755179	32755179	-	GTA	exonic	Muc4	nonframeshift insertion	hom
Brca1_Trp53_10.5E	chr16	38374296	38374296	-	G	exonic	Popdc2	frameshift insertion	het
Brca1_Trp53_10.5E	chr16	44909189	44909189	C	-	exonic	Cd200r2	frameshift deletion	hom
Brca1_Trp53_10.5E	chr16	44909193	44909194	GG	-	exonic	Cd200r2	frameshift deletion	hom
Brca1_Trp53_10.5E	chr16	88869249	88869249	-	AGCCTCCATAGCCAGAGCCATATCCGAAGCCTCCAAAGCCTCGAAAGCCAGAACCATATCCAA	exonic	Krtap19-1	nonframeshift insertion	hom
Brca1_Trp53_10.5E	chr16	93609829	93609829	C	-	exonic	Cbr1	frameshift deletion	het
Brca1_Trp53_10.5E	chr16	93609831	93609831	-	A	exonic	Cbr1	frameshift insertion	het
Brca1_Trp53_10.5E	chr17	17088193	17088198	CCCAGA	-	exonic	Zfp960	nonframeshift deletion	het
Brca1_Trp53_10.5E	chr17	23291181	23291181	T	-	exonic	Vmn2r114	frameshift deletion	het
Brca1_Trp53_10.5E	chr17	23359880	23359880	A	-	exonic	Vmn2r115	frameshift deletion	het
Brca1_Trp53_10.5E	chr17	23401727	23401729	TTT	-	exonic	Vmn2r116	nonframeshift deletion	het
Brca1_Trp53_10.5E	chr17	23882469	23882474	ATGATG	-	exonic	Dcpp1	nonframeshift deletion	het
Brca1_Trp53_10.5E	chr17	23882480	23882480	-	ATG	exonic	Dcpp1	nonframeshift insertion	het
Brca1_Trp53_10.5E	chr17	23900407	23900409	ATG	-	exonic	Dcpp2	nonframeshift deletion	het
Brca1_Trp53_10.5E	chr17	23919060	23919065	ATGATG	-	exonic	Dcpp3	nonframeshift deletion	hom
Brca1_Trp53_10.5E	chr17	33962097	33962097	-	CTG	exonic	Vps52	nonframeshift insertion	het
Brca1_Trp53_10.5E	chr17	33962099	33962099	-	ACACCAG	exonic	Vps52	frameshift insertion	het
Brca1_Trp53_10.5E	chr17	33962103	33962103	-	GGGGACT	exonic	Vps52	frameshift insertion	het
Brca1_Trp53_10.5E	chr17	33962107	33962108	TT	-	exonic	Vps52	frameshift deletion	het
Brca1_Trp53_10.5E	chr17	34472687	34472688	TG	-	exonic	Btnl4	frameshift deletion	het
Brca1_Trp53_10.5E	chr17	34474173	34474173	-	T	exonic	Btnl4	frameshift insertion	het
Brca1_Trp53_10.5E	chr17	34474174	34474174	-	T	exonic	Btnl4	frameshift insertion	het
Brca1_Trp53_10.5E	chr17	34474178	34474179	CC	-	exonic	Btnl4	frameshift deletion	het
Brca1_Trp53_10.5E	chr17	34474308	34474312	TGGTG	-	exonic	Btnl4	frameshift deletion	het
Brca1_Trp53_10.5E	chr17	34474315	34474315	-	CTCGA	exonic	Btnl4	frameshift insertion	het
Brca1_Trp53_10.5E	chr17	34507946	34507946	-	CCCT	exonic	Btnl6	frameshift insertion	het
Brca1_Trp53_10.5E	chr17	34507951	34507954	CTTC	-	exonic	Btnl6	frameshift deletion	het
Brca1_Trp53_10.5E	chr17	34507977	34507977	-	C	exonic	Btnl6	frameshift insertion	hom
Brca1_Trp53_10.5E	chr17	34508016	34508019	ACTA	-	exonic	Btnl6	frameshift deletion	hom
Brca1_Trp53_10.5E	chr17	34508021	34508021	-	CCCC	exonic	Btnl6	frameshift insertion	hom
Brca1_Trp53_10.5E	chr17	34508066	34508066	-	AG	exonic	Btnl6	frameshift insertion	hom
Brca1_Trp53_10.5E	chr17	34508070	34508071	CC	-	exonic	Btnl6	frameshift deletion	hom
Brca1_Trp53_10.5E	chr17	34508113	34508113	-	CA	exonic	Btnl6	frameshift insertion	hom
Brca1_Trp53_10.5E	chr17	34508116	34508117	GG	-	exonic	Btnl6	frameshift deletion	het
Brca1_Trp53_10.5E	chr17	34508451	34508451	-	ATA	exonic	Btnl6	nonframeshift insertion	hom
Brca1_Trp53_10.5E	chr17	34508456	34508458	TGA	-	exonic	Btnl6	nonframeshift deletion	hom
Brca1_Trp53_10.5E	chr17	34645982	34645982	-	CGC	exonic	Fkbpl	nonframeshift insertion	het
Brca1_Trp53_10.5E	chr17	34645992	34645993	GG	-	exonic	Fkbpl	frameshift deletion	het
Brca1_Trp53_10.5E	chr17	35264007	35264007	-	CCA	exonic	H2-D1;H2-L	nonframeshift insertion	het
Brca1_Trp53_10.5E	chr17	35264012	35264015	CAGA	-	exonic	H2-D1;H2-L	frameshift deletion	het
Brca1_Trp53_10.5E	chr17	35264029	35264029	-	A	exonic	H2-D1;H2-L	frameshift insertion	het
Brca1_Trp53_10.5E	chr17	35264032	35264032	-	AAA	exonic	H2-D1;H2-L	nonframeshift insertion	het
Brca1_Trp53_10.5E	chr17	35320845	35320847	AGA	-	exonic	H2-Q1	nonframeshift deletion	het
Brca1_Trp53_10.5E	chr17	35320851	35320851	-	T	exonic	H2-Q1	frameshift insertion	het
Brca1_Trp53_10.5E	chr17	35320852	35320852	-	GC	exonic	H2-Q1	frameshift insertion	het
Brca1_Trp53_10.5E	chr17	35345699	35345699	A	-	exonic	H2-Q2	frameshift deletion	het
Brca1_Trp53_10.5E	chr17	35380104	35380104	-	AG	exonic	H2-Q4	frameshift insertion	het
Brca1_Trp53_10.5E	chr17	35380109	35380110	CA	-	exonic	H2-Q4	frameshift deletion	het
Brca1_Trp53_10.5E	chr17	35380142	35380142	-	GCG	exonic	H2-Q4	nonframeshift insertion	het
Brca1_Trp53_10.5E	chr17	35380147	35380149	TCA	-	exonic	H2-Q4	nonframeshift deletion	het
Brca1_Trp53_10.5E	chr17	35439976	35439977	CC	-	exonic	H2-Q7;H2-Q9	frameshift deletion	het
Brca1_Trp53_10.5E	chr17	35439978	35439978	-	GA	exonic	H2-Q7;H2-Q9	frameshift insertion	het
Brca1_Trp53_10.5E	chr17	35471019	35471019	T	-	exonic	H2-Q10	frameshift deletion	het
Brca1_Trp53_10.5E	chr17	36109624	36109624	-	C	exonic	H2-T-ps	frameshift insertion	hom
Brca1_Trp53_10.5E	chr17	36109710	36109711	GG	-	exonic	H2-T-ps	frameshift deletion	het
Brca1_Trp53_10.5E	chr17	36109715	36109715	-	TT	exonic	H2-T-ps	frameshift insertion	het
Brca1_Trp53_10.5E	chr17	36121074	36121079	TCCGAG	-	exonic	H2-T10	frameshift deletion	hom
Brca1_Trp53_10.5E	chr17	36168173	36168217	GAAATACCGCATCGAGTGTGGGCCGGGCCGGGACACTGCGGTGGT	-	exonic	Gm8909	frameshift deletion	hom
Brca1_Trp53_10.5E	chr17	36168500	36168501	GG	-	exonic	Gm8909	frameshift deletion	hom
Brca1_Trp53_10.5E	chr17	38559660	38559660	-	TTTTTTG	exonic	Esp34	frameshift insertion	het
Brca1_Trp53_10.5E	chr17	38644691	38644692	TT	-	exonic	Esp31	frameshift deletion	het
Brca1_Trp53_10.5E	chr17	38644692	38644692	-	TTTT	exonic	Esp31	frameshift insertion	het
Brca1_Trp53_10.5E	chr17	38644771	38644772	GT	-	exonic	Esp31	frameshift deletion	het
Brca1_Trp53_10.5E	chr17	45408038	45408038	-	TTCAGACGGTCTGGGTAGGTCCTT	exonic	Cdc5l	nonframeshift insertion	het
Brca1_Trp53_10.5E	chr17	46412514	46412514	-	GAAGAAGAAGAAGAAGAAGAAGAA	exonic	Zfp318	nonframeshift insertion	het
Brca1_Trp53_10.5E	chr18	22524881	22524884	TTGG	-	exonic	Asxl3	frameshift deletion	het
Brca1_Trp53_10.5E	chr19	9984684	9984721	ACGTGAGTATCGGAAACGTGGGATGAGTGGAGGAGATG	-	exonic	Fth1	frameshift deletion	het
Brca1_Trp53_10.5E	chr19	9984727	9984783	CCGCAGGACTTGGGAGAGCTGACCAGTAACTTTGTCCCATGTTCTCTTTCCTAGTTA	-	exonic	Fth1	nonframeshift deletion	het
Brca1_Trp53_10.5E	chr19	9984931	9984931	-	ATA	exonic	Fth1	nonframeshift insertion	het
Brca1_Trp53_10.5E	chr19	9984942	9984942	-	GCCTCGG	exonic	Fth1	frameshift insertion	het
Brca1_Trp53_10.5E	chr19	11511736	11511737	GT	-	exonic	Gm8369	frameshift deletion	het
Brca1_Trp53_10.5E	chr19	44077376	44077376	-	TAGACAGGCAATTTTAAGGAGGCGCCAAACTTCTTTCTGCCTCTTTCCCGGCA	exonic	Chuk	frameshift insertion	het
Brca1_Trp53_10.5E	chr19	46081352	46081352	-	CAGCAG	exonic	Nolc1	nonframeshift insertion	het
Brca1_Trp53_10.5E	chrX	7620053	7620055	GGA	-	exonic	Cacna1f	nonframeshift deletion	het
Brca1_Trp53_10.5E	chrX	48273116	48273116	-	ATACCACAAAATT	exonic	Utp14a	frameshift insertion	het
Brca1_Trp53_10.5E	chrX	48273813	48273897	GGTGAGATTGCCTCTTGCTTTCTACACCTTTGCCAACAACTGTCCCTAGAATGTGTTTCAGGTCTCATCCTGTCCTTCCTTTCCA	-	exonic	Utp14a	frameshift deletion	het
Brca1_Trp53_10.5E	chrX	74999979	74999979	-	TTC	exonic	Gab3	nonframeshift insertion	het
Brca1_Trp53_10.5E	chrX	147553915	147553915	-	GG	exonic	Lrch2	frameshift insertion	het
Brca1_Trp53_10.5E	chrX	147553916	147553916	-	C	exonic	Lrch2	frameshift insertion	het
Brca1_Trp53_10.5E	chrX	147553925	147553926	GG	-	exonic	Lrch2	frameshift deletion	het
Brca1_Trp53_10.5E	chrX	152342239	152342239	-	GGGGGGGGGGG	exonic	Tspyl2	frameshift insertion	het
Brca1_Trp53_10.5E	chrX	167207532	167207532	-	TCGTTTCT	exonic	Tmsb4x	frameshift insertion	het
Brca1_Trp53_10.5E	chrX	170677069	170677073	GGTCC	-	exonic	Asmt	frameshift deletion	het
Brca1_Trp53_10.5E	chrX	170677077	170677083	ACGACTG	-	exonic	Asmt	frameshift deletion	het
Brca1_Trp53_10.5E	chrX	170677087	170677089	GGA	-	exonic	Asmt	nonframeshift deletion	het
Brca1_Trp53_10.5E	chrX	170677759	170677769	GCTGGTGGAGA	-	exonic	Asmt	frameshift deletion	het
Brca1_Trp53_16.5E	chr1	75535425	75535425	-	GTGTGTGTGTGTGTGTGTGTGTGTGTGT	exonic	Stk11ip	frameshift insertion	het
Brca1_Trp53_16.5E	chr1	85610809	85610811	AGA	-	exonic	Sp140	nonframeshift deletion	het
Brca1_Trp53_16.5E	chr1	85630470	85630470	A	-	exonic	Sp140	frameshift deletion	het
Brca1_Trp53_16.5E	chr1	87443797	87443799	CAG	-	exonic	Gigyf2	nonframeshift deletion	het
Brca1_Trp53_16.5E	chr1	88218255	88218255	C	-	exonic	Ugt1a1;Ugt1a10;Ugt1a2;Ugt1a5;Ugt1a6a;Ugt1a6b;Ugt1a7c;Ugt1a9	frameshift deletion	het
Brca1_Trp53_16.5E	chr1	88503345	88503353	TGGTGCTGC	-	exonic	Glrp1	nonframeshift deletion	hom
Brca1_Trp53_16.5E	chr1	88503491	88503492	CT	-	exonic	Glrp1	frameshift deletion	het
Brca1_Trp53_16.5E	chr1	88503494	88503494	C	-	exonic	Glrp1	frameshift deletion	het
Brca1_Trp53_16.5E	chr1	89789227	89789227	-	GGGGGGGGGGGGGGGGGGGGGGGGGGGGGGGGGGGGGGGGGGGGGGGGGGGG	exonic	Agap1	frameshift insertion	het
Brca1_Trp53_16.5E	chr1	171518332	171518332	G	-	exonic	Itln1	frameshift deletion	het
Brca1_Trp53_16.5E	chr1	171530586	171530586	T	-	exonic	Itln1	frameshift deletion	het
Brca1_Trp53_16.5E	chr1	171530591	171530592	TT	-	exonic	Itln1	frameshift deletion	het
Brca1_Trp53_16.5E	chr1	171559318	171559327	TGTGGTGATG	-	exonic	Cd244a	frameshift deletion	het
Brca1_Trp53_16.5E	chr1	171573766	171573766	-	ATTA	exonic	Cd244a	frameshift insertion	het
Brca1_Trp53_16.5E	chr1	171573830	171573830	-	AC	exonic	Cd244a	frameshift insertion	het
Brca1_Trp53_16.5E	chr1	171573834	171573834	-	AT	exonic	Cd244a	frameshift insertion	het
Brca1_Trp53_16.5E	chr1	171573836	171573839	GGTC	-	exonic	Cd244a	frameshift deletion	het
Brca1_Trp53_16.5E	chr1	171574129	171574144	AGCCCTGGACTAATGG	-	exonic	Cd244a	frameshift deletion	het
Brca1_Trp53_16.5E	chr1	171577288	171577291	CATT	-	exonic	Cd244a	frameshift deletion	het
Brca1_Trp53_16.5E	chr1	171577292	171577292	-	ACGC	exonic	Cd244a	frameshift insertion	het
Brca1_Trp53_16.5E	chr1	171577961	171577961	G	-	exonic	Cd244a	frameshift deletion	het
Brca1_Trp53_16.5E	chr1	174027196	174027196	-	GCTGTAGAAGTCCCCGCCTGA	exonic	Ifi205	nonframeshift insertion	het
Brca1_Trp53_16.5E	chr1	174100386	174100387	AC	-	exonic;splicing	Olfr427;Olfr426	frameshift deletion	het
Brca1_Trp53_16.5E	chr1	191353044	191353044	-	TG	exonic	Ppp2r5a	frameshift insertion	het
Brca1_Trp53_16.5E	chr1	191396324	191396324	-	A	exonic	Ppp2r5a	frameshift insertion	het
Brca1_Trp53_16.5E	chr1	191396399	191396404	CGGCGA	-	exonic	Ppp2r5a	nonframeshift deletion	het
Brca1_Trp53_16.5E	chr2	73845552	73845552	-	A	exonic	Atf2	frameshift insertion	het
Brca1_Trp53_16.5E	chr2	73850717	73850717	-	TTTTTTAATGTCATCTTCGGAAGCCTTCTTGAATTCATTTTCAAATGGACTTGCCAACTCATTGAACAAACC	exonic	Atf2	nonframeshift insertion	het
Brca1_Trp53_16.5E	chr2	121306288	121306288	-	GCTCCAGCTCCAGCTCCAGCTCCAGCTCCAGCTCCAGCTCCAGCTCCAGCTCCA	exonic	Map1a	nonframeshift insertion	hom
Brca1_Trp53_16.5E	chr2	164499800	164499800	-	TCTG	exonic	Pigt	frameshift insertion	het
Brca1_Trp53_16.5E	chr2	164499802	164499802	-	ACCAC	exonic	Pigt	frameshift insertion	het
Brca1_Trp53_16.5E	chr3	33800436	33800436	-	GAAAGAGAAGAGA	exonic	Ttc14	frameshift insertion	het
Brca1_Trp53_16.5E	chr3	33806936	33806936	-	CAGAAAAGTTGCGTA	exonic	Ttc14	nonframeshift insertion	het
Brca1_Trp53_16.5E	chr3	40964065	40964065	-	C	exonic	Larp1b	frameshift insertion	het
Brca1_Trp53_16.5E	chr3	123114419	123114421	TCC	-	exonic	Synpo2	nonframeshift deletion	het
Brca1_Trp53_16.5E	chr3	130040795	130040797	CTG	-	exonic	Sec24b	nonframeshift deletion	het
Brca1_Trp53_16.5E	chr3	142618135	142618138	GCTT	-	exonic	Gbp2b	frameshift deletion	het
Brca1_Trp53_16.5E	chr3	142618141	142618141	-	GGAT	exonic	Gbp2b	frameshift insertion	het
Brca1_Trp53_16.5E	chr3	142618167	142618167	-	TGC	exonic	Gbp2b	nonframeshift insertion	het
Brca1_Trp53_16.5E	chr3	142618172	142618172	C	-	exonic	Gbp2b	frameshift deletion	het
Brca1_Trp53_16.5E	chr3	142618174	142618184	TGCCTCCACCT	-	exonic	Gbp2b	frameshift deletion	het
Brca1_Trp53_16.5E	chr4	31964279	31964290	CCGCCTCGTCCT	-	exonic	Map3k7	nonframeshift deletion	het
Brca1_Trp53_16.5E	chr4	41195672	41195744	CCTAGGAAAAAAAACAGCTGTCACACAGGAGACTACTACTCCAGGTTCCAGTCCCGGAGAGGAGCTGACATTA	-	exonic	Ubap2	frameshift deletion	het
Brca1_Trp53_16.5E	chr4	61595266	61595272	GTTCTTC	-	exonic	Gm2083;Mup17	frameshift deletion	het
Brca1_Trp53_16.5E	chr4	112846669	112846670	AT	-	exonic	Skint6	frameshift deletion	hom
Brca1_Trp53_16.5E	chr4	112846673	112846673	-	GA	exonic	Skint6	frameshift insertion	hom
Brca1_Trp53_16.5E	chr4	112850705	112850717	GCACCCAGGTATA	-	exonic	Skint6	frameshift deletion	hom
Brca1_Trp53_16.5E	chr4	112850722	112850722	-	TG	exonic	Skint6	frameshift insertion	hom
Brca1_Trp53_16.5E	chr4	112850725	112850725	-	ACAGGCCAAAATG	exonic	Skint6	frameshift insertion	hom
Brca1_Trp53_16.5E	chr4	112850728	112850729	GA	-	exonic	Skint6	frameshift deletion	hom
Brca1_Trp53_16.5E	chr4	112850732	112850732	-	AA	exonic	Skint6	frameshift insertion	hom
Brca1_Trp53_16.5E	chr4	112850736	112850736	-	A	exonic	Skint6	frameshift insertion	hom
Brca1_Trp53_16.5E	chr4	112850737	112850737	-	A	exonic	Skint6	frameshift insertion	hom
Brca1_Trp53_16.5E	chr4	112850740	112850742	TCC	-	exonic	Skint6	nonframeshift deletion	hom
Brca1_Trp53_16.5E	chr4	112850745	112850745	C	-	exonic	Skint6	frameshift deletion	hom
Brca1_Trp53_16.5E	chr4	113571591	113571591	-	TC	exonic	Skint5	frameshift insertion	het
Brca1_Trp53_16.5E	chr4	113571593	113571595	CAC	-	exonic	Skint5	nonframeshift deletion	het
Brca1_Trp53_16.5E	chr4	113571600	113571600	-	A	exonic	Skint5	frameshift insertion	het
Brca1_Trp53_16.5E	chr4	113571606	113571606	T	-	exonic	Skint5	frameshift deletion	het
Brca1_Trp53_16.5E	chr4	113571607	113571607	-	CC	exonic	Skint5	frameshift insertion	het
Brca1_Trp53_16.5E	chr4	113571610	113571610	G	-	exonic	Skint5	frameshift deletion	het
Brca1_Trp53_16.5E	chr4	113571614	113571614	C	-	exonic	Skint5	frameshift deletion	het
Brca1_Trp53_16.5E	chr4	113571617	113571617	-	A	exonic	Skint5	frameshift insertion	het
Brca1_Trp53_16.5E	chr4	113571619	113571619	-	AA	exonic	Skint5	frameshift insertion	het
Brca1_Trp53_16.5E	chr4	113571627	113571627	-	G	exonic	Skint5	frameshift insertion	het
Brca1_Trp53_16.5E	chr4	113571633	113571633	A	-	exonic	Skint5	frameshift deletion	het
Brca1_Trp53_16.5E	chr4	113571636	113571637	AA	-	exonic	Skint5	frameshift deletion	het
Brca1_Trp53_16.5E	chr4	120947372	120947376	ATCCT	-	exonic	Zfp69	frameshift deletion	het
Brca1_Trp53_16.5E	chr4	126165568	126165568	C	-	exonic	Thrap3	frameshift deletion	het
Brca1_Trp53_16.5E	chr4	141103425	141103427	TCC	-	exonic	Spata21	nonframeshift deletion	hom
Brca1_Trp53_16.5E	chr4	141103425	141103427	TCC	-	exonic	Spata21	nonframeshift deletion	het
Brca1_Trp53_16.5E	chr4	141421857	141421859	TCT	-	exonic	Hspb7	nonframeshift deletion	hom
Brca1_Trp53_16.5E	chr4	141421857	141421859	TCT	-	exonic	Hspb7	nonframeshift deletion	het
Brca1_Trp53_16.5E	chr4	141516846	141516848	TGC	-	exonic	Spen	nonframeshift deletion	hom
Brca1_Trp53_16.5E	chr4	141516846	141516848	TGC	-	exonic	Spen	nonframeshift deletion	het
Brca1_Trp53_16.5E	chr4	141874754	141874754	-	GCCGCC	exonic	Efhd2	nonframeshift insertion	hom
Brca1_Trp53_16.5E	chr4	141874754	141874754	-	GCCGCC	exonic	Efhd2	nonframeshift insertion	het
Brca1_Trp53_16.5E	chr4	143135894	143135896	CTC	-	exonic	Prdm2	nonframeshift deletion	het
Brca1_Trp53_16.5E	chr4	143699178	143699178	G	-	exonic	Gm13089	frameshift deletion	het
Brca1_Trp53_16.5E	chr4	143851644	143851644	-	T	exonic	Gm13103	frameshift insertion	het
Brca1_Trp53_16.5E	chr4	143853003	143853003	C	-	exonic	Gm13103	frameshift deletion	het
Brca1_Trp53_16.5E	chr4	144207231	144207243	GCACTCCAGAGGG	-	exonic	C87977	frameshift deletion	het
Brca1_Trp53_16.5E	chr4	145537497	145537497	-	TGAATGTGACAAATGCTTTACTACAAAAGGCAATCTGATAATTCATCAGAGAATTCATACAGGAGAGAAACCTTACAAATGCAA	exonic	Zfp990	nonframeshift insertion	het
Brca1_Trp53_16.5E	chr4	145622647	145622647	-	GA	exonic	Gm13212	frameshift insertion	het
Brca1_Trp53_16.5E	chr4	145622650	145622654	TTACC	-	exonic	Gm13212	frameshift deletion	het
Brca1_Trp53_16.5E	chr4	145696175	145696175	C	-	exonic	Zfp980	frameshift deletion	het
Brca1_Trp53_16.5E	chr4	146196938	146197021	ACCTTACAAATGTAATGAATGTGACAAATGCTTTACCTGAAAATCACATCTTAGTATTCATCAGATAATTCATACAGGAGAGAA	-	exonic	Zfp600	frameshift deletion	het
Brca1_Trp53_16.5E	chr4	147058679	147058703	CCAACCATCCCATCTTAGTATTCAT	-	exonic	Rex2	frameshift deletion	het
Brca1_Trp53_16.5E	chr4	147512894	147512895	AT	-	exonic	Zfp982	frameshift deletion	het
Brca1_Trp53_16.5E	chr4	147512898	147512979	AGGAGAGAAACCTTACAAATGTAGTGAATGTAACAAATGCTTTATACAAAAATCCAGTCTTAATAATCATCAGAGTATTCAT	-	exonic	Zfp982	frameshift deletion	het
Brca1_Trp53_16.5E	chr4	147513189	147513189	-	TT	exonic	Zfp982	frameshift insertion	het
Brca1_Trp53_16.5E	chr4	147755551	147755551	-	GAT	exonic	Zfp984	nonframeshift insertion	het
Brca1_Trp53_16.5E	chr4	147755554	147755556	CTG	-	exonic	Zfp984	nonframeshift deletion	het
Brca1_Trp53_16.5E	chr4	148671400	148671406	GGGGGGT	-	exonic	Gm572	frameshift deletion	het
Brca1_Trp53_16.5E	chr4	148952306	148952308	CAG	-	exonic	Casz1	nonframeshift deletion	het
Brca1_Trp53_16.5E	chr4	149125414	149125422	CCACTCGTG	-	exonic	Cort	nonframeshift deletion	het
Brca1_Trp53_16.5E	chr4	151010416	151010416	-	ACGGAC	exonic	Per3	nonframeshift insertion	het
Brca1_Trp53_16.5E	chr4	156247119	156247119	-	G	exonic	Noc2l	frameshift insertion	het
Brca1_Trp53_16.5E	chr4_GL456216_random	16300	16333	TGTCCACCTTGCGAGCGCTGCGGGCCGTGCTCTG	-	exonic	Dhrsx	frameshift deletion	het
Brca1_Trp53_16.5E	chr4_GL456216_random	16338	16339	TA	-	exonic	Dhrsx	frameshift deletion	het
Brca1_Trp53_16.5E	chr5	26001227	26001229	CTT	-	exonic	Gm1979	nonframeshift deletion	het
Brca1_Trp53_16.5E	chr5	27501245	27501246	CC	-	exonic	Speer4b	frameshift deletion	het
Brca1_Trp53_16.5E	chr5	27501247	27501247	-	AC	exonic	Speer4b	frameshift insertion	het
Brca1_Trp53_16.5E	chr5	36507706	36507706	-	ATAACCCACATCCGGCCGGTAACAAGTATAAGCGCCCAAAATA	exonic	Tbc1d14	frameshift insertion	het
Brca1_Trp53_16.5E	chr5	45495281	45495281	-	ATCTGGACCTCCTCTCAAAGCAGGCAAAACCAGAACCTTCTATGGTCTGCATCAGGACTTCCCCAGCGTGGTG	exonic	Lap3	frameshift insertion	het
Brca1_Trp53_16.5E	chr5	45495281	45495281	-	ATCTGGACCTCCTCTCAAAGCAGGCAAAACCAGAACCTTCTATGGTCTGCATCAGGACTTCCCCAGCGTGGTGGTG	exonic	Lap3	frameshift insertion	het
Brca1_Trp53_16.5E	chr5	45497434	45497434	-	CGGGATGCAGGCAGGTCCAAGACCTGGAGCTGCCGTCGGTGGAGGTGGATCCCT	exonic	Lap3	nonframeshift insertion	het
Brca1_Trp53_16.5E	chr5	45500567	45500567	-	ACCCAAGTCCTGGATAGAGGAACAAGAAATGGGTTCGTTCCTAAGTGTAGCCAAGGGGTCTGAA	exonic	Lap3	frameshift insertion	het
Brca1_Trp53_16.5E	chr5	104050817	104050817	-	T	exonic	Nudt9	frameshift insertion	het
Brca1_Trp53_16.5E	chr5	104582517	104582517	-	TAAAGCCTTTTCGAGTCCCAGTTATCTTCAAAATCATAAAAGAACACATACTGGAGAGAAGCCCTATGAGTGTAACCAATGTGG	exonic	Zfp33b	nonframeshift insertion	het
Brca1_Trp53_16.5E	chr5	137520938	137520940	GGA	-	exonic	Gigyf1	nonframeshift deletion	het
Brca1_Trp53_16.5E	chr5	138248853	138248853	G	-	exonic	Nxpe5	frameshift deletion	het
Brca1_Trp53_16.5E	chr6	4754277	4754279	CAA	-	exonic	Peg10	nonframeshift deletion	het
Brca1_Trp53_16.5E	chr6	23410016	23410016	A	-	exonic	Cadps2	frameshift deletion	het
Brca1_Trp53_16.5E	chr6	52191499	52191499	-	G	exonic	Hoxa4	frameshift insertion	het
Brca1_Trp53_16.5E	chr6	122323581	122323581	-	TGC	exonic	Phc1	nonframeshift insertion	het
Brca1_Trp53_16.5E	chr6	132207746	132207799	CCTCCCTGTGGGGGTGGGCCTTGTTGGTTTCCAGGCATAGGGGGTCCCTGAGGA	-	exonic	Prb1	nonframeshift deletion	het
Brca1_Trp53_16.5E	chr6	132803772	132803773	TA	-	exonic	Tas2r117	frameshift deletion	het
Brca1_Trp53_16.5E	chr7	4276634	4276634	-	AAG	exonic	Pira6	nonframeshift insertion	het
Brca1_Trp53_16.5E	chr7	8822468	8822468	-	T	exonic;splicing	Vmn2r47;Vmn2r47	frameshift insertion	hom
Brca1_Trp53_16.5E	chr7	8908099	8908099	-	CC	exonic	Vmn2r40	frameshift insertion	het
Brca1_Trp53_16.5E	chr7	8908104	8908105	GT	-	exonic	Vmn2r40	frameshift deletion	het
Brca1_Trp53_16.5E	chr7	9942540	9942540	-	TTTTTTTTCCA	exonic	Vmn2r48	frameshift insertion	het
Brca1_Trp53_16.5E	chr7	21360651	21360653	CGG	-	exonic	Vmn1r129	nonframeshift deletion	hom
Brca1_Trp53_16.5E	chr7	22691573	22691573	C	-	exonic	Gm8693	frameshift deletion	hom
Brca1_Trp53_16.5E	chr7	25816443	25816445	CAG	-	exonic	Cyp2s1	nonframeshift deletion	het
Brca1_Trp53_16.5E	chr7	26611342	26611342	-	TAA	exonic	Vmn1r185	nonframeshift insertion	het
Brca1_Trp53_16.5E	chr7	35409643	35409648	CTCCTC	-	exonic	Cep89	nonframeshift deletion	het
Brca1_Trp53_16.5E	chr7	35409646	35409648	CTC	-	exonic	Cep89	nonframeshift deletion	het
Brca1_Trp53_16.5E	chr7	38267445	38267450	TTGGCC	-	exonic	Pop4	nonframeshift deletion	het
Brca1_Trp53_16.5E	chr7	44500373	44500375	GAG	-	exonic	Fam71e1	nonframeshift deletion	hom
Brca1_Trp53_16.5E	chr7	44854062	44854064	AGG	-	exonic	Akt1s1	nonframeshift deletion	het
Brca1_Trp53_16.5E	chr7	44854107	44854107	-	GCCCTTCTTGCCAGACCTAGAAGGAATAGTGGCTAGCATGCGCACGCTGGTGCTGCTGGAGATGGGGACACCCAGGTCTTT	exonic	Akt1s1	nonframeshift insertion	het
Brca1_Trp53_16.5E	chr7	45220544	45220640	AGGTGGCTTGGGTTGGGGGCTGTGGAGAATCTGGGATGGAAGGATGGGGCTGTAATGGCCACAGGGGATGTCTGACCCTCATCCGTGTCTCCTCTCT	-	exonic	Tead2	frameshift deletion	het
Brca1_Trp53_16.5E	chr7	47235322	47235322	-	GT	exonic	Mrgpra9	frameshift insertion	het
Brca1_Trp53_16.5E	chr7	47235323	47235323	-	T	exonic	Mrgpra9	frameshift insertion	het
Brca1_Trp53_16.5E	chr7	47235326	47235328	CAT	-	exonic	Mrgpra9	nonframeshift deletion	het
Brca1_Trp53_16.5E	chr7	47981144	47981145	CA	-	exonic	Mrgpra4	frameshift deletion	het
Brca1_Trp53_16.5E	chr7	47981303	47981303	C	-	exonic	Mrgpra4	frameshift deletion	het
Brca1_Trp53_16.5E	chr7	47981544	47981544	-	AAA	exonic	Mrgpra4	nonframeshift insertion	het
Brca1_Trp53_16.5E	chr7	47981548	47981548	G	-	exonic	Mrgpra4	frameshift deletion	het
Brca1_Trp53_16.5E	chr7	48021371	48021377	CCTGGGA	-	exonic	Mrgprx1	frameshift deletion	het
Brca1_Trp53_16.5E	chr7	48021507	48021507	-	AAA	exonic	Mrgprx1	nonframeshift insertion	het
Brca1_Trp53_16.5E	chr7	62377824	62377826	CCT	-	exonic	Magel2	nonframeshift deletion	het
Brca1_Trp53_16.5E	chr7	62377845	62377847	CCT	-	exonic	Magel2	nonframeshift deletion	het
Brca1_Trp53_16.5E	chr7	79669682	79669682	-	CCCCCTGTGTTCCAGAGTGGGTCCAGCAGGAGCTTAGTCATACCAGCTCCTGGAGTCCAGCTCTT	exonic	Ticrr	frameshift insertion	het
Brca1_Trp53_16.5E	chr7	79681902	79681987	AGGTAAGCCATGGCTGCCACCCCGAGCATGCTCTCATTCTCTCAGCTTCCCAGCAGAGCCTGTGGCAACTTTTTGCAATCTCTTTC	-	exonic	Ticrr	frameshift deletion	het
Brca1_Trp53_16.5E	chr7	79696060	79696060	-	ATGAGGAA	exonic	Ticrr	frameshift insertion	het
Brca1_Trp53_16.5E	chr7	102035461	102035461	-	ATTGTAAGAACGGGGATGC	exonic	Rnf121	frameshift insertion	het
Brca1_Trp53_16.5E	chr7	138846512	138846607	GCAGGTGAGGGCCGTGCGCGAGCGAGCGAGCGGGGCGGGCGGGCGGACTGGACGGTGGTGGGGCGGGGCGGGGCCGGCCTGACGGCGCGCTCTGTT	-	exonic	Ppp2r2d	frameshift deletion	het
Brca1_Trp53_16.5E	chr8	21938399	21938400	GG	-	exonic	Defb35	frameshift deletion	het
Brca1_Trp53_16.5E	chr8	70839230	70839231	GC	-	exonic	Arrdc2	frameshift deletion	het
Brca1_Trp53_16.5E	chr9	20873718	20873720	GAG	-	exonic	A230050P20Rik	nonframeshift deletion	het
Brca1_Trp53_16.5E	chr9	55209129	55209131	GGA	-	exonic	Fbxo22	nonframeshift deletion	het
Brca1_Trp53_16.5E	chr9	78478773	78478774	TT	-	exonic	Eef1a1	frameshift deletion	het
Brca1_Trp53_16.5E	chr9	96631464	96631464	-	GCC	exonic	Rasa2	nonframeshift insertion	het
Brca1_Trp53_16.5E	chr9	96686103	96686105	TCT	-	exonic	Zbtb38	nonframeshift deletion	het
Brca1_Trp53_16.5E	chr9	101034857	101034861	TTTTT	-	exonic	Pccb	frameshift deletion	het
Brca1_Trp53_16.5E	chr9	103365214	103365237	AGGCTCCCGCCATCGCCCGGCCTG	-	exonic	Cdv3	nonframeshift deletion	het
Brca1_Trp53_16.5E	chr9	103365240	103365240	-	CT	exonic	Cdv3	frameshift insertion	het
Brca1_Trp53_16.5E	chr9	103365303	103365305	CTT	-	exonic	Cdv3	nonframeshift deletion	het
Brca1_Trp53_16.5E	chr9	103365303	103365308	CTTCTT	-	exonic	Cdv3	nonframeshift deletion	het
Brca1_Trp53_16.5E	chr11	5105970	5105970	C	-	exonic	Rhbdd3	frameshift deletion	het
Brca1_Trp53_16.5E	chr11	66525692	66525692	-	GCCGCC	exonic	Shisa6	nonframeshift insertion	het
Brca1_Trp53_16.5E	chr11	67709644	67709644	C	-	exonic	Glp2r	frameshift deletion	het
Brca1_Trp53_16.5E	chr11	67709646	67709646	-	G	exonic	Glp2r	frameshift insertion	het
Brca1_Trp53_16.5E	chr11	67855719	67855719	-	GGGCAGGGGATGAACCTC	exonic	Usp43	nonframeshift insertion	het
Brca1_Trp53_16.5E	chr11	69072547	69072547	G	-	exonic	Tmem107	frameshift deletion	het
Brca1_Trp53_16.5E	chr11	69898193	69898193	-	C	exonic	2810408A11Rik	frameshift insertion	het
Brca1_Trp53_16.5E	chr11	70650820	70650820	-	ACAGGGA	exonic	Rnf167	frameshift insertion	het
Brca1_Trp53_16.5E	chr11	70650822	70650823	TC	-	exonic	Rnf167	frameshift deletion	het
Brca1_Trp53_16.5E	chr11	71092332	71092336	ATCCC	-	exonic	Nlrp1a	frameshift deletion	het
Brca1_Trp53_16.5E	chr11	71092338	71092338	-	CTTGA	exonic	Nlrp1a	frameshift insertion	het
Brca1_Trp53_16.5E	chr11	71107675	71107676	CT	-	exonic	Nlrp1a	frameshift deletion	het
Brca1_Trp53_16.5E	chr11	71107679	71107679	-	AA	exonic	Nlrp1a	frameshift insertion	het
Brca1_Trp53_16.5E	chr11	71109002	71109002	-	G	exonic	Nlrp1a	frameshift insertion	het
Brca1_Trp53_16.5E	chr11	71109006	71109007	GC	-	exonic	Nlrp1a	frameshift deletion	het
Brca1_Trp53_16.5E	chr11	71109010	71109010	-	T	exonic	Nlrp1a	frameshift insertion	het
Brca1_Trp53_16.5E	chr11	71114495	71114495	-	G	exonic	Nlrp1a	frameshift insertion	het
Brca1_Trp53_16.5E	chr11	71123128	71123128	-	G	exonic	Nlrp1a	frameshift insertion	het
Brca1_Trp53_16.5E	chr11	71123133	71123133	A	-	exonic	Nlrp1a	frameshift deletion	het
Brca1_Trp53_16.5E	chr11	71123745	71123746	GT	-	exonic	Nlrp1a	frameshift deletion	het
Brca1_Trp53_16.5E	chr11	71123751	71123751	-	CC	exonic	Nlrp1a	frameshift insertion	het
Brca1_Trp53_16.5E	chr11	71123882	71123883	CA	-	exonic	Nlrp1a	frameshift deletion	het
Brca1_Trp53_16.5E	chr11	71123884	71123884	-	GC	exonic	Nlrp1a	frameshift insertion	het
Brca1_Trp53_16.5E	chr11	71142254	71142256	ATT	-	exonic	Nlrp1a	nonframeshift deletion	het
Brca1_Trp53_16.5E	chr11	71142290	71142301	GTTGGGTCCACA	-	exonic	Nlrp1a	nonframeshift deletion	het
Brca1_Trp53_16.5E	chr11	71181365	71181365	T	-	exonic	Nlrp1b	frameshift deletion	het
Brca1_Trp53_16.5E	chr11	71181367	71181367	-	C	exonic	Nlrp1b	frameshift insertion	het
Brca1_Trp53_16.5E	chr11	71181920	71181920	-	CTT	exonic	Nlrp1b	nonframeshift insertion	het
Brca1_Trp53_16.5E	chr11	71181923	71181925	GCA	-	exonic	Nlrp1b	nonframeshift deletion	het
Brca1_Trp53_16.5E	chr11	71181988	71181988	-	G	exonic	Nlrp1b	frameshift insertion	het
Brca1_Trp53_16.5E	chr11	71181991	71181991	T	-	exonic	Nlrp1b	frameshift deletion	het
Brca1_Trp53_16.5E	chr11	71182155	71182156	AA	-	exonic	Nlrp1b	frameshift deletion	het
Brca1_Trp53_16.5E	chr11	71182159	71182159	-	CC	exonic	Nlrp1b	frameshift insertion	het
Brca1_Trp53_16.5E	chr11	71182314	71182314	-	TAT	exonic	Nlrp1b	nonframeshift insertion	het
Brca1_Trp53_16.5E	chr11	71182512	71182512	G	-	exonic	Nlrp1b	frameshift deletion	het
Brca1_Trp53_16.5E	chr11	71182514	71182515	AG	-	exonic	Nlrp1b	frameshift deletion	het
Brca1_Trp53_16.5E	chr11	71182544	71182544	C	-	exonic	Nlrp1b	frameshift deletion	het
Brca1_Trp53_16.5E	chr11	71182548	71182549	TT	-	exonic	Nlrp1b	frameshift deletion	het
Brca1_Trp53_16.5E	chr11	71182551	71182551	-	CCACCCT	exonic	Nlrp1b	frameshift insertion	het
Brca1_Trp53_16.5E	chr11	71182561	71182561	-	T	exonic	Nlrp1b	frameshift insertion	het
Brca1_Trp53_16.5E	chr11	71217647	71217647	-	GT	exonic	Nlrp1b	frameshift insertion	het
Brca1_Trp53_16.5E	chr11	71217659	71217660	GC	-	exonic	Nlrp1b	frameshift deletion	het
Brca1_Trp53_16.5E	chr11	71217911	71217911	-	AT	exonic	Nlrp1b	frameshift insertion	het
Brca1_Trp53_16.5E	chr11	71217914	71217915	CA	-	exonic	Nlrp1b	frameshift deletion	het
Brca1_Trp53_16.5E	chr11	71228353	71228355	TCA	-	exonic	Nlrp1b	nonframeshift deletion	het
Brca1_Trp53_16.5E	chr11	71228365	71228368	CCTC	-	exonic	Nlrp1b	frameshift deletion	het
Brca1_Trp53_16.5E	chr11	71228370	71228370	-	CA	exonic	Nlrp1b	frameshift insertion	het
Brca1_Trp53_16.5E	chr11	71228384	71228395	TTTGAAGGTGGG	-	exonic	Nlrp1b	nonframeshift deletion	het
Brca1_Trp53_16.5E	chr11	72215599	72215599	C	-	exonic	4930563E22Rik	frameshift deletion	het
Brca1_Trp53_16.5E	chr11	72215694	72215694	-	GGCGAGACAAGCAAGCCGCTC	exonic	4930563E22Rik	nonframeshift insertion	het
Brca1_Trp53_16.5E	chr11	74669517	74669517	-	GAGCCT	exonic	Cluh	nonframeshift insertion	het
Brca1_Trp53_16.5E	chr11	75169451	75169453	GGA	-	exonic	Hic1	nonframeshift deletion	het
Brca1_Trp53_16.5E	chr11	75318489	75318494	TGCTGC	-	exonic	Rpa1	nonframeshift deletion	het
Brca1_Trp53_16.5E	chr11	87404421	87404421	T	-	exonic	Rad51c	frameshift deletion	het
Brca1_Trp53_16.5E	chr11	101157519	101157629	AGGTGAGGATCTTCAACAGTGAAGCATGCTGGGGGGAAAGATCAGGCATGATTCAATCACGTGAAACATTCAACTCCGCATTCATTTGGGGACATCATATAGAGCGCATTA	-	exonic	Tubg2	frameshift deletion	het
Brca1_Trp53_16.5E	chr11	101189564	101189564	-	CCCCAG	exonic	Cntnap1	nonframeshift insertion	het
Brca1_Trp53_16.5E	chr11	101615885	101615885	A	-	exonic	LOC666331	frameshift deletion	het
Brca1_Trp53_16.5E	chr11	101738195	101738195	-	A	exonic	Dhx8	frameshift insertion	het
Brca1_Trp53_16.5E	chr11	101738196	101738196	-	ACCGA	exonic	Dhx8	frameshift insertion	het
Brca1_Trp53_16.5E	chr11	102202146	102202146	-	TCC	exonic	Hdac5	nonframeshift insertion	het
Brca1_Trp53_16.5E	chr11	102306946	102306946	-	TCC	exonic	Ubtf	nonframeshift insertion	het
Brca1_Trp53_16.5E	chr11	102313881	102313881	-	C	exonic	Ubtf	frameshift insertion	het
Brca1_Trp53_16.5E	chr11	102480176	102480176	-	TCCTCCTCTTCTTCC	exonic	Gpatch8	nonframeshift insertion	het
Brca1_Trp53_16.5E	chr11	102888683	102888685	CAC	-	exonic	Gfap	nonframeshift deletion	het
Brca1_Trp53_16.5E	chr11	115960591	115960591	-	CATCTACGAGAAACTGATCCAGTTCTGTGCCATTGATGAGCTGGGCACCAACTACCCAAAGGATATGTTCGATCCCCAC	exonic	Sap30bp	frameshift insertion	het
Brca1_Trp53_16.5E	chr11	116438086	116438086	-	AGC	exonic	Ubald2	nonframeshift insertion	het
Brca1_Trp53_16.5E	chr12	80475924	80475924	-	CAGCCA	exonic	Exd2	nonframeshift insertion	hom
Brca1_Trp53_16.5E	chr12	80475924	80475924	-	CAGCCA	exonic	Exd2	nonframeshift insertion	het
Brca1_Trp53_16.5E	chr12	98213021	98213021	-	ATACA	exonic	Galc	frameshift insertion	het
Brca1_Trp53_16.5E	chr12	98213023	98213023	-	GAGG	exonic	Galc	frameshift insertion	het
Brca1_Trp53_16.5E	chr12	98213025	98213025	-	ATCTCTCACACACCAGTGGTGATCGCCTATAACACTGATTGTGCTGGA	exonic	Galc	nonframeshift insertion	het
Brca1_Trp53_16.5E	chr12	104314979	104314985	ATTCAAT	-	exonic	Serpina3j	frameshift deletion	het
Brca1_Trp53_16.5E	chr12	104314987	104314999	GTTGTTGAAAAGC	-	exonic	Serpina3j	frameshift deletion	het
Brca1_Trp53_16.5E	chr12	104315004	104315011	GCAGATCC	-	exonic	Serpina3j	frameshift deletion	het
Brca1_Trp53_16.5E	chr12	111542310	111542310	-	AAAAAGAAAGAA	exonic	Eif5	nonframeshift insertion	het
Brca1_Trp53_16.5E	chr12	111542841	111542841	-	TTTTGTCATAACAACAAAAAGGCTCAGC	exonic	Eif5	frameshift insertion	het
Brca1_Trp53_16.5E	chr13	21396403	21396405	CTC	-	exonic	Zkscan3	nonframeshift deletion	het
Brca1_Trp53_16.5E	chr13	47078393	47078393	-	CAGAGTGTGCTGATGTCGGTGATCACAGGGGAGGCAGTGGCGTCCCTCAGGACCAT	exonic	Kdm1b	frameshift insertion	het
Brca1_Trp53_16.5E	chr13	56727655	56727655	-	CT	exonic	Smad5	frameshift insertion	het
Brca1_Trp53_16.5E	chr13	69594911	69594938	CTTACCCCTGGGTATTTTGTATCCAGTT	-	exonic	Srd5a1	frameshift deletion	het
Brca1_Trp53_16.5E	chr13	107889578	107889578	-	C	exonic;splicing	Zswim6;Zswim6	frameshift insertion	hom
Brca1_Trp53_16.5E	chr13	107889583	107889583	-	C	exonic;splicing	Zswim6;Zswim6	frameshift insertion	hom
Brca1_Trp53_16.5E	chr13	107889591	107889591	-	C	exonic	Zswim6	frameshift insertion	hom
Brca1_Trp53_16.5E	chr14	79573329	79573329	-	C	exonic	Elf1	frameshift insertion	het
Brca1_Trp53_16.5E	chr14	79573332	79573332	C	-	exonic	Elf1	frameshift deletion	het
Brca1_Trp53_16.5E	chr15	80261050	80261052	CTT	-	exonic	Rps19bp1	nonframeshift deletion	hom
Brca1_Trp53_16.5E	chr15	101811548	101811550	TCC	-	exonic	Krt2	nonframeshift deletion	het
Brca1_Trp53_16.5E	chr16	32752872	32752872	-	CATTGA	exonic	Muc4	nonframeshift insertion	het
Brca1_Trp53_16.5E	chr16	32753234	32753370	CACACAGGTCTCACCTTCATCCAAGAACATGTCAACAGTGTCAACACCAATCACCTCTACTCACAAATTGTCAACCCTTCCTCAGAGCCAACACACTGGAAGCAATGGGACCAGCAGCTCAAGTTCTACACCTGCCA	-	exonic	Muc4	frameshift deletion	het
Brca1_Trp53_16.5E	chr16	32755173	32755175	CAG	-	exonic	Muc4	nonframeshift deletion	het
Brca1_Trp53_16.5E	chr16	32755179	32755179	-	GTA	exonic	Muc4	nonframeshift insertion	hom
Brca1_Trp53_16.5E	chr16	33497343	33497343	A	-	exonic	Zfp148	nonframeshift deletion	het
Brca1_Trp53_16.5E	chr16	44909186	44909186	-	T	exonic	Cd200r2	frameshift insertion	hom
Brca1_Trp53_16.5E	chr16	65827954	65827956	GAG	-	exonic	Vgll3	nonframeshift deletion	het
Brca1_Trp53_16.5E	chr16	88869249	88869249	-	AGCCTCCATAGCCAGAGCCATATCCGAAGCCTCCAAAGCCTCGAAAGCCAGAACCATATCCAA	exonic	Krtap19-1	nonframeshift insertion	hom
Brca1_Trp53_16.5E	chr16	93609829	93609829	C	-	exonic	Cbr1	frameshift deletion	het
Brca1_Trp53_16.5E	chr16	93609831	93609831	-	A	exonic	Cbr1	frameshift insertion	het
Brca1_Trp53_16.5E	chr17	23291181	23291181	T	-	exonic	Vmn2r114	frameshift deletion	het
Brca1_Trp53_16.5E	chr17	23312186	23312186	C	-	exonic	Vmn2r114	frameshift deletion	het
Brca1_Trp53_16.5E	chr17	23346066	23346066	-	A	exonic	Vmn2r115	frameshift insertion	het
Brca1_Trp53_16.5E	chr17	23346071	23346071	G	-	exonic	Vmn2r115	frameshift deletion	het
Brca1_Trp53_16.5E	chr17	23359880	23359880	A	-	exonic	Vmn2r115	frameshift deletion	het
Brca1_Trp53_16.5E	chr17	23401727	23401729	TTT	-	exonic	Vmn2r116	nonframeshift deletion	het
Brca1_Trp53_16.5E	chr17	23755656	23755658	TTC	-	exonic	Flywch1	nonframeshift deletion	het
Brca1_Trp53_16.5E	chr17	23882469	23882474	ATGATG	-	exonic	Dcpp1	nonframeshift deletion	het
Brca1_Trp53_16.5E	chr17	23882480	23882480	-	ATG	exonic	Dcpp1	nonframeshift insertion	het
Brca1_Trp53_16.5E	chr17	34469173	34469173	C	-	exonic	Btnl4	frameshift deletion	het
Brca1_Trp53_16.5E	chr17	34474315	34474315	-	CTCGA	exonic	Btnl4	frameshift insertion	het
Brca1_Trp53_16.5E	chr17	35264014	35264014	G	-	exonic	H2-D1;H2-L	frameshift deletion	het
Brca1_Trp53_16.5E	chr17	35320845	35320847	AGA	-	exonic	H2-Q1	nonframeshift deletion	het
Brca1_Trp53_16.5E	chr17	35320851	35320851	-	T	exonic	H2-Q1	frameshift insertion	het
Brca1_Trp53_16.5E	chr17	35320852	35320852	-	GC	exonic	H2-Q1	frameshift insertion	het
Brca1_Trp53_16.5E	chr17	35345699	35345699	A	-	exonic	H2-Q2	frameshift deletion	het
Brca1_Trp53_16.5E	chr17	35380104	35380104	-	AG	exonic	H2-Q4	frameshift insertion	het
Brca1_Trp53_16.5E	chr17	35380109	35380110	CA	-	exonic	H2-Q4	frameshift deletion	het
Brca1_Trp53_16.5E	chr17	35380142	35380142	-	GCG	exonic	H2-Q4	nonframeshift insertion	het
Brca1_Trp53_16.5E	chr17	35380147	35380149	TCA	-	exonic	H2-Q4	nonframeshift deletion	het
Brca1_Trp53_16.5E	chr17	35471019	35471019	T	-	exonic	H2-Q10	frameshift deletion	het
Brca1_Trp53_16.5E	chr17	35621558	35621782	TAGAGCCTGAGGCAGTGCTGGATTCAGTGGTGGTCAGGGTGGGGGTAGAGCCTGAGCCACTCCTGGATGCAGTGGTGGTCAGGGTAGGTGTAGAGCCTGAGCCAGTGCTGGATACAGTGGTGGTCGGGGTGGGCGTAGATCCTGAGGCAGTGCTAGATGCAGTGGTGGTAGGGGTGGGTGTAGATCTTGAGGCAGTGCTGGATGTAGTGGTGGTCCAGGTAGGTG	-	exonic	Gm9573	nonframeshift deletion	hom
Brca1_Trp53_16.5E	chr17	38644692	38644692	T	-	exonic	Esp31	frameshift deletion	het
Brca1_Trp53_16.5E	chr17	38644771	38644772	GT	-	exonic	Esp31	frameshift deletion	het
Brca1_Trp53_16.5E	chr17	45407964	45407964	G	-	exonic	Cdc5l	frameshift deletion	het
Brca1_Trp53_16.5E	chr17	45568058	45568058	-	TT	exonic	Hsp90ab1	frameshift insertion	het
Brca1_Trp53_16.5E	chr17	45568065	45568065	-	TGGT	exonic	Hsp90ab1	frameshift insertion	het
Brca1_Trp53_16.5E	chr17	45568364	45568364	-	CT	exonic	Hsp90ab1	frameshift insertion	het
Brca1_Trp53_16.5E	chr17	45568540	45568540	A	-	exonic	Hsp90ab1	frameshift deletion	het
Brca1_Trp53_16.5E	chr17	48359949	48359954	CTGCTG	-	exonic	Treml1	nonframeshift deletion	het
Brca1_Trp53_16.5E	chr17	48359952	48359954	CTG	-	exonic	Treml1	nonframeshift deletion	het
Brca1_Trp53_16.5E	chr17	48423149	48423149	-	TTGTTTTGTTTTTAACCAAA	exonic	Apobec2	frameshift insertion	het
Brca1_Trp53_16.5E	chr18	37320948	37320948	-	T	exonic	Pcdhb5	frameshift insertion	het
Brca1_Trp53_16.5E	chr18	37320951	37320952	AC	-	exonic	Pcdhb5	frameshift deletion	het
Brca1_Trp53_16.5E	chr18	37320953	37320953	-	G	exonic	Pcdhb5	frameshift insertion	het
Brca1_Trp53_16.5E	chr18	39486959	39486964	GCTGCT	-	exonic	Nr3c1	nonframeshift deletion	het
Brca1_Trp53_16.5E	chr18	39486962	39486964	GCT	-	exonic	Nr3c1	nonframeshift deletion	het
Brca1_Trp53_16.5E	chr18	49723814	49723814	-	TGACTGTGCATCTGTCTGGGGGAAGGCATGCTGCTAGCAGAGAGA	exonic	Dtwd2	nonframeshift insertion	het
Brca1_Trp53_16.5E	chr19	46081352	46081352	-	CAGCAG	exonic	Nolc1	nonframeshift insertion	het
Brca1_Trp53_16.5E	chrX	8086212	8086214	CCT	-	exonic	Was	nonframeshift deletion	het
Brca1_Trp53_16.5E	chrX	136733909	136733909	A	-	exonic	Morf4l2	frameshift deletion	het
Brca1_Trp53_16.5E	chrX	170677069	170677073	GGTCC	-	exonic	Asmt	frameshift deletion	het
Brca1_Trp53_16.5E	chrX	170677077	170677083	ACGACTG	-	exonic	Asmt	frameshift deletion	het
Brca1_Trp53_16.5E	chrX	170677087	170677089	GGA	-	exonic	Asmt	nonframeshift deletion	het
Brca1_Trp53_1M	chr1	9546104	9546105	CT	-	exonic	Rrs1	frameshift deletion	het
Brca1_Trp53_1M	chr1	60489249	60489251	GGT	-	exonic	Raph1	nonframeshift deletion	het
Brca1_Trp53_1M	chr1	75535425	75535425	-	GTGTGTGTGTGTGTGTGTGTGTGTGTGTGT	exonic	Stk11ip	nonframeshift insertion	hom
Brca1_Trp53_1M	chr1	85610809	85610811	AGA	-	exonic	Sp140	nonframeshift deletion	het
Brca1_Trp53_1M	chr1	89789227	89789227	-	GGGGGGGGGGGGGGGGGGGGGGGGGGGGGGGGGGGGGGGGGGGGGGG	exonic	Agap1	frameshift insertion	het
Brca1_Trp53_1M	chr1	139237087	139237087	G	-	exonic	Crb1	frameshift deletion	hom
Brca1_Trp53_1M	chr1	139237087	139237087	G	-	exonic	Crb1	frameshift deletion	het
Brca1_Trp53_1M	chr1	171530586	171530586	T	-	exonic	Itln1	frameshift deletion	het
Brca1_Trp53_1M	chr1	171530591	171530592	TT	-	exonic	Itln1	frameshift deletion	het
Brca1_Trp53_1M	chr1	171533418	171533418	G	-	exonic	Itln1	frameshift deletion	het
Brca1_Trp53_1M	chr1	171573766	171573766	-	ATTA	exonic	Cd244a	frameshift insertion	het
Brca1_Trp53_1M	chr1	171573771	171573774	TTCA	-	exonic	Cd244a	frameshift deletion	het
Brca1_Trp53_1M	chr1	171577288	171577291	CATT	-	exonic	Cd244a	frameshift deletion	het
Brca1_Trp53_1M	chr1	171577292	171577292	-	ACGC	exonic	Cd244a	frameshift insertion	het
Brca1_Trp53_1M	chr1	171577961	171577961	G	-	exonic	Cd244a	frameshift deletion	het
Brca1_Trp53_1M	chr1	173695662	173695662	-	AG	exonic	Ifi208	frameshift insertion	het
Brca1_Trp53_1M	chr1	174027196	174027196	-	GCTGTAGAAGTCCCCGCCTGA	exonic	Ifi205	nonframeshift insertion	het
Brca1_Trp53_1M	chr1	174100386	174100387	AC	-	exonic;splicing	Olfr427;Olfr426	frameshift deletion	het
Brca1_Trp53_1M	chr1	179753177	179753182	TCCGGC	-	exonic	Ahctf1	nonframeshift deletion	het
Brca1_Trp53_1M	chr1	181921918	181921923	GGCGGT	-	exonic	Enah	nonframeshift deletion	het
Brca1_Trp53_1M	chr2	18047642	18047644	GCG	-	exonic	Skida1	nonframeshift deletion	het
Brca1_Trp53_1M	chr2	35043208	35043209	TA	-	exonic	Hc	frameshift deletion	het
Brca1_Trp53_1M	chr2	145860301	145860301	-	G	exonic	Rin2	frameshift insertion	het
Brca1_Trp53_1M	chr2	148792491	148792491	G	-	exonic	Cst12	frameshift deletion	het
Brca1_Trp53_1M	chr3	90275569	90275571	CAG	-	exonic	Dennd4b	nonframeshift deletion	het
Brca1_Trp53_1M	chr3	92572302	92572304	TGC	-	exonic	Ivl	nonframeshift deletion	het
Brca1_Trp53_1M	chr3	142572486	142572489	CTGC	-	exonic	Gbp3	frameshift deletion	het
Brca1_Trp53_1M	chr3	142572491	142572491	-	AAAG	exonic	Gbp3	frameshift insertion	het
Brca1_Trp53_1M	chr3	142572682	142572682	-	TATA	exonic	Gbp3	frameshift insertion	het
Brca1_Trp53_1M	chr3	142572686	142572689	TAGT	-	exonic	Gbp3	frameshift deletion	het
Brca1_Trp53_1M	chr3	142618190	142618190	-	CGG	exonic	Gbp2b	nonframeshift insertion	het
Brca1_Trp53_1M	chr3	152981172	152981174	CTG	-	exonic	St6galnac5	nonframeshift deletion	het
Brca1_Trp53_1M	chr3	152981172	152981174	CTG	-	exonic	St6galnac5	nonframeshift deletion	hom
Brca1_Trp53_1M	chr4	41199585	41199714	CCTAAAAAGAGAAAAACCCAAACACAATGGATCACCCATTTCTCAATGAGGTTCGTGGTCTGCTCAGGGGTCGAGGCACAGGTCTGGAAGTTCACTTATTGAGGAGGTTTTAAGAGGCTTGGGGTGTATA	-	exonic	Ubap2	frameshift deletion	het
Brca1_Trp53_1M	chr4	41199897	41199897	-	GTTTTTTTTA	exonic	Ubap2	frameshift insertion	het
Brca1_Trp53_1M	chr4	42957127	42957127	-	GTGTGTGTGTGTGTGCACGCGCAAGTGTGTGCGCGCACGCGCGCGCAAGT	exonic	Dnajb5	frameshift insertion	het
Brca1_Trp53_1M	chr4	61595266	61595272	GTTCTTC	-	exonic	Gm2083;Mup17	frameshift deletion	het
Brca1_Trp53_1M	chr4	99657377	99657379	GGC	-	exonic	Foxd3	nonframeshift deletion	het
Brca1_Trp53_1M	chr4	113087793	113087796	CTGG	-	exonic	Skint6	frameshift deletion	hom
Brca1_Trp53_1M	chr4	113087797	113087797	-	CGAA	exonic	Skint6	frameshift insertion	hom
Brca1_Trp53_1M	chr4	113535703	113535703	-	TC	exonic	Skint5	frameshift insertion	het
Brca1_Trp53_1M	chr4	113535705	113535707	CAC	-	exonic	Skint5	nonframeshift deletion	het
Brca1_Trp53_1M	chr4	119279075	119279075	G	-	exonic	Ybx1	frameshift deletion	het
Brca1_Trp53_1M	chr4	120947385	120947462	GATGCCAGGGGTCTCTCCATCATGGGATCCTGCTGCAGGGGTGCCAGGGGTCGCTTCATCATGGGATCCTGTTGCAGT	-	exonic	Zfp69	nonframeshift deletion	het
Brca1_Trp53_1M	chr4	126165568	126165568	C	-	exonic	Thrap3	frameshift deletion	het
Brca1_Trp53_1M	chr4	141103425	141103427	TCC	-	exonic	Spata21	nonframeshift deletion	hom
Brca1_Trp53_1M	chr4	141421857	141421859	TCT	-	exonic	Hspb7	nonframeshift deletion	hom
Brca1_Trp53_1M	chr4	141516846	141516848	TGC	-	exonic	Spen	nonframeshift deletion	hom
Brca1_Trp53_1M	chr4	141632557	141632559	TCT	-	exonic	Plekhm2	nonframeshift deletion	het
Brca1_Trp53_1M	chr4	141874754	141874754	-	GCC	exonic	Efhd2	nonframeshift insertion	het
Brca1_Trp53_1M	chr4	141874754	141874754	-	GCCGCC	exonic	Efhd2	nonframeshift insertion	het
Brca1_Trp53_1M	chr4	146537803	146537803	-	AA	exonic	Zfp981	frameshift insertion	het
Brca1_Trp53_1M	chr4	146537806	146537807	TT	-	exonic	Zfp981	frameshift deletion	het
Brca1_Trp53_1M	chr4	147512617	147512617	-	G	exonic	Zfp982	frameshift insertion	het
Brca1_Trp53_1M	chr4	147512773	147512773	-	AC	exonic	Zfp982	frameshift insertion	het
Brca1_Trp53_1M	chr4	147512775	147512776	TG	-	exonic	Zfp982	frameshift deletion	het
Brca1_Trp53_1M	chr4	147512782	147512782	C	-	exonic	Zfp982	frameshift deletion	het
Brca1_Trp53_1M	chr4	147512785	147512785	-	C	exonic	Zfp982	frameshift insertion	het
Brca1_Trp53_1M	chr4	147674514	147674514	-	GAATACCAAGATA	exonic	Zfp534	frameshift insertion	het
Brca1_Trp53_1M	chr4_GL456216_random	16300	16333	TGTCCACCTTGCGAGCGCTGCGGGCCGTGCTCTG	-	exonic	Dhrsx	frameshift deletion	het
Brca1_Trp53_1M	chr4_GL456216_random	16338	16339	TA	-	exonic	Dhrsx	frameshift deletion	het
Brca1_Trp53_1M	chr5	31043256	31043257	AT	-	exonic	Slc5a6	frameshift deletion	het
Brca1_Trp53_1M	chr5	31043293	31043294	GA	-	exonic	Slc5a6	frameshift deletion	het
Brca1_Trp53_1M	chr5	31043296	31043296	-	AT	exonic	Slc5a6	frameshift insertion	het
Brca1_Trp53_1M	chr5	31043302	31043302	-	T	exonic	Slc5a6	frameshift insertion	het
Brca1_Trp53_1M	chr5	31200672	31200672	-	TA	exonic	Zfp513	frameshift insertion	het
Brca1_Trp53_1M	chr5	31200673	31200673	-	TACTACCATGTCCTGTGATTAAAGTCAATGGGAAACTACA	exonic	Zfp513	frameshift insertion	het
Brca1_Trp53_1M	chr5	45495281	45495281	-	ATCTGGACCTCCTCTCAAAGCAGGCAAAACCAGAACCTTCTATG	exonic	Lap3	frameshift insertion	het
Brca1_Trp53_1M	chr5	45497434	45497434	-	CGGGATGCAGGCAGGTCCAAGACCTGGAGCTGCCGTCGGTGGAGGTGGATCCCTGT	exonic	Lap3	frameshift insertion	het
Brca1_Trp53_1M	chr5	45497434	45497434	-	CGGGATGCAGGCAGGTCCAAGACCTGGAGCTGCCGTCGGTGGAGGTGGATCCCTGTGGA	exonic	Lap3	frameshift insertion	het
Brca1_Trp53_1M	chr5	77407578	77407578	-	GTGTCCTGTTTCTTTAGGA	exonic	Igfbp7	frameshift insertion	het
Brca1_Trp53_1M	chr5	92414353	92414355	TCA	-	exonic	Art3	nonframeshift deletion	het
Brca1_Trp53_1M	chr5	92430804	92430804	-	CTG	exonic	Nup54	nonframeshift insertion	het
Brca1_Trp53_1M	chr5	95342831	95342838	GCTATAAG	-	exonic	Gm3259	frameshift deletion	hom
Brca1_Trp53_1M	chr5	96828403	96828406	AGGT	-	exonic	Anxa3	frameshift deletion	het
Brca1_Trp53_1M	chr5	104050817	104050817	-	TGAAAGCAACTTCTCTCCCAAGTTTAATGAAAAGGACGGGCATGTT	exonic	Nudt9	frameshift insertion	het
Brca1_Trp53_1M	chr5	104059781	104059781	-	GATATATAAGG	exonic	Nudt9	frameshift insertion	het
Brca1_Trp53_1M	chr5	137525323	137525325	GCA	-	exonic	Gigyf1	nonframeshift deletion	het
Brca1_Trp53_1M	chr6	116042985	116042985	-	TTTT	exonic	Tmcc1	frameshift insertion	het
Brca1_Trp53_1M	chr6	116042987	116042987	-	GTGATTT	exonic	Tmcc1	frameshift insertion	het
Brca1_Trp53_1M	chr6	116042992	116042992	-	GACATTTCAAAATTTTCCACCTTTTT	exonic	Tmcc1	frameshift insertion	het
Brca1_Trp53_1M	chr6	128981225	128981228	CTAA	-	exonic	Clec2g	frameshift deletion	het
Brca1_Trp53_1M	chr6	128981232	128981232	-	C	exonic	Clec2g	frameshift insertion	het
Brca1_Trp53_1M	chr6	128981235	128981235	-	AAC	exonic	Clec2g	nonframeshift insertion	het
Brca1_Trp53_1M	chr6	132207240	132207240	-	CTGAGGGCCTCCCTGTGGGGGTGGGCCTTGTTGGTTTCCAGGCCTAGGAGGTCC	exonic	Prb1	nonframeshift insertion	het
Brca1_Trp53_1M	chr6	132312116	132312148	GCTTCCTGGTGGGGGTGGTCCTTGTTGGTTTCC	-	exonic	Prpmp5	nonframeshift deletion	het
Brca1_Trp53_1M	chr6	132312150	132312173	GGCTGAGGGGGTCTCTGCTGGGGG	-	exonic	Prpmp5	nonframeshift deletion	het
Brca1_Trp53_1M	chr6	133531340	133531340	C	-	exonic	Gm5885	frameshift deletion	het
Brca1_Trp53_1M	chr6	133531425	133531425	-	AAGG	exonic	Gm5885	frameshift insertion	het
Brca1_Trp53_1M	chr6	133531428	133531433	TTTTCC	-	exonic	Gm5885	nonframeshift deletion	het
Brca1_Trp53_1M	chr7	4276634	4276634	-	AAG	exonic	Pira6	nonframeshift insertion	het
Brca1_Trp53_1M	chr7	7472420	7472420	-	A	exonic	Vmn2r32	frameshift insertion	het
Brca1_Trp53_1M	chr7	8822468	8822468	-	T	exonic;splicing	Vmn2r47;Vmn2r47	frameshift insertion	het
Brca1_Trp53_1M	chr7	10050179	10050179	-	TTTTTT	exonic	Vmn2r50	nonframeshift insertion	hom
Brca1_Trp53_1M	chr7	10447482	10447482	-	GACT	exonic	Vmn1r67	frameshift insertion	het
Brca1_Trp53_1M	chr7	10447485	10447488	CTCA	-	exonic	Vmn1r67	frameshift deletion	het
Brca1_Trp53_1M	chr7	22691573	22691573	C	-	exonic	Gm8693	frameshift deletion	hom
Brca1_Trp53_1M	chr7	26611574	26611577	CTTG	-	exonic	Vmn1r185	frameshift deletion	het
Brca1_Trp53_1M	chr7	27281281	27281286	CCTGCC	-	exonic	Numbl	nonframeshift deletion	het
Brca1_Trp53_1M	chr7	27281281	27281286	CCTGCC	-	exonic	Numbl	nonframeshift deletion	hom
Brca1_Trp53_1M	chr7	27333537	27333537	-	GCTGCGGCCCCA	exonic	Ltbp4	nonframeshift insertion	het
Brca1_Trp53_1M	chr7	27333537	27333537	-	GCTGCGGCCCCA	exonic	Ltbp4	nonframeshift insertion	hom
Brca1_Trp53_1M	chr7	27489318	27489329	GGACTCGTGCTG	-	exonic	Sertad1	nonframeshift deletion	het
Brca1_Trp53_1M	chr7	27489318	27489329	GGACTCGTGCTG	-	exonic	Sertad1	nonframeshift deletion	hom
Brca1_Trp53_1M	chr7	28732745	28732750	CGCCGA	-	exonic	Fbxo17	nonframeshift deletion	het
Brca1_Trp53_1M	chr7	28732745	28732750	CGCCGA	-	exonic	Fbxo17	nonframeshift deletion	hom
Brca1_Trp53_1M	chr7	38267445	38267450	TTGGCC	-	exonic	Pop4	nonframeshift deletion	het
Brca1_Trp53_1M	chr7	38519639	38519639	-	GGA	exonic	Gm5591	nonframeshift insertion	het
Brca1_Trp53_1M	chr7	38519640	38519640	-	CTAGGCCTA	exonic	Gm5591	nonframeshift insertion	het
Brca1_Trp53_1M	chr7	41043573	41043574	AC	-	exonic	Gm4884	frameshift deletion	het
Brca1_Trp53_1M	chr7	41043577	41043577	-	AA	exonic	Gm4884	frameshift insertion	het
Brca1_Trp53_1M	chr7	41044349	41044349	C	-	exonic	Gm4884	frameshift deletion	het
Brca1_Trp53_1M	chr7	41044352	41044437	CCCAGGCCTGTACCCTACAGAGCATCATCTAACACATCATTTCAGAGAGAGCTTGTTTCTGCTGCCAGGAACAAGGTACCATCACC	-	exonic	Gm4884	frameshift deletion	het
Brca1_Trp53_1M	chr7	44852817	44852817	-	T	exonic	Akt1s1	frameshift insertion	het
Brca1_Trp53_1M	chr7	45220544	45220640	AGGTGGCTTGGGTTGGGGGCTGTGGAGAATCTGGGATGGAAGGATGGGGCTGTAATGGCCACAGGGGATGTCTGACCCTCATCCGTGTCTCCTCTCT	-	exonic	Tead2	frameshift deletion	het
Brca1_Trp53_1M	chr7	47981303	47981303	C	-	exonic	Mrgpra4	frameshift deletion	het
Brca1_Trp53_1M	chr7	47981796	47981797	AT	-	exonic	Mrgpra4	frameshift deletion	het
Brca1_Trp53_1M	chr7	48198969	48198969	-	A	exonic	Mrgprb4	frameshift insertion	hom
Brca1_Trp53_1M	chr7	48198972	48198972	-	CAGATGTCTCTGTTCAGG	exonic	Mrgprb4	nonframeshift insertion	hom
Brca1_Trp53_1M	chr7	79669682	79669682	-	CCCCCTGTGTTCCAGAGTGGGTCCAGCAGGAGCTTAGTCATACCAGCTCCTGGAGTCCAGCTCTTGTC	exonic	Ticrr	frameshift insertion	het
Brca1_Trp53_1M	chr7	79669682	79669682	-	CCCCCTGTGTTCCAGAGTGGGTCCAGCAGGAGCTTAGTCATACCAGCTCCTGGAGTCCAGCTCTT	exonic	Ticrr	frameshift insertion	het
Brca1_Trp53_1M	chr7	79677445	79677445	-	AATTTAAAACCGAGGAGGAGCTTCTGGCTTACATACATGACAACTACCAAAAGGCT	exonic	Ticrr	frameshift insertion	het
Brca1_Trp53_1M	chr7	79696060	79696060	-	ATGAGGAAGTGGATGTGTTCCCCTCTACTGCTGAAGAGTCTCCGTTCAGCCACACCCTCTCCCGGAAAC	exonic	Ticrr	nonframeshift insertion	het
Brca1_Trp53_1M	chr7	143649542	143649544	CAG	-	exonic	Tnfrsf22	nonframeshift deletion	het
Brca1_Trp53_1M	chr8	19445913	19445913	-	ACTT	exonic	Defb8	frameshift insertion	het
Brca1_Trp53_1M	chr8	20338985	20338985	T	-	exonic	Gm15319	frameshift deletion	het
Brca1_Trp53_1M	chr8	21095941	21095941	-	AA	exonic	Gm14851	frameshift insertion	het
Brca1_Trp53_1M	chr8	21095943	21095944	CT	-	exonic	Gm14851	frameshift deletion	het
Brca1_Trp53_1M	chr8	72467909	72467914	TGTTGC	-	exonic	Cherp	nonframeshift deletion	het
Brca1_Trp53_1M	chr8	86725180	86725181	AA	-	exonic	Siah1a	frameshift deletion	het
Brca1_Trp53_1M	chr8	107096396	107096396	-	A	exonic	Terf2	frameshift insertion	het
Brca1_Trp53_1M	chr8	112003440	112003440	-	ATTTGGGTCCAGAGT	exonic	Kars	nonframeshift insertion	het
Brca1_Trp53_1M	chr8	117023937	117023937	-	TT	exonic	Pkd1l2	frameshift insertion	het
Brca1_Trp53_1M	chr8	117023941	117023942	GC	-	exonic	Pkd1l2	frameshift deletion	het
Brca1_Trp53_1M	chr9	19441021	19441024	TGAT	-	exonic	Olfr849	frameshift deletion	het
Brca1_Trp53_1M	chr9	19441026	19441026	-	ATTG	exonic	Olfr849	frameshift insertion	het
Brca1_Trp53_1M	chr9	38595008	38595008	-	TCCA	exonic	Olfr913	frameshift insertion	hom
Brca1_Trp53_1M	chr9	38595010	38595010	-	TGGAATGAAATATGAGGA	exonic	Olfr913	nonframeshift insertion	hom
Brca1_Trp53_1M	chr9	38595014	38595014	-	TTTCTAATGTGTGCTTTTTTCTTT	exonic	Olfr913	nonframeshift insertion	hom
Brca1_Trp53_1M	chr9	101034857	101034857	T	-	exonic	Pccb	frameshift deletion	het
Brca1_Trp53_1M	chr9	102526792	102526823	TGCCACCATATAGGTATGCCACCATATAGGTA	-	exonic	Ky	frameshift deletion	het
Brca1_Trp53_1M	chr9	103355240	103355240	-	TTT	exonic	Cdv3	nonframeshift insertion	het
Brca1_Trp53_1M	chr9	104016205	104016205	-	TTTTT	exonic	Nphp3	frameshift insertion	het
Brca1_Trp53_1M	chr10	79860875	79860877	CTG	-	exonic	Ptbp1	nonframeshift deletion	het
Brca1_Trp53_1M	chr10	80802901	80802901	-	GT	exonic	Sf3a2	frameshift insertion	het
Brca1_Trp53_1M	chr10	88153648	88153648	-	ATTTT	exonic	Nup37	frameshift insertion	het
Brca1_Trp53_1M	chr10	100341500	100341502	GCA	-	exonic	Gm4303;Gm4305;Gm4307	frameshift deletion	het
Brca1_Trp53_1M	chr11	6605638	6605638	G	-	exonic	Nacad	frameshift deletion	het
Brca1_Trp53_1M	chr11	6605638	6605640	GGG	-	exonic	Nacad	nonframeshift deletion	het
Brca1_Trp53_1M	chr11	21559875	21559875	-	TTGAGATTTTG	exonic	Mdh1	frameshift insertion	het
Brca1_Trp53_1M	chr11	65707110	65707110	-	TC	exonic	Map2k4	frameshift insertion	het
Brca1_Trp53_1M	chr11	66525692	66525692	-	GCCGCC	exonic	Shisa6	nonframeshift insertion	het
Brca1_Trp53_1M	chr11	67709644	67709644	C	-	exonic	Glp2r	frameshift deletion	het
Brca1_Trp53_1M	chr11	67709646	67709646	-	G	exonic	Glp2r	frameshift insertion	het
Brca1_Trp53_1M	chr11	67855719	67855719	-	GGGCAGGGGATGAACCTC	exonic	Usp43	nonframeshift insertion	het
Brca1_Trp53_1M	chr11	69072547	69072547	G	-	exonic	Tmem107	frameshift deletion	het
Brca1_Trp53_1M	chr11	69898193	69898193	-	C	exonic	2810408A11Rik	frameshift insertion	het
Brca1_Trp53_1M	chr11	70650820	70650820	-	ACAGGGA	exonic	Rnf167	frameshift insertion	het
Brca1_Trp53_1M	chr11	70650822	70650823	TC	-	exonic	Rnf167	frameshift deletion	het
Brca1_Trp53_1M	chr11	71092338	71092338	-	CTTGA	exonic	Nlrp1a	frameshift insertion	het
Brca1_Trp53_1M	chr11	71123128	71123128	-	G	exonic	Nlrp1a	frameshift insertion	het
Brca1_Trp53_1M	chr11	71123133	71123133	A	-	exonic	Nlrp1a	frameshift deletion	het
Brca1_Trp53_1M	chr11	71123882	71123883	CA	-	exonic	Nlrp1a	frameshift deletion	het
Brca1_Trp53_1M	chr11	71123884	71123884	-	GC	exonic	Nlrp1a	frameshift insertion	het
Brca1_Trp53_1M	chr11	71181365	71181365	T	-	exonic	Nlrp1b	frameshift deletion	het
Brca1_Trp53_1M	chr11	71181367	71181367	-	C	exonic	Nlrp1b	frameshift insertion	het
Brca1_Trp53_1M	chr11	71181920	71181920	-	CTT	exonic	Nlrp1b	nonframeshift insertion	het
Brca1_Trp53_1M	chr11	71181923	71181925	GCA	-	exonic	Nlrp1b	nonframeshift deletion	het
Brca1_Trp53_1M	chr11	71182155	71182156	AA	-	exonic	Nlrp1b	frameshift deletion	het
Brca1_Trp53_1M	chr11	71182159	71182159	-	CC	exonic	Nlrp1b	frameshift insertion	het
Brca1_Trp53_1M	chr11	71182512	71182512	G	-	exonic	Nlrp1b	frameshift deletion	het
Brca1_Trp53_1M	chr11	71182514	71182515	AG	-	exonic	Nlrp1b	frameshift deletion	het
Brca1_Trp53_1M	chr11	71182544	71182544	C	-	exonic	Nlrp1b	frameshift deletion	het
Brca1_Trp53_1M	chr11	71182548	71182549	TT	-	exonic	Nlrp1b	frameshift deletion	het
Brca1_Trp53_1M	chr11	71182551	71182551	-	CCACCCT	exonic	Nlrp1b	frameshift insertion	het
Brca1_Trp53_1M	chr11	71182561	71182561	-	T	exonic	Nlrp1b	frameshift insertion	het
Brca1_Trp53_1M	chr11	71182566	71182566	C	-	exonic	Nlrp1b	frameshift deletion	het
Brca1_Trp53_1M	chr11	71182604	71182604	C	-	exonic	Nlrp1b	frameshift deletion	het
Brca1_Trp53_1M	chr11	71217647	71217647	-	GT	exonic	Nlrp1b	frameshift insertion	het
Brca1_Trp53_1M	chr11	71217659	71217660	GC	-	exonic	Nlrp1b	frameshift deletion	het
Brca1_Trp53_1M	chr11	71217911	71217911	-	AT	exonic	Nlrp1b	frameshift insertion	het
Brca1_Trp53_1M	chr11	71217914	71217915	CA	-	exonic	Nlrp1b	frameshift deletion	het
Brca1_Trp53_1M	chr11	71228353	71228355	TCA	-	exonic	Nlrp1b	nonframeshift deletion	het
Brca1_Trp53_1M	chr11	71228365	71228368	CCTC	-	exonic	Nlrp1b	frameshift deletion	het
Brca1_Trp53_1M	chr11	71228370	71228370	-	CA	exonic	Nlrp1b	frameshift insertion	het
Brca1_Trp53_1M	chr11	71228384	71228395	TTTGAAGGTGGG	-	exonic	Nlrp1b	nonframeshift deletion	het
Brca1_Trp53_1M	chr11	72215599	72215599	C	-	exonic	4930563E22Rik	frameshift deletion	het
Brca1_Trp53_1M	chr11	72215694	72215694	-	GGCGAGACAAGCAAGCCGCTC	exonic	4930563E22Rik	nonframeshift insertion	het
Brca1_Trp53_1M	chr11	72312003	72312003	-	CCAGC	exonic	Xaf1	frameshift insertion	het
Brca1_Trp53_1M	chr11	74669517	74669517	-	GAGCCT	exonic	Cluh	nonframeshift insertion	het
Brca1_Trp53_1M	chr11	75169451	75169453	GGA	-	exonic	Hic1	nonframeshift deletion	het
Brca1_Trp53_1M	chr11	75318489	75318494	TGCTGC	-	exonic	Rpa1	nonframeshift deletion	het
Brca1_Trp53_1M	chr11	82981941	82981941	-	CCT	exonic	Slfn9	nonframeshift insertion	het
Brca1_Trp53_1M	chr11	97362540	97362542	CCG	-	exonic	Socs7	nonframeshift deletion	het
Brca1_Trp53_1M	chr11	98829402	98829404	CCT	-	exonic	Casc3	nonframeshift deletion	het
Brca1_Trp53_1M	chr11	99386200	99386200	-	CCA	exonic	Krt10	nonframeshift insertion	het
Brca1_Trp53_1M	chr11	99389270	99389270	-	CCTCCT	exonic	Krt10	nonframeshift insertion	het
Brca1_Trp53_1M	chr11	99598000	99598000	-	GCCACAGGT	exonic	Krtap9-3	nonframeshift insertion	het
Brca1_Trp53_1M	chr11	99634704	99634715	GCAGCAGGGGCG	-	exonic	Krtap4-2	nonframeshift deletion	het
Brca1_Trp53_1M	chr11	99635009	99635009	-	ACA	exonic	Krtap4-2	nonframeshift insertion	het
Brca1_Trp53_1M	chr11	99785362	99785362	-	CCCAGCTGCTGTGTGTCCAGCTGCTGCAGG	exonic	Krtap4-9	nonframeshift insertion	het
Brca1_Trp53_1M	chr11	100119777	100119777	-	CTTGAG	exonic	Krt13	nonframeshift insertion	het
Brca1_Trp53_1M	chr11	101157519	101157629	AGGTGAGGATCTTCAACAGTGAAGCATGCTGGGGGGAAAGATCAGGCATGATTCAATCACGTGAAACATTCAACTCCGCATTCATTTGGGGACATCATATAGAGCGCATTA	-	exonic	Tubg2	frameshift deletion	het
Brca1_Trp53_1M	chr11	101189564	101189564	-	CCCCAG	exonic	Cntnap1	nonframeshift insertion	het
Brca1_Trp53_1M	chr11	101615885	101615885	A	-	exonic	LOC666331	frameshift deletion	het
Brca1_Trp53_1M	chr11	101738195	101738195	-	A	exonic	Dhx8	frameshift insertion	het
Brca1_Trp53_1M	chr11	101738196	101738196	-	ACCGA	exonic	Dhx8	frameshift insertion	het
Brca1_Trp53_1M	chr11	102202146	102202146	-	TCC	exonic	Hdac5	nonframeshift insertion	het
Brca1_Trp53_1M	chr11	102306946	102306946	-	TCC	exonic	Ubtf	nonframeshift insertion	het
Brca1_Trp53_1M	chr11	102313881	102313881	-	C	exonic	Ubtf	frameshift insertion	het
Brca1_Trp53_1M	chr11	102480176	102480176	-	TCCTCCTCTTCTTCC	exonic	Gpatch8	nonframeshift insertion	het
Brca1_Trp53_1M	chr11	102888683	102888685	CAC	-	exonic	Gfap	nonframeshift deletion	het
Brca1_Trp53_1M	chr11	115933780	115933782	TGG	-	exonic	Sap30bp	frameshift deletion	het
Brca1_Trp53_1M	chr12	40036137	40036145	CTGCCATTC	-	exonic	Arl4a	frameshift deletion	het
Brca1_Trp53_1M	chr12	40036154	40036154	T	-	exonic	Arl4a	frameshift deletion	het
Brca1_Trp53_1M	chr12	40036455	40036456	AC	-	exonic	Arl4a	frameshift deletion	het
Brca1_Trp53_1M	chr12	40036476	40036476	-	T	exonic	Arl4a	frameshift insertion	het
Brca1_Trp53_1M	chr12	40036477	40036477	-	T	exonic	Arl4a	frameshift insertion	het
Brca1_Trp53_1M	chr12	65148876	65148905	AAGATCGAGGTCTCTTTGGTGTGATATAAC	-	exonic	Mis18bp1	nonframeshift deletion	het
Brca1_Trp53_1M	chr12	69577940	69577940	-	TGG	exonic	Vcpkmt	nonframeshift insertion	het
Brca1_Trp53_1M	chr12	74299055	74299056	AC	-	exonic	Dbpht2	frameshift deletion	het
Brca1_Trp53_1M	chr12	74299055	74299070	ACACACACACACACAC	-	exonic	Dbpht2	frameshift deletion	het
Brca1_Trp53_1M	chr12	76217070	76217070	-	CACGGG	exonic	Tex21	nonframeshift insertion	het
Brca1_Trp53_1M	chr12	104216939	104216939	-	GG	exonic;splicing	Serpina3f;Serpina3g	frameshift insertion	het
Brca1_Trp53_1M	chr12	104216940	104216940	-	G	exonic;splicing	Serpina3f;Serpina3g	frameshift insertion	het
Brca1_Trp53_1M	chr12	104237796	104237796	-	CAGACTAAAGGGAGGTGATGAGGTGT	exonic	Serpina3g	frameshift insertion	hom
Brca1_Trp53_1M	chr12	104314979	104314985	ATTCAAT	-	exonic	Serpina3j	frameshift deletion	het
Brca1_Trp53_1M	chr12	104314987	104314999	GTTGTTGAAAAGC	-	exonic	Serpina3j	frameshift deletion	het
Brca1_Trp53_1M	chr12	104315004	104315011	GCAGATCC	-	exonic	Serpina3j	frameshift deletion	het
Brca1_Trp53_1M	chr12	104315024	104315026	AGG	-	exonic	Serpina3j	nonframeshift deletion	het
Brca1_Trp53_1M	chr12	111539686	111539798	AGGTAATGCTGGTTTTTATTTTAGTAGCCTGTTGGTCCGCACACTCTTGATAGGTTTTGAAAGATTACATTTCACAGGGAAGACAGTGCAAAATTGAAATTCTTATTTCCTTT	-	exonic	Eif5	frameshift deletion	het
Brca1_Trp53_1M	chr12	111542841	111542841	-	TTTTGTCATAACAACAAAAAGGCTCAGCG	exonic	Eif5	frameshift insertion	het
Brca1_Trp53_1M	chr12	118300782	118300784	CCT	-	exonic	Sp4	nonframeshift deletion	het
Brca1_Trp53_1M	chr13	21396403	21396405	CTC	-	exonic	Zkscan3	nonframeshift deletion	het
Brca1_Trp53_1M	chr13	47078393	47078393	-	CAGAGTGTGCTGATGTCGGTGATCACAGGGGAGGCAGTGGCGTCCCTCAGGACCAT	exonic	Kdm1b	frameshift insertion	het
Brca1_Trp53_1M	chr13	58381908	58381908	-	TTC	exonic	2210016F16Rik	nonframeshift insertion	het
Brca1_Trp53_1M	chr13	58381908	58381908	-	TTC	exonic	2210016F16Rik	nonframeshift insertion	hom
Brca1_Trp53_1M	chr13	60176529	60176529	-	AGA	exonic	Gas1	nonframeshift insertion	het
Brca1_Trp53_1M	chr13	60176529	60176529	-	AGA	exonic	Gas1	nonframeshift insertion	hom
Brca1_Trp53_1M	chr13	64162165	64162167	GGC	-	exonic	Habp4	nonframeshift deletion	het
Brca1_Trp53_1M	chr13	64162165	64162167	GGC	-	exonic	Habp4	nonframeshift deletion	hom
Brca1_Trp53_1M	chr13	66122621	66122621	-	GAC	exonic	Gm10324	nonframeshift insertion	het
Brca1_Trp53_1M	chr13	66122626	66122628	CAG	-	exonic	Gm10324	nonframeshift deletion	het
Brca1_Trp53_1M	chr13	66122636	66122636	-	AA	exonic	Gm10324	frameshift insertion	het
Brca1_Trp53_1M	chr13	66122639	66122640	TG	-	exonic	Gm10324	frameshift deletion	het
Brca1_Trp53_1M	chr13	66431303	66431304	TA	-	exonic	2410141K09Rik	frameshift deletion	het
Brca1_Trp53_1M	chr13	66432075	66432075	-	CT	exonic	2410141K09Rik	frameshift insertion	het
Brca1_Trp53_1M	chr13	66432077	66432078	CA	-	exonic	2410141K09Rik	frameshift deletion	het
Brca1_Trp53_1M	chr13	67052350	67052350	-	AC	exonic	Zfp712	frameshift insertion	het
Brca1_Trp53_1M	chr13	67052350	67052350	-	AC	exonic	Zfp712	frameshift insertion	hom
Brca1_Trp53_1M	chr13	67052353	67052354	CC	-	exonic	Zfp712	frameshift deletion	het
Brca1_Trp53_1M	chr13	67052353	67052354	CC	-	exonic	Zfp712	frameshift deletion	hom
Brca1_Trp53_1M	chr13	67138771	67138854	ACAGGAGAAAAACCCTACAAGTATGAAACATGTAGCAAGGCCTTCCATGTTCCATCAAAACTTTCTCAACACAAGATAATTCGC	-	exonic	Zfp759	nonframeshift deletion	het
Brca1_Trp53_1M	chr13	67138771	67138854	ACAGGAGAAAAACCCTACAAGTATGAAACATGTAGCAAGGCCTTCCATGTTCCATCAAAACTTTCTCAACACAAGATAATTCGC	-	exonic	Zfp759	nonframeshift deletion	hom
Brca1_Trp53_1M	chr13	67139786	67139788	AAA	-	exonic	Zfp759	nonframeshift deletion	het
Brca1_Trp53_1M	chr13	67139786	67139788	AAA	-	exonic	Zfp759	nonframeshift deletion	hom
Brca1_Trp53_1M	chr13	67293113	67293113	-	TTCTCTTGTGTATCAAGAGTAAGAATGGAAAGTGGAAGGCCTTTCCACATACTTCACACTTGTATGGTTTCTCTCCTGTATGAA	exonic	Zfp457	nonframeshift insertion	het
Brca1_Trp53_1M	chr13	67296335	67296336	AT	-	exonic	Zfp457	frameshift deletion	het
Brca1_Trp53_1M	chr13	67296335	67296336	AT	-	exonic	Zfp457	frameshift deletion	hom
Brca1_Trp53_1M	chr13	67296337	67296337	-	CA	exonic	Zfp457	frameshift insertion	het
Brca1_Trp53_1M	chr13	67296337	67296337	-	CA	exonic	Zfp457	frameshift insertion	hom
Brca1_Trp53_1M	chr13	67408273	67408273	-	TGAG	exonic	Zfp459	frameshift insertion	het
Brca1_Trp53_1M	chr13	67408273	67408273	-	TGAG	exonic	Zfp459	frameshift insertion	hom
Brca1_Trp53_1M	chr13	67710945	67710946	AC	-	exonic	Zfp65	frameshift deletion	het
Brca1_Trp53_1M	chr13	67710948	67710948	-	CC	exonic	Zfp65	frameshift insertion	het
Brca1_Trp53_1M	chr13	69594911	69594938	CTTACCCCTGGGTATTTTGTATCCAGTT	-	exonic	Srd5a1	frameshift deletion	het
Brca1_Trp53_1M	chr13	99246171	99246173	AGG	-	exonic	Zfp366	nonframeshift deletion	het
Brca1_Trp53_1M	chr14	51825927	51825930	GTGG	-	exonic	AY358078	frameshift deletion	het
Brca1_Trp53_1M	chr14	51825931	51825931	-	CC	exonic	AY358078	frameshift insertion	het
Brca1_Trp53_1M	chr14	51825950	51825952	CTC	-	exonic	AY358078	nonframeshift deletion	het
Brca1_Trp53_1M	chr14	51826029	51826030	TG	-	exonic	AY358078	frameshift deletion	het
Brca1_Trp53_1M	chr14	51826034	51826038	CTCTG	-	exonic	AY358078	frameshift deletion	het
Brca1_Trp53_1M	chr14	51826042	51826045	CACC	-	exonic	AY358078	frameshift deletion	het
Brca1_Trp53_1M	chr14	51826185	51826186	GG	-	exonic	AY358078	frameshift deletion	het
Brca1_Trp53_1M	chr14	51826227	51826227	-	TT	exonic	AY358078	frameshift insertion	het
Brca1_Trp53_1M	chr14	51826231	51826232	CG	-	exonic	AY358078	frameshift deletion	het
Brca1_Trp53_1M	chr14	79213479	79213479	-	C	exonic	Zfp957	frameshift insertion	hom
Brca1_Trp53_1M	chr15	51882357	51882359	GAG	-	exonic	Utp23	nonframeshift deletion	het
Brca1_Trp53_1M	chr15	94351597	94351597	-	TT	exonic	Adamts20	frameshift insertion	het
Brca1_Trp53_1M	chr16	48289378	48289378	-	CCCGAGTTGAAGAACGTTTCTGACTGGGCCAAAAAGGCCAGGCTCGAAGACATTTCACAAAAAAATGAAGTCAGAAGGAGGAGTCAGGGAGGAGTCTCAGGTGACAGTTCCCCCTGGAAATGGTCCCT	exonic	Dppa4	frameshift insertion	het
Brca1_Trp53_1M	chr16	59098525	59098531	TGAAGAA	-	exonic	Olfr192	frameshift deletion	het
Brca1_Trp53_1M	chr16	93609829	93609829	C	-	exonic	Cbr1	frameshift deletion	het
Brca1_Trp53_1M	chr16	93609831	93609831	-	A	exonic	Cbr1	frameshift insertion	het
Brca1_Trp53_1M	chr16	98010822	98010823	AA	-	exonic	B230307C23Rik	frameshift deletion	het
Brca1_Trp53_1M	chr16	98011545	98011545	-	GAAGTCAT	exonic	B230307C23Rik	frameshift insertion	hom
Brca1_Trp53_1M	chr17	23346066	23346066	-	A	exonic	Vmn2r115	frameshift insertion	het
Brca1_Trp53_1M	chr17	23346071	23346071	G	-	exonic	Vmn2r115	frameshift deletion	het
Brca1_Trp53_1M	chr17	23477505	23477505	-	T	exonic	Vmn2r117	frameshift insertion	het
Brca1_Trp53_1M	chr17	24455184	24455184	-	GCC	exonic	E4f1	nonframeshift insertion	hom
Brca1_Trp53_1M	chr17	33996652	33996652	-	GCCTTCTCT	exonic	H2-K1	nonframeshift insertion	het
Brca1_Trp53_1M	chr17	33999295	33999295	-	AA	exonic	H2-K1	frameshift insertion	het
Brca1_Trp53_1M	chr17	33999297	33999298	TT	-	exonic	H2-K1	frameshift deletion	het
Brca1_Trp53_1M	chr17	35471016	35471016	-	A	exonic	H2-Q10	frameshift insertion	het
Brca1_Trp53_1M	chr17	35471021	35471021	A	-	exonic	H2-Q10	frameshift deletion	het
Brca1_Trp53_1M	chr17	35554971	35554971	-	A	exonic	Cdsn	frameshift insertion	het
Brca1_Trp53_1M	chr17	35621558	35621782	TAGAGCCTGAGGCAGTGCTGGATTCAGTGGTGGTCAGGGTGGGGGTAGAGCCTGAGCCACTCCTGGATGCAGTGGTGGTCAGGGTAGGTGTAGAGCCTGAGCCAGTGCTGGATACAGTGGTGGTCGGGGTGGGCGTAGATCCTGAGGCAGTGCTAGATGCAGTGGTGGTAGGGGTGGGTGTAGATCTTGAGGCAGTGCTGGATGTAGTGGTGGTCCAGGTAGGTG	-	exonic	Gm9573	nonframeshift deletion	hom
Brca1_Trp53_1M	chr17	35847894	35847899	GAGGAG	-	exonic	Mdc1	nonframeshift deletion	het
Brca1_Trp53_1M	chr17	36031066	36031066	A	-	exonic	H2-T23	frameshift deletion	het
Brca1_Trp53_1M	chr17	38559660	38559660	-	TTG	exonic	Esp34	nonframeshift insertion	het
Brca1_Trp53_1M	chr17	38644604	38644605	GA	-	exonic	Esp31	frameshift deletion	het
Brca1_Trp53_1M	chr17	38644692	38644692	T	-	exonic	Esp31	frameshift deletion	het
Brca1_Trp53_1M	chr17	45568364	45568364	-	CT	exonic	Hsp90ab1	frameshift insertion	het
Brca1_Trp53_1M	chr17	48145534	48145534	-	TGCT	exonic	9830107B12Rik	frameshift insertion	het
Brca1_Trp53_1M	chr17	71828532	71828532	-	TCC	exonic	Clip4	nonframeshift insertion	het
Brca1_Trp53_1M	chr17	71869913	71869913	-	CCCGCA	exonic	Alk	nonframeshift insertion	het
Brca1_Trp53_1M	chr17	88462764	88462764	C	-	exonic	Foxn2	frameshift deletion	het
Brca1_Trp53_1M	chr17	88462766	88462779	GAGACCCCGGGAGC	-	exonic	Foxn2	frameshift deletion	het
Brca1_Trp53_1M	chr18	39486959	39486961	GCT	-	exonic	Nr3c1	nonframeshift deletion	hom
Brca1_Trp53_1M	chr18	49723814	49723814	-	TGACTGTGCATCTGTCTGGGGGAAGGCATG	exonic	Dtwd2	nonframeshift insertion	het
Brca1_Trp53_1M	chr18	49724197	49724197	-	CTTTTGCTTTTTCCTC	exonic	Dtwd2	frameshift insertion	het
Brca1_Trp53_1M	chr18	49724203	49724203	-	ATGCTGGA	exonic	Dtwd2	frameshift insertion	het
Brca1_Trp53_1M	chr18	49724205	49724205	-	ATGTACAAATGGGTAGAGATCTGGAGTGCGCGCACACTTTCTGGGGCCGGCTGCAGCAGCTGCACTCGGGCCTGCGC	exonic	Dtwd2	frameshift insertion	het
Brca1_Trp53_1M	chr18	57879089	57879091	GCG	-	exonic	Slc12a2	nonframeshift deletion	het
Brca1_Trp53_1M	chr18	76860654	76860655	AG	-	exonic	Skor2	frameshift deletion	het
Brca1_Trp53_1M	chr18	90591573	90591573	-	TCCAAGTACATAAAAGAACACATACTGGAGAGAAACCCT	exonic	Gm45871	nonframeshift insertion	het
Brca1_Trp53_1M	chr18	90591576	90591576	-	AATGTA	exonic	Gm45871	nonframeshift insertion	het
Brca1_Trp53_1M	chr18	90591580	90591580	-	G	exonic	Gm45871	frameshift insertion	het
Brca1_Trp53_1M	chr18	90591581	90591581	-	GTGGTAAAGCGTTTGCATACCATGGTCGA	exonic	Gm45871	frameshift insertion	het
Brca1_Trp53_1M	chr19	15907065	15907065	-	ATACATAAAATCCTTGAGAATTATCAATG	exonic	Psat1	frameshift insertion	het
Brca1_Trp53_1M	chr19	44077377	44077377	-	A	exonic	Chuk	frameshift insertion	het
Brca1_Trp53_1M	chr19	44077378	44077378	-	ACAGGCAATTTTAAGGAGGCGCCAAACTTCTTTCTGCCTCTTTCCCGGCATAAACGCGACAGTATTGTCAGCT	exonic	Chuk	frameshift insertion	het
Brca1_Trp53_1M	chr19	45001770	45001770	-	CCCCCC	exonic	Sema4g	nonframeshift insertion	het
Brca1_Trp53_1M	chr19	47732869	47732916	CCGACTTCACCTGCCGCTCCTCAGCCCAGGGAGAATCCACCATCACCC	-	exonic	Sfr1	nonframeshift deletion	het
Brca1_Trp53_1M	chr19	60529087	60529087	-	TATAAGCCAACTCATCTCCAGCTCTCTTCCGGGACTGATCACCTCTGGTAAAACCGTTCTGTATAAGTTCTCTTTGAAG	exonic	Cacul1	frameshift insertion	het
Brca1_Trp53_1M	chrX	7620053	7620055	GGA	-	exonic	Cacna1f	nonframeshift deletion	het
Brca1_Trp53_1M	chrX	71118816	71118818	CAG	-	exonic	Mamld1	nonframeshift deletion	het
Brca1_Trp53_1M	chrX	72270184	72270297	AGGCTCAGGCTCAGGCTGGGGCTCAGGCTCCGGCTTGGGTTCTGGCTGGGGCTCAGGCTCCGGCTTGGGTTCTGGCTGGGGCTCAGGCTGGGGCTCAGGCTGGGGCTCGGGCTG	-	exonic	Gabre	nonframeshift deletion	het
Brca1_Trp53_1M	chrX	74999979	74999979	-	TTC	exonic	Gab3	nonframeshift insertion	het
Brca1_Trp53_1M	chrX	136733909	136733909	A	-	exonic	Morf4l2	frameshift deletion	het
Brca1_Trp53_4M	chr1	9546104	9546105	CT	-	exonic	Rrs1	frameshift deletion	het
Brca1_Trp53_4M	chr1	75535425	75535425	-	GTGTGTGTGTGTGTGTGTGTGTGT	exonic	Stk11ip	nonframeshift insertion	het
Brca1_Trp53_4M	chr1	75535425	75535425	-	GTGTGTGTGTGTGTGTGTGTGTGTGTGTGT	exonic	Stk11ip	nonframeshift insertion	het
Brca1_Trp53_4M	chr1	75535425	75535425	-	GTGTGTGTGTGTGTGTGTGTGTGTGTGTGT	exonic	Stk11ip	nonframeshift insertion	hom
Brca1_Trp53_4M	chr1	85610809	85610811	AGA	-	exonic	Sp140	nonframeshift deletion	het
Brca1_Trp53_4M	chr1	88503491	88503492	CT	-	exonic	Glrp1	frameshift deletion	het
Brca1_Trp53_4M	chr1	88503494	88503494	C	-	exonic	Glrp1	frameshift deletion	het
Brca1_Trp53_4M	chr1	139237087	139237087	G	-	exonic	Crb1	frameshift deletion	hom
Brca1_Trp53_4M	chr1	139237087	139237087	G	-	exonic	Crb1	frameshift deletion	het
Brca1_Trp53_4M	chr1	161150968	161150968	T	-	exonic	Ankrd45	frameshift deletion	het
Brca1_Trp53_4M	chr1	171533418	171533418	G	-	exonic	Itln1	frameshift deletion	het
Brca1_Trp53_4M	chr1	171577961	171577961	G	-	exonic	Cd244a	frameshift deletion	het
Brca1_Trp53_4M	chr1	173682986	173682986	C	-	exonic	Ifi208	frameshift deletion	het
Brca1_Trp53_4M	chr1	174100386	174100387	AC	-	exonic;splicing	Olfr427;Olfr426	frameshift deletion	het
Brca1_Trp53_4M	chr1	174609269	174609301	ACCTCCTCTCCCTGGAATGGGAATATCTCCCCT	-	exonic	Fmn2	nonframeshift deletion	het
Brca1_Trp53_4M	chr1	174609694	174609694	-	A	exonic	Fmn2	frameshift insertion	het
Brca1_Trp53_4M	chr1	179753177	179753182	TCCGGC	-	exonic	Ahctf1	nonframeshift deletion	het
Brca1_Trp53_4M	chr1	181921918	181921923	GGCGGT	-	exonic	Enah	nonframeshift deletion	het
Brca1_Trp53_4M	chr1	185338232	185338232	-	ACCTCGGCCACCGACCTGCAGACCAAAGCCGACCGCTTGGTGCAGATGAGCATAT	exonic	Bpnt1	frameshift insertion	het
Brca1_Trp53_4M	chr1	185338232	185338232	-	ACCTCGGCCACCGACCTGCAGACCAAAGCCGACCGCTTGGTGCA	exonic	Bpnt1	frameshift insertion	het
Brca1_Trp53_4M	chr1	185345422	185345422	-	CTT	exonic	Bpnt1	nonframeshift insertion	het
Brca1_Trp53_4M	chr2	26998298	26998298	-	TTCTCA	exonic	Adamts13	nonframeshift insertion	hom
Brca1_Trp53_4M	chr2	35043208	35043209	TA	-	exonic	Hc	frameshift deletion	het
Brca1_Trp53_4M	chr2	72481862	72481864	GAA	-	exonic	Cdca7	nonframeshift deletion	het
Brca1_Trp53_4M	chr2	73845553	73845553	-	ACAATTGGC	exonic	Atf2	nonframeshift insertion	het
Brca1_Trp53_4M	chr2	73850717	73850717	-	TTTTTTAATGTCATCTTCGGAAGCCTTCTTGAATTCATTTTCAAATGGACTTG	exonic	Atf2	frameshift insertion	het
Brca1_Trp53_4M	chr2	74682645	74682647	GGC	-	exonic	Hoxd11	nonframeshift deletion	het
Brca1_Trp53_4M	chr2	84950006	84950008	AGC	-	exonic	Slc43a3	nonframeshift deletion	het
Brca1_Trp53_4M	chr2	121307032	121307033	AG	-	exonic	Map1a	frameshift deletion	het
Brca1_Trp53_4M	chr2	121307040	121307041	TA	-	exonic	Map1a	frameshift deletion	het
Brca1_Trp53_4M	chr2	121307044	121307046	GGA	-	exonic	Map1a	nonframeshift deletion	het
Brca1_Trp53_4M	chr2	148792491	148792491	G	-	exonic	Cst12	frameshift deletion	het
Brca1_Trp53_4M	chr2	156356555	156356555	-	AAC	exonic	Cnbd2	nonframeshift insertion	hom
Brca1_Trp53_4M	chr2	164907552	164907554	TGC	-	exonic	Zfp335	nonframeshift deletion	het
Brca1_Trp53_4M	chr2	168182561	168182563	TCC	-	exonic	Adnp	nonframeshift deletion	het
Brca1_Trp53_4M	chr3	33800436	33800436	-	GAAAGAGAAGAGA	exonic	Ttc14	frameshift insertion	het
Brca1_Trp53_4M	chr3	33806936	33806936	-	CAGAAAAGTTGCGTA	exonic	Ttc14	nonframeshift insertion	het
Brca1_Trp53_4M	chr3	92572302	92572304	TGC	-	exonic	Ivl	nonframeshift deletion	het
Brca1_Trp53_4M	chr3	96598771	96598771	-	GCCCCCCCC	exonic	Ankrd34a	nonframeshift insertion	het
Brca1_Trp53_4M	chr3	96598783	96598783	-	CA	exonic	Ankrd34a	frameshift insertion	het
Brca1_Trp53_4M	chr3	138286824	138286824	A	-	exonic	Adh1	frameshift deletion	het
Brca1_Trp53_4M	chr3	142572486	142572489	CTGC	-	exonic	Gbp3	frameshift deletion	het
Brca1_Trp53_4M	chr3	142572491	142572491	-	AAAG	exonic	Gbp3	frameshift insertion	het
Brca1_Trp53_4M	chr3	142572682	142572682	-	TATA	exonic	Gbp3	frameshift insertion	het
Brca1_Trp53_4M	chr3	142618135	142618138	GCTT	-	exonic	Gbp2b	frameshift deletion	het
Brca1_Trp53_4M	chr3	142618141	142618141	-	GGAT	exonic	Gbp2b	frameshift insertion	het
Brca1_Trp53_4M	chr3	142618167	142618167	-	TGC	exonic	Gbp2b	nonframeshift insertion	het
Brca1_Trp53_4M	chr3	142618172	142618172	C	-	exonic	Gbp2b	frameshift deletion	het
Brca1_Trp53_4M	chr3	142618174	142618184	TGCCTCCACCT	-	exonic	Gbp2b	frameshift deletion	het
Brca1_Trp53_4M	chr3	142618190	142618190	-	CGG	exonic	Gbp2b	nonframeshift insertion	het
Brca1_Trp53_4M	chr3	152981172	152981174	CTG	-	exonic	St6galnac5	nonframeshift deletion	het
Brca1_Trp53_4M	chr3	152981172	152981174	CTG	-	exonic	St6galnac5	nonframeshift deletion	hom
Brca1_Trp53_4M	chr4	42957127	42957127	-	GTGTGTGTGTGTGTGCACGCGCAAGTGTGTGCGCGCACGCGCGCGCAAGT	exonic	Dnajb5	frameshift insertion	het
Brca1_Trp53_4M	chr4	42957127	42957127	-	GTGTGTGTGTGTGTGTGCACGCGCAAGTGTGTGCGCGCACGCGCGCGCAA	exonic	Dnajb5	frameshift insertion	het
Brca1_Trp53_4M	chr4	111980248	111980249	CC	-	exonic	Skint7	frameshift deletion	het
Brca1_Trp53_4M	chr4	111980251	111980253	ATA	-	exonic	Skint7	nonframeshift deletion	het
Brca1_Trp53_4M	chr4	111980267	111980270	AAAA	-	exonic	Skint7	frameshift deletion	het
Brca1_Trp53_4M	chr4	111980277	111980277	-	ATGG	exonic	Skint7	frameshift insertion	het
Brca1_Trp53_4M	chr4	112842915	112842915	-	GAAA	exonic	Skint6	frameshift insertion	hom
Brca1_Trp53_4M	chr4	112842919	112842919	-	CCAAAA	exonic	Skint6	nonframeshift insertion	hom
Brca1_Trp53_4M	chr4	112842921	112842921	-	T	exonic	Skint6	frameshift insertion	hom
Brca1_Trp53_4M	chr4	112842923	112842930	TTTGAAGA	-	exonic	Skint6	frameshift deletion	hom
Brca1_Trp53_4M	chr4	112842936	112842938	CGC	-	exonic	Skint6	nonframeshift deletion	hom
Brca1_Trp53_4M	chr4	112842947	112842953	TACACAG	-	exonic	Skint6	frameshift deletion	hom
Brca1_Trp53_4M	chr4	112842957	112842957	-	GCCG	exonic	Skint6	frameshift insertion	hom
Brca1_Trp53_4M	chr4	112842959	112842959	-	G	exonic	Skint6	frameshift insertion	hom
Brca1_Trp53_4M	chr4	112850705	112850717	GCACCCAGGTATA	-	exonic	Skint6	frameshift deletion	hom
Brca1_Trp53_4M	chr4	112850722	112850722	-	TG	exonic	Skint6	frameshift insertion	hom
Brca1_Trp53_4M	chr4	112850725	112850725	-	ACAGGCCAAAATG	exonic	Skint6	frameshift insertion	hom
Brca1_Trp53_4M	chr4	112850728	112850729	GA	-	exonic	Skint6	frameshift deletion	hom
Brca1_Trp53_4M	chr4	112850732	112850732	-	AA	exonic	Skint6	frameshift insertion	hom
Brca1_Trp53_4M	chr4	112850736	112850736	-	A	exonic	Skint6	frameshift insertion	hom
Brca1_Trp53_4M	chr4	112850737	112850737	-	A	exonic	Skint6	frameshift insertion	hom
Brca1_Trp53_4M	chr4	112850740	112850742	TCC	-	exonic	Skint6	nonframeshift deletion	hom
Brca1_Trp53_4M	chr4	112850745	112850745	C	-	exonic	Skint6	frameshift deletion	hom
Brca1_Trp53_4M	chr4	113087793	113087796	CTGG	-	exonic	Skint6	frameshift deletion	hom
Brca1_Trp53_4M	chr4	113087797	113087797	-	CGAA	exonic	Skint6	frameshift insertion	hom
Brca1_Trp53_4M	chr4	113559877	113559877	-	G	exonic	Skint5	frameshift insertion	hom
Brca1_Trp53_4M	chr4	113559882	113559883	AT	-	exonic	Skint5	frameshift deletion	hom
Brca1_Trp53_4M	chr4	116709238	116709244	AGCAGAG	-	exonic	Ccdc163	frameshift deletion	het
Brca1_Trp53_4M	chr4	126165497	126165497	C	-	exonic	Thrap3	frameshift deletion	het
Brca1_Trp53_4M	chr4	126165568	126165568	C	-	exonic	Thrap3	frameshift deletion	het
Brca1_Trp53_4M	chr4	141103425	141103427	TCC	-	exonic	Spata21	nonframeshift deletion	hom
Brca1_Trp53_4M	chr4	141421857	141421859	TCT	-	exonic	Hspb7	nonframeshift deletion	hom
Brca1_Trp53_4M	chr4	141516846	141516848	TGC	-	exonic	Spen	nonframeshift deletion	hom
Brca1_Trp53_4M	chr4	141874754	141874754	-	GCCGCC	exonic	Efhd2	nonframeshift insertion	hom
Brca1_Trp53_4M	chr4	146537803	146537803	-	AA	exonic	Zfp981	frameshift insertion	het
Brca1_Trp53_4M	chr4	146537806	146537807	TT	-	exonic	Zfp981	frameshift deletion	het
Brca1_Trp53_4M	chr4	147674309	147674309	-	CATTTGTAAGGTTTCTCTCCTGTATGAATTCTCTGATGAATACTAAGTTTGGATTGTTTGGTAAAGCATTTGTCACATTCACTG	exonic	Zfp534	nonframeshift insertion	het
Brca1_Trp53_4M	chr4	147674646	147674729	CATTTGTAAGGTTTCTCTCCTGTATGAATTCTCTGATGAATTCTCAGACTGCTTTTTTCAGTAAAGCATTTGCCACATTCACTA	-	exonic	Zfp534	nonframeshift deletion	het
Brca1_Trp53_4M	chr4	147754875	147754880	TCTCAG	-	exonic	Zfp984	nonframeshift deletion	het
Brca1_Trp53_4M	chr4	147754883	147754960	TGCCTTTTTCAGTAAAGCATTTGTCACATTCACTGCATTTATAAGGTTTCTCTCCTGTATGAATTCTCTGATGAATAT	-	exonic	Zfp984	nonframeshift deletion	het
Brca1_Trp53_4M	chr4	147754966	147754974	TTGGATTTT	-	exonic	Zfp984	nonframeshift deletion	het
Brca1_Trp53_4M	chr4	147754979	147754984	TAAAGC	-	exonic	Zfp984	nonframeshift deletion	het
Brca1_Trp53_4M	chr5	31043256	31043257	AT	-	exonic	Slc5a6	frameshift deletion	het
Brca1_Trp53_4M	chr5	31043293	31043294	GA	-	exonic	Slc5a6	frameshift deletion	het
Brca1_Trp53_4M	chr5	31043296	31043296	-	AT	exonic	Slc5a6	frameshift insertion	het
Brca1_Trp53_4M	chr5	31043302	31043302	-	T	exonic	Slc5a6	frameshift insertion	het
Brca1_Trp53_4M	chr5	45495281	45495281	-	ATCTGGACCTCCTCTCAAAGCAGGCAAAACCAGAACCTTCTATGGTCTGCATCAGGACTTCCCCAGCGTGGTGGTGGTC	exonic	Lap3	frameshift insertion	het
Brca1_Trp53_4M	chr5	45495281	45495281	-	ATCTGGACCTCCTCTCAAAGCAGGCAAAACCAGAACCTTCTATG	exonic	Lap3	frameshift insertion	het
Brca1_Trp53_4M	chr5	45497434	45497434	-	CGGGATGCAGGCAGGTCCAAGACCTGGAGCTGCCGTCGGTGGAGGTGGATCCCT	exonic	Lap3	nonframeshift insertion	het
Brca1_Trp53_4M	chr5	77407578	77407578	-	GTGTCCTGTTTCTTTAGGA	exonic	Igfbp7	frameshift insertion	het
Brca1_Trp53_4M	chr5	92414353	92414355	TCA	-	exonic	Art3	nonframeshift deletion	het
Brca1_Trp53_4M	chr5	92430804	92430804	-	CTG	exonic	Nup54	nonframeshift insertion	het
Brca1_Trp53_4M	chr5	96828403	96828406	AGGT	-	exonic	Anxa3	frameshift deletion	het
Brca1_Trp53_4M	chr5	104050817	104050817	-	TGAAAGCAACTTCTCTCCCAAGTTTAATGAAAAGGACGGGCAT	exonic	Nudt9	frameshift insertion	het
Brca1_Trp53_4M	chr5	104582645	104582645	-	CACATACTGGAGAGAAGCCCTATGAGTGTAATCAATGTGGTAAAGCCTTTTCATGTCACAGTTATCTTCAGATTCATAAAAGAT	exonic	Zfp33b	nonframeshift insertion	het
Brca1_Trp53_4M	chr5	107359782	107359782	-	CCC	exonic	Brdt	nonframeshift insertion	het
Brca1_Trp53_4M	chr5	123151985	123151985	-	G	exonic	Setd1b	frameshift insertion	het
Brca1_Trp53_4M	chr6	90662499	90662499	-	GGG	exonic	Iqsec1	nonframeshift insertion	het
Brca1_Trp53_4M	chr6	128981225	128981228	CTAA	-	exonic	Clec2g	frameshift deletion	het
Brca1_Trp53_4M	chr6	128981232	128981232	-	C	exonic	Clec2g	frameshift insertion	het
Brca1_Trp53_4M	chr6	128981235	128981235	-	AAC	exonic	Clec2g	nonframeshift insertion	het
Brca1_Trp53_4M	chr6	133531340	133531340	C	-	exonic	Gm5885	frameshift deletion	het
Brca1_Trp53_4M	chr7	4919458	4919458	-	G	exonic	Zfp628	frameshift insertion	het
Brca1_Trp53_4M	chr7	20510172	20510174	AAC	-	exonic	Vmn1r103	nonframeshift deletion	het
Brca1_Trp53_4M	chr7	21012338	21012348	AGAAATTATGG	-	exonic	Vmn1r119	frameshift deletion	hom
Brca1_Trp53_4M	chr7	21360651	21360653	CGG	-	exonic	Vmn1r129	nonframeshift deletion	het
Brca1_Trp53_4M	chr7	22843243	22843245	AAC	-	exonic	Vmn1r159	nonframeshift deletion	hom
Brca1_Trp53_4M	chr7	26611574	26611577	CTTG	-	exonic	Vmn1r185	frameshift deletion	het
Brca1_Trp53_4M	chr7	27281281	27281286	CCTGCC	-	exonic	Numbl	nonframeshift deletion	het
Brca1_Trp53_4M	chr7	27281281	27281286	CCTGCC	-	exonic	Numbl	nonframeshift deletion	hom
Brca1_Trp53_4M	chr7	27333537	27333537	-	GCTGCGGCCCCA	exonic	Ltbp4	nonframeshift insertion	het
Brca1_Trp53_4M	chr7	27333537	27333537	-	GCTGCGGCCCCA	exonic	Ltbp4	nonframeshift insertion	hom
Brca1_Trp53_4M	chr7	27489318	27489329	GGACTCGTGCTG	-	exonic	Sertad1	nonframeshift deletion	het
Brca1_Trp53_4M	chr7	27489318	27489329	GGACTCGTGCTG	-	exonic	Sertad1	nonframeshift deletion	hom
Brca1_Trp53_4M	chr7	28732745	28732750	CGCCGA	-	exonic	Fbxo17	nonframeshift deletion	het
Brca1_Trp53_4M	chr7	28732745	28732750	CGCCGA	-	exonic	Fbxo17	nonframeshift deletion	hom
Brca1_Trp53_4M	chr7	30194028	30194030	AGA	-	exonic	Capns1	nonframeshift deletion	het
Brca1_Trp53_4M	chr7	30194064	30194068	AAGAA	-	exonic	Capns1	frameshift deletion	het
Brca1_Trp53_4M	chr7	30586359	30586364	CTCCTC	-	exonic	Kmt2b	nonframeshift deletion	het
Brca1_Trp53_4M	chr7	30586362	30586364	CTC	-	exonic	Kmt2b	nonframeshift deletion	het
Brca1_Trp53_4M	chr7	38267445	38267450	TTGGCC	-	exonic	Pop4	nonframeshift deletion	het
Brca1_Trp53_4M	chr7	38522089	38522091	GCA	-	exonic	Gm5591	nonframeshift deletion	hom
Brca1_Trp53_4M	chr7	45220544	45220640	AGGTGGCTTGGGTTGGGGGCTGTGGAGAATCTGGGATGGAAGGATGGGGCTGTAATGGCCACAGGGGATGTCTGACCCTCATCCGTGTCTCCTCTCT	-	exonic	Tead2	frameshift deletion	het
Brca1_Trp53_4M	chr7	47589974	47589974	-	A	exonic	Mrgpra3	frameshift insertion	het
Brca1_Trp53_4M	chr7	47589982	47589982	A	-	exonic	Mrgpra3	frameshift deletion	het
Brca1_Trp53_4M	chr7	47981144	47981145	CA	-	exonic	Mrgpra4	frameshift deletion	het
Brca1_Trp53_4M	chr7	47981303	47981303	C	-	exonic	Mrgpra4	frameshift deletion	het
Brca1_Trp53_4M	chr7	47981704	47981705	AG	-	exonic	Mrgpra4	frameshift deletion	het
Brca1_Trp53_4M	chr7	47981796	47981797	AT	-	exonic	Mrgpra4	frameshift deletion	het
Brca1_Trp53_4M	chr7	47981799	47981799	-	TC	exonic	Mrgpra4	frameshift insertion	het
Brca1_Trp53_4M	chr7	48021507	48021507	-	AAA	exonic	Mrgprx1	nonframeshift insertion	het
Brca1_Trp53_4M	chr7	48198971	48198982	GATTGAGGACAT	-	exonic	Mrgprb4	nonframeshift deletion	hom
Brca1_Trp53_4M	chr7	79669682	79669682	-	CCCCCTGTGTTCCAGAGTGGGTCCAGCAGGAGCTTAGTCATACCAGCTCCTGGAGTCCAGCTCTTGTC	exonic	Ticrr	frameshift insertion	het
Brca1_Trp53_4M	chr7	79696060	79696060	-	ATGA	exonic	Ticrr	frameshift insertion	het
Brca1_Trp53_4M	chr7	81078343	81078343	-	CG	exonic	Alpk3	frameshift insertion	het
Brca1_Trp53_4M	chr7	102035461	102035461	-	ATTGTAAGAACGGGGATGC	exonic	Rnf121	frameshift insertion	het
Brca1_Trp53_4M	chr8	21249866	21249866	A	-	exonic	Gm15292	frameshift deletion	het
Brca1_Trp53_4M	chr8	21249868	21249868	-	G	exonic	Gm15292	frameshift insertion	het
Brca1_Trp53_4M	chr8	21315716	21315716	-	TG	exonic	Defa27	frameshift insertion	hom
Brca1_Trp53_4M	chr8	24962859	24962885	CTGGCGGTCTGGAGACACCTGGGCCCC	-	exonic	Adam9	frameshift deletion	het
Brca1_Trp53_4M	chr8	26160970	26160970	-	AA	exonic	Thap1	frameshift insertion	het
Brca1_Trp53_4M	chr8	107096397	107096397	-	GGCC	exonic	Terf2	frameshift insertion	het
Brca1_Trp53_4M	chr8	108956155	108956157	CAG	-	exonic	Zfhx3	nonframeshift deletion	het
Brca1_Trp53_4M	chr8	112003440	112003440	-	ATTTGGGTCCAGAGT	exonic	Kars	nonframeshift insertion	het
Brca1_Trp53_4M	chr8	117023937	117023937	-	TT	exonic	Pkd1l2	frameshift insertion	het
Brca1_Trp53_4M	chr8	117023941	117023942	GC	-	exonic	Pkd1l2	frameshift deletion	het
Brca1_Trp53_4M	chr8	123654033	123654033	-	C	exonic	Rhou	frameshift insertion	het
Brca1_Trp53_4M	chr9	55209188	55209188	-	AGTATGCTGCCTGTGGAGGGAGTGTGTACACAGAGTGCTGCGGACCCATCGCAGC	exonic	Fbxo22	frameshift insertion	het
Brca1_Trp53_4M	chr9	55218479	55218479	-	GTCTTCTGGACAATCCTGAACTTCGTGTGGTCCTTGTCTTTGGCTATACCTGCT	exonic	Fbxo22	nonframeshift insertion	het
Brca1_Trp53_4M	chr9	67031436	67031457	CACACACACACATTACCTCCTT	-	exonic	Tpm1	nonframeshift deletion	het
Brca1_Trp53_4M	chr9	96333693	96333693	-	CATGCCGGTAC	exonic	Atp1b3	frameshift insertion	het
Brca1_Trp53_4M	chr9	99583673	99583675	GAG	-	exonic	Dbr1	nonframeshift deletion	het
Brca1_Trp53_4M	chr9	102526792	102526823	TGCCACCATATAGGTATGCCACCATATAGGTA	-	exonic	Ky	frameshift deletion	het
Brca1_Trp53_4M	chr9	103355240	103355240	-	TTT	exonic	Cdv3	nonframeshift insertion	het
Brca1_Trp53_4M	chr9	106753993	106753998	CCTCCT	-	exonic	Rad54l2	nonframeshift deletion	het
Brca1_Trp53_4M	chr9	106753996	106753998	CCT	-	exonic	Rad54l2	nonframeshift deletion	het
Brca1_Trp53_4M	chrX	73953464	73953466	GCA	-	exonic	Hcfc1	nonframeshift deletion	het
Brca1_Trp53_4M	chr10	100341500	100341502	GCA	-	exonic	Gm4303;Gm4305;Gm4307	frameshift deletion	het
Brca1_Trp53_4M	chr10	100341500	100341505	GCAGCA	-	exonic	Gm4303;Gm4305;Gm4307	frameshift deletion	het
Brca1_Trp53_4M	chr11	6605638	6605638	G	-	exonic	Nacad	frameshift deletion	het
Brca1_Trp53_4M	chr11	66525692	66525692	-	GCCGCC	exonic	Shisa6	nonframeshift insertion	het
Brca1_Trp53_4M	chr11	67709644	67709644	C	-	exonic	Glp2r	frameshift deletion	het
Brca1_Trp53_4M	chr11	67709646	67709646	-	G	exonic	Glp2r	frameshift insertion	het
Brca1_Trp53_4M	chr11	67855719	67855719	-	GGGCAGGGGATGAACCTC	exonic	Usp43	nonframeshift insertion	het
Brca1_Trp53_4M	chr11	69072547	69072547	G	-	exonic	Tmem107	frameshift deletion	het
Brca1_Trp53_4M	chr11	70436682	70436688	ACCTCGG	-	exonic	Arrb2	frameshift deletion	het
Brca1_Trp53_4M	chr11	70650820	70650820	-	ACAGGGA	exonic	Rnf167	frameshift insertion	het
Brca1_Trp53_4M	chr11	70650822	70650823	TC	-	exonic	Rnf167	frameshift deletion	het
Brca1_Trp53_4M	chr11	71092332	71092336	ATCCC	-	exonic	Nlrp1a	frameshift deletion	het
Brca1_Trp53_4M	chr11	71092338	71092338	-	CTTGA	exonic	Nlrp1a	frameshift insertion	het
Brca1_Trp53_4M	chr11	71123128	71123128	-	G	exonic	Nlrp1a	frameshift insertion	het
Brca1_Trp53_4M	chr11	71123133	71123133	A	-	exonic	Nlrp1a	frameshift deletion	het
Brca1_Trp53_4M	chr11	71123882	71123883	CA	-	exonic	Nlrp1a	frameshift deletion	het
Brca1_Trp53_4M	chr11	71123884	71123884	-	GC	exonic	Nlrp1a	frameshift insertion	het
Brca1_Trp53_4M	chr11	71123927	71123927	-	AC	exonic	Nlrp1a	frameshift insertion	het
Brca1_Trp53_4M	chr11	71123929	71123930	TC	-	exonic	Nlrp1a	frameshift deletion	het
Brca1_Trp53_4M	chr11	71181365	71181365	T	-	exonic	Nlrp1b	frameshift deletion	het
Brca1_Trp53_4M	chr11	71181367	71181367	-	C	exonic	Nlrp1b	frameshift insertion	het
Brca1_Trp53_4M	chr11	71181920	71181920	-	CTT	exonic	Nlrp1b	nonframeshift insertion	het
Brca1_Trp53_4M	chr11	71181923	71181925	GCA	-	exonic	Nlrp1b	nonframeshift deletion	het
Brca1_Trp53_4M	chr11	71182155	71182156	AA	-	exonic	Nlrp1b	frameshift deletion	het
Brca1_Trp53_4M	chr11	71182159	71182159	-	CC	exonic	Nlrp1b	frameshift insertion	het
Brca1_Trp53_4M	chr11	71217579	71217579	-	GGA	exonic	Nlrp1b	nonframeshift insertion	het
Brca1_Trp53_4M	chr11	71217582	71217584	CCC	-	exonic	Nlrp1b	nonframeshift deletion	het
Brca1_Trp53_4M	chr11	71217647	71217647	-	GT	exonic	Nlrp1b	frameshift insertion	het
Brca1_Trp53_4M	chr11	71217659	71217660	GC	-	exonic	Nlrp1b	frameshift deletion	het
Brca1_Trp53_4M	chr11	71217911	71217911	-	AT	exonic	Nlrp1b	frameshift insertion	het
Brca1_Trp53_4M	chr11	71217914	71217915	CA	-	exonic	Nlrp1b	frameshift deletion	het
Brca1_Trp53_4M	chr11	71228353	71228355	TCA	-	exonic	Nlrp1b	nonframeshift deletion	het
Brca1_Trp53_4M	chr11	71228365	71228368	CCTC	-	exonic	Nlrp1b	frameshift deletion	het
Brca1_Trp53_4M	chr11	71228370	71228370	-	CA	exonic	Nlrp1b	frameshift insertion	het
Brca1_Trp53_4M	chr11	71228384	71228395	TTTGAAGGTGGG	-	exonic	Nlrp1b	nonframeshift deletion	het
Brca1_Trp53_4M	chr11	72215599	72215599	C	-	exonic	4930563E22Rik	frameshift deletion	het
Brca1_Trp53_4M	chr11	72215694	72215694	-	GGCGAGACAAGCAAGCCGCTC	exonic	4930563E22Rik	nonframeshift insertion	het
Brca1_Trp53_4M	chr11	74669517	74669517	-	GAGCCT	exonic	Cluh	nonframeshift insertion	het
Brca1_Trp53_4M	chr11	75169451	75169453	GGA	-	exonic	Hic1	nonframeshift deletion	het
Brca1_Trp53_4M	chr11	75318489	75318494	TGCTGC	-	exonic	Rpa1	nonframeshift deletion	het
Brca1_Trp53_4M	chr11	82981941	82981941	-	CCT	exonic	Slfn9	nonframeshift insertion	het
Brca1_Trp53_4M	chr11	83003279	83003296	GATACGCGTGATTCATCT	-	exonic	Slfn8	nonframeshift deletion	hom
Brca1_Trp53_4M	chr11	83003282	83003283	AC	-	exonic	Slfn8	frameshift deletion	hom
Brca1_Trp53_4M	chr11	87404420	87404420	-	T	exonic	Rad51c	frameshift insertion	het
Brca1_Trp53_4M	chr11	96318985	96318985	-	C	exonic	Hoxb4	frameshift insertion	het
Brca1_Trp53_4M	chr11	96318991	96318997	GCCACCT	-	exonic	Hoxb4	frameshift deletion	het
Brca1_Trp53_4M	chr11	98829402	98829404	CCT	-	exonic	Casc3	nonframeshift deletion	het
Brca1_Trp53_4M	chr11	99386200	99386200	-	CCA	exonic	Krt10	nonframeshift insertion	het
Brca1_Trp53_4M	chr11	99389270	99389270	-	CCTCCT	exonic	Krt10	nonframeshift insertion	het
Brca1_Trp53_4M	chr11	99598000	99598000	-	GCCACAGGT	exonic	Krtap9-3	nonframeshift insertion	het
Brca1_Trp53_4M	chr11	99634704	99634715	GCAGCAGGGGCG	-	exonic	Krtap4-2	nonframeshift deletion	het
Brca1_Trp53_4M	chr11	99635009	99635009	-	ACA	exonic	Krtap4-2	nonframeshift insertion	het
Brca1_Trp53_4M	chr11	99785362	99785362	-	CCCAGCTGCTGTGTGTCCAGCTGCTGCAGG	exonic	Krtap4-9	nonframeshift insertion	het
Brca1_Trp53_4M	chr11	99851010	99851066	CAGCAGACTGGGCGGCAGCAGCTGGACACTCCGCAGCTGGGGCGGCAAGTGGTCTGG	-	exonic	Krtap4-16	nonframeshift deletion	het
Brca1_Trp53_4M	chr11	101157519	101157629	AGGTGAGGATCTTCAACAGTGAAGCATGCTGGGGGGAAAGATCAGGCATGATTCAATCACGTGAAACATTCAACTCCGCATTCATTTGGGGACATCATATAGAGCGCATTA	-	exonic	Tubg2	frameshift deletion	het
Brca1_Trp53_4M	chr11	101189564	101189564	-	CCCCAG	exonic	Cntnap1	nonframeshift insertion	het
Brca1_Trp53_4M	chr11	101615885	101615885	A	-	exonic	LOC666331	frameshift deletion	het
Brca1_Trp53_4M	chr11	101738195	101738195	-	A	exonic	Dhx8	frameshift insertion	het
Brca1_Trp53_4M	chr11	101738196	101738196	-	ACCGA	exonic	Dhx8	frameshift insertion	het
Brca1_Trp53_4M	chr11	102202146	102202146	-	TCC	exonic	Hdac5	nonframeshift insertion	het
Brca1_Trp53_4M	chr11	102306946	102306946	-	TCC	exonic	Ubtf	nonframeshift insertion	het
Brca1_Trp53_4M	chr11	102313881	102313881	-	C	exonic	Ubtf	frameshift insertion	het
Brca1_Trp53_4M	chr11	102480176	102480176	-	TCCTCCTCTTCTTCC	exonic	Gpatch8	nonframeshift insertion	het
Brca1_Trp53_4M	chr11	102888683	102888685	CAC	-	exonic	Gfap	nonframeshift deletion	het
Brca1_Trp53_4M	chr11	103360175	103360175	A	-	exonic	Arhgap27	frameshift deletion	het
Brca1_Trp53_4M	chr11	115933780	115933782	TGG	-	exonic	Sap30bp	frameshift deletion	het
Brca1_Trp53_4M	chr11	120273790	120273791	AG	-	exonic	Bahcc1	frameshift deletion	het
Brca1_Trp53_4M	chr11	120595047	120595053	CCGGTGC	-	exonic	Alyref	frameshift deletion	het
Brca1_Trp53_4M	chr12	40036137	40036145	CTGCCATTC	-	exonic	Arl4a	frameshift deletion	het
Brca1_Trp53_4M	chr12	40036154	40036154	T	-	exonic	Arl4a	frameshift deletion	het
Brca1_Trp53_4M	chr12	65148876	65148905	AAGATCGAGGTCTCTTTGGTGTGATATAAC	-	exonic	Mis18bp1	nonframeshift deletion	het
Brca1_Trp53_4M	chr12	74298806	74298807	CA	-	exonic	Dbpht2	frameshift deletion	het
Brca1_Trp53_4M	chr12	74299055	74299070	ACACACACACACACAC	-	exonic	Dbpht2	frameshift deletion	het
Brca1_Trp53_4M	chr12	76217070	76217070	-	CACGGG	exonic	Tex21	nonframeshift insertion	het
Brca1_Trp53_4M	chr12	87464643	87464647	CTTTC	-	exonic	Snw1	frameshift deletion	het
Brca1_Trp53_4M	chr12	87464669	87464669	G	-	exonic	Snw1	frameshift deletion	het
Brca1_Trp53_4M	chr12	87464689	87464690	AA	-	exonic	Snw1	frameshift deletion	het
Brca1_Trp53_4M	chr12	104216939	104216939	-	GG	exonic;splicing	Serpina3f;Serpina3g	frameshift insertion	het
Brca1_Trp53_4M	chr12	104216940	104216940	-	G	exonic;splicing	Serpina3f;Serpina3g	frameshift insertion	het
Brca1_Trp53_4M	chr12	108675482	108675485	AGTT	-	exonic	Evl	frameshift deletion	het
Brca1_Trp53_4M	chr12	111539686	111539798	AGGTAATGCTGGTTTTTATTTTAGTAGCCTGTTGGTCCGCACACTCTTGATAGGTTTTGAAAGATTACATTTCACAGGGAAGACAGTGCAAAATTGAAATTCTTATTTCCTTT	-	exonic	Eif5	frameshift deletion	het
Brca1_Trp53_4M	chr12	111542841	111542841	-	TTTTGTCATAACAACAAAAAGGCTCAGCG	exonic	Eif5	frameshift insertion	het
Brca1_Trp53_4M	chr13	47078393	47078393	-	CAGAGTGTGCTGATGTCGGTGATCACAGGGGAGGCAGTGGCGTCCCTCAGGACCAT	exonic	Kdm1b	frameshift insertion	het
Brca1_Trp53_4M	chr13	56723993	56723993	-	TAGTCTTATCTCCAGTGTTAGTGCCTTGTCACAATGAATTCAATCCACAACACAGCCTTCTGGTTCAGTT	exonic	Smad5	frameshift insertion	het
Brca1_Trp53_4M	chr13	56727654	56727654	-	GCTGACACCCCTCCCCCTGCCTATATGCCACCTGATGATCAGATGGCTCCAGATAATTCCCAGCCTAT	exonic	Smad5	frameshift insertion	het
Brca1_Trp53_4M	chr13	56727655	56727655	-	CT	exonic	Smad5	frameshift insertion	het
Brca1_Trp53_4M	chr13	56736056	56736056	-	GGTTGGGGAGTGGAGTACCACCGACAGGGTGTCACCAGTACTCT	exonic	Smad5	frameshift insertion	het
Brca1_Trp53_4M	chr13	58381908	58381908	-	TTC	exonic	2210016F16Rik	nonframeshift insertion	het
Brca1_Trp53_4M	chr13	58381908	58381908	-	TTC	exonic	2210016F16Rik	nonframeshift insertion	hom
Brca1_Trp53_4M	chr13	60176529	60176529	-	AGA	exonic	Gas1	nonframeshift insertion	het
Brca1_Trp53_4M	chr13	60176529	60176529	-	AGA	exonic	Gas1	nonframeshift insertion	hom
Brca1_Trp53_4M	chr13	64162165	64162167	GGC	-	exonic	Habp4	nonframeshift deletion	het
Brca1_Trp53_4M	chr13	64162165	64162167	GGC	-	exonic	Habp4	nonframeshift deletion	hom
Brca1_Trp53_4M	chr13	66431303	66431304	TA	-	exonic	2410141K09Rik	frameshift deletion	het
Brca1_Trp53_4M	chr13	66432075	66432075	-	CT	exonic	2410141K09Rik	frameshift insertion	het
Brca1_Trp53_4M	chr13	66432077	66432078	CA	-	exonic	2410141K09Rik	frameshift deletion	het
Brca1_Trp53_4M	chr13	67052350	67052350	-	AC	exonic	Zfp712	frameshift insertion	het
Brca1_Trp53_4M	chr13	67052350	67052350	-	AC	exonic	Zfp712	frameshift insertion	hom
Brca1_Trp53_4M	chr13	67052353	67052354	CC	-	exonic	Zfp712	frameshift deletion	het
Brca1_Trp53_4M	chr13	67052353	67052354	CC	-	exonic	Zfp712	frameshift deletion	hom
Brca1_Trp53_4M	chr13	67138771	67138854	ACAGGAGAAAAACCCTACAAGTATGAAACATGTAGCAAGGCCTTCCATGTTCCATCAAAACTTTCTCAACACAAGATAATTCGC	-	exonic	Zfp759	nonframeshift deletion	het
Brca1_Trp53_4M	chr13	67138771	67138854	ACAGGAGAAAAACCCTACAAGTATGAAACATGTAGCAAGGCCTTCCATGTTCCATCAAAACTTTCTCAACACAAGATAATTCGC	-	exonic	Zfp759	nonframeshift deletion	hom
Brca1_Trp53_4M	chr13	67139786	67139788	AAA	-	exonic	Zfp759	nonframeshift deletion	het
Brca1_Trp53_4M	chr13	67139786	67139788	AAA	-	exonic	Zfp759	nonframeshift deletion	hom
Brca1_Trp53_4M	chr13	67293113	67293113	-	TTCTCTTGTGTATCAAGAGTAAGAATGGAAAGTGGAAGGCCTTTCCACATACTTCACACTTGTATGGTTTCTCTCCTGTATGAA	exonic	Zfp457	nonframeshift insertion	het
Brca1_Trp53_4M	chr13	67293113	67293113	-	TTCTCTTGTGTATCAAGAGTAAGAATGGAAAGTGGAAGGCCTTTCCACATACTTCACACTTGTATGGTTTCTCTCCTGTATGAA	exonic	Zfp457	nonframeshift insertion	hom
Brca1_Trp53_4M	chr13	67296335	67296336	AT	-	exonic	Zfp457	frameshift deletion	het
Brca1_Trp53_4M	chr13	67296335	67296336	AT	-	exonic	Zfp457	frameshift deletion	hom
Brca1_Trp53_4M	chr13	67296337	67296337	-	CA	exonic	Zfp457	frameshift insertion	het
Brca1_Trp53_4M	chr13	67296337	67296337	-	CA	exonic	Zfp457	frameshift insertion	hom
Brca1_Trp53_4M	chr13	67408273	67408273	-	TGAG	exonic	Zfp459	frameshift insertion	het
Brca1_Trp53_4M	chr13	67408273	67408273	-	TGAG	exonic	Zfp459	frameshift insertion	hom
Brca1_Trp53_4M	chr13	67710945	67710946	AC	-	exonic	Zfp65	frameshift deletion	het
Brca1_Trp53_4M	chr13	67710948	67710948	-	CC	exonic	Zfp65	frameshift insertion	het
Brca1_Trp53_4M	chr13	69594911	69594938	CTTACCCCTGGGTATTTTGTATCCAGTT	-	exonic	Srd5a1	frameshift deletion	hom
Brca1_Trp53_4M	chr14	39472698	39472700	CCG	-	exonic	Nrg3	nonframeshift deletion	het
Brca1_Trp53_4M	chr14	47664241	47664241	-	GG	exonic	Ktn1	frameshift insertion	het
Brca1_Trp53_4M	chr14	51825927	51825930	GTGG	-	exonic	AY358078	frameshift deletion	het
Brca1_Trp53_4M	chr14	51825931	51825931	-	CC	exonic	AY358078	frameshift insertion	het
Brca1_Trp53_4M	chr14	51825950	51825952	CTC	-	exonic	AY358078	nonframeshift deletion	het
Brca1_Trp53_4M	chr14	79213479	79213479	-	C	exonic	Zfp957	frameshift insertion	hom
Brca1_Trp53_4M	chr15	82454387	82454387	-	ATGCTAAAA	exonic	Cyp2d9	nonframeshift insertion	het
Brca1_Trp53_4M	chr15	101487963	101487963	-	GCTTGCA	exonic	Krt83;Krt85	frameshift insertion	het
Brca1_Trp53_4M	chr15	101487966	101487966	-	CACAGACCTCCTG	exonic;splicing	Krt83;Krt85	frameshift insertion	het
Brca1_Trp53_4M	chr15	101487971	101487971	-	T	exonic	Krt83	frameshift insertion	het
Brca1_Trp53_4M	chr15	101487975	101487975	G	-	exonic	Krt83	frameshift deletion	het
Brca1_Trp53_4M	chr15	101487980	101487980	T	-	exonic	Krt83	frameshift deletion	het
Brca1_Trp53_4M	chr15	101487982	101487982	-	TGGTACCCCATC	exonic	Krt83	nonframeshift insertion	het
Brca1_Trp53_4M	chr16	32755173	32755175	CAG	-	exonic	Muc4	nonframeshift deletion	het
Brca1_Trp53_4M	chr16	32755179	32755179	-	GTA	exonic	Muc4	nonframeshift insertion	hom
Brca1_Trp53_4M	chr16	33497343	33497343	A	-	exonic	Zfp148	nonframeshift deletion	het
Brca1_Trp53_4M	chr16	65827954	65827956	GAG	-	exonic	Vgll3	nonframeshift deletion	het
Brca1_Trp53_4M	chr16	93609829	93609829	C	-	exonic	Cbr1	frameshift deletion	het
Brca1_Trp53_4M	chr16	93609831	93609831	-	A	exonic	Cbr1	frameshift insertion	het
Brca1_Trp53_4M	chr16	98010822	98010823	AA	-	exonic	B230307C23Rik	frameshift deletion	het
Brca1_Trp53_4M	chr17	23312186	23312186	C	-	exonic	Vmn2r114	frameshift deletion	het
Brca1_Trp53_4M	chr17	23359880	23359880	A	-	exonic	Vmn2r115	frameshift deletion	het
Brca1_Trp53_4M	chr17	23477505	23477505	-	T	exonic	Vmn2r117	frameshift insertion	het
Brca1_Trp53_4M	chr17	24455184	24455184	-	GCC	exonic	E4f1	nonframeshift insertion	het
Brca1_Trp53_4M	chr17	24455184	24455184	-	GCC	exonic	E4f1	nonframeshift insertion	hom
Brca1_Trp53_4M	chr17	33999295	33999295	-	AA	exonic	H2-K1	frameshift insertion	het
Brca1_Trp53_4M	chr17	33999297	33999298	TT	-	exonic	H2-K1	frameshift deletion	het
Brca1_Trp53_4M	chr17	34021751	34021751	-	AAGTATGTTAAATGGTGCAC	exonic	Ring1	frameshift insertion	het
Brca1_Trp53_4M	chr17	34021754	34021754	-	TGGAA	exonic	Ring1	frameshift insertion	het
Brca1_Trp53_4M	chr17	34021755	34021755	-	AACAATATGAACTAACCAGTACCCCGGAGCTCTTGTCTCTAGCT	exonic	Ring1	frameshift insertion	het
Brca1_Trp53_4M	chr17	34645981	34645981	-	GC	exonic	Fkbpl	frameshift insertion	het
Brca1_Trp53_4M	chr17	34645992	34645993	GG	-	exonic	Fkbpl	frameshift deletion	het
Brca1_Trp53_4M	chr17	35264007	35264007	-	CCA	exonic	H2-D1;H2-L	nonframeshift insertion	het
Brca1_Trp53_4M	chr17	35471016	35471016	-	A	exonic	H2-Q10	frameshift insertion	het
Brca1_Trp53_4M	chr17	35471021	35471021	A	-	exonic	H2-Q10	frameshift deletion	het
Brca1_Trp53_4M	chr17	35554971	35554971	-	A	exonic	Cdsn	frameshift insertion	het
Brca1_Trp53_4M	chr17	35619696	35619785	GGTGGTCAGGGTAGGTGTAGAGCCTGAGGCAGTGCTGGATTCAGTGGTGGTCAGGATGGGGGTAGAGCCTGAGCCACTCCTGGATGCAGT	-	exonic	Gm9573	nonframeshift deletion	het
Brca1_Trp53_4M	chr17	35847894	35847899	GAGGAG	-	exonic	Mdc1	nonframeshift deletion	het
Brca1_Trp53_4M	chr17	36119433	36119433	G	-	exonic	H2-T10	frameshift deletion	het
Brca1_Trp53_4M	chr17	36168197	36168221	GGGCCGGGACACTGCGGTGGTGAAA	-	exonic	Gm8909	frameshift deletion	hom
Brca1_Trp53_4M	chr17	38559660	38559660	-	TTG	exonic	Esp34	nonframeshift insertion	het
Brca1_Trp53_4M	chr17	38644604	38644605	GA	-	exonic	Esp31	frameshift deletion	het
Brca1_Trp53_4M	chr17	38644692	38644692	T	-	exonic	Esp31	frameshift deletion	het
Brca1_Trp53_4M	chr17	45568364	45568364	-	CT	exonic	Hsp90ab1	frameshift insertion	het
Brca1_Trp53_4M	chr17	46411500	46411500	T	-	exonic	Zfp318	frameshift deletion	het
Brca1_Trp53_4M	chr17	46411503	46411503	A	-	exonic	Zfp318	frameshift deletion	het
Brca1_Trp53_4M	chr17	48145534	48145534	-	TGCT	exonic	9830107B12Rik	frameshift insertion	het
Brca1_Trp53_4M	chr17	71828532	71828532	-	TCC	exonic	Clip4	nonframeshift insertion	het
Brca1_Trp53_4M	chr17	71869913	71869913	-	CCCGCA	exonic	Alk	nonframeshift insertion	het
Brca1_Trp53_4M	chr17	79710455	79710455	G	-	exonic	Cyp1b1	frameshift deletion	het
Brca1_Trp53_4M	chr17	79710465	79710465	-	C	exonic	Cyp1b1	frameshift insertion	het
Brca1_Trp53_4M	chr18	39486959	39486961	GCT	-	exonic	Nr3c1	nonframeshift deletion	hom
Brca1_Trp53_4M	chr18	54898649	54898649	-	GGGGGG	exonic	Zfp608	nonframeshift insertion	het
Brca1_Trp53_4M	chr18	56749741	56749743	GAG	-	exonic	Lmnb1	nonframeshift deletion	het
Brca1_Trp53_4M	chrX	74999979	74999979	-	TTC	exonic	Gab3	nonframeshift insertion	het
Brca1_Trp53_4M	chrX	93288644	93288646	GCG	-	exonic	Arx	nonframeshift deletion	het
Brca1_Trp53_4M	chrX	136733909	136733909	A	-	exonic	Morf4l2	frameshift deletion	het
Brca1_Trp53_4M	chrX	152342242	152342242	-	GGGGGGGGGGGGGG	exonic	Tspyl2	frameshift insertion	het
Brca1_Trp53_4M	chrX	153007639	153007639	A	-	exonic	Usp51	frameshift deletion	het
Brca1_Trp53_4M	chrX	153007645	153007648	GCCT	-	exonic	Usp51	frameshift deletion	het
Brca1_Trp53_8M	chr1	9546104	9546105	CT	-	exonic	Rrs1	frameshift deletion	het
Brca1_Trp53_8M	chr1	60489249	60489251	GGT	-	exonic	Raph1	nonframeshift deletion	het
Brca1_Trp53_8M	chr1	75535425	75535425	-	GTGTGTGTGTGTGTGTGTGTGTGTGT	exonic	Stk11ip	frameshift insertion	het
Brca1_Trp53_8M	chr1	75535425	75535425	-	GTGTGTGTGTGTGTGTGTGTGTGTGTGTGT	exonic	Stk11ip	nonframeshift insertion	het
Brca1_Trp53_8M	chr1	85610809	85610811	AGA	-	exonic	Sp140	nonframeshift deletion	het
Brca1_Trp53_8M	chr1	88071489	88071489	C	-	exonic	Ugt1a9	frameshift deletion	het
Brca1_Trp53_8M	chr1	88071495	88071495	-	C	exonic	Ugt1a9	frameshift insertion	het
Brca1_Trp53_8M	chr1	139237087	139237087	G	-	exonic	Crb1	frameshift deletion	hom
Brca1_Trp53_8M	chr1	139237087	139237087	G	-	exonic	Crb1	frameshift deletion	het
Brca1_Trp53_8M	chr1	161150968	161150968	T	-	exonic	Ankrd45	frameshift deletion	het
Brca1_Trp53_8M	chr1	170215000	170215000	C	-	exonic	Uhmk1	frameshift deletion	het
Brca1_Trp53_8M	chr1	171530586	171530586	T	-	exonic	Itln1	frameshift deletion	het
Brca1_Trp53_8M	chr1	171530591	171530592	TT	-	exonic	Itln1	frameshift deletion	het
Brca1_Trp53_8M	chr1	171533418	171533418	G	-	exonic	Itln1	frameshift deletion	het
Brca1_Trp53_8M	chr1	171573766	171573766	-	ATTA	exonic	Cd244a	frameshift insertion	het
Brca1_Trp53_8M	chr1	171573771	171573774	TTCA	-	exonic	Cd244a	frameshift deletion	het
Brca1_Trp53_8M	chr1	171577961	171577961	G	-	exonic	Cd244a	frameshift deletion	het
Brca1_Trp53_8M	chr1	171577965	171577965	-	T	exonic	Cd244a	frameshift insertion	het
Brca1_Trp53_8M	chr1	179753177	179753182	TCCGGC	-	exonic	Ahctf1	nonframeshift deletion	het
Brca1_Trp53_8M	chr1	181921918	181921923	GGCGGT	-	exonic	Enah	nonframeshift deletion	het
Brca1_Trp53_8M	chr1	185352378	185352378	-	GATTATCCAGCTGATCGAAGGCAAAGCTTCTGCCTATGTGTTTGCAAGTCCTG	exonic	Bpnt1	frameshift insertion	het
Brca1_Trp53_8M	chr1	185352379	185352379	-	ATTATCCAGCTGATCGAAGGCAAAGCTTCTGCCTATGTGTTT	exonic	Bpnt1	nonframeshift insertion	het
Brca1_Trp53_8M	chr1	192846743	192846745	GAG	-	exonic	Sertad4	nonframeshift deletion	het
Brca1_Trp53_8M	chr2	35043208	35043209	TA	-	exonic	Hc	frameshift deletion	het
Brca1_Trp53_8M	chr2	113525770	113525770	-	TCC	exonic	Fmn1	nonframeshift insertion	het
Brca1_Trp53_8M	chr2	121306318	121306318	-	GCTCCAGCTCCAGCTCCAGCTCCAGCTCCAGCTCC	exonic	Map1a	frameshift insertion	het
Brca1_Trp53_8M	chr2	121307032	121307033	AG	-	exonic	Map1a	frameshift deletion	het
Brca1_Trp53_8M	chr2	121307040	121307041	TA	-	exonic	Map1a	frameshift deletion	het
Brca1_Trp53_8M	chr2	121307044	121307046	GGA	-	exonic	Map1a	nonframeshift deletion	het
Brca1_Trp53_8M	chr2	148792491	148792491	G	-	exonic	Cst12	frameshift deletion	het
Brca1_Trp53_8M	chr2	179976202	179976202	-	GGCGGT	exonic	Taf4	nonframeshift insertion	hom
Brca1_Trp53_8M	chr3	5400832	5400834	CCT	-	exonic	Zfhx4	nonframeshift deletion	het
Brca1_Trp53_8M	chr3	37714709	37714709	-	AGGATTGTGATATGGTTACCTTTCTTGTGTGTGTGTGTGTGTGTGTGTGTGTGCGTGCGTGTGTGTGTATATGTGTA	exonic	Gm5148	frameshift insertion	hom
Brca1_Trp53_8M	chr3	142572682	142572682	-	TATA	exonic	Gbp3	frameshift insertion	het
Brca1_Trp53_8M	chr3	142618135	142618138	GCTT	-	exonic	Gbp2b	frameshift deletion	het
Brca1_Trp53_8M	chr3	142618141	142618141	-	GGAT	exonic	Gbp2b	frameshift insertion	het
Brca1_Trp53_8M	chr3	142618167	142618167	-	TGC	exonic	Gbp2b	nonframeshift insertion	het
Brca1_Trp53_8M	chr3	142618172	142618172	C	-	exonic	Gbp2b	frameshift deletion	het
Brca1_Trp53_8M	chr3	142618174	142618184	TGCCTCCACCT	-	exonic	Gbp2b	frameshift deletion	het
Brca1_Trp53_8M	chr3	142618190	142618190	-	CGG	exonic	Gbp2b	nonframeshift insertion	het
Brca1_Trp53_8M	chr3	152981172	152981174	CTG	-	exonic	St6galnac5	nonframeshift deletion	het
Brca1_Trp53_8M	chr3	152981172	152981174	CTG	-	exonic	St6galnac5	nonframeshift deletion	hom
Brca1_Trp53_8M	chr4	41199897	41199897	-	GTTTTTTTTA	exonic	Ubap2	frameshift insertion	het
Brca1_Trp53_8M	chr4	42957127	42957127	-	GTGTGTGTGTGTGTGTGCACGCGCAAGTGTGTGCGCGCACGCGCGCGCAA	exonic	Dnajb5	frameshift insertion	het
Brca1_Trp53_8M	chr4	55011306	55011306	-	GCCCCCCCCCC	exonic	Zfp462	frameshift insertion	het
Brca1_Trp53_8M	chr4	55011322	55011323	AG	-	exonic	Zfp462	frameshift deletion	het
Brca1_Trp53_8M	chr4	63495158	63495160	CCG	-	exonic	Whrn	nonframeshift deletion	het
Brca1_Trp53_8M	chr4	111980277	111980277	-	ATGG	exonic	Skint7	frameshift insertion	het
Brca1_Trp53_8M	chr4	112842910	112842910	-	TC	exonic	Skint6	frameshift insertion	hom
Brca1_Trp53_8M	chr4	112842915	112842915	-	GAAA	exonic	Skint6	frameshift insertion	hom
Brca1_Trp53_8M	chr4	112842919	112842919	-	CCAAAA	exonic	Skint6	nonframeshift insertion	hom
Brca1_Trp53_8M	chr4	112842921	112842921	-	T	exonic	Skint6	frameshift insertion	hom
Brca1_Trp53_8M	chr4	112842923	112842930	TTTGAAGA	-	exonic	Skint6	frameshift deletion	hom
Brca1_Trp53_8M	chr4	112842936	112842938	CGC	-	exonic	Skint6	nonframeshift deletion	hom
Brca1_Trp53_8M	chr4	112842947	112842953	TACACAG	-	exonic	Skint6	frameshift deletion	hom
Brca1_Trp53_8M	chr4	112842957	112842957	-	GCCG	exonic	Skint6	frameshift insertion	hom
Brca1_Trp53_8M	chr4	112842959	112842959	-	G	exonic	Skint6	frameshift insertion	hom
Brca1_Trp53_8M	chr4	113087793	113087796	CTGG	-	exonic	Skint6	frameshift deletion	hom
Brca1_Trp53_8M	chr4	113087797	113087797	-	CGAA	exonic	Skint6	frameshift insertion	hom
Brca1_Trp53_8M	chr4	115452766	115452766	C	-	exonic	Cyp4a30b	frameshift deletion	het
Brca1_Trp53_8M	chr4	129058452	129058454	CGC	-	exonic	Rnf19b	nonframeshift deletion	het
Brca1_Trp53_8M	chr4	133061539	133061539	-	G	exonic	Ahdc1	frameshift insertion	het
Brca1_Trp53_8M	chr4	133061541	133061541	-	GC	exonic	Ahdc1	frameshift insertion	het
Brca1_Trp53_8M	chr4	136602545	136602547	GCT	-	exonic	Kdm1a	nonframeshift deletion	het
Brca1_Trp53_8M	chr4	141103425	141103427	TCC	-	exonic	Spata21	nonframeshift deletion	hom
Brca1_Trp53_8M	chr4	141421857	141421859	TCT	-	exonic	Hspb7	nonframeshift deletion	hom
Brca1_Trp53_8M	chr4	141516846	141516848	TGC	-	exonic	Spen	nonframeshift deletion	hom
Brca1_Trp53_8M	chr4	141874754	141874754	-	GCC	exonic	Efhd2	nonframeshift insertion	het
Brca1_Trp53_8M	chr4	141874754	141874754	-	GCCGCC	exonic	Efhd2	nonframeshift insertion	het
Brca1_Trp53_8M	chr4	146537803	146537803	-	AA	exonic	Zfp981	frameshift insertion	het
Brca1_Trp53_8M	chr4	146537806	146537807	TT	-	exonic	Zfp981	frameshift deletion	het
Brca1_Trp53_8M	chr4	147674514	147674514	-	GAATACCAAGATA	exonic	Zfp534	frameshift insertion	het
Brca1_Trp53_8M	chr4	147674646	147674729	CATTTGTAAGGTTTCTCTCCTGTATGAATTCTCTGATGAATTCTCAGACTGCTTTTTTCAGTAAAGCATTTGCCACATTCACTA	-	exonic	Zfp534	nonframeshift deletion	het
Brca1_Trp53_8M	chr4	147754930	147755013	TTCTCTCCTGTATGAATTCTCTGATGAATATTAAGATTGGATTTTTGGGTAAAGCATTTGTCACATTCACTGCATTTGTAAGGG	-	exonic	Zfp984	nonframeshift deletion	het
Brca1_Trp53_8M	chr5	24391862	24391887	CTCCCCACCGCCCCCGTTGCCTCCTG	-	exonic	Atg9b	frameshift deletion	het
Brca1_Trp53_8M	chr5	31043256	31043257	AT	-	exonic	Slc5a6	frameshift deletion	het
Brca1_Trp53_8M	chr5	31043293	31043294	GA	-	exonic	Slc5a6	frameshift deletion	het
Brca1_Trp53_8M	chr5	31043296	31043296	-	AT	exonic	Slc5a6	frameshift insertion	het
Brca1_Trp53_8M	chr5	31043302	31043302	-	T	exonic	Slc5a6	frameshift insertion	het
Brca1_Trp53_8M	chr5	33248576	33248576	-	GGGGGGGGG	exonic	Ctbp1	nonframeshift insertion	het
Brca1_Trp53_8M	chr5	45497430	45497430	-	GCAGCGGGATGCAG	exonic	Lap3	frameshift insertion	het
Brca1_Trp53_8M	chr5	45500567	45500567	-	ACCCAAGTCCTGGATAGAGGAACAAGAAATGGGTTCGTTCCTAAGTGTAGCCAAGGGGTCTGAA	exonic	Lap3	frameshift insertion	het
Brca1_Trp53_8M	chr5	92414353	92414355	TCA	-	exonic	Art3	nonframeshift deletion	het
Brca1_Trp53_8M	chr5	92430804	92430804	-	CTG	exonic	Nup54	nonframeshift insertion	het
Brca1_Trp53_8M	chr5	95342831	95342838	GCTATAAG	-	exonic	Gm3259	frameshift deletion	het
Brca1_Trp53_8M	chr5	96828403	96828406	AGGT	-	exonic	Anxa3	frameshift deletion	het
Brca1_Trp53_8M	chr5	104050817	104050817	-	TGAAAGCAACTTCTCTCCCAA	exonic	Nudt9	nonframeshift insertion	het
Brca1_Trp53_8M	chr5	104059781	104059781	-	GATATATAAGG	exonic	Nudt9	frameshift insertion	het
Brca1_Trp53_8M	chr5	104582650	104582650	-	TGGAGAGAAGCCCTATGAGTGTAATCAATGTGGTAAAGCCTTTTCATGTCACAGTTATCTTCAGATTCATAAAAGATCACAT	exonic	Zfp33b	frameshift insertion	het
Brca1_Trp53_8M	chr5	107359788	107359788	-	CCCCCC	exonic	Brdt	nonframeshift insertion	het
Brca1_Trp53_8M	chr5	123160703	123160703	-	GCC	exonic	Setd1b	nonframeshift insertion	het
Brca1_Trp53_8M	chr5	149048807	149048809	TCC	-	exonic	Hmgb1	nonframeshift deletion	het
Brca1_Trp53_8M	chr6	4754248	4754248	-	GGGGGG	exonic	Peg10	nonframeshift insertion	het
Brca1_Trp53_8M	chr6	54485515	54485526	CCTCCCCCGACT	-	exonic	Wipf3	nonframeshift deletion	het
Brca1_Trp53_8M	chr6	54485533	54485538	CCGCTG	-	exonic	Wipf3	nonframeshift deletion	het
Brca1_Trp53_8M	chr6	128981225	128981228	CTAA	-	exonic	Clec2g	frameshift deletion	het
Brca1_Trp53_8M	chr6	132312109	132312116	CCTGAGGG	-	exonic	Prpmp5	frameshift deletion	het
Brca1_Trp53_8M	chr6	132312120	132312123	CCTG	-	exonic	Prpmp5	frameshift deletion	het
Brca1_Trp53_8M	chr6	132571745	132571786	CCACAGCCGAGACCCCCTCAAGGCCCACCACCACCAGGAGTA	-	exonic	Prh1	nonframeshift deletion	hom
Brca1_Trp53_8M	chr6	133054992	133054992	-	AA	exonic	Tas2r140	frameshift insertion	het
Brca1_Trp53_8M	chr6	133531340	133531340	C	-	exonic	Gm5885	frameshift deletion	het
Brca1_Trp53_8M	chr7	7002935	7002935	-	GCC	exonic	Aurkc	nonframeshift insertion	hom
Brca1_Trp53_8M	chr7	7002942	7002942	C	-	exonic	Aurkc	frameshift deletion	hom
Brca1_Trp53_8M	chr7	7325020	7325020	-	T	exonic	Vmn2r30	frameshift insertion	het
Brca1_Trp53_8M	chr7	7325024	7325024	A	-	exonic	Vmn2r30	frameshift deletion	het
Brca1_Trp53_8M	chr7	7899289	7899291	TTT	-	exonic	Vmn2r36	nonframeshift deletion	het
Brca1_Trp53_8M	chr7	9025486	9025486	-	CAGAAGC	exonic	Vmn2r39	frameshift insertion	het
Brca1_Trp53_8M	chr7	9942428	9942428	G	-	exonic	Vmn2r48	frameshift deletion	het
Brca1_Trp53_8M	chr7	9942544	9942544	-	TTTTCC	exonic	Vmn2r48	nonframeshift insertion	het
Brca1_Trp53_8M	chr7	9950533	9950533	T	-	exonic	Vmn2r48	frameshift deletion	het
Brca1_Trp53_8M	chr7	10447482	10447482	-	GACT	exonic	Vmn1r67	frameshift insertion	het
Brca1_Trp53_8M	chr7	10447485	10447488	CTCA	-	exonic	Vmn1r67	frameshift deletion	het
Brca1_Trp53_8M	chr7	12977947	12977947	-	C	exonic	Zfp446	frameshift insertion	het
Brca1_Trp53_8M	chr7	20510172	20510174	AAC	-	exonic	Vmn1r103	nonframeshift deletion	hom
Brca1_Trp53_8M	chr7	22499387	22499387	C	-	exonic	Vmn1r151	frameshift deletion	het
Brca1_Trp53_8M	chr7	27281281	27281286	CCTGCC	-	exonic	Numbl	nonframeshift deletion	het
Brca1_Trp53_8M	chr7	27281281	27281286	CCTGCC	-	exonic	Numbl	nonframeshift deletion	hom
Brca1_Trp53_8M	chr7	27333537	27333537	-	GCTGCGGCCCCA	exonic	Ltbp4	nonframeshift insertion	het
Brca1_Trp53_8M	chr7	27333537	27333537	-	GCTGCGGCCCCA	exonic	Ltbp4	nonframeshift insertion	hom
Brca1_Trp53_8M	chr7	27489318	27489329	GGACTCGTGCTG	-	exonic	Sertad1	nonframeshift deletion	het
Brca1_Trp53_8M	chr7	27489318	27489329	GGACTCGTGCTG	-	exonic	Sertad1	nonframeshift deletion	hom
Brca1_Trp53_8M	chr7	28732745	28732750	CGCCGA	-	exonic	Fbxo17	nonframeshift deletion	het
Brca1_Trp53_8M	chr7	28732745	28732750	CGCCGA	-	exonic	Fbxo17	nonframeshift deletion	hom
Brca1_Trp53_8M	chr7	28818786	28818786	-	GCC	exonic	Hnrnpl	nonframeshift insertion	het
Brca1_Trp53_8M	chr7	29148365	29148370	AGCTCT	-	exonic	Rasgrp4	frameshift deletion	het
Brca1_Trp53_8M	chr7	30194024	30194024	G	-	exonic	Capns1	frameshift deletion	het
Brca1_Trp53_8M	chr7	30194026	30194030	CCAGA	-	exonic	Capns1	frameshift deletion	het
Brca1_Trp53_8M	chr7	30752479	30752479	-	AG	exonic	Sbsn	frameshift insertion	het
Brca1_Trp53_8M	chr7	30752482	30752483	AA	-	exonic	Sbsn	frameshift deletion	het
Brca1_Trp53_8M	chr7	38267445	38267450	TTGGCC	-	exonic	Pop4	nonframeshift deletion	het
Brca1_Trp53_8M	chr7	38519639	38519639	-	GGA	exonic	Gm5591	nonframeshift insertion	het
Brca1_Trp53_8M	chr7	38519640	38519640	-	CTAGGCCTA	exonic	Gm5591	nonframeshift insertion	het
Brca1_Trp53_8M	chr7	41044349	41044349	C	-	exonic	Gm4884	frameshift deletion	het
Brca1_Trp53_8M	chr7	44853986	44853986	-	A	exonic	Akt1s1	frameshift insertion	het
Brca1_Trp53_8M	chr7	44853989	44853989	-	CTGCCCCAAG	exonic	Akt1s1	frameshift insertion	het
Brca1_Trp53_8M	chr7	47981303	47981303	C	-	exonic	Mrgpra4	frameshift deletion	het
Brca1_Trp53_8M	chr7	47981796	47981797	AT	-	exonic	Mrgpra4	frameshift deletion	het
Brca1_Trp53_8M	chr7	47981799	47981799	-	TC	exonic	Mrgpra4	frameshift insertion	het
Brca1_Trp53_8M	chr7	48021507	48021507	-	AAA	exonic	Mrgprx1	nonframeshift insertion	het
Brca1_Trp53_8M	chr7	79669682	79669682	-	CCCCCTGTGTTCCAGAGTGGGTCCAGCAGGAGCTTAGTCATACCAGCTCCTGGAGTCCAGCTCTTGTC	exonic	Ticrr	frameshift insertion	het
Brca1_Trp53_8M	chr7	79677445	79677445	-	AATTTAAAACCGAGGAGGAGCTTCTGGCTTACATACATGACAACTACCAAAAGGCT	exonic	Ticrr	frameshift insertion	het
Brca1_Trp53_8M	chr7	79691003	79691003	-	ACCAAAGAGAAAATTTTCCAGTTCAAAGTATTCAGTCTCCTAAAACACTTCTTTTT	exonic	Ticrr	frameshift insertion	het
Brca1_Trp53_8M	chr7	123001953	123001955	AAG	-	exonic	Rbbp6	nonframeshift deletion	het
Brca1_Trp53_8M	chr8	19445885	19445885	-	TA	exonic	Defb8	frameshift insertion	het
Brca1_Trp53_8M	chr8	19445890	19445891	AG	-	exonic	Defb8	frameshift deletion	het
Brca1_Trp53_8M	chr8	19445902	19445902	-	T	exonic	Defb8	frameshift insertion	het
Brca1_Trp53_8M	chr8	19445905	19445906	CC	-	exonic	Defb8	frameshift deletion	het
Brca1_Trp53_8M	chr8	19445913	19445913	-	ACTT	exonic	Defb8	frameshift insertion	het
Brca1_Trp53_8M	chr8	19445917	19445922	GCACCG	-	exonic	Defb8	nonframeshift deletion	het
Brca1_Trp53_8M	chr8	19445926	19445928	CTG	-	exonic	Defb8	nonframeshift deletion	het
Brca1_Trp53_8M	chr8	21095941	21095941	-	AA	exonic	Gm14851	frameshift insertion	het
Brca1_Trp53_8M	chr8	21095943	21095944	CT	-	exonic	Gm14851	frameshift deletion	het
Brca1_Trp53_8M	chr8	21618287	21618290	ACAG	-	exonic	Defa26	frameshift deletion	het
Brca1_Trp53_8M	chr8	21618292	21618292	-	GGGT	exonic	Defa26	frameshift insertion	het
Brca1_Trp53_8M	chr8	21938370	21938370	-	GTTTTTGTT	exonic	Defb35	nonframeshift insertion	het
Brca1_Trp53_8M	chr8	21938377	21938377	-	C	exonic	Defb35	frameshift insertion	het
Brca1_Trp53_8M	chr8	22935648	22935650	GAG	-	exonic	Kat6a	nonframeshift deletion	het
Brca1_Trp53_8M	chr8	24962859	24962885	CTGGCGGTCTGGAGACACCTGGGCCCC	-	exonic	Adam9	frameshift deletion	hom
Brca1_Trp53_8M	chr8	112003440	112003440	-	ATTTGGGTCCAGAGT	exonic	Kars	nonframeshift insertion	het
Brca1_Trp53_8M	chr8	117023937	117023937	-	TT	exonic	Pkd1l2	frameshift insertion	het
Brca1_Trp53_8M	chr8	117023941	117023942	GC	-	exonic	Pkd1l2	frameshift deletion	het
Brca1_Trp53_8M	chr9	19441021	19441024	TGAT	-	exonic	Olfr849	frameshift deletion	het
Brca1_Trp53_8M	chr9	19441026	19441026	-	ATTG	exonic	Olfr849	frameshift insertion	het
Brca1_Trp53_8M	chr9	38595008	38595008	-	TCCA	exonic	Olfr913	frameshift insertion	hom
Brca1_Trp53_8M	chr9	38595010	38595010	-	TGGAATGAAATATGAGGACTTATTTCTAATGTGTGCTTTTTTCTTTG	exonic	Olfr913	frameshift insertion	hom
Brca1_Trp53_8M	chr9	47818778	47818780	ACC	-	exonic	Cadm1	nonframeshift deletion	het
Brca1_Trp53_8M	chr9	101034857	101034857	T	-	exonic	Pccb	frameshift deletion	het
Brca1_Trp53_8M	chr9	102526792	102526823	TGCCACCATATAGGTATGCCACCATATAGGTA	-	exonic	Ky	frameshift deletion	het
Brca1_Trp53_8M	chr9	103355240	103355240	-	TTT	exonic	Cdv3	nonframeshift insertion	het
Brca1_Trp53_8M	chr9	103365214	103365237	AGGCTCCCGCCATCGCCCGGCCTG	-	exonic	Cdv3	nonframeshift deletion	het
Brca1_Trp53_8M	chr9	103453122	103453122	-	GACCCTCCTGGATCGCTGTCTCCTTGCTCCTTGG	exonic	Bfsp2	frameshift insertion	hom
Brca1_Trp53_8M	chr9	118478738	118478740	GGA	-	exonic	Eomes	nonframeshift deletion	het
Brca1_Trp53_8M	chrX	48273116	48273116	-	ATACCACAAAATT	exonic	Utp14a	frameshift insertion	het
Brca1_Trp53_8M	chrX	74999979	74999979	-	TTC	exonic	Gab3	nonframeshift insertion	het
Brca1_Trp53_8M	chrX	136733909	136733909	A	-	exonic	Morf4l2	frameshift deletion	het
Brca1_Trp53_8M	chr10	14760556	14760558	CTG	-	exonic	Nmbr	nonframeshift deletion	het
Brca1_Trp53_8M	chr10	100341500	100341505	GCAGCA	-	exonic	Gm4303;Gm4305;Gm4307	frameshift deletion	het
Brca1_Trp53_8M	chr11	5871751	5871753	GAG	-	exonic	Aebp1	nonframeshift deletion	het
Brca1_Trp53_8M	chr11	6605638	6605638	G	-	exonic	Nacad	frameshift deletion	het
Brca1_Trp53_8M	chr11	51604502	51604502	-	TGTAACCCATTTTTTAATGCAGTTATTTGAATTTCT	exonic	Hnrnpab	nonframeshift insertion	het
Brca1_Trp53_8M	chr11	51604505	51604505	-	G	exonic	Hnrnpab	frameshift insertion	het
Brca1_Trp53_8M	chr11	51604507	51604507	-	CAGCTTCTTGAGCTCTTTGTATA	exonic	Hnrnpab	frameshift insertion	het
Brca1_Trp53_8M	chr11	66525692	66525692	-	GCCGCC	exonic	Shisa6	nonframeshift insertion	het
Brca1_Trp53_8M	chr11	67709644	67709644	C	-	exonic	Glp2r	frameshift deletion	het
Brca1_Trp53_8M	chr11	67709646	67709646	-	G	exonic	Glp2r	frameshift insertion	het
Brca1_Trp53_8M	chr11	67855719	67855719	-	GGGCAGGGGATGAACCTC	exonic	Usp43	nonframeshift insertion	het
Brca1_Trp53_8M	chr11	69072547	69072547	G	-	exonic	Tmem107	frameshift deletion	het
Brca1_Trp53_8M	chr11	69369350	69369352	CTC	-	exonic	Chd3	nonframeshift deletion	het
Brca1_Trp53_8M	chr11	69834237	69834237	-	CGT	exonic	Nlgn2	nonframeshift insertion	het
Brca1_Trp53_8M	chr11	69834242	69834244	ACC	-	exonic	Nlgn2	nonframeshift deletion	het
Brca1_Trp53_8M	chr11	69898193	69898193	-	C	exonic	2810408A11Rik	frameshift insertion	het
Brca1_Trp53_8M	chr11	70650820	70650820	-	ACAGGGA	exonic	Rnf167	frameshift insertion	het
Brca1_Trp53_8M	chr11	70650822	70650823	TC	-	exonic	Rnf167	frameshift deletion	het
Brca1_Trp53_8M	chr11	71092332	71092336	ATCCC	-	exonic	Nlrp1a	frameshift deletion	het
Brca1_Trp53_8M	chr11	71092338	71092338	-	CTTGA	exonic	Nlrp1a	frameshift insertion	het
Brca1_Trp53_8M	chr11	71107675	71107676	CT	-	exonic	Nlrp1a	frameshift deletion	het
Brca1_Trp53_8M	chr11	71107679	71107679	-	AA	exonic	Nlrp1a	frameshift insertion	het
Brca1_Trp53_8M	chr11	71109002	71109002	-	G	exonic	Nlrp1a	frameshift insertion	het
Brca1_Trp53_8M	chr11	71109006	71109007	GC	-	exonic	Nlrp1a	frameshift deletion	het
Brca1_Trp53_8M	chr11	71109010	71109010	-	T	exonic	Nlrp1a	frameshift insertion	het
Brca1_Trp53_8M	chr11	71122750	71122758	TGTGCCAAA	-	exonic	Nlrp1a	nonframeshift deletion	het
Brca1_Trp53_8M	chr11	71122874	71122874	-	AT	exonic	Nlrp1a	frameshift insertion	het
Brca1_Trp53_8M	chr11	71122877	71122878	GG	-	exonic	Nlrp1a	frameshift deletion	het
Brca1_Trp53_8M	chr11	71122920	71122921	TC	-	exonic	Nlrp1a	frameshift deletion	het
Brca1_Trp53_8M	chr11	71122924	71122924	-	AG	exonic	Nlrp1a	frameshift insertion	het
Brca1_Trp53_8M	chr11	71123128	71123128	-	G	exonic	Nlrp1a	frameshift insertion	het
Brca1_Trp53_8M	chr11	71123133	71123133	A	-	exonic	Nlrp1a	frameshift deletion	het
Brca1_Trp53_8M	chr11	71123745	71123746	GT	-	exonic	Nlrp1a	frameshift deletion	het
Brca1_Trp53_8M	chr11	71123751	71123751	-	CC	exonic	Nlrp1a	frameshift insertion	het
[truncated: 382 more rows]

## Sheet: 12e
Table S12e. CNVs in Brca1/Trp53 mutant mice
[truncated: 25,396 more rows]
